# Supplementary material for: VAPB/ALS8 interacts with FFAT-like proteins including the p97 cofactor FAF1 and the ASNA1 ATPase
Source: BMC Biol. 2014 May 29;12:39. doi: 10.1186/1741-7007-12-39 (PMC4068158; doi:10.1186/1741-7007-12-39)
Supplement: Additional file 1: Table S1 — Mass spectrometry analysis of Flag-FAF1 immunoprecipitates from human U2OS cells. Anti-Flag immunoprecipitates from untransfected cells were used as a negative control. Protein coverage and the share of spectrum IDs are indicated for each protein identified in the immunoprecipitates. [file 1741-7007-12-39-S1.xlsx]

## Sheet: Flag-FAF1 MS data.csv
Proteome_protein_name	protein_name_alias	description	Flag-FAF1 IP	probability_1472	coverage_1472	share_spectrum_ids_1472	no Flag control	probability_1473	coverage_1473	share_spectrum_ids_1473
IPI:IPI00000105.4	|SWISS-PROT:Q14764|TREMBL:B4DDR2;B4DXN0|ENSEMBL:ENSP00000349977;ENSP00000378760|REFSEQ:NP_005106;NP_059447|VEGA:OTTHUMP00000045913	Tax_Id=9606 Gene_Symbol=MVP Major vault protein	1472	1	4.3	0.08	1473	1	8.1	0.49
IPI:IPI00000643.1	|SWISS-PROT:O95816|TREMBL:B3KM36;B3KN59|ENSEMBL:ENSP00000359727|REFSEQ:NP_004273|H-INV:HIT000291510|VEGA:OTTHUMP00000016668	Tax_Id=9606 Gene_Symbol=BAG2 BAG family molecular chaperone regulator 2	1472	1	55.9	0.38	1473	0.9945	5.1	0.09
IPI:IPI00000811.2	|SWISS-PROT:P28072|TREMBL:Q6IAT9|ENSEMBL:ENSP00000270586|REFSEQ:NP_002789|H-INV:HIT000284778|VEGA:OTTHUMP00000115982	Tax_Id=9606 Gene_Symbol=PSMB6 Proteasome subunit beta type-6	1472	1	13	0.08	1473	1	8.8	0.19
IPI:IPI00000816.1	|SWISS-PROT:P62258-1|ENSEMBL:ENSP00000264335|REFSEQ:NP_006752|H-INV:HIT000048658|VEGA:OTTHUMP00000166035	Tax_Id=9606 Gene_Symbol=YWHAE Isoform 1 of 14-3-3 protein epsilon	1472	1	18.5	0.09	NA	NA	NA	NA
IPI:IPI00000875.7	|TREMBL:B4DTG2|ENSEMBL:ENSP00000367258	Tax_Id=9606 Gene_Symbol=EEF1G cDNA FLJ56389, highly similar to Elongation factor 1-gamma	1472	1	15.6	0.24	1473	1	11.2	0.93
IPI:IPI00001639.2	|SWISS-PROT:Q14974|TREMBL:B2RBR9;B7Z752|ENSEMBL:ENSP00000290158|REFSEQ:NP_002256|H-INV:HIT000193420|VEGA:OTTHUMP00000035030	Tax_Id=9606 Gene_Symbol=KPNB1 Importin subunit beta-1	1472	0.9999	3	0.05	NA	NA	NA	NA
IPI:IPI00001676.9	|SWISS-PROT:Q8TAT6-2|ENSEMBL:ENSP00000363879	Tax_Id=9606 Gene_Symbol=NPLOC4 Isoform 2 of Nuclear protein localization protein 4 homolog	1472	1	58.9	1.65	NA	NA	NA	NA
IPI:IPI00001952.5	|SWISS-PROT:O94919|TREMBL:A8K6K8|ENSEMBL:ENSP00000278505|REFSEQ:NP_055851|H-INV:HIT000000547|VEGA:OTTHUMP00000237026	Tax_Id=9606 Gene_Symbol=ENDOD1 Endonuclease domain-containing 1 protein	1472	0.9884	2.4	0.03	NA	NA	NA	NA
IPI:IPI00002135.1	|SWISS-PROT:Q9Y6A5|TREMBL:Q2NKK4|ENSEMBL:ENSP00000326550|REFSEQ:NP_006333|H-INV:HIT000338432|VEGA:OTTHUMP00000113796	Tax_Id=9606 Gene_Symbol=TACC3 Transforming acidic coiled-coil-containing protein 3	1472	1	17.8	0.35	1473	1	11.2	1.01
IPI:IPI00002214.1	|SWISS-PROT:P52292|TREMBL:A8K7D9;Q53YE3;Q6NVW7;Q7Z726|ENSEMBL:ENSP00000332455;ENSP00000438483|REFSEQ:NP_002257|H-INV:HIT000284723	Tax_Id=9606 Gene_Symbol=KPNA2 Importin subunit alpha-2	1472	0.9894	3.4	0.03	NA	NA	NA	NA
IPI:IPI00002249.2	|SWISS-PROT:Q9P2J3|TREMBL:Q58EZ4;Q5JC44|ENSEMBL:ENSP00000351933|REFSEQ:NP_061335|H-INV:HIT000026594|VEGA:OTTHUMP00000021141	Tax_Id=9606 Gene_Symbol=KLHL9 Kelch-like protein 9	1472	0.9998	13.5	0.1	NA	NA	NA	NA
IPI:IPI00002349.2	|SWISS-PROT:Q7Z417|TREMBL:A1L3A7|ENSEMBL:ENSP00000225388|REFSEQ:NP_065823|H-INV:HIT000001036	Tax_Id=9606 Gene_Symbol=NUFIP2 Nuclear fragile X mental retardation-interacting protein 2	NA	NA	NA	NA	1473	0.9939	2.4	0.09
IPI:IPI00002398.7	|SWISS-PROT:Q9P2N7-5|ENSEMBL:ENSP00000443191|REFSEQ:NP_001161771	Tax_Id=9606 Gene_Symbol=KLHL13 Isoform 5 of Kelch-like protein 13	1472	0.9997	12.1	0.1	NA	NA	NA	NA
IPI:IPI00002790.3	|SWISS-PROT:Q9UBV2-1|TREMBL:Q3ZCU6|ENSEMBL:ENSP00000337053|REFSEQ:NP_005056|H-INV:HIT000058628	Tax_Id=9606 Gene_Symbol=SEL1L Isoform 1 of Protein sel-1 homolog 1	NA	NA	NA	NA	1473	0.9966	9.2	0.09
IPI:IPI00003217.3	|SWISS-PROT:Q99436|TREMBL:B2RAQ9;E9KL30;Q6IBT1;Q86U62|ENSEMBL:ENSP00000259457|REFSEQ:NP_002790|H-INV:HIT000101415|VEGA:OTTHUMP00000022798	Tax_Id=9606 Gene_Symbol=PSMB7 Proteasome subunit beta type-7	1472	1	6.9	0.06	1473	0.9999	6.9	0.18
IPI:IPI00003362.3	|SWISS-PROT:P11021|ENSEMBL:ENSP00000324173|REFSEQ:NP_005338|H-INV:HIT000038771|VEGA:OTTHUMP00000022124	Tax_Id=9606 Gene_Symbol=HSPA5 78 kDa glucose-regulated protein	1472	1	40.8	0.78	1473	1	13.5	0.92
IPI:IPI00003386.3	|SWISS-PROT:P62877|ENSEMBL:ENSP00000216225|REFSEQ:NP_055063|VEGA:OTTHUMP00000199764	Tax_Id=9606 Gene_Symbol=RBX1 E3 ubiquitin-protein ligase RBX1	1472	1	13	0.08	NA	NA	NA	NA
IPI:IPI00003566.3	|SWISS-PROT:Q86YM7-1|TREMBL:Q53F18;Q5U5K4|ENSEMBL:ENSP00000334382|REFSEQ:NP_004263|H-INV:HIT000037145|VEGA:OTTHUMP00000165782	Tax_Id=9606 Gene_Symbol=HOMER1 Isoform 1 of Homer protein homolog 1	NA	NA	NA	NA	1473	1	8.8	0.23
IPI:IPI00003848.1	|SWISS-PROT:Q9UDY4|TREMBL:B4DNN2;Q59E89|ENSEMBL:ENSP00000359799|REFSEQ:NP_008965|H-INV:HIT000051216|VEGA:OTTHUMP00000038541	Tax_Id=9606 Gene_Symbol=DNAJB4 DnaJ homolog subfamily B member 4	1472	0.9894	8.1	0.06	NA	NA	NA	NA
IPI:IPI00003865.1	|SWISS-PROT:P11142-1|TREMBL:B3KTV0;B4E1Q1;Q53GZ6;Q96IS6|ENSEMBL:ENSP00000227378;ENSP00000432083;ENSP00000437125|REFSEQ:NP_006588|H-INV:HIT000037619|VEGA:OTTHUMP00000231743;OTTHUMP00000231745;OTTHUMP00	Tax_Id=9606 Gene_Symbol=HSPA8 Isoform 1 of Heat shock cognate 71 kDa protein	1472	1	60.8	1.66	NA	NA	NA	NA
IPI:IPI00003881.5	|SWISS-PROT:P52597|ENSEMBL:ENSP00000338477;ENSP00000348345;ENSP00000349573;ENSP00000400433;ENSP00000438061|REFSEQ:NP_001091674;NP_001091675;NP_001091676;NP_001091677;NP_001091678;NP_004957|H-INV:HIT00	Tax_Id=9606 Gene_Symbol=HNRNPF Heterogeneous nuclear ribonucleoprotein F	1472	1	17.8	0.14	NA	NA	NA	NA
IPI:IPI00003918.6	|SWISS-PROT:P36578|TREMBL:B4DFI6;Q53G74;Q59GY2|ENSEMBL:ENSP00000311430|REFSEQ:NP_000959|H-INV:HIT000304287|VEGA:OTTHUMP00000164249	Tax_Id=9606 Gene_Symbol=RPL4 60S ribosomal protein L4	1472	1	6.5	0.05	1473	1	4.6	0.19
IPI:IPI00004506.3	|SWISS-PROT:Q9NXV2|ENSEMBL:ENSP00000301738|REFSEQ:NP_061865|H-INV:HIT000002522|VEGA:OTTHUMP00000159182	Tax_Id=9606 Gene_Symbol=KCTD5 BTB/POZ domain-containing protein KCTD5	1472	1	17.5	0.08	1473	1	12.4	0.18
IPI:IPI00004795.1	|SWISS-PROT:P54105|ENSEMBL:ENSP00000433919;ENSP00000434311|REFSEQ:NP_001284|H-INV:HIT000324464|VEGA:OTTHUMP00000228612;OTTHUMP00000228845	Tax_Id=9606 Gene_Symbol=CLNS1A Methylosome subunit pICln	1472	1	41.3	0.11	1473	1	51	0.18
IPI:IPI00004860.2	|SWISS-PROT:P54136-1|TREMBL:B4DXW6|ENSEMBL:ENSP00000231572|REFSEQ:NP_002878|H-INV:HIT000029710|VEGA:OTTHUMP00000160962	Tax_Id=9606 Gene_Symbol=RARS Isoform Complexed of Arginyl-tRNA synthetase, cytoplasmic	NA	NA	NA	NA	1473	0.9945	8	0.09
IPI:IPI00005614.6	|SWISS-PROT:Q01082-1|TREMBL:B2ZZ89;B4DIF8;D6W5C0|ENSEMBL:ENSP00000349259|REFSEQ:NP_003119|H-INV:HIT000196936|VEGA:OTTHUMP00000165176	Tax_Id=9606 Gene_Symbol=SPTBN1 Isoform Long of Spectrin beta chain, brain 1	NA	NA	NA	NA	1473	0.917	0.4	0.09
IPI:IPI00005658.3	|SWISS-PROT:P11441|ENSEMBL:ENSP00000358674|REFSEQ:NP_055050|H-INV:HIT000292084|VEGA:OTTHUMP00000015407	Tax_Id=9606 Gene_Symbol=UBL4A Ubiquitin-like protein 4A	1472	1	12.1	0.06	NA	NA	NA	NA
IPI:IPI00005685.2	|SWISS-PROT:Q8ND90|TREMBL:Q6IAP2|ENSEMBL:ENSP00000318914|REFSEQ:NP_006020|H-INV:HIT000077353|VEGA:OTTHUMP00000240353	Tax_Id=9606 Gene_Symbol=PNMA1 Paraneoplastic antigen Ma1	1472	1	7.4	0.06	NA	NA	NA	NA
IPI:IPI00005969.3	|SWISS-PROT:P52907|TREMBL:A8K0T9|ENSEMBL:ENSP00000263168|REFSEQ:NP_006126|H-INV:HIT000057385|VEGA:OTTHUMP00000013512	Tax_Id=9606 Gene_Symbol=CAPZA1 F-actin-capping protein subunit alpha-1	1472	1	11.5	0.08	1473	0.9841	5.2	0.09
IPI:IPI00006038.5	|SWISS-PROT:P52948-1	Tax_Id=9606 Gene_Symbol=NUP98 Isoform 1 of Nuclear pore complex protein Nup98-Nup96	1472	1	2.9	0.08	NA	NA	NA	NA
IPI:IPI00006050.4	|SWISS-PROT:Q9Y4C2-1|TREMBL:B4DST7|ENSEMBL:ENSP00000419235|REFSEQ:NP_055534|VEGA:OTTHUMP00000212429	Tax_Id=9606 Gene_Symbol=FAM115A Isoform 1 of Protein FAM115A	1472	1	3	0.08	NA	NA	NA	NA
IPI:IPI00006099.1	|SWISS-PROT:Q14692|ENSEMBL:ENSP00000363642|REFSEQ:NP_055568|H-INV:HIT000042324|VEGA:OTTHUMP00000019477	Tax_Id=9606 Gene_Symbol=BMS1 Ribosome biogenesis protein BMS1 homolog	NA	NA	NA	NA	1473	1	1.8	0.19
IPI:IPI00006181.1	|SWISS-PROT:O15371|TREMBL:B4E1K8|ENSEMBL:ENSP00000216190;ENSP00000385812|REFSEQ:NP_003744|H-INV:HIT000281442|VEGA:OTTHUMP00000197900;OTTHUMP00000197901	Tax_Id=9606 Gene_Symbol=EIF3D Eukaryotic translation initiation factor 3 subunit D	1472	1	6.8	0.08	1473	0.9952	6.9	0.19
IPI:IPI00006207.2	|SWISS-PROT:Q32MZ4-2|ENSEMBL:ENSP00000244815|REFSEQ:NP_004726|VEGA:OTTHUMP00000164477	Tax_Id=9606 Gene_Symbol=LRRFIP1 Isoform 2 of Leucine-rich repeat flightless-interacting protein 1	NA	NA	NA	NA	1473	1	10.2	0.63
IPI:IPI00006211.4	|SWISS-PROT:O95292-1|TREMBL:B3KVU7;Q53XM7|ENSEMBL:ENSP00000417175|REFSEQ:NP_004729|H-INV:HIT000030595|VEGA:OTTHUMP00000031393	Tax_Id=9606 Gene_Symbol=VAPB Isoform 1 of Vesicle-associated membrane protein-associated protein B/C	1472	1	65	0.75	NA	NA	NA	NA
IPI:IPI00006252.3	|SWISS-PROT:Q12904|ENSEMBL:ENSP00000350699;ENSP00000405248|REFSEQ:NP_001135887;NP_004748|H-INV:HIT000020806|VEGA:OTTHUMP00000161878	Tax_Id=9606 Gene_Symbol=AIMP1 Aminoacyl tRNA synthase complex-interacting multifunctional protein 1	1472	1	8.3	0.08	1473	0.9922	2.6	0.09
IPI:IPI00006504.3	|SWISS-PROT:Q9NR50-1|TREMBL:Q9HA31|ENSEMBL:ENSP00000353575|REFSEQ:NP_065098|H-INV:HIT000271748|VEGA:OTTHUMP00000010262	Tax_Id=9606 Gene_Symbol=EIF2B3 Isoform 1 of Translation initiation factor eIF-2B subunit gamma	1472	0.9501	2.7	0.03	1473	0.9821	2.7	0.09
IPI:IPI00006726.2	|SWISS-PROT:O15479|TREMBL:B2R8F3;Q53G50|ENSEMBL:ENSP00000368273|REFSEQ:NP_002355|H-INV:HIT000062368|VEGA:OTTHUMP00000023098	Tax_Id=9606 Gene_Symbol=MAGEB2 Melanoma-associated antigen B2	NA	NA	NA	NA	1473	0.9966	5	0.09
IPI:IPI00007047.1	|SWISS-PROT:P05109|ENSEMBL:ENSP00000357721;ENSP00000357722|REFSEQ:NP_002955|H-INV:HIT000321168|VEGA:OTTHUMP00000015329;OTTHUMP00000015330	Tax_Id=9606 Gene_Symbol=S100A8 Protein S100-A8	NA	NA	NA	NA	1473	0.9962	11.8	0.09
IPI:IPI00007144.1	|SWISS-PROT:Q9UNX3|ENSEMBL:ENSP00000265100;ENSP00000428177;ENSP00000428223;ENSP00000430147|REFSEQ:NP_057177|H-INV:HIT000037967|VEGA:OTTHUMP00000161072;OTTHUMP00000223519;OTTHUMP00000223520;OTTHUMP0000	Tax_Id=9606 Gene_Symbol=RPL26L1 60S ribosomal protein L26-like 1	NA	NA	NA	NA	1473	1	7	0.19
IPI:IPI00007393.5	|SWISS-PROT:Q92624|ENSEMBL:ENSP00000083182|REFSEQ:NP_006371|H-INV:HIT000042363	Tax_Id=9606 Gene_Symbol=APPBP2 Amyloid protein-binding protein 2	1472	1	16.6	0.22	NA	NA	NA	NA
IPI:IPI00007675.6	|SWISS-PROT:Q9Y6G9|TREMBL:B3KM42;Q6MZE7|ENSEMBL:ENSP00000273130|REFSEQ:NP_057225|H-INV:HIT000015128|VEGA:OTTHUMP00000161315	Tax_Id=9606 Gene_Symbol=DYNC1LI1 Cytoplasmic dynein 1 light intermediate chain 1	NA	NA	NA	NA	1473	0.9966	4.2	0.09
IPI:IPI00007752.1	|SWISS-PROT:P68371|TREMBL:Q8IWP6;Q8IZ29;Q8N6N5;Q96HX0|ENSEMBL:ENSP00000341289|REFSEQ:NP_006079|H-INV:HIT000009868|VEGA:OTTHUMP00000162590	Tax_Id=9606 Gene_Symbol=TUBB2C Tubulin beta-2C chain	1472	1	38.2	0.46	1473	0.9997	6	0.24
IPI:IPI00007765.5	|SWISS-PROT:P38646|TREMBL:Q8N1C8|ENSEMBL:ENSP00000297185|REFSEQ:NP_004125|H-INV:HIT000192047|VEGA:OTTHUMP00000159494	Tax_Id=9606 Gene_Symbol=HSPA9 Stress-70 protein, mitochondrial	1472	0.9404	1.9	0.03	NA	NA	NA	NA
IPI:IPI00007940.6	|SWISS-PROT:O75477|TREMBL:B2RDK6;D3DR65|ENSEMBL:ENSP00000384900;ENSP00000410964|REFSEQ:NP_001094096;NP_006450|H-INV:HIT000065391|VEGA:OTTHUMP00000020274;OTTHUMP00000020275	Tax_Id=9606 Gene_Symbol=ERLIN1 erlin-1	1472	1	17.2	0.11	NA	NA	NA	NA
IPI:IPI00008240.2	|SWISS-PROT:P56192|TREMBL:A8K492|ENSEMBL:ENSP00000262027|REFSEQ:NP_004981|H-INV:HIT000101864	Tax_Id=9606 Gene_Symbol=MARS Methionyl-tRNA synthetase, cytoplasmic	1472	0.9999	9	0.06	NA	NA	NA	NA
IPI:IPI00008418.6	|SWISS-PROT:Q9NR28-1|TREMBL:Q53HB7|ENSEMBL:ENSP00000398495|REFSEQ:NP_063940|H-INV:HIT000098327|VEGA:OTTHUMP00000211307	Tax_Id=9606 Gene_Symbol=DIABLO Diablo homolog, mitochondrial precursor	1472	1	25.8	0.13	1473	1	11.8	0.28
IPI:IPI00008433.4	|SWISS-PROT:P46782|TREMBL:Q53G25|ENSEMBL:ENSP00000196551|REFSEQ:NP_001000|H-INV:HIT000037112	Tax_Id=9606 Gene_Symbol=RPS5 40S ribosomal protein S5	1472	0.9894	7.4	0.03	1473	1	8.3	0.18
IPI:IPI00008438.1	|SWISS-PROT:P46783|ENSEMBL:ENSP00000347271|REFSEQ:NP_001005;NP_001190174;NP_001191020|H-INV:HIT000265025|VEGA:OTTHUMP00000016229	Tax_Id=9606 Gene_Symbol=RPS10 40S ribosomal protein S10	1472	0.9873	5.5	0.03	NA	NA	NA	NA
IPI:IPI00008524.1	|SWISS-PROT:P11940-1|TREMBL:B4DZW4|ENSEMBL:ENSP00000313007|REFSEQ:NP_002559|H-INV:HIT000037423|VEGA:OTTHUMP00000227462	Tax_Id=9606 Gene_Symbol=PABPC1 Isoform 1 of Polyadenylate-binding protein 1	NA	NA	NA	NA	1473	0.9899	3.3	0.14
IPI:IPI00008529.1	|SWISS-PROT:P05387|TREMBL:Q6FG96|ENSEMBL:ENSP00000322419;ENSP00000431240|REFSEQ:NP_000995|H-INV:HIT000032403|VEGA:OTTHUMP00000164440;OTTHUMP00000229016	Tax_Id=9606 Gene_Symbol=RPLP2 60S acidic ribosomal protein P2	1472	1	73	0.14	1473	1	21.7	0.19
IPI:IPI00008530.1	|SWISS-PROT:P05388|TREMBL:A8K4Z4;B4E3D5;Q3MHV2;Q53HK9;Q53HW2|ENSEMBL:ENSP00000339027;ENSP00000376299;ENSP00000449328|REFSEQ:NP_000993;NP_444505|H-INV:HIT000049094	Tax_Id=9606 Gene_Symbol=RPLP0 60S acidic ribosomal protein P0	1472	1	19	0.06	1473	0.9999	19	0.18
IPI:IPI00008669.4	|SWISS-PROT:A6NCN2	Tax_Id=9606 Gene_Symbol=- Keratin-81-like protein	1472	1	7.6	0.09	NA	NA	NA	NA
IPI:IPI00008752.1	|SWISS-PROT:P13640-1|TREMBL:C9J0P1;C9J531|ENSEMBL:ENSP00000369139|H-INV:HIT000038941|VEGA:OTTHUMP00000164375	Tax_Id=9606 Gene_Symbol=MT1G Isoform 1 of Metallothionein-1G	1472	1	21.3	0.06	1473	1	32.8	0.28
IPI:IPI00008753.1	|SWISS-PROT:P80297|TREMBL:Q8WVB5|ENSEMBL:ENSP00000377995|REFSEQ:NP_005943|H-INV:HIT000041497|VEGA:OTTHUMP00000164381	Tax_Id=9606 Gene_Symbol=MT1X Metallothionein-1X	1472	1	21.3	0.06	1473	1	32.8	0.28
IPI:IPI00008868.4	|SWISS-PROT:P46821|TREMBL:A2BDK6;A5D6X1;Q32NB7;Q4VBY4;Q5H9P1;Q6PJD3;Q86X89|ENSEMBL:ENSP00000296755|REFSEQ:NP_005900|VEGA:OTTHUMP00000126944	Tax_Id=9606 Gene_Symbol=MAP1B Microtubule-associated protein 1B	1472	1	4.3	0.25	1473	1	6.2	1.32
IPI:IPI00009057.2	|SWISS-PROT:Q9UN86-1|ENSEMBL:ENSP00000352738;ENSP00000379069|REFSEQ:NP_036429;NP_987101|H-INV:HIT000000385|VEGA:OTTHUMP00000160586;OTTHUMP00000160587	Tax_Id=9606 Gene_Symbol=G3BP2 Isoform A of Ras GTPase-activating protein-binding protein 2	1472	0.9481	3.1	0.03	NA	NA	NA	NA
IPI:IPI00009146.4	|SWISS-PROT:O14545|ENSEMBL:ENSP00000257604;ENSP00000396526|REFSEQ:NP_001137378;NP_006691|H-INV:HIT000058131	Tax_Id=9606 Gene_Symbol=TRAFD1 TRAF-type zinc finger domain-containing protein 1	1472	1	13.6	0.22	NA	NA	NA	NA
IPI:IPI00009236.5	|SWISS-PROT:Q03135-1|TREMBL:A9XTE5;Q2TNI1|ENSEMBL:ENSP00000339191|REFSEQ:NP_001744|H-INV:HIT000423668|VEGA:OTTHUMP00000025031	Tax_Id=9606 Gene_Symbol=CAV1 Isoform Alpha of Caveolin-1	1472	0.9559	5.8	0.03	NA	NA	NA	NA
IPI:IPI00009542.1	|SWISS-PROT:Q9UNF1-1|ENSEMBL:ENSP00000218439;ENSP00000364193;ENSP00000364198;ENSP00000364209;ENSP00000379526|REFSEQ:NP_055414;NP_803182;NP_957516|H-INV:HIT000334353|VEGA:OTTHUMP00000023381;OTTHUMP0000	Tax_Id=9606 Gene_Symbol=MAGED2 Isoform 1 of Melanoma-associated antigen D2	1472	1	7.3	0.08	NA	NA	NA	NA
IPI:IPI00009707.5	|SWISS-PROT:Q9H871-1|TREMBL:B4DZV7|ENSEMBL:ENSP00000283632|REFSEQ:NP_073617|H-INV:HIT000053192|VEGA:OTTHUMP00000160759	Tax_Id=9606 Gene_Symbol=RMND5A Isoform 1 of Protein RMD5 homolog A	1472	1	11.5	0.11	NA	NA	NA	NA
IPI:IPI00009841.6	|TREMBL:Q96MX4|ENSEMBL:ENSP00000400142|REFSEQ:NP_053733|VEGA:OTTHUMP00000217043	Tax_Id=9606 Gene_Symbol=EWSR1 RNA-binding protein EWS isoform 1	NA	NA	NA	NA	1473	0.9689	4.5	0.09
IPI:IPI00009865.4	|SWISS-PROT:P13645|ENSEMBL:ENSP00000269576|REFSEQ:NP_000412|H-INV:HIT000051206|VEGA:OTTHUMP00000165049	Tax_Id=9606 Gene_Symbol=KRT10 Keratin, type I cytoskeletal 10	1472	1	4.6	0.05	1473	1	11.3	0.5
IPI:IPI00009949.2	|SWISS-PROT:Q92530|TREMBL:B4DUJ0|ENSEMBL:ENSP00000327704;ENSP00000338039|REFSEQ:NP_006805;NP_848693|H-INV:HIT000279688|VEGA:OTTHUMP00000029955	Tax_Id=9606 Gene_Symbol=PSMF1 Proteasome inhibitor PI31 subunit	1472	0.9832	13.9	0.03	NA	NA	NA	NA
IPI:IPI00010118.7	|SWISS-PROT:Q86YD1-1|ENSEMBL:ENSP00000375717|REFSEQ:NP_059128	Tax_Id=9606 Gene_Symbol=PTOV1 Isoform 1 of Prostate tumor-overexpressed gene 1 protein	1472	0.9619	4	0.03	NA	NA	NA	NA
IPI:IPI00010153.5	|SWISS-PROT:P62829|TREMBL:Q9BTQ7|ENSEMBL:ENSP00000377865;ENSP00000420311|REFSEQ:NP_000969|H-INV:HIT000337801|VEGA:OTTHUMP00000164151;OTTHUMP00000164153	Tax_Id=9606 Gene_Symbol=RPL23 60S ribosomal protein L23	1472	0.9462	22	0.03	NA	NA	NA	NA
IPI:IPI00010368.6	|SWISS-PROT:O00139-1|TREMBL:B0AZS5;E9PB70|ENSEMBL:ENSP00000370493|H-INV:HIT000041378|VEGA:OTTHUMP00000123384	Tax_Id=9606 Gene_Symbol=KIF2A Uncharacterized protein	NA	NA	NA	NA	1473	0.9966	1.7	0.09
IPI:IPI00010372.1	|SWISS-PROT:Q9BXU3|TREMBL:C9JWK0|ENSEMBL:ENSP00000361656;ENSP00000361659;ENSP00000399753|REFSEQ:NP_112564|H-INV:HIT000076283|VEGA:OTTHUMP00000023771;OTTHUMP00000023772	Tax_Id=9606 Gene_Symbol=TEX13A Testis-expressed sequence 13A protein	NA	NA	NA	NA	1473	0.9345	2	0.09
IPI:IPI00010720.1	|SWISS-PROT:P48643|TREMBL:A8K2X8;B4DX08;Q9BU08|ENSEMBL:ENSP00000280326|REFSEQ:NP_036205|H-INV:HIT000095964|VEGA:OTTHUMP00000161671	Tax_Id=9606 Gene_Symbol=CCT5 T-complex protein 1 subunit epsilon	1472	1	12.9	0.14	NA	NA	NA	NA
IPI:IPI00010796.1	|SWISS-PROT:P07237|TREMBL:B4DJS0|ENSEMBL:ENSP00000327801|REFSEQ:NP_000909|H-INV:HIT000040847|VEGA:OTTHUMP00000196834	Tax_Id=9606 Gene_Symbol=P4HB Protein disulfide-isomerase	NA	NA	NA	NA	1473	1	6.2	0.19
IPI:IPI00010865.1	|SWISS-PROT:P67870|TREMBL:B0UXA9|ENSEMBL:ENSP00000365025;ENSP00000365026;ENSP00000365042;ENSP00000372919;ENSP00000372925;ENSP00000382980;ENSP00000390900;ENSP00000391038;ENSP00000393756;ENSP00000394855	Tax_Id=9606 Gene_Symbol=CSNK2B Casein kinase II subunit beta	1472	0.9894	5.1	0.03	NA	NA	NA	NA
IPI:IPI00011126.6	|SWISS-PROT:P62191|TREMBL:Q53HB3;Q53XL8;Q6NW36|ENSEMBL:ENSP00000261303|REFSEQ:NP_002793|H-INV:HIT000029694	Tax_Id=9606 Gene_Symbol=PSMC1 26S protease regulatory subunit 4	NA	NA	NA	NA	1473	1	5.9	0.28
IPI:IPI00011209.9	|SWISS-PROT:Q9H3F6-1|ENSEMBL:ENSP00000228495|REFSEQ:NP_114160|H-INV:HIT000331734|VEGA:OTTHUMP00000240540	Tax_Id=9606 Gene_Symbol=KCTD10 Isoform 1 of BTB/POZ domain-containing adapter for CUL3-mediated RhoA degradation protein 3	1472	0.9997	7.9	0.05	NA	NA	NA	NA
IPI:IPI00011253.3	|SWISS-PROT:P23396|TREMBL:Q53G83;Q9NQS8|ENSEMBL:ENSP00000433821;ENSP00000434643;ENSP00000436971|REFSEQ:NP_000996|H-INV:HIT000287076|VEGA:OTTHUMP00000229804;OTTHUMP00000229805;OTTHUMP00000229882	Tax_Id=9606 Gene_Symbol=RPS3 40S ribosomal protein S3	1472	1	26.6	0.11	1473	1	29.8	0.46
IPI:IPI00011284.1	|SWISS-PROT:P21964-1|TREMBL:B8XPJ7;B8XPJ8|ENSEMBL:ENSP00000354511;ENSP00000385150;ENSP00000385917|REFSEQ:NP_000745;NP_001128633;NP_001128634|H-INV:HIT000292981|VEGA:OTTHUMP00000197748;OTTHUMP000001977	Tax_Id=9606 Gene_Symbol=COMT Isoform Membrane-bound of Catechol O-methyltransferase	1472	1	66.1	0.43	1473	0.9966	5.4	0.09
IPI:IPI00011307.4	|SWISS-PROT:P13995|TREMBL:B2R7W0|ENSEMBL:ENSP00000377617|REFSEQ:NP_006627|H-INV:HIT000299317|VEGA:OTTHUMP00000160246	Tax_Id=9606 Gene_Symbol=MTHFD2 Bifunctional methylenetetrahydrofolate dehydrogenase/cyclohydrolase, mitochondrial	1472	0.9998	9.9	0.05	NA	NA	NA	NA
IPI:IPI00011592.3	|SWISS-PROT:O43237|TREMBL:B4DHD8|ENSEMBL:ENSP00000258198|REFSEQ:NP_006132|H-INV:HIT000063309|VEGA:OTTHUMP00000174820	Tax_Id=9606 Gene_Symbol=DYNC1LI2 Cytoplasmic dynein 1 light intermediate chain 2	NA	NA	NA	NA	1473	1	8	0.27
IPI:IPI00011603.2	|SWISS-PROT:O43242|TREMBL:B4DEB0;B4DPM7;B4DV84;Q6IBN0;Q8N9M2;Q96N86|ENSEMBL:ENSP00000264639|REFSEQ:NP_002800|H-INV:HIT000291193|VEGA:OTTHUMP00000164347	Tax_Id=9606 Gene_Symbol=PSMD3 26S proteasome non-ATPase regulatory subunit 3	1472	1	9.2	0.11	1473	1	11.1	0.48
IPI:IPI00011694.1	|SWISS-PROT:P07477|TREMBL:A1A508|ENSEMBL:ENSP00000308720|REFSEQ:NP_002760|H-INV:HIT000194852|VEGA:OTTHUMP00000213668	Tax_Id=9606 Gene_Symbol=PRSS1 Trypsin-1	1472	0.9792	7	0.03	1473	0.9867	7	0.09
IPI:IPI00011898.3	|SWISS-PROT:Q13144|ENSEMBL:ENSP00000273783|REFSEQ:NP_003898|H-INV:HIT000016513|VEGA:OTTHUMP00000210774	Tax_Id=9606 Gene_Symbol=EIF2B5 Translation initiation factor eIF-2B subunit epsilon	NA	NA	NA	NA	1473	1	3.4	0.19
IPI:IPI00012011.6	|SWISS-PROT:P23528|ENSEMBL:ENSP00000309629;ENSP00000432660|REFSEQ:NP_005498|H-INV:HIT000022544|VEGA:OTTHUMP00000233679	Tax_Id=9606 Gene_Symbol=CFL1 Cofilin-1	1472	1	63.8	0.3	1473	1	16.8	0.26
IPI:IPI00012066.2	|TREMBL:A8K7X6|ENSEMBL:ENSP00000448762|REFSEQ:NP_114366	Tax_Id=9606 Gene_Symbol=PCBP2 poly(rC)-binding protein 2 isoform b	1472	0.9873	3.2	0.03	NA	NA	NA	NA
IPI:IPI00012074.3	|SWISS-PROT:O43390-1|TREMBL:B2R7W4|ENSEMBL:ENSP00000304405;ENSP00000363741|REFSEQ:NP_005817|H-INV:HIT000061569|VEGA:OTTHUMP00000003258;OTTHUMP00000003260	Tax_Id=9606 Gene_Symbol=HNRNPR Isoform 1 of Heterogeneous nuclear ribonucleoprotein R	NA	NA	NA	NA	1473	0.9932	2.3	0.09
IPI:IPI00012079.12	|SWISS-PROT:P23588|ENSEMBL:ENSP00000262056|REFSEQ:NP_001408|H-INV:HIT000264934	Tax_Id=9606 Gene_Symbol=EIF4B Eukaryotic translation initiation factor 4B	NA	NA	NA	NA	1473	1	19.6	0.64
IPI:IPI00012197.1	|SWISS-PROT:Q9H773|ENSEMBL:ENSP00000322524|REFSEQ:NP_077001|H-INV:HIT000030331|VEGA:OTTHUMP00000163253	Tax_Id=9606 Gene_Symbol=DCTPP1 dCTP pyrophosphatase 1	1472	0.9894	7.6	0.03	1473	0.9243	7.6	0.09
IPI:IPI00012202.1	|SWISS-PROT:Q9BQA1|ENSEMBL:ENSP00000235090|REFSEQ:NP_077007|H-INV:HIT000037763|VEGA:OTTHUMP00000013472	Tax_Id=9606 Gene_Symbol=WDR77 Methylosome protein 50	1472	1	38.6	0.42	1473	1	22.8	0.91
IPI:IPI00012268.3	|SWISS-PROT:Q13200|TREMBL:Q53XQ4;Q59EG8;Q9NSM5|ENSEMBL:ENSP00000310129|REFSEQ:NP_002799|H-INV:HIT000031345|VEGA:OTTHUMP00000210627	Tax_Id=9606 Gene_Symbol=PSMD2 26S proteasome non-ATPase regulatory subunit 2	1472	1	13.6	0.19	1473	1	4.3	0.26
IPI:IPI00012442.1	|SWISS-PROT:Q13283|TREMBL:B7Z8K4;Q32P45;Q53HH4;Q5U0Q1;Q6FI03|ENSEMBL:ENSP00000348578;ENSP00000377681|REFSEQ:NP_005745;NP_938405|H-INV:HIT000056659|VEGA:OTTHUMP00000160618;OTTHUMP00000224181	Tax_Id=9606 Gene_Symbol=G3BP1 Ras GTPase-activating protein-binding protein 1	1472	0.9873	3.9	0.03	1473	0.9966	3.9	0.09
IPI:IPI00012493.1	|SWISS-PROT:P60866|ENSEMBL:ENSP00000009589;ENSP00000427788|REFSEQ:NP_001014|H-INV:HIT000050232|VEGA:OTTHUMP00000226397;OTTHUMP00000226399	Tax_Id=9606 Gene_Symbol=SNORD54;RPS20 40S ribosomal protein S20	1472	1	29.5	0.06	NA	NA	NA	NA
IPI:IPI00012535.1	|SWISS-PROT:P31689|TREMBL:Q5T7Q0;Q86TL9|ENSEMBL:ENSP00000369127|REFSEQ:NP_001530|H-INV:HIT000020396|VEGA:OTTHUMP00000021193	Tax_Id=9606 Gene_Symbol=DNAJA1 DnaJ homolog subfamily A member 1	1472	1	17.6	0.19	1473	0.9949	3.3	0.09
IPI:IPI00012608.1	|SWISS-PROT:Q99942|ENSEMBL:ENSP00000364235;ENSP00000387879;ENSP00000388795;ENSP00000401172;ENSP00000413131;ENSP00000415127;ENSP00000415784|REFSEQ:NP_008844|H-INV:HIT000273240|VEGA:OTTHUMP00000014744;O	Tax_Id=9606 Gene_Symbol=RNF5 E3 ubiquitin-protein ligase RNF5	1472	0.9997	16.7	0.05	NA	NA	NA	NA
IPI:IPI00012726.4	|SWISS-PROT:Q13310-1|ENSEMBL:ENSP00000361948|REFSEQ:NP_003810|H-INV:HIT000221269|VEGA:OTTHUMP00000010668	Tax_Id=9606 Gene_Symbol=PABPC4 Isoform 1 of Polyadenylate-binding protein 4	NA	NA	NA	NA	1473	0.9817	6.4	0.13
IPI:IPI00012750.3	|SWISS-PROT:P62851|ENSEMBL:ENSP00000435096|REFSEQ:NP_001019|H-INV:HIT000031580|VEGA:OTTHUMP00000232696	Tax_Id=9606 Gene_Symbol=RPS25 40S ribosomal protein S25	1472	1	20.8	0.08	1473	1	13.6	0.18
IPI:IPI00012772.8	|SWISS-PROT:P62917|ENSEMBL:ENSP00000262584;ENSP00000378378|REFSEQ:NP_000964;NP_150644|H-INV:HIT000334555|VEGA:OTTHUMP00000229065;OTTHUMP00000229067	Tax_Id=9606 Gene_Symbol=RPL8 60S ribosomal protein L8	NA	NA	NA	NA	1473	1	12.2	0.18
IPI:IPI00012795.3	|SWISS-PROT:Q13347|TREMBL:Q53HU7;Q5U0F4;Q9P1D9|ENSEMBL:ENSP00000362688|REFSEQ:NP_003748|H-INV:HIT000301875|VEGA:OTTHUMP00000008492	Tax_Id=9606 Gene_Symbol=EIF3I Eukaryotic translation initiation factor 3 subunit I	1472	1	14.8	0.17	1473	1	10.2	0.38
IPI:IPI00013068.1	|SWISS-PROT:P60228|TREMBL:B2R806;B3KW56;Q6IAX5|ENSEMBL:ENSP00000220849|REFSEQ:NP_001559|H-INV:HIT000294580|VEGA:OTTHUMP00000227726	Tax_Id=9606 Gene_Symbol=EIF3E Eukaryotic translation initiation factor 3 subunit E	1472	1	26.7	0.06	1473	1	7.6	0.28
IPI:IPI00013070.2	|SWISS-PROT:Q9BUJ2-1|TREMBL:A8K5K0;A8K6U7|ENSEMBL:ENSP00000375863|REFSEQ:NP_008971|H-INV:HIT000006137	Tax_Id=9606 Gene_Symbol=HNRNPUL1 Isoform 1 of Heterogeneous nuclear ribonucleoprotein U-like protein 1	NA	NA	NA	NA	1473	0.9959	1.2	0.09
IPI:IPI00013122.1	|SWISS-PROT:Q16543|TREMBL:A1L0W4;Q6FG59|ENSEMBL:ENSP00000222005|REFSEQ:NP_008996|H-INV:HIT000304645	Tax_Id=9606 Gene_Symbol=CDC37 Hsp90 co-chaperone Cdc37	NA	NA	NA	NA	1473	0.9758	2.4	0.09
IPI:IPI00013146.1	|SWISS-PROT:P82650|TREMBL:A8K9Y7|ENSEMBL:ENSP00000310785;ENSP00000418008|REFSEQ:NP_064576|H-INV:HIT000077394|VEGA:OTTHUMP00000216955	Tax_Id=9606 Gene_Symbol=MRPS22 28S ribosomal protein S22, mitochondrial	1472	0.9338	6	0.03	NA	NA	NA	NA
IPI:IPI00013271.1	|SWISS-PROT:Q9BUN8-1|ENSEMBL:ENSP00000259512|REFSEQ:NP_077271|H-INV:HIT000252862|VEGA:OTTHUMP00000228362	Tax_Id=9606 Gene_Symbol=DERL1 Isoform 1 of Derlin-1	1472	1	12.6	0.06	NA	NA	NA	NA
IPI:IPI00013296.3	|SWISS-PROT:P62269|ENSEMBL:ENSP00000211372;ENSP00000393241;ENSP00000403175;ENSP00000412583;ENSP00000416110|REFSEQ:NP_072045|VEGA:OTTHUMP00000014635;OTTHUMP00000029059;OTTHUMP00000029467;OTTHUMP0000019	Tax_Id=9606 Gene_Symbol=RPS18;RPS18P9 40S ribosomal protein S18	1472	1	20.4	0.1	1473	1	15.1	0.19
IPI:IPI00013415.1	|SWISS-PROT:P62081|TREMBL:Q57Z92|ENSEMBL:ENSP00000339095;ENSP00000385018;ENSP00000385286|REFSEQ:NP_001002|H-INV:HIT000260253|VEGA:OTTHUMP00000115354;OTTHUMP00000200057;OTTHUMP00000200058	Tax_Id=9606 Gene_Symbol=RPS7 40S ribosomal protein S7	1472	1	9.8	0.05	NA	NA	NA	NA
IPI:IPI00013418.1	|SWISS-PROT:Q13490|TREMBL:B2R8N8;Q8IZZ0|ENSEMBL:ENSP00000227758|REFSEQ:NP_001157|H-INV:HIT000056625|VEGA:OTTHUMP00000235706	Tax_Id=9606 Gene_Symbol=BIRC2 Baculoviral IAP repeat-containing protein 2	1472	0.9793	1.7	0.03	NA	NA	NA	NA
IPI:IPI00013452.11	|SWISS-PROT:P07814|TREMBL:B4DP50|ENSEMBL:ENSP00000355890|REFSEQ:NP_004437|H-INV:HIT000388867|VEGA:OTTHUMP00000035562	Tax_Id=9606 Gene_Symbol=EPRS Bifunctional aminoacyl-tRNA synthetase	1472	1	3.3	0.11	1473	1	5.4	0.73
IPI:IPI00013466.4	|SWISS-PROT:O43681|TREMBL:E7EVN0|ENSEMBL:ENSP00000349887|REFSEQ:NP_004308|H-INV:HIT000031067	Tax_Id=9606 Gene_Symbol=ASNA1 ATPase ASNA1	1472	0.9894	3.7	0.03	NA	NA	NA	NA
IPI:IPI00013468.1	|SWISS-PROT:O43684-1|ENSEMBL:ENSP00000357858|REFSEQ:NP_004716|H-INV:HIT000064128|VEGA:OTTHUMP00000020679	Tax_Id=9606 Gene_Symbol=BUB3 Isoform 1 of Mitotic checkpoint protein BUB3	1472	1	15.1	0.11	NA	NA	NA	NA
IPI:IPI00013485.3	|SWISS-PROT:P15880|TREMBL:Q3KQT6;Q6IPX5;Q8J014;Q8N5L9|ENSEMBL:ENSP00000341885|REFSEQ:NP_002943|H-INV:HIT000262212|VEGA:OTTHUMP00000158896	Tax_Id=9606 Gene_Symbol=RPS2 40S ribosomal protein S2	1472	1	23	0.14	1473	0.936	5.3	0.09
IPI:IPI00013495.1	|SWISS-PROT:Q8NE71-2|TREMBL:Q2L6I2|ENSEMBL:ENSP00000365728;ENSP00000373081;ENSP00000389472;ENSP00000391102;ENSP00000393143;ENSP00000403526;ENSP00000404726|REFSEQ:NP_001081|VEGA:OTTHUMP00000014745;OTTH	Tax_Id=9606 Gene_Symbol=ABCF1 Isoform 2 of ATP-binding cassette sub-family F member 1	NA	NA	NA	NA	1473	0.9682	2.1	0.09
IPI:IPI00013679.2	|ENSEMBL:ENSP00000249783	Tax_Id=9606 Gene_Symbol=DUT 27 kDa protein	1472	1	33.3	0.11	NA	NA	NA	NA
IPI:IPI00013788.1	|SWISS-PROT:O43719|ENSEMBL:ENSP00000218364;ENSP00000442699|REFSEQ:NP_001156752;NP_055315|H-INV:HIT000034651|VEGA:OTTHUMP00000024126	Tax_Id=9606 Gene_Symbol=HTATSF1 HIV Tat-specific factor 1	NA	NA	NA	NA	1473	0.9939	4	0.09
IPI:IPI00013894.1	|SWISS-PROT:P31948|ENSEMBL:ENSP00000305958|REFSEQ:NP_006810|H-INV:HIT000031338|VEGA:OTTHUMP00000236867	Tax_Id=9606 Gene_Symbol=STIP1 Stress-induced-phosphoprotein 1	1472	0.9107	8.7	0.03	NA	NA	NA	NA
IPI:IPI00013917.3	|SWISS-PROT:P25398|ENSEMBL:ENSP00000230050|REFSEQ:NP_001007|H-INV:HIT000335217|VEGA:OTTHUMP00000017230	Tax_Id=9606 Gene_Symbol=RPS12 40S ribosomal protein S12	1472	1	7.6	0.06	NA	NA	NA	NA
IPI:IPI00014151.3	|SWISS-PROT:Q15008|ENSEMBL:ENSP00000295901|REFSEQ:NP_055629|H-INV:HIT000074129|VEGA:OTTHUMP00000213406	Tax_Id=9606 Gene_Symbol=PSMD6 26S proteasome non-ATPase regulatory subunit 6	1472	1	10	0.17	1473	1	7.6	0.21
IPI:IPI00014238.2	|SWISS-PROT:Q15046-1|ENSEMBL:ENSP00000303043|REFSEQ:NP_005539|H-INV:HIT000101392|VEGA:OTTHUMP00000174948	Tax_Id=9606 Gene_Symbol=KARS Isoform Cytoplasmic of Lysyl-tRNA synthetase	1472	1	7	0.07	1473	1	3.7	0.36
IPI:IPI00014264.5	|SWISS-PROT:Q15057|ENSEMBL:ENSP00000324287|REFSEQ:NP_036419|H-INV:HIT000042190|VEGA:OTTHUMP00000208844	Tax_Id=9606 Gene_Symbol=ACAP2 Arf-GAP with coiled-coil, ANK repeat and PH domain-containing protein 2	1472	0.9811	6.1	0.03	1473	0.9966	6.1	0.09
IPI:IPI00014310.3	|SWISS-PROT:Q13616|ENSEMBL:ENSP00000326804;ENSP00000387160|REFSEQ:NP_003583|H-INV:HIT000388572|VEGA:OTTHUMP00000202347	Tax_Id=9606 Gene_Symbol=CUL1 Cullin-1	1472	1	49.5	1.35	NA	NA	NA	NA
IPI:IPI00014311.6	|SWISS-PROT:Q13617|ENSEMBL:ENSP00000363880;ENSP00000363881;ENSP00000363883|REFSEQ:NP_001185706;NP_003582|H-INV:HIT000020072|VEGA:OTTHUMP00000019436;OTTHUMP00000019437;OTTHUMP00000019440	Tax_Id=9606 Gene_Symbol=CUL2 Cullin-2	1472	1	38.3	1.07	NA	NA	NA	NA
IPI:IPI00014312.1	|SWISS-PROT:Q13618-1|TREMBL:Q53S54|ENSEMBL:ENSP00000264414|REFSEQ:NP_003581|H-INV:HIT000000342|VEGA:OTTHUMP00000164219	Tax_Id=9606 Gene_Symbol=CUL3 Isoform 1 of Cullin-3	1472	1	42.2	1.02	NA	NA	NA	NA
IPI:IPI00014319.5	|SWISS-PROT:Q9Y6Y0|TREMBL:B3KM71;B3KMY8|ENSEMBL:ENSP00000356468|REFSEQ:NP_006460|H-INV:HIT000073857|VEGA:OTTHUMP00000033394	Tax_Id=9606 Gene_Symbol=IVNS1ABP Influenza virus NS1A-binding protein	1472	1	17.4	0.28	1473	1	12.9	0.74
IPI:IPI00014424.1	|SWISS-PROT:Q05639|ENSEMBL:ENSP00000217182;ENSP00000298049|REFSEQ:NP_001949|H-INV:HIT000386552|VEGA:OTTHUMP00000031776	Tax_Id=9606 Gene_Symbol=EEF1A2 Elongation factor 1-alpha 2	NA	NA	NA	NA	1473	1	6.3	0.27
IPI:IPI00014587.1	|SWISS-PROT:P09496-1|ENSEMBL:ENSP00000242285;ENSP00000401019|REFSEQ:NP_009027|H-INV:HIT000194731|VEGA:OTTHUMP00000021365	Tax_Id=9606 Gene_Symbol=CLTA Isoform Brain of Clathrin light chain A	NA	NA	NA	NA	1473	0.9745	4.1	0.09
IPI:IPI00014825.8	|SWISS-PROT:Q7L273|ENSEMBL:ENSP00000221200|REFSEQ:NP_060104|H-INV:HIT000039147|VEGA:OTTHUMP00000125275	Tax_Id=9606 Gene_Symbol=KCTD9 BTB/POZ domain-containing protein KCTD9	1472	1	6.2	0.06	NA	NA	NA	NA
IPI:IPI00015947.5	|SWISS-PROT:P25685|TREMBL:Q6FHS4;Q6FI51|ENSEMBL:ENSP00000254322|REFSEQ:NP_006136|H-INV:HIT000101520	Tax_Id=9606 Gene_Symbol=DNAJB1 DnaJ homolog subfamily B member 1	1472	1	23.8	0.22	NA	NA	NA	NA
IPI:IPI00016006.2	|SWISS-PROT:Q9NQX3-1|TREMBL:B7Z4J7;Q96KU4|ENSEMBL:ENSP00000312771|REFSEQ:NP_001019389|VEGA:OTTHUMP00000218024	Tax_Id=9606 Gene_Symbol=GPHN Isoform 1 of Gephyrin	NA	NA	NA	NA	1473	0.9966	5	0.19
IPI:IPI00016077.1	|SWISS-PROT:O75323|ENSEMBL:ENSP00000313050|REFSEQ:NP_001474|VEGA:OTTHUMP00000159734	Tax_Id=9606 Gene_Symbol=GBAS Protein NipSnap homolog 2	1472	0.9998	7.7	0.05	NA	NA	NA	NA
IPI:IPI00016610.2	|SWISS-PROT:Q15365|TREMBL:Q53SS8|ENSEMBL:ENSP00000305556|REFSEQ:NP_006187|H-INV:HIT000303351|VEGA:OTTHUMP00000160048	Tax_Id=9606 Gene_Symbol=PCBP1 Poly(rC)-binding protein 1	1472	0.9873	3.2	0.03	1473	1	9.6	0.21
IPI:IPI00016634.1	|SWISS-PROT:Q9NWU2|ENSEMBL:ENSP00000266069|REFSEQ:NP_060366|H-INV:HIT000041428|VEGA:OTTHUMP00000043372	Tax_Id=9606 Gene_Symbol=C20orf11 Protein C20orf11	1472	1	43.9	0.22	NA	NA	NA	NA
IPI:IPI00016708.2	|SWISS-PROT:P17707|TREMBL:Q6N0B2|ENSEMBL:ENSP00000357880|REFSEQ:NP_001625|H-INV:HIT000055151|VEGA:OTTHUMP00000017012	Tax_Id=9606 Gene_Symbol=AMD1 S-adenosylmethionine decarboxylase proenzyme	1472	1	9.6	0.09	1473	1	7.2	0.34
IPI:IPI00016786.1	|SWISS-PROT:P60953-2|ENSEMBL:ENSP00000341072;ENSP00000383118|REFSEQ:NP_001034891;NP_001782|H-INV:HIT000038320|VEGA:OTTHUMP00000002834	Tax_Id=9606 Gene_Symbol=CDC42 Isoform 2 of Cell division control protein 42 homolog	NA	NA	NA	NA	1473	0.977	5.2	0.05
IPI:IPI00016801.1	|SWISS-PROT:P00367|TREMBL:B4DMF5;B4DMG8;B4E0N9;E9KL48;Q53GW3|ENSEMBL:ENSP00000277865|REFSEQ:NP_005262|H-INV:HIT000194758|VEGA:OTTHUMP00000020018	Tax_Id=9606 Gene_Symbol=GLUD1 Glutamate dehydrogenase 1, mitochondrial	1472	0.9789	15.5	0.09	1473	1	6.4	0.27
IPI:IPI00016832.1	|SWISS-PROT:P25786-1|ENSEMBL:ENSP00000379675;ENSP00000379676|REFSEQ:NP_002777|H-INV:HIT000037007|VEGA:OTTHUMP00000231103	Tax_Id=9606 Gene_Symbol=PSMA1 Isoform Short of Proteasome subunit alpha type-1	1472	1	14.3	0.08	1473	1	10.5	0.18
IPI:IPI00016855.4	|ENSEMBL:ENSP00000368026	Tax_Id=9606 Gene_Symbol=DNAJB5 44 kDa protein	1472	0.9873	7.7	0.03	NA	NA	NA	NA
IPI:IPI00016910.1	|SWISS-PROT:Q99613|TREMBL:A1KYQ7;B4E1D5;B4E2Z6;F5H1I1;Q3B7B9|ENSEMBL:ENSP00000332604;ENSP00000378953|REFSEQ:NP_001032897;NP_001186071;NP_003743|H-INV:HIT000030496|VEGA:OTTHUMP00000125295	Tax_Id=9606 Gene_Symbol=EIF3C;EIF3CL Eukaryotic translation initiation factor 3 subunit C	1472	1	14.4	0.34	1473	1	8.1	0.93
IPI:IPI00017292.1	|SWISS-PROT:P35222-1|TREMBL:B5BU28|ENSEMBL:ENSP00000344456;ENSP00000379486;ENSP00000379488;ENSP00000385604|REFSEQ:NP_001091679;NP_001091680;NP_001895|H-INV:HIT000324313|VEGA:OTTHUMP00000162082;OTTHUMP	Tax_Id=9606 Gene_Symbol=CTNNB1 Isoform 1 of Catenin beta-1	1472	1	3.1	0.06	NA	NA	NA	NA
IPI:IPI00017448.1	|SWISS-PROT:P63220|TREMBL:Q6FGH5|ENSEMBL:ENSP00000324438;ENSP00000345957|REFSEQ:NP_001015|H-INV:HIT000090495|VEGA:OTTHUMP00000031485	Tax_Id=9606 Gene_Symbol=RPS21 40S ribosomal protein S21	1472	0.975	11.1	0.03	NA	NA	NA	NA
IPI:IPI00017617.1	|SWISS-PROT:P17844|TREMBL:B5BUE6;Q7Z2V5|ENSEMBL:ENSP00000440276|REFSEQ:NP_004387|H-INV:HIT000321720	Tax_Id=9606 Gene_Symbol=DDX5 Probable ATP-dependent RNA helicase DDX5	NA	NA	NA	NA	1473	0.9962	2.9	0.09
IPI:IPI00017763.8	|TREMBL:A8MZ22|ENSEMBL:ENSP00000382533	Tax_Id=9606 Gene_Symbol=NAP1L4 Uncharacterized protein	NA	NA	NA	NA	1473	0.9748	9.9	0.09
IPI:IPI00017963.1	|SWISS-PROT:P62316|ENSEMBL:ENSP00000342374|REFSEQ:NP_004588|H-INV:HIT000218293	Tax_Id=9606 Gene_Symbol=SNRPD2 Small nuclear ribonucleoprotein Sm D2	1472	0.9873	9.3	0.03	NA	NA	NA	NA
IPI:IPI00017964.1	|SWISS-PROT:P62318|ENSEMBL:ENSP00000215829|REFSEQ:NP_004166|VEGA:OTTHUMP00000198379	Tax_Id=9606 Gene_Symbol=SNRPD3 Small nuclear ribonucleoprotein Sm D3	NA	NA	NA	NA	1473	0.9929	8.3	0.09
IPI:IPI00018140.3	|SWISS-PROT:O60506-1|TREMBL:B2R8Z8|ENSEMBL:ENSP00000358635|REFSEQ:NP_006363|VEGA:OTTHUMP00000016815	Tax_Id=9606 Gene_Symbol=SYNCRIP Isoform 1 of Heterogeneous nuclear ribonucleoprotein Q	1472	1	4.2	0.06	1473	0.9932	2.3	0.09
IPI:IPI00018146.1	|SWISS-PROT:P27348|ENSEMBL:ENSP00000238081;ENSP00000371267|REFSEQ:NP_006817|H-INV:HIT000259592|VEGA:OTTHUMP00000015730;OTTHUMP00000165887	Tax_Id=9606 Gene_Symbol=YWHAQ 14-3-3 protein theta	1472	1	22.1	0.06	1473	0.9966	9.4	0.09
IPI:IPI00018214.1	|SWISS-PROT:P61244-1|ENSEMBL:ENSP00000351490|REFSEQ:NP_002373|H-INV:HIT000279557|VEGA:OTTHUMP00000183462	Tax_Id=9606 Gene_Symbol=MAX Isoform 1 of Protein max	NA	NA	NA	NA	1473	0.9854	8.1	0.09
IPI:IPI00018398.4	|SWISS-PROT:P17980|TREMBL:A8K781|ENSEMBL:ENSP00000298852|REFSEQ:NP_002795|H-INV:HIT000033914|VEGA:OTTHUMP00000236492	Tax_Id=9606 Gene_Symbol=PSMC3 26S protease regulatory subunit 6A	1472	1	19.8	0.19	1473	0.9949	2.8	0.09
IPI:IPI00018465.1	|SWISS-PROT:Q99832|TREMBL:Q53HV2;Q6IBT3|ENSEMBL:ENSP00000258091|REFSEQ:NP_006420|H-INV:HIT000266185|VEGA:OTTHUMP00000202321	Tax_Id=9606 Gene_Symbol=CCT7 T-complex protein 1 subunit eta	1472	0.9894	4.4	0.03	1473	0.9173	2.4	0.09
IPI:IPI00018768.1	|SWISS-PROT:Q15631|TREMBL:Q53GR3|ENSEMBL:ENSP00000374332|REFSEQ:NP_004613|H-INV:HIT000323672|VEGA:OTTHUMP00000203714	Tax_Id=9606 Gene_Symbol=TSN Translin	1472	0.9207	4	0.03	NA	NA	NA	NA
IPI:IPI00018971.8	|SWISS-PROT:P19474-1|ENSEMBL:ENSP00000254436|REFSEQ:NP_003132|H-INV:HIT000035080|VEGA:OTTHUMP00000230775	Tax_Id=9606 Gene_Symbol=TRIM21 Isoform 1 of E3 ubiquitin-protein ligase TRIM21	1472	1	28.4	0.47	1473	1	20.8	0.81
IPI:IPI00019359.4	|SWISS-PROT:P35527|ENSEMBL:ENSP00000246662|REFSEQ:NP_000217|H-INV:HIT000326846|VEGA:OTTHUMP00000164967	Tax_Id=9606 Gene_Symbol=KRT9 Keratin, type I cytoskeletal 9	1472	1	4.7	0.06	1473	1	4.8	0.4
IPI:IPI00019502.3	|SWISS-PROT:P35579-1|TREMBL:A8K6E4;B4E3S1;Q60FE2;Q86XU5;Q99529|ENSEMBL:ENSP00000216181|REFSEQ:NP_002464|H-INV:HIT000242559|VEGA:OTTHUMP00000165902	Tax_Id=9606 Gene_Symbol=MYH9 Isoform 1 of Myosin-9	NA	NA	NA	NA	1473	0.9868	1.1	0.18
IPI:IPI00019642.1	|SWISS-PROT:Q9UDT6-1|ENSEMBL:ENSP00000223398;ENSP00000378500|REFSEQ:NP_003379|VEGA:OTTHUMP00000160724	Tax_Id=9606 Gene_Symbol=CLIP2 Isoform 1 of CAP-Gly domain-containing linker protein 2	NA	NA	NA	NA	1473	0.9966	1.7	0.09
IPI:IPI00019733.1	|SWISS-PROT:P78406|TREMBL:A8K882;Q5J8M4|ENSEMBL:ENSP00000360286;ENSP00000379181;ENSP00000379182|REFSEQ:NP_001015885;NP_003601|H-INV:HIT000337346|VEGA:OTTHUMP00000031366;OTTHUMP00000166110;OTTHUMP00000	Tax_Id=9606 Gene_Symbol=RAE1 mRNA export factor	1472	1	65.8	0.52	NA	NA	NA	NA
IPI:IPI00020008.1	|SWISS-PROT:Q15843|ENSEMBL:ENSP00000250495|REFSEQ:NP_006147|H-INV:HIT000337814|VEGA:OTTHUMP00000164709	Tax_Id=9606 Gene_Symbol=NEDD8 NEDD8	1472	1	56	0.21	NA	NA	NA	NA
IPI:IPI00020042.2	|SWISS-PROT:P43686-1|TREMBL:A8K2M0|ENSEMBL:ENSP00000157812|REFSEQ:NP_006494	Tax_Id=9606 Gene_Symbol=PSMC4 Isoform 1 of 26S protease regulatory subunit 6B	1472	1	28.2	0.3	1473	0.9949	2.3	0.09
IPI:IPI00020356.4	|SWISS-PROT:P78559-2|TREMBL:E9PGC8|ENSEMBL:ENSP00000371462;ENSP00000382380|VEGA:OTTHUMP00000066114	Tax_Id=9606 Gene_Symbol=MAP1A Uncharacterized protein	NA	NA	NA	NA	1473	0.9973	0.8	0.14
IPI:IPI00020416.8	|SWISS-PROT:P29144|TREMBL:B7Z920|ENSEMBL:ENSP00000365233|REFSEQ:NP_003282|H-INV:HIT000052291|VEGA:OTTHUMP00000018664	Tax_Id=9606 Gene_Symbol=TPP2 Tripeptidyl-peptidase 2	NA	NA	NA	NA	1473	0.9959	1	0.19
IPI:IPI00020501.1	|SWISS-PROT:P35749|TREMBL:D2JYH7;O14794;Q16086;Q66K75|ENSEMBL:ENSP00000300036|REFSEQ:NP_002465|VEGA:OTTHUMP00000160389	Tax_Id=9606 Gene_Symbol=MYH11 Myosin-11	NA	NA	NA	NA	1473	0.9868	1.1	0.18
IPI:IPI00020950.3	|SWISS-PROT:P35813-1|TREMBL:E9PNE1|ENSEMBL:ENSP00000378514;ENSP00000432966|REFSEQ:NP_066283|H-INV:HIT000289921|VEGA:OTTHUMP00000179040	Tax_Id=9606 Gene_Symbol=PPM1A Isoform Alpha-1 of Protein phosphatase 1A	NA	NA	NA	NA	1473	0.9949	3.7	0.09
IPI:IPI00021187.4	|SWISS-PROT:Q9Y265-1|TREMBL:B5BUB1|ENSEMBL:ENSP00000318297|REFSEQ:NP_003698|H-INV:HIT000326082|VEGA:OTTHUMP00000216127	Tax_Id=9606 Gene_Symbol=RUVBL1 Isoform 1 of RuvB-like 1	1472	1	9.8	0.08	1473	1	9.1	0.22
IPI:IPI00021263.3	|SWISS-PROT:P63104|TREMBL:D0PNI1|ENSEMBL:ENSP00000309503;ENSP00000379281;ENSP00000379283;ENSP00000379286;ENSP00000379287;ENSP00000379288;ENSP00000395114;ENSP00000398599|REFSEQ:NP_001129171;NP_00112917	Tax_Id=9606 Gene_Symbol=YWHAZ 14-3-3 protein zeta/delta	NA	NA	NA	NA	1473	0.9949	26.9	0.09
IPI:IPI00021266.1	|SWISS-PROT:P62750|ENSEMBL:ENSP00000389103|REFSEQ:NP_000975|H-INV:HIT000259830|VEGA:OTTHUMP00000163536	Tax_Id=9606 Gene_Symbol=RPL23A;SNORD4A 60S ribosomal protein L23a	NA	NA	NA	NA	1473	1	15.4	0.28
IPI:IPI00021290.5	|SWISS-PROT:P53396|ENSEMBL:ENSP00000253792|REFSEQ:NP_001087|H-INV:HIT000032659|VEGA:OTTHUMP00000164772	Tax_Id=9606 Gene_Symbol=ACLY ATP-citrate synthase	1472	1	3.7	0.08	NA	NA	NA	NA
IPI:IPI00021304.1	|SWISS-PROT:P35908|ENSEMBL:ENSP00000310861|REFSEQ:NP_000414|H-INV:HIT000197028	Tax_Id=9606 Gene_Symbol=KRT2 Keratin, type II cytoskeletal 2 epidermal	NA	NA	NA	NA	1473	0.9998	5	0.14
IPI:IPI00021435.3	|SWISS-PROT:P35998|TREMBL:B7Z571;Q75L23|ENSEMBL:ENSP00000292644;ENSP00000391211|REFSEQ:NP_002794|H-INV:HIT000031017|VEGA:OTTHUMP00000211710	Tax_Id=9606 Gene_Symbol=PSMC2 26S protease regulatory subunit 7	1472	1	20.8	0.19	1473	1	13.2	0.55
IPI:IPI00021536.2	|SWISS-PROT:Q9NZT1|TREMBL:Q53H37|ENSEMBL:ENSP00000369689|REFSEQ:NP_059118|H-INV:HIT000072441|VEGA:OTTHUMP00000019005	Tax_Id=9606 Gene_Symbol=CALML5 Calmodulin-like protein 5	NA	NA	NA	NA	1473	0.9715	5.5	0.09
IPI:IPI00021728.3	|SWISS-PROT:P20042|TREMBL:B5BU01;Q3B7I9;Q6IBR8;Q96I16|ENSEMBL:ENSP00000364119|REFSEQ:NP_003899|H-INV:HIT000304172|VEGA:OTTHUMP00000030680	Tax_Id=9606 Gene_Symbol=EIF2S2 Eukaryotic translation initiation factor 2 subunit 2	NA	NA	NA	NA	1473	1	5.7	0.19
IPI:IPI00021812.2	|SWISS-PROT:Q09666|TREMBL:B4DTV0|ENSEMBL:ENSP00000367263|REFSEQ:NP_001611|H-INV:HIT000196448|VEGA:OTTHUMP00000236448	Tax_Id=9606 Gene_Symbol=AHNAK Neuroblast differentiation-associated protein AHNAK	1472	1	1.7	0.11	1473	0.9966	16.1	0.19
IPI:IPI00021840.1	|SWISS-PROT:P62753|TREMBL:A2A3R6;Q96DV6|ENSEMBL:ENSP00000369757|REFSEQ:NP_001001|H-INV:HIT000278246|VEGA:OTTHUMP00000021120	Tax_Id=9606 Gene_Symbol=RPS6 40S ribosomal protein S6	1472	1	10.1	0.08	1473	1	13.8	0.33
IPI:IPI00022228.2	|SWISS-PROT:Q00341|TREMBL:B2R5V9|ENSEMBL:ENSP00000312042;ENSP00000375836;ENSP00000375837|REFSEQ:NP_005327;NP_976221|H-INV:HIT000030200|VEGA:OTTHUMP00000164572;OTTHUMP00000200288;OTTHUMP00000200289	Tax_Id=9606 Gene_Symbol=HDLBP Vigilin	1472	0.9609	1.4	0.03	NA	NA	NA	NA
IPI:IPI00022276.3	|SWISS-PROT:Q9Y2Q9|TREMBL:Q53G62|ENSEMBL:ENSP00000276585|REFSEQ:NP_054737|H-INV:HIT000034838|VEGA:OTTHUMP00000227102	Tax_Id=9606 Gene_Symbol=MRPS28 28S ribosomal protein S28, mitochondrial	NA	NA	NA	NA	1473	0.9939	17.4	0.09
IPI:IPI00022498.1	|SWISS-PROT:P02795|TREMBL:Q8TE66|ENSEMBL:ENSP00000245185|REFSEQ:NP_005944|VEGA:OTTHUMP00000164382	Tax_Id=9606 Gene_Symbol=MT2A Metallothionein-2	1472	1	21.3	0.06	1473	1	32.8	0.28
IPI:IPI00022542.1	|SWISS-PROT:Q13464|TREMBL:D9ZGF8|ENSEMBL:ENSP00000382697|REFSEQ:NP_005397|H-INV:HIT000219837|VEGA:OTTHUMP00000162514	Tax_Id=9606 Gene_Symbol=ROCK1 Rho-associated protein kinase 1	1472	0.9996	1.8	0.05	1473	1	2.1	0.28
IPI:IPI00022694.3	|SWISS-PROT:P55036-1|ENSEMBL:ENSP00000357879|REFSEQ:NP_002801|H-INV:HIT000218749|VEGA:OTTHUMP00000014286	Tax_Id=9606 Gene_Symbol=PSMD4 Isoform Rpn10A of 26S proteasome non-ATPase regulatory subunit 4	1472	1	16.2	0.17	1473	1	13.1	0.19
IPI:IPI00022774.3	|SWISS-PROT:P55072|TREMBL:Q0IIN5;Q96IF9;Q9HAP0;Q9HAP1;Q9NTC4|ENSEMBL:ENSP00000351777|REFSEQ:NP_009057|H-INV:HIT000339803|VEGA:OTTHUMP00000021326	Tax_Id=9606 Gene_Symbol=VCP Transitional endoplasmic reticulum ATPase	1472	1	83.5	11.11	1473	1	4.8	0.37
IPI:IPI00022826.1	|SWISS-PROT:Q9BX70-1|TREMBL:Q6NT96|ENSEMBL:ENSP00000255608|REFSEQ:NP_060267|H-INV:HIT000078281	Tax_Id=9606 Gene_Symbol=BTBD2 Isoform 1 of BTB/POZ domain-containing protein 2	1472	1	5.1	0.08	NA	NA	NA	NA
IPI:IPI00023048.4	|SWISS-PROT:P29692-1|ENSEMBL:ENSP00000317399;ENSP00000378551;ENSP00000388261;ENSP00000434872|REFSEQ:NP_001123527;NP_001123529;NP_001951|VEGA:OTTHUMP00000228835;OTTHUMP00000228856	Tax_Id=9606 Gene_Symbol=EEF1D Isoform 1 of Elongation factor 1-delta	1472	1	56.6	0.13	NA	NA	NA	NA
IPI:IPI00023095.1	|SWISS-PROT:Q15773|TREMBL:A8K1F4;Q5U0N1|ENSEMBL:ENSP00000203630;ENSP00000403941;ENSP00000438671;ENSP00000446317|REFSEQ:NP_005430|H-INV:HIT000269693|VEGA:OTTHUMP00000239264;OTTHUMP00000240388;OTTHUMP00	Tax_Id=9606 Gene_Symbol=MLF2 Myeloid leukemia factor 2	1472	1	8.5	0.06	NA	NA	NA	NA
IPI:IPI00023188.1	|SWISS-PROT:O14682|TREMBL:B4DHJ1;Q53XS2;Q96L69|ENSEMBL:ENSP00000306356;ENSP00000446289|REFSEQ:NP_003624|H-INV:HIT000064842|VEGA:OTTHUMP00000128235	Tax_Id=9606 Gene_Symbol=ENC1 Ectoderm-neural cortex protein 1	1472	1	5.6	0.08	NA	NA	NA	NA
IPI:IPI00023673.1	|SWISS-PROT:Q08380|ENSEMBL:ENSP00000262776|REFSEQ:NP_005558|H-INV:HIT000192184	Tax_Id=9606 Gene_Symbol=LGALS3BP Galectin-3-binding protein	1472	0.9894	2.7	0.03	1473	0.9949	2.7	0.09
IPI:IPI00023748.3	|SWISS-PROT:Q13765|TREMBL:B2R4P8|ENSEMBL:ENSP00000349212;ENSP00000377469;ENSP00000446801;ENSP00000447821|REFSEQ:NP_001106672;NP_001106673;NP_005585|H-INV:HIT000015517	Tax_Id=9606 Gene_Symbol=NACA Nascent polypeptide-associated complex subunit alpha	NA	NA	NA	NA	1473	0.9918	10.1	0.09
IPI:IPI00023860.1	|SWISS-PROT:P55209|ENSEMBL:ENSP00000261182;ENSP00000376947|REFSEQ:NP_004528;NP_631946|H-INV:HIT000273970	Tax_Id=9606 Gene_Symbol=NAP1L1 Nucleosome assembly protein 1-like 1	NA	NA	NA	NA	1473	0.9945	11	0.09
IPI:IPI00023919.4	|SWISS-PROT:P62195|ENSEMBL:ENSP00000310572|REFSEQ:NP_002796|H-INV:HIT000289771	Tax_Id=9606 Gene_Symbol=PSMC5 26S protease regulatory subunit 8	1472	1	5.5	0.06	1473	1	9	0.34
IPI:IPI00024175.3	|SWISS-PROT:O14818-1|TREMBL:Q05DH1|ENSEMBL:ENSP00000359910|REFSEQ:NP_002783|H-INV:HIT000279929|VEGA:OTTHUMP00000031449	Tax_Id=9606 Gene_Symbol=PSMA7 Isoform 1 of Proteasome subunit alpha type-7	1472	1	21.4	0.14	NA	NA	NA	NA
IPI:IPI00024466.2	|SWISS-PROT:Q9NYU2-1|TREMBL:A8KAK1|ENSEMBL:ENSP00000259253|REFSEQ:NP_064505|VEGA:OTTHUMP00000162311	Tax_Id=9606 Gene_Symbol=UGGT1 Isoform 1 of UDP-glucose:glycoprotein glucosyltransferase 1	1472	0.9993	2.3	0.04	1473	0.9854	0.7	0.09
IPI:IPI00024870.1	|TREMBL:O14729;Q16085;Q3MIV8;Q4G140;Q68D89;Q7Z7R0|ENSEMBL:ENSP00000345136|REFSEQ:NP_074035|VEGA:OTTHUMP00000160390	Tax_Id=9606 Gene_Symbol=MYH11 myosin-11 isoform SM2A	NA	NA	NA	NA	1473	0.9868	1.1	0.18
IPI:IPI00024933.3	|SWISS-PROT:P30050-1|TREMBL:D3DS95;Q59FI9|ENSEMBL:ENSP00000354739|REFSEQ:NP_000967|H-INV:HIT000301385|VEGA:OTTHUMP00000022186	Tax_Id=9606 Gene_Symbol=RPL12 Isoform 1 of 60S ribosomal protein L12	1472	1	15.2	0.06	1473	1	24.2	0.47
IPI:IPI00025091.3	|SWISS-PROT:P62280|ENSEMBL:ENSP00000270625|REFSEQ:NP_001006|H-INV:HIT000034861	Tax_Id=9606 Gene_Symbol=RPS11 40S ribosomal protein S11	1472	1	23.4	0.13	1473	1	17.1	0.27
IPI:IPI00025156.4	|SWISS-PROT:Q9UNE7-1|ENSEMBL:ENSP00000219548|REFSEQ:NP_005852|VEGA:OTTHUMP00000149944	Tax_Id=9606 Gene_Symbol=STUB1 Isoform 1 of E3 ubiquitin-protein ligase CHIP	1472	1	9.1	0.06	NA	NA	NA	NA
IPI:IPI00025329.1	|SWISS-PROT:P84098|TREMBL:Q53G49;Q8IWR8|ENSEMBL:ENSP00000225430|REFSEQ:NP_000972|H-INV:HIT000335238	Tax_Id=9606 Gene_Symbol=RPL19 60S ribosomal protein L19	1472	0.9894	4.6	0.03	1473	1	13.3	0.28
IPI:IPI00025366.4	|SWISS-PROT:O75390|ENSEMBL:ENSP00000342056|REFSEQ:NP_004068|H-INV:HIT000034804	Tax_Id=9606 Gene_Symbol=CS Citrate synthase, mitochondrial	1472	0.9189	13.3	0.03	1473	0.9929	13.3	0.25
IPI:IPI00025461.1	|SWISS-PROT:P04732-1|ENSEMBL:ENSP00000307706|REFSEQ:NP_783316|H-INV:HIT000034514|VEGA:OTTHUMP00000163971	Tax_Id=9606 Gene_Symbol=MT1JP;MT1L;MT1E Isoform 1 of Metallothionein-1E	1472	1	21.3	0.06	NA	NA	NA	NA
IPI:IPI00025512.2	|SWISS-PROT:P04792|ENSEMBL:ENSP00000248553|REFSEQ:NP_001531|H-INV:HIT000222208|VEGA:OTTHUMP00000161096	Tax_Id=9606 Gene_Symbol=HSPB1 Heat shock protein beta-1	1472	0.9501	5.9	0.03	NA	NA	NA	NA
IPI:IPI00026202.1	|SWISS-PROT:Q02543|TREMBL:B2R4C0;B4DUV3;Q53HD3;Q76N54|ENSEMBL:ENSP00000222247|REFSEQ:NP_000971|H-INV:HIT000262210	Tax_Id=9606 Gene_Symbol=RPL18A 60S ribosomal protein L18a	NA	NA	NA	NA	1473	0.9999	13.6	0.19
IPI:IPI00026271.5	|SWISS-PROT:P62263|ENSEMBL:ENSP00000311028;ENSP00000385425;ENSP00000385958;ENSP00000428509|REFSEQ:NP_001020241;NP_001020242;NP_005608|H-INV:HIT000275460|VEGA:OTTHUMP00000160559;OTTHUMP00000224341;OTTH	Tax_Id=9606 Gene_Symbol=RPS14 40S ribosomal protein S14	1472	1	15.9	0.06	1473	1	15.9	0.19
IPI:IPI00026302.3	|SWISS-PROT:P62899|TREMBL:B2R4C1;Q76N53|ENSEMBL:ENSP00000264258;ENSP00000386681|REFSEQ:NP_000984|H-INV:HIT000264328|VEGA:OTTHUMP00000161274;OTTHUMP00000202942	Tax_Id=9606 Gene_Symbol=RPL31 60S ribosomal protein L31	1472	1	13.9	0.05	1473	0.9935	12.2	0.19
IPI:IPI00026320.1	|SWISS-PROT:O95071|TREMBL:B3KML2|ENSEMBL:ENSP00000429084|REFSEQ:NP_056986|VEGA:OTTHUMP00000227389	Tax_Id=9606 Gene_Symbol=UBR5 E3 ubiquitin-protein ligase UBR5	1472	1	8.8	0.43	1473	1	0.8	0.18
IPI:IPI00026328.3	|SWISS-PROT:O95881|ENSEMBL:ENSP00000360688|REFSEQ:NP_056997|H-INV:HIT000012783|VEGA:OTTHUMP00000010300	Tax_Id=9606 Gene_Symbol=TXNDC12 Thioredoxin domain-containing protein 12	1472	1	31.4	0.17	1473	0.9966	7.6	0.09
IPI:IPI00026612.1	|SWISS-PROT:O75688-1|TREMBL:A8K599;B3KP90;Q658R4|ENSEMBL:ENSP00000282412|REFSEQ:NP_002697|VEGA:OTTHUMP00000158953	Tax_Id=9606 Gene_Symbol=PPM1B Isoform Beta-1 of Protein phosphatase 1B	NA	NA	NA	NA	1473	0.9949	3.7	0.09
IPI:IPI00026670.3	|SWISS-PROT:Q15370|ENSEMBL:ENSP00000386652|REFSEQ:NP_009039|H-INV:HIT000036202|VEGA:OTTHUMP00000205114	Tax_Id=9606 Gene_Symbol=TCEB2 Transcription elongation factor B polypeptide 2	1472	1	54.9	0.29	NA	NA	NA	NA
IPI:IPI00026970.4	|SWISS-PROT:Q9Y5B9|TREMBL:Q0VGA3|ENSEMBL:ENSP00000216297|REFSEQ:NP_009123|H-INV:HIT000071840|VEGA:OTTHUMP00000028337	Tax_Id=9606 Gene_Symbol=SUPT16H FACT complex subunit SPT16	NA	NA	NA	NA	1473	0.9885	0.9	0.09
IPI:IPI00027035.2	|SWISS-PROT:Q9HCN4|TREMBL:B4DQM4;Q53RZ9|ENSEMBL:ENSP00000264718|REFSEQ:NP_009197|H-INV:HIT000059418|VEGA:OTTHUMP00000123421	Tax_Id=9606 Gene_Symbol=GPN1 GPN-loop GTPase 1 isoform a	NA	NA	NA	NA	1473	0.9966	3.9	0.19
IPI:IPI00027146.1	|SWISS-PROT:P49448|TREMBL:Q9BSD0|ENSEMBL:ENSP00000327589|REFSEQ:NP_036216|H-INV:HIT000053579|VEGA:OTTHUMP00000023966	Tax_Id=9606 Gene_Symbol=GLUD2 Glutamate dehydrogenase 2, mitochondrial	1472	0.9998	15.4	0.09	1473	1	6.4	0.27
IPI:IPI00027178.1	|SWISS-PROT:O75843|ENSEMBL:ENSP00000312442;ENSP00000380309|REFSEQ:NP_003908|H-INV:HIT000058405|VEGA:OTTHUMP00000164599;OTTHUMP00000164600	Tax_Id=9606 Gene_Symbol=AP1G2 AP-1 complex subunit gamma-like 2	1472	0.9739	7.7	0.03	NA	NA	NA	NA
IPI:IPI00027251.1	|SWISS-PROT:Q15208|TREMBL:B2R6F9;Q9UPD3|ENSEMBL:ENSP00000229812|REFSEQ:NP_009202|H-INV:HIT000035646|VEGA:OTTHUMP00000016293	Tax_Id=9606 Gene_Symbol=STK38 Serine/threonine-protein kinase 38	1472	1	24.9	0.36	1473	1	5.8	0.35
IPI:IPI00027252.6	|SWISS-PROT:Q99623|TREMBL:Q9BXV3|ENSEMBL:ENSP00000382362;ENSP00000441875|REFSEQ:NP_001138303;NP_009204|H-INV:HIT000339489|VEGA:OTTHUMP00000238920	Tax_Id=9606 Gene_Symbol=PHB2 Prohibitin-2	1472	0.9894	4.5	0.03	NA	NA	NA	NA
IPI:IPI00027270.1	|SWISS-PROT:P61254|TREMBL:Q6IBH6|ENSEMBL:ENSP00000293842|REFSEQ:NP_000978|H-INV:HIT000264489|VEGA:OTTHUMP00000135333	Tax_Id=9606 Gene_Symbol=RPL26 60S ribosomal protein L26	1472	1	12.4	0.06	1473	1	7	0.19
IPI:IPI00027485.3	|SWISS-PROT:P06730|TREMBL:B7Z2T1|ENSEMBL:ENSP00000389624|REFSEQ:NP_001959|H-INV:HIT000051340|VEGA:OTTHUMP00000219701	Tax_Id=9606 Gene_Symbol=EIF4E Eukaryotic translation initiation factor 4E	1472	0.976	3.7	0.03	NA	NA	NA	NA
IPI:IPI00027493.1	|SWISS-PROT:P08195-2|ENSEMBL:ENSP00000340815|REFSEQ:NP_001013269|VEGA:OTTHUMP00000236712	Tax_Id=9606 Gene_Symbol=SLC3A2 Isoform 2 of 4F2 cell-surface antigen heavy chain	1472	0.9894	2.5	0.03	NA	NA	NA	NA
IPI:IPI00027547.2	|SWISS-PROT:P81605|TREMBL:Q53YJ2|ENSEMBL:ENSP00000293371|REFSEQ:NP_444513|H-INV:HIT000260573	Tax_Id=9606 Gene_Symbol=DCD Dermcidin	NA	NA	NA	NA	1473	0.9476	10	0.1
IPI:IPI00027626.3	|SWISS-PROT:P40227|TREMBL:B2R9K8;Q59ET3|ENSEMBL:ENSP00000275603|REFSEQ:NP_001753|H-INV:HIT000078722|VEGA:OTTHUMP00000159736	Tax_Id=9606 Gene_Symbol=CCT6A T-complex protein 1 subunit zeta	1472	1	4.4	0.06	NA	NA	NA	NA
IPI:IPI00027834.3	|SWISS-PROT:P14866|TREMBL:B2R959;Q6NTA2|ENSEMBL:ENSP00000221419|REFSEQ:NP_001524|H-INV:HIT000059409	Tax_Id=9606 Gene_Symbol=HNRNPL Heterogeneous nuclear ribonucleoprotein L	1472	1	11.7	0.15	1473	1	12.6	0.44
IPI:IPI00027970.5	|SWISS-PROT:P57721-1|ENSEMBL:ENSP00000383168;ENSP00000401198|REFSEQ:NP_065389|VEGA:OTTHUMP00000115464	Tax_Id=9606 Gene_Symbol=PCBP3 Isoform 1 of Poly(rC)-binding protein 3	1472	0.9873	3.2	0.03	NA	NA	NA	NA
IPI:IPI00028083.1	|SWISS-PROT:P49770|TREMBL:Q53XC2;Q9BPX4|ENSEMBL:ENSP00000266126|REFSEQ:NP_055054|H-INV:HIT000305186	Tax_Id=9606 Gene_Symbol=EIF2B2 Translation initiation factor eIF-2B subunit beta	1472	0.9999	8.5	0.05	NA	NA	NA	NA
IPI:IPI00028275.2	|SWISS-PROT:Q14008-1|TREMBL:Q8IYN5|ENSEMBL:ENSP00000432768|REFSEQ:NP_001008938|H-INV:HIT000042253|VEGA:OTTHUMP00000233662	Tax_Id=9606 Gene_Symbol=CKAP5 Isoform 1 of Cytoskeleton-associated protein 5	1472	1	7.9	0.3	1473	1	3.4	0.74
IPI:IPI00028347.9	|SWISS-PROT:Q5XUX0-1|ENSEMBL:ENSP00000310841|REFSEQ:NP_079011|H-INV:HIT000243035	Tax_Id=9606 Gene_Symbol=FBXO31 Isoform 1 of F-box only protein 31	1472	1	3.7	0.05	NA	NA	NA	NA
IPI:IPI00028888.1	|SWISS-PROT:Q14103-1|ENSEMBL:ENSP00000313199|REFSEQ:NP_112738|H-INV:HIT000101661|VEGA:OTTHUMP00000160798	Tax_Id=9606 Gene_Symbol=HNRNPD Isoform 1 of Heterogeneous nuclear ribonucleoprotein D0	NA	NA	NA	NA	1473	0.9899	4.9	0.22
IPI:IPI00029012.1	|SWISS-PROT:Q14152|TREMBL:B4DYS1;Q05BS0;Q24JU4;Q3B770;Q6P1R0;Q7Z5T5|ENSEMBL:ENSP00000358140|REFSEQ:NP_003741|H-INV:HIT000042275|VEGA:OTTHUMP00000020589	Tax_Id=9606 Gene_Symbol=EIF3A Eukaryotic translation initiation factor 3 subunit A	1472	1	5.9	0.1	1473	1	3	0.44
IPI:IPI00029267.1	|SWISS-PROT:P08579|TREMBL:B5BTZ8;Q86YK2|ENSEMBL:ENSP00000246071;ENSP00000367178|REFSEQ:NP_003083;NP_937863|H-INV:HIT000285044|VEGA:OTTHUMP00000030324;OTTHUMP00000030325	Tax_Id=9606 Gene_Symbol=SNRPB2 U2 small nuclear ribonucleoprotein B''	1472	0.9873	4.9	0.03	NA	NA	NA	NA
IPI:IPI00029400.2	|SWISS-PROT:O95218-1|ENSEMBL:ENSP00000359958|REFSEQ:NP_976225|H-INV:HIT000093172|VEGA:OTTHUMP00000011240	Tax_Id=9606 Gene_Symbol=ZRANB2 Isoform 1 of Zinc finger Ran-binding domain-containing protein 2	1472	1	9.1	0.11	1473	1	32.2	1.02
IPI:IPI00029601.6	|SWISS-PROT:Q14247|TREMBL:Q53HG7;Q76MU0|ENSEMBL:ENSP00000301843|REFSEQ:NP_005222|H-INV:HIT000197014|VEGA:OTTHUMP00000165962	Tax_Id=9606 Gene_Symbol=CTTN Src substrate cortactin	1472	0.9884	4	0.03	1473	0.9945	4	0.17
IPI:IPI00029623.1	|SWISS-PROT:P60900|ENSEMBL:ENSP00000261479|REFSEQ:NP_002782|H-INV:HIT000271674|VEGA:OTTHUMP00000178843	Tax_Id=9606 Gene_Symbol=PSMA6 Proteasome subunit alpha type-6	1472	1	27.1	0.17	1473	0.9962	12.1	0.09
IPI:IPI00029628.1	|SWISS-PROT:Q14257|ENSEMBL:ENSP00000378349|REFSEQ:NP_002893|H-INV:HIT000292336|VEGA:OTTHUMP00000184901	Tax_Id=9606 Gene_Symbol=RCN2 Reticulocalbin-2	1472	1	11	0.08	1473	1	9.8	0.39
IPI:IPI00029731.8	|SWISS-PROT:P18077|ENSEMBL:ENSP00000393393;ENSP00000419117|REFSEQ:NP_000987|H-INV:HIT000035138|VEGA:OTTHUMP00000207884;OTTHUMP00000207885	Tax_Id=9606 Gene_Symbol=RPL35A 60S ribosomal protein L35a	NA	NA	NA	NA	1473	0.9939	12.8	0.09
IPI:IPI00029744.1	|SWISS-PROT:Q04837|TREMBL:A4D1U3;Q567R6|ENSEMBL:ENSP00000265304;ENSP00000419388;ENSP00000419541;ENSP00000419665;ENSP00000420485|REFSEQ:NP_003134|H-INV:HIT000075998|VEGA:OTTHUMP00000212286;OTTHUMP00000	Tax_Id=9606 Gene_Symbol=SSBP1 Single-stranded DNA-binding protein, mitochondrial	1472	0.9894	12.4	0.03	NA	NA	NA	NA
IPI:IPI00030012.5	|TREMBL:B5MDZ6|ENSEMBL:ENSP00000437046|VEGA:OTTHUMP00000228577	Tax_Id=9606 Gene_Symbol=MAP7D1 Uncharacterized protein	1472	0.9999	4	0.05	NA	NA	NA	NA
IPI:IPI00030144.1	|SWISS-PROT:Q9Y536|ENSEMBL:ENSP00000358224;ENSP00000439146;ENSP00000443989|REFSEQ:NP_001129261;NP_001137355;NP_839944|H-INV:HIT000061426|VEGA:OTTHUMP00000015510;OTTHUMP00000015826;OTTHUMP00000069014	Tax_Id=9606 Gene_Symbol=PPIAL4C;PPIAL4G;PPIAL4B;PPIAL4A Peptidylprolyl cis-trans isomerase A-like 4A/B/C	1472	0.9763	11.7	0.03	NA	NA	NA	NA
IPI:IPI00030243.1	|SWISS-PROT:P61289-1|TREMBL:Q6FHK7|ENSEMBL:ENSP00000409487|REFSEQ:NP_005780|H-INV:HIT000030401	Tax_Id=9606 Gene_Symbol=PSME3 Isoform 1 of Proteasome activator complex subunit 3	1472	0.9894	6.2	0.03	NA	NA	NA	NA
IPI:IPI00030278.4	|SWISS-PROT:Q12933-1|TREMBL:E5KBQ3|ENSEMBL:ENSP00000247668;ENSP00000446414|REFSEQ:NP_066961|H-INV:HIT000052819|VEGA:OTTHUMP00000022625	Tax_Id=9606 Gene_Symbol=TRAF2 Isoform 1 of TNF receptor-associated factor 2	1472	0.9999	9.3	0.05	NA	NA	NA	NA
IPI:IPI00031242.9	|SWISS-PROT:O15027-5	Tax_Id=9606 Gene_Symbol=SEC16A Isoform 5 of Protein transport protein Sec16A	1472	1	0.9	0.06	1473	0.9956	0.5	0.09
IPI:IPI00031397.3	|SWISS-PROT:O95573|TREMBL:B2RBE0;B3KMA6;B3KN05;Q6PIM8|ENSEMBL:ENSP00000350012;ENSP00000375918|REFSEQ:NP_004448;NP_976251|H-INV:HIT000052591|VEGA:OTTHUMP00000164212;OTTHUMP00000203810	Tax_Id=9606 Gene_Symbol=ACSL3 Long-chain-fatty-acid--CoA ligase 3	1472	0.9189	1.2	0.03	NA	NA	NA	NA
IPI:IPI00031691.1	|SWISS-PROT:P32969|TREMBL:Q53Z07|ENSEMBL:ENSP00000346022;ENSP00000400467|REFSEQ:NP_000652;NP_001020092|H-INV:HIT000262209;HIT000284757|VEGA:OTTHUMP00000125205;OTTHUMP00000218426	Tax_Id=9606 Gene_Symbol=RPL9 60S ribosomal protein L9	NA	NA	NA	NA	1473	0.9841	11	0.09
IPI:IPI00031697.1	|SWISS-PROT:Q9BVC6|TREMBL:B2R9T9|ENSEMBL:ENSP00000227525;ENSP00000443990|REFSEQ:NP_076997|H-INV:HIT000030310|VEGA:OTTHUMP00000236897;OTTHUMP00000236899	Tax_Id=9606 Gene_Symbol=TMEM109 Transmembrane protein 109	1472	1	9.4	0.08	NA	NA	NA	NA
IPI:IPI00031801.4	|SWISS-PROT:P16989-1|ENSEMBL:ENSP00000228251|REFSEQ:NP_003642|H-INV:HIT000037186|VEGA:OTTHUMP00000238733	Tax_Id=9606 Gene_Symbol=CSDA Isoform 1 of DNA-binding protein A	1472	1	22.4	0.06	1473	1	32.7	0.49
IPI:IPI00031812.3	|SWISS-PROT:P67809|TREMBL:A0JLU4;Q05D43;Q6PKI6|ENSEMBL:ENSP00000361626|REFSEQ:NP_004550|H-INV:HIT000305396|VEGA:OTTHUMP00000008731	Tax_Id=9606 Gene_Symbol=YBX1 Nuclease-sensitive element-binding protein 1	NA	NA	NA	NA	1473	1	38.6	0.88
IPI:IPI00032003.1	|SWISS-PROT:P50402|TREMBL:Q6FI02|ENSEMBL:ENSP00000358857|REFSEQ:NP_000108|H-INV:HIT000029882|VEGA:OTTHUMP00000031938	Tax_Id=9606 Gene_Symbol=EMD Emerin	1472	0.9669	5.5	0.03	NA	NA	NA	NA
IPI:IPI00032406.1	|SWISS-PROT:O60884|ENSEMBL:ENSP00000314030|REFSEQ:NP_005871|H-INV:HIT000037340|VEGA:OTTHUMP00000164136	Tax_Id=9606 Gene_Symbol=DNAJA2 DnaJ homolog subfamily A member 2	1472	1	9.7	0.1	NA	NA	NA	NA
IPI:IPI00032449.2	|SWISS-PROT:Q12797-2|ENSEMBL:ENSP00000348841|REFSEQ:NP_115855|H-INV:HIT000076377|VEGA:OTTHUMP00000226574	Tax_Id=9606 Gene_Symbol=ASPH Isoform Junctate of Aspartyl/asparaginyl beta-hydroxylase	1472	0.9997	12.3	0.03	NA	NA	NA	NA
IPI:IPI00032831.4	|SWISS-PROT:O95721|ENSEMBL:ENSP00000215730|REFSEQ:NP_004773|H-INV:HIT000267516|VEGA:OTTHUMP00000198464	Tax_Id=9606 Gene_Symbol=SNAP29 Synaptosomal-associated protein 29	NA	NA	NA	NA	1473	1	8.9	0.18
IPI:IPI00032971.2	|SWISS-PROT:Q9BXB5|TREMBL:B3KUL5;Q9NX98|ENSEMBL:ENSP00000379804|REFSEQ:NP_060254|H-INV:HIT000078856|VEGA:OTTHUMP00000161257	Tax_Id=9606 Gene_Symbol=OSBPL10 Oxysterol-binding protein-related protein 10	1472	0.952	2.1	0.03	NA	NA	NA	NA
IPI:IPI00033030.2	|SWISS-PROT:Q16186|ENSEMBL:ENSP00000253003|REFSEQ:NP_008933;NP_783163|H-INV:HIT000282409|VEGA:OTTHUMP00000031471	Tax_Id=9606 Gene_Symbol=ADRM1 Proteasomal ubiquitin receptor ADRM1	1472	1	13.5	0.11	1473	0.9935	5	0.09
IPI:IPI00033034.1	|TREMBL:Q16187|H-INV:HIT000216425	Tax_Id=9606 Gene_Symbol=DLST;DLSTP1 Alpha-ketoglutarate dehydrogenase complex dihydrolipoyl succinyltransferase	1472	0.9423	4.7	0.03	NA	NA	NA	NA
IPI:IPI00033132.3	|SWISS-PROT:Q9UBF6-1|TREMBL:B2R4X4|ENSEMBL:ENSP00000273480|REFSEQ:NP_055060|H-INV:HIT000033866|VEGA:OTTHUMP00000180644	Tax_Id=9606 Gene_Symbol=RNF7 Isoform 1 of RING-box protein 2	1472	1	18.6	0.08	NA	NA	NA	NA
IPI:IPI00033143.1	|SWISS-PROT:Q9UBQ5|TREMBL:B4DVD7|ENSEMBL:ENSP00000248342|REFSEQ:NP_037366|H-INV:HIT000066213	Tax_Id=9606 Gene_Symbol=EIF3K Eukaryotic translation initiation factor 3 subunit K	NA	NA	NA	NA	1473	0.9097	5.2	0.09
IPI:IPI00033419.2	|SWISS-PROT:Q9UK73|ENSEMBL:ENSP00000307298|REFSEQ:NP_056137|H-INV:HIT000000113|VEGA:OTTHUMP00000164386	Tax_Id=9606 Gene_Symbol=FEM1B Protein fem-1 homolog B	1472	1	3.3	0.06	NA	NA	NA	NA
IPI:IPI00033494.3	|SWISS-PROT:O14950|ENSEMBL:ENSP00000237500;ENSP00000383036;ENSP00000383037;ENSP00000383039|REFSEQ:NP_001138416;NP_001138417;NP_291024|VEGA:OTTHUMP00000162244;OTTHUMP00000165806;OTTHUMP00000165807;OTTH	Tax_Id=9606 Gene_Symbol=MYL12B Myosin regulatory light chain 12B	NA	NA	NA	NA	1473	1	12.3	0.19
IPI:IPI00039626.3	|SWISS-PROT:Q9NZB2-4|ENSEMBL:ENSP00000344698;ENSP00000412440|VEGA:OTTHUMP00000021682	Tax_Id=9606 Gene_Symbol=FAM120A Isoform D of Constitutive coactivator of PPAR-gamma-like protein 1	NA	NA	NA	NA	1473	0.9942	2.7	0.09
IPI:IPI00039864.5	|SWISS-PROT:Q6VN20|TREMBL:B4E1Y2|ENSEMBL:ENSP00000316589|REFSEQ:NP_065901|H-INV:HIT000012341	Tax_Id=9606 Gene_Symbol=RANBP10 Ran-binding protein 10	1472	1	27.6	0.45	NA	NA	NA	NA
IPI:IPI00043678.3	|TREMBL:Q96NI0|ENSEMBL:ENSP00000384446|VEGA:OTTHUMP00000015339	Tax_Id=9606 Gene_Symbol=DOCK7 cDNA FLJ78567	NA	NA	NA	NA	1473	0.9432	1.4	0.09
IPI:IPI00043863.2	|SWISS-PROT:P27816-3|TREMBL:F8W9U4|ENSEMBL:ENSP00000409731|VEGA:OTTHUMP00000210732	Tax_Id=9606 Gene_Symbol=MAP4 Uncharacterized protein	1472	1	5.3	0.08	NA	NA	NA	NA
IPI:IPI00045396.3	|SWISS-PROT:O43852-2|ENSEMBL:ENSP00000408838|REFSEQ:NP_001124146|VEGA:OTTHUMP00000212713	Tax_Id=9606 Gene_Symbol=CALU Isoform 2 of Calumenin	1472	0.9884	6.1	0.06	1473	0.9875	6.1	0.09
IPI:IPI00045511.1	|SWISS-PROT:Q96S66-1|ENSEMBL:ENSP00000349456;ENSP00000358988|REFSEQ:NP_001041675|H-INV:HIT000302073|VEGA:OTTHUMP00000013438	Tax_Id=9606 Gene_Symbol=CLCC1 Isoform 1 of Chloride channel CLIC-like protein 1	1472	0.9894	4.6	0.03	NA	NA	NA	NA
IPI:IPI00053288.4	|TREMBL:E7ESH1|ENSEMBL:ENSP00000259602	Tax_Id=9606 Gene_Symbol=UBAP2 Uncharacterized protein	1472	0.9894	2.1	0.03	NA	NA	NA	NA
IPI:IPI00056349.1	|SWISS-PROT:Q969H0-1|ENSEMBL:ENSP00000281708|REFSEQ:NP_361014|H-INV:HIT000387534	Tax_Id=9606 Gene_Symbol=FBXW7 Isoform 1 of F-box/WD repeat-containing protein 7	1472	0.9832	1.6	0.03	NA	NA	NA	NA
IPI:IPI00056494.5	|SWISS-PROT:Q969Q0|TREMBL:B2R4V2|ENSEMBL:ENSP00000346012|REFSEQ:NP_000992|H-INV:HIT000338846|VEGA:OTTHUMP00000178927	Tax_Id=9606 Gene_Symbol=RPL36AL 60S ribosomal protein L36a-like	NA	NA	NA	NA	1473	0.9952	8.5	0.09
IPI:IPI00059779.4	|TREMBL:Q96B65|ENSEMBL:ENSP00000299574|VEGA:OTTHUMP00000083057	Tax_Id=9606 Gene_Symbol=USP25 Uncharacterized protein	1472	0.977	2.9	0.03	NA	NA	NA	NA
IPI:IPI00060627.2	|SWISS-PROT:Q96CT7|ENSEMBL:ENSP00000408730|REFSEQ:NP_001129675;NP_612451|H-INV:HIT000036420	Tax_Id=9606 Gene_Symbol=CCDC124 Coiled-coil domain-containing protein 124	1472	0.9619	4.5	0.03	NA	NA	NA	NA
IPI:IPI00060628.3	|SWISS-PROT:Q9NVW2|TREMBL:B2RBQ1|ENSEMBL:ENSP00000253571;ENSP00000328059|REFSEQ:NP_057204;NP_899196|H-INV:HIT000036229|VEGA:OTTHUMP00000023574;OTTHUMP00000023575	Tax_Id=9606 Gene_Symbol=RLIM E3 ubiquitin-protein ligase RLIM	1472	0.9996	3.7	0.03	NA	NA	NA	NA
IPI:IPI00062558.4	|TREMBL:E7ENU0;Q96GH7|ENSEMBL:ENSP00000377656	Tax_Id=9606 Gene_Symbol=KLHDC3 Uncharacterized protein	1472	1	17.7	0.08	NA	NA	NA	NA
IPI:IPI00062884.4	|TREMBL:B3KRK4;Q96H99|ENSEMBL:ENSP00000317189|REFSEQ:NP_612632|VEGA:OTTHUMP00000165961	Tax_Id=9606 Gene_Symbol=CTTN src substrate cortactin isoform b	1472	0.9884	4	0.03	1473	0.9945	4	0.17
IPI:IPI00064086.5	|TREMBL:Q4VBZ6|ENSEMBL:ENSP00000431763;ENSP00000435697|REFSEQ:NP_001123528|VEGA:OTTHUMP00000228855;OTTHUMP00000231460	Tax_Id=9606 Gene_Symbol=EEF1D elongation factor 1-delta isoform 4	1472	0.9429	43.3	0.09	NA	NA	NA	NA
IPI:IPI00064162.4	|SWISS-PROT:Q96JH7|TREMBL:B4DM84|ENSEMBL:ENSP00000309031|REFSEQ:NP_079330|H-INV:HIT000001565|VEGA:OTTHUMP00000226960	Tax_Id=9606 Gene_Symbol=VCPIP1 Deubiquitinating protein VCIP135	1472	1	23.5	0.69	NA	NA	NA	NA
IPI:IPI00065276.2	|SWISS-PROT:Q9BZE9-2|ENSEMBL:ENSP00000306625|H-INV:HIT000014017	Tax_Id=9606 Gene_Symbol=ASPSCR1 Isoform 2 of Tether containing UBX domain for GLUT4	1472	1	27.8	0.29	NA	NA	NA	NA
IPI:IPI00065554.4	|TREMBL:B0QYK1;Q96MN4|ENSEMBL:ENSP00000331699|REFSEQ:NP_001156758|VEGA:OTTHUMP00000199150	Tax_Id=9606 Gene_Symbol=EWSR1 RNA-binding protein EWS isoform 4	NA	NA	NA	NA	1473	0.9689	4.5	0.09
IPI:IPI00070643.6	|SWISS-PROT:Q9UNN5-1|TREMBL:A8K9X5;Q549F0|ENSEMBL:ENSP00000360843;ENSP00000379457|REFSEQ:NP_008982|H-INV:HIT000032120|VEGA:OTTHUMP00000009649	Tax_Id=9606 Gene_Symbol=FAF1 Isoform Long of FAS-associated factor 1	1472	1	76.2	20.73	NA	NA	NA	NA
IPI:IPI00071318.1	|SWISS-PROT:Q9NQ29-1|TREMBL:D3DU41;Q53G47|ENSEMBL:ENSP00000293872|REFSEQ:NP_958815|VEGA:OTTHUMP00000067167	Tax_Id=9606 Gene_Symbol=LUC7L Isoform 1 of Putative RNA-binding protein Luc7-like 1	NA	NA	NA	NA	1473	0.9611	8.2	0.09
IPI:IPI00072377.1	|SWISS-PROT:Q01105-1|TREMBL:Q5VXV3|ENSEMBL:ENSP00000361777|REFSEQ:NP_001116293|H-INV:HIT000101488|VEGA:OTTHUMP00000022285	Tax_Id=9606 Gene_Symbol=SET Isoform 1 of Protein SET	1472	1	10.2	0.08	NA	NA	NA	NA
IPI:IPI00073602.1	|SWISS-PROT:Q5RKV6|ENSEMBL:ENSP00000398597|REFSEQ:NP_478126|H-INV:HIT000099481|VEGA:OTTHUMP00000174902	Tax_Id=9606 Gene_Symbol=EXOSC6 Exosome complex component MTR3	NA	NA	NA	NA	1473	0.9959	5.9	0.09
IPI:IPI00075248.11	|SWISS-PROT:P62158|TREMBL:B4DJ51|ENSEMBL:ENSP00000272298;ENSP00000291295;ENSP00000349467;ENSP00000375785|REFSEQ:NP_001734;NP_005175;NP_008819|H-INV:HIT000035481;HIT000191227;HIT000272851|VEGA:OTTHUMP0	Tax_Id=9606 Gene_Symbol=CALM3;CALM2;CALM1 Calmodulin	1472	1	19.7	0.08	1473	0.9621	8	0.09
IPI:IPI00094507.1	|SWISS-PROT:P68543|ENSEMBL:ENSP00000312107;ENSP00000385525|REFSEQ:NP_859064|H-INV:HIT000423989|VEGA:OTTHUMP00000155152;OTTHUMP00000200716	Tax_Id=9606 Gene_Symbol=UBXN2A UBX domain-containing protein 2A	1472	1	10.2	0.08	NA	NA	NA	NA
IPI:IPI00099463.2	|SWISS-PROT:O95470|ENSEMBL:ENSP00000362298|REFSEQ:NP_003892|H-INV:HIT000000968|VEGA:OTTHUMP00000019766	Tax_Id=9606 Gene_Symbol=SGPL1 Sphingosine-1-phosphate lyase 1	1472	0.9679	2.8	0.03	NA	NA	NA	NA
IPI:IPI00100197.3	|SWISS-PROT:Q9UNZ2-1|TREMBL:Q53FE8|ENSEMBL:ENSP00000216879|REFSEQ:NP_057227|H-INV:HIT000031196|VEGA:OTTHUMP00000029972	Tax_Id=9606 Gene_Symbol=NSFL1C Isoform 1 of NSFL1 cofactor p47	1472	0.9998	10.9	0.05	NA	NA	NA	NA
IPI:IPI00101278.7	|SWISS-PROT:P57721-2|ENSEMBL:ENSP00000383163|REFSEQ:NP_001123613|VEGA:OTTHUMP00000115468	Tax_Id=9606 Gene_Symbol=PCBP3 Isoform 2 of Poly(rC)-binding protein 3	1472	0.9873	3.2	0.03	NA	NA	NA	NA
IPI:IPI00102069.5	|SWISS-PROT:Q7L2H7|ENSEMBL:ENSP00000436049|REFSEQ:NP_006351|H-INV:HIT000050335|VEGA:OTTHUMP00000232370	Tax_Id=9606 Gene_Symbol=EIF3M Eukaryotic translation initiation factor 3 subunit M	1472	0.9481	13.5	0.03	NA	NA	NA	NA
IPI:IPI00103599.1	|SWISS-PROT:Q8WY22|ENSEMBL:ENSP00000340761|REFSEQ:NP_542193|H-INV:HIT000076223|VEGA:OTTHUMP00000239024	Tax_Id=9606 Gene_Symbol=BRI3BP BRI3-binding protein	1472	0.9894	7.6	0.03	NA	NA	NA	NA
IPI:IPI00103756.1	|SWISS-PROT:Q96S66-4|ENSEMBL:ENSP00000337243;ENSP00000358985|VEGA:OTTHUMP00000013441	Tax_Id=9606 Gene_Symbol=CLCC1 Isoform 4 of Chloride channel CLIC-like protein 1	1472	0.9894	4.6	0.03	NA	NA	NA	NA
IPI:IPI00103757.1	|SWISS-PROT:Q96S66-3|ENSEMBL:ENSP00000306552;ENSP00000358986|VEGA:OTTHUMP00000013442	Tax_Id=9606 Gene_Symbol=CLCC1 Isoform 3 of Chloride channel CLIC-like protein 1	1472	0.9894	4.6	0.03	NA	NA	NA	NA
IPI:IPI00105598.3	|SWISS-PROT:O00231|TREMBL:B4DTS5;Q53FT5|ENSEMBL:ENSP00000261712|REFSEQ:NP_002806|H-INV:HIT000058008|VEGA:OTTHUMP00000163703	Tax_Id=9606 Gene_Symbol=PSMD11 Proteasome 26S non-ATPase subunit 11 variant (Fragment)	1472	1	14.2	0.14	1473	1	5	0.19
IPI:IPI00106509.3	|SWISS-PROT:Q99729-4	Tax_Id=9606 Gene_Symbol=HNRNPAB Isoform 4 of Heterogeneous nuclear ribonucleoprotein A/B	1472	0.9894	4.6	0.03	1473	0.9999	8.2	0.13
IPI:IPI00106955.3	|SWISS-PROT:Q9BUA3|ENSEMBL:ENSP00000294244|REFSEQ:NP_612480|H-INV:HIT000301490|VEGA:OTTHUMP00000236746	Tax_Id=9606 Gene_Symbol=C11orf84 Uncharacterized protein C11orf84	1472	1	21	0.15	1473	1	8.7	0.23
IPI:IPI00107555.5	|TREMBL:B4DNH1|ENSEMBL:ENSP00000408283|VEGA:OTTHUMP00000216340	Tax_Id=9606 Gene_Symbol=PFN2 Profilin	1472	0.9884	15.4	0.03	1473	0.9952	15.4	0.09
IPI:IPI00107749.4	|TREMBL:E5KLK1|ENSEMBL:ENSP00000354781|REFSEQ:NP_570846	Tax_Id=9606 Gene_Symbol=OPA1 dynamin-like 120 kDa protein, mitochondrial isoform 4	1472	1	3.6	0.08	NA	NA	NA	NA
IPI:IPI00107751.2	|TREMBL:E5KLJ9|ENSEMBL:ENSP00000355311|REFSEQ:NP_570848	Tax_Id=9606 Gene_Symbol=OPA1 dynamin-like 120 kDa protein, mitochondrial isoform 6	1472	1	3.6	0.08	NA	NA	NA	NA
IPI:IPI00107752.3	|SWISS-PROT:O60313-2|TREMBL:E5KLJ7|ENSEMBL:ENSP00000354681|REFSEQ:NP_570849|VEGA:OTTHUMP00000195064	Tax_Id=9606 Gene_Symbol=OPA1 Isoform 2 of Dynamin-like 120 kDa protein, mitochondrial	1472	1	3.6	0.08	NA	NA	NA	NA
IPI:IPI00107753.2	|TREMBL:C9JMB8;E5KLJ5;E5KLL9;E5KLM1|ENSEMBL:ENSP00000355324;ENSP00000376231|REFSEQ:NP_570850|VEGA:OTTHUMP00000195067	Tax_Id=9606 Gene_Symbol=OPA1 dynamin-like 120 kDa protein, mitochondrial isoform 8	1472	1	3.6	0.08	NA	NA	NA	NA
IPI:IPI00148255.6	|TREMBL:Q6W3F3|ENSEMBL:ENSP00000320343;ENSP00000411638|REFSEQ:NP_620307|VEGA:OTTHUMP00000211306	Tax_Id=9606 Gene_Symbol=DIABLO diablo homolog, mitochondrial isoform 3 precursor	1472	1	25.8	0.13	1473	1	11.8	0.28
IPI:IPI00155199.4	|SWISS-PROT:Q9C0D3-1|TREMBL:B3KTI5|ENSEMBL:ENSP00000294353|REFSEQ:NP_078922|H-INV:HIT000001446|VEGA:OTTHUMP00000010491	Tax_Id=9606 Gene_Symbol=ZYG11B Isoform 1 of Protein zyg-11 homolog B	1472	1	10.6	0.11	NA	NA	NA	NA
IPI:IPI00156791.6	|SWISS-PROT:Q53GT1|ENSEMBL:ENSP00000331682|REFSEQ:NP_116164|H-INV:HIT000037399|VEGA:OTTHUMP00000198478	Tax_Id=9606 Gene_Symbol=KLHL22 Kelch-like protein 22	1472	1	26.5	0.46	NA	NA	NA	NA
IPI:IPI00157734.2	|SWISS-PROT:O60645-1	Tax_Id=9606 Gene_Symbol=EXOC3 Isoform 1 of Exocyst complex component 3	NA	NA	NA	NA	1473	0.9261	1.9	0.09
IPI:IPI00159652.17	|SWISS-PROT:O94915-2|TREMBL:B3KY15|ENSEMBL:ENSP00000264319;ENSP00000422408|H-INV:HIT000039288|VEGA:OTTHUMP00000220635	Tax_Id=9606 Gene_Symbol=FRYL Isoform 2 of Protein furry homolog-like	NA	NA	NA	NA	1473	0.9966	3	0.09
IPI:IPI00160395.3	|TREMBL:E9PCW9;Q9NSC1|ENSEMBL:ENSP00000221222|REFSEQ:NP_001139196	Tax_Id=9606 Gene_Symbol=HOMER3 homer protein homolog 3 isoform 3	1472	1	10.5	0.08	1473	1	8.3	0.23
IPI:IPI00161600.6	|SWISS-PROT:Q9NQ92|ENSEMBL:ENSP00000304327|REFSEQ:NP_060875|VEGA:OTTHUMP00000163705	Tax_Id=9606 Gene_Symbol=C17orf79 Cooperator of PRMT5	NA	NA	NA	NA	1473	0.9844	7	0.09
IPI:IPI00163659.6	|SWISS-PROT:Q8NG31-3	Tax_Id=9606 Gene_Symbol=CASC5 Isoform 3 of Protein CASC5	1472	0.9609	0.7	0.03	NA	NA	NA	NA
IPI:IPI00166487.3	|SWISS-PROT:O15027-3|ENSEMBL:ENSP00000290037	Tax_Id=9606 Gene_Symbol=SEC16A Isoform 3 of Protein transport protein Sec16A	1472	1	0.9	0.06	1473	0.9956	0.5	0.09
IPI:IPI00167147.1	|SWISS-PROT:Q9BUJ2-2	Tax_Id=9606 Gene_Symbol=HNRNPUL1 Isoform 2 of Heterogeneous nuclear ribonucleoprotein U-like protein 1	NA	NA	NA	NA	1473	0.9959	1.2	0.09
IPI:IPI00167750.5	|SWISS-PROT:P57721-5|ENSEMBL:ENSP00000330225;ENSP00000383165|H-INV:HIT000019156|VEGA:OTTHUMP00000115465	Tax_Id=9606 Gene_Symbol=PCBP3 Isoform 5 of Poly(rC)-binding protein 3	1472	0.9873	3.2	0.03	NA	NA	NA	NA
IPI:IPI00168184.8	|TREMBL:B3KQV6;B4DE69;E9PH38;F5H3X9;Q8NB89|ENSEMBL:ENSP00000375668;ENSP00000415067|VEGA:OTTHUMP00000174393	Tax_Id=9606 Gene_Symbol=PPP2R1A cDNA FLJ56053, highly similar to Serine/threonine-protein phosphatase 2A 65 kDa regulatory subunit A alpha isoform	1472	1	4.1	0.06	NA	NA	NA	NA
IPI:IPI00168728.1	|TREMBL:Q8NF17	Tax_Id=9606 Gene_Symbol=IGHM FLJ00385 protein (Fragment)	1472	0.9832	2.2	0.03	NA	NA	NA	NA
IPI:IPI00169400.1	|SWISS-PROT:P82675-1|ENSEMBL:ENSP00000272418|REFSEQ:NP_114108|H-INV:HIT000036561|VEGA:OTTHUMP00000160940	Tax_Id=9606 Gene_Symbol=MRPS5 Isoform 1 of 28S ribosomal protein S5, mitochondrial	NA	NA	NA	NA	1473	0.9935	4.4	0.09
IPI:IPI00170692.4	|SWISS-PROT:Q9P0L0-1|TREMBL:A8KA83|ENSEMBL:ENSP00000382880|REFSEQ:NP_919415|H-INV:HIT000274343|VEGA:OTTHUMP00000162363	Tax_Id=9606 Gene_Symbol=VAPA Isoform 1 of Vesicle-associated membrane protein-associated protein A	1472	1	63.9	0.62	NA	NA	NA	NA
IPI:IPI00170766.4	|SWISS-PROT:Q8NG31-2|ENSEMBL:ENSP00000382576|REFSEQ:NP_653091|VEGA:OTTHUMP00000233262	Tax_Id=9606 Gene_Symbol=CASC5 Isoform 2 of Protein CASC5	1472	0.9609	0.7	0.03	NA	NA	NA	NA
IPI:IPI00170935.1	|SWISS-PROT:Q8N1G4|ENSEMBL:ENSP00000367498|REFSEQ:NP_065761|H-INV:HIT000041276|VEGA:OTTHUMP00000003589	Tax_Id=9606 Gene_Symbol=LRRC47 Leucine-rich repeat-containing protein 47	NA	NA	NA	NA	1473	0.9669	2.6	0.09
IPI:IPI00171127.1	|SWISS-PROT:Q5T6F2|TREMBL:B4DH66;F5H4D5|ENSEMBL:ENSP00000354039;ENSP00000368540;ENSP00000416932|REFSEQ:NP_060919|VEGA:OTTHUMP00000000473	Tax_Id=9606 Gene_Symbol=UBAP2 Ubiquitin-associated protein 2	1472	0.9894	2.1	0.03	NA	NA	NA	NA
IPI:IPI00171134.5	|SWISS-PROT:Q3V6T2-1|ENSEMBL:ENSP00000410608	Tax_Id=9606 Gene_Symbol=CCDC88A Isoform 1 of Girdin	NA	NA	NA	NA	1473	1	1.2	0.17
IPI:IPI00171199.5	|SWISS-PROT:P25788-2|ENSEMBL:ENSP00000390491|REFSEQ:NP_687033	Tax_Id=9606 Gene_Symbol=PSMA3 Isoform 2 of Proteasome subunit alpha type-3	1472	1	18.5	0.13	1473	0.9962	4.8	0.09
IPI:IPI00171257.3	|TREMBL:Q9H2L9|REFSEQ:NP_694550	Tax_Id=9606 Gene_Symbol=RIOK1 serine/threonine-protein kinase RIO1 isoform 2	NA	NA	NA	NA	1473	0.9962	3.7	0.19
IPI:IPI00171336.3	|SWISS-PROT:Q9BRS2|TREMBL:Q5W0K5;Q8IWV0|ENSEMBL:ENSP00000369162|REFSEQ:NP_113668|H-INV:HIT000032606|VEGA:OTTHUMP00000015999	Tax_Id=9606 Gene_Symbol=RIOK1 Serine/threonine-protein kinase RIO1	NA	NA	NA	NA	1473	0.9962	3.7	0.19
IPI:IPI00171844.3	|SWISS-PROT:Q9BT78|TREMBL:B3KM48;Q53FV3|ENSEMBL:ENSP00000264389|REFSEQ:NP_057213|H-INV:HIT000034261|VEGA:OTTHUMP00000160811	Tax_Id=9606 Gene_Symbol=COPS4 COP9 signalosome complex subunit 4	1472	1	9.1	0.05	NA	NA	NA	NA
IPI:IPI00172656.6	|SWISS-PROT:Q96CS3|ENSEMBL:ENSP00000261942|REFSEQ:NP_055428|H-INV:HIT000061463|VEGA:OTTHUMP00000223381	Tax_Id=9606 Gene_Symbol=FAF2 FAS-associated factor 2	1472	1	15.1	0.21	NA	NA	NA	NA
IPI:IPI00178352.6	|SWISS-PROT:Q14315-1|TREMBL:Q59H94|ENSEMBL:ENSP00000327145|REFSEQ:NP_001449|H-INV:HIT000068170|VEGA:OTTHUMP00000025245	Tax_Id=9606 Gene_Symbol=FLNC Isoform 1 of Filamin-C	1472	1	7.5	0.41	1473	1	3.8	0.84
IPI:IPI00178431.12	|SWISS-PROT:P46063|ENSEMBL:ENSP00000395449;ENSP00000416739|REFSEQ:NP_002898;NP_116559|H-INV:HIT000030104|VEGA:OTTHUMP00000240142;OTTHUMP00000240143	Tax_Id=9606 Gene_Symbol=RECQL ATP-dependent DNA helicase Q1	NA	NA	NA	NA	1473	1	3.4	0.19
IPI:IPI00178440.3	|SWISS-PROT:P24534|TREMBL:A4D1M6|ENSEMBL:ENSP00000236957;ENSP00000376055;ENSP00000376056|REFSEQ:NP_001032752;NP_001950;NP_066944|H-INV:HIT000322412|VEGA:OTTHUMP00000163805;OTTHUMP00000206335	Tax_Id=9606 Gene_Symbol=SNORA41;EEF1B2 Elongation factor 1-beta	1472	0.9894	51.7	0.03	1473	1	28.4	0.56
IPI:IPI00179298.5	|SWISS-PROT:Q7Z6Z7-1|TREMBL:B4DGF6;E7EVU8;E9PD66|ENSEMBL:ENSP00000262854;ENSP00000340648|REFSEQ:NP_113584|H-INV:HIT000341123|VEGA:OTTHUMP00000023356	Tax_Id=9606 Gene_Symbol=HUWE1 Uncharacterized protein	1472	0.9894	0.6	0.03	NA	NA	NA	NA
IPI:IPI00179330.6	|SWISS-PROT:P62979|TREMBL:B2RDW1;Q5RKT7|ENSEMBL:ENSP00000272317;ENSP00000383981;ENSP00000385659|REFSEQ:NP_001129064;NP_001170884;NP_002945|H-INV:HIT000384848|VEGA:OTTHUMP00000200786;OTTHUMP00000200788	Tax_Id=9606 Gene_Symbol=RPS27A Ubiquitin-40S ribosomal protein S27a	1472	1	37.2	1.6	1473	1	16	0.28
IPI:IPI00179473.9	|SWISS-PROT:Q13501-1|ENSEMBL:ENSP00000374455|REFSEQ:NP_003891|VEGA:OTTHUMP00000198118	Tax_Id=9606 Gene_Symbol=SQSTM1 Isoform 1 of Sequestosome-1	NA	NA	NA	NA	1473	0.9106	4.7	0.09
IPI:IPI00179709.4	|SWISS-PROT:Q13748-1|TREMBL:Q1ZYQ1|ENSEMBL:ENSP00000326042;ENSP00000382982|REFSEQ:NP_005992;NP_525125|VEGA:OTTHUMP00000018071;OTTHUMP00000204183	Tax_Id=9606 Gene_Symbol=TUBA3D;TUBA3C Isoform 1 of Tubulin alpha-3C/D chain	1472	1	21.1	0.23	NA	NA	NA	NA
IPI:IPI00179890.2	|SWISS-PROT:Q9UN86-2|TREMBL:A8K6V7|ENSEMBL:ENSP00000350518|REFSEQ:NP_987100|VEGA:OTTHUMP00000160588	Tax_Id=9606 Gene_Symbol=G3BP2 Isoform B of Ras GTPase-activating protein-binding protein 2	1472	0.9481	3.1	0.03	NA	NA	NA	NA
IPI:IPI00179953.2	|SWISS-PROT:P49321-1|TREMBL:B4DQP3;Q6PJY7|ENSEMBL:ENSP00000255120|REFSEQ:NP_002473|H-INV:HIT000034803|VEGA:OTTHUMP00000009513	Tax_Id=9606 Gene_Symbol=NASP Isoform 1 of Nuclear autoantigenic sperm protein	NA	NA	NA	NA	1473	0.9999	3.5	0.18
IPI:IPI00180956.6	|TREMBL:A8MW45|ENSEMBL:ENSP00000382160|VEGA:OTTHUMP00000065239	Tax_Id=9606 Gene_Symbol=- Uncharacterized protein	1472	0.9863	3	0.03	NA	NA	NA	NA
IPI:IPI00182289.6	|SWISS-PROT:P62273|ENSEMBL:ENSP00000245458|REFSEQ:NP_001023|VEGA:OTTHUMP00000178928	Tax_Id=9606 Gene_Symbol=RPS29 40S ribosomal protein S29	1472	0.9863	19.6	0.03	NA	NA	NA	NA
IPI:IPI00182533.5	|SWISS-PROT:P46779|TREMBL:O60251|ENSEMBL:ENSP00000342787|REFSEQ:NP_000982|H-INV:HIT000021725	Tax_Id=9606 Gene_Symbol=RPL28 60S ribosomal protein L28	1472	1	13.9	0.06	1473	1	43.5	0.28
IPI:IPI00182655.8	|SWISS-PROT:O43790|TREMBL:A8K872;B4DN72;Q9NSB0|ENSEMBL:ENSP00000293525;ENSP00000443169;ENSP00000444533;ENSP00000452237|REFSEQ:NP_002275|H-INV:HIT000263736	Tax_Id=9606 Gene_Symbol=KRT86 Keratin, type II cuticular Hb6	1472	1	7.6	0.09	NA	NA	NA	NA
IPI:IPI00182757.10	|SWISS-PROT:Q8N163-1|TREMBL:B3KTJ9|ENSEMBL:ENSP00000310670;ENSP00000373930|REFSEQ:NP_066997|H-INV:HIT000261903|VEGA:OTTHUMP00000225106;OTTHUMP00000225109	Tax_Id=9606 Gene_Symbol=KIAA1967 Isoform 1 of Protein KIAA1967	NA	NA	NA	NA	1473	1	9	0.72
IPI:IPI00183572.4	|SWISS-PROT:Q96N67-2|ENSEMBL:ENSP00000251157|H-INV:HIT000391863	Tax_Id=9606 Gene_Symbol=DOCK7 Isoform 2 of Dedicator of cytokinesis protein 7	NA	NA	NA	NA	1473	0.9432	1.4	0.09
IPI:IPI00184477.2	|SWISS-PROT:Q9NQX3-2|TREMBL:B2RDJ7;B7Z374;F5H2D3|ENSEMBL:ENSP00000417901|REFSEQ:NP_065857|H-INV:HIT000040933|VEGA:OTTHUMP00000183479	Tax_Id=9606 Gene_Symbol=GPHN Isoform 2 of Gephyrin	NA	NA	NA	NA	1473	0.9966	5	0.19
IPI:IPI00185374.4	|SWISS-PROT:O00232|ENSEMBL:ENSP00000348442|REFSEQ:NP_002807|H-INV:HIT000038526|VEGA:OTTHUMP00000179135	Tax_Id=9606 Gene_Symbol=PSMD12 26S proteasome non-ATPase regulatory subunit 12	1472	0.9821	2.1	0.03	1473	0.9715	2.1	0.09
IPI:IPI00185919.3	|SWISS-PROT:Q6PKG0-1|ENSEMBL:ENSP00000428589|VEGA:OTTHUMP00000225969	Tax_Id=9606 Gene_Symbol=LARP1 Isoform 1 of La-related protein 1	NA	NA	NA	NA	1473	0.9966	1.3	0.09
IPI:IPI00186290.6	|SWISS-PROT:P13639|TREMBL:Q6PK56;Q8TA90|ENSEMBL:ENSP00000307940|REFSEQ:NP_001952|H-INV:HIT000326370	Tax_Id=9606 Gene_Symbol=EEF2 Elongation factor 2	NA	NA	NA	NA	1473	0.9996	3.5	0.17
IPI:IPI00215637.5	|SWISS-PROT:O00571|TREMBL:B5BTY4;Q59GX6|ENSEMBL:ENSP00000382840|REFSEQ:NP_001347|H-INV:HIT000220175|VEGA:OTTHUMP00000023143	Tax_Id=9606 Gene_Symbol=DDX3X ATP-dependent RNA helicase DDX3X	1472	0.9884	2.6	0.03	1473	0.9956	2.6	0.09
IPI:IPI00215719.6	|SWISS-PROT:Q07020|TREMBL:Q0QEW2|ENSEMBL:ENSP00000447001|REFSEQ:NP_000970|H-INV:HIT000277691	Tax_Id=9606 Gene_Symbol=RPL18 60S ribosomal protein L18	1472	1	46.9	0.14	1473	1	28.5	0.28
IPI:IPI00215743.3	|SWISS-PROT:Q9P2E9-1|TREMBL:A1A5C4;Q05DK7;Q32NB1|ENSEMBL:ENSP00000246043;ENSP00000367044|VEGA:OTTHUMP00000030333	Tax_Id=9606 Gene_Symbol=RRBP1 Isoform 3 of Ribosome-binding protein 1	NA	NA	NA	NA	1473	1	3.5	0.19
IPI:IPI00215780.5	|SWISS-PROT:P39019|TREMBL:B0ZBD0;Q8WVX7|ENSEMBL:ENSP00000221975|REFSEQ:NP_001013|H-INV:HIT000038368	Tax_Id=9606 Gene_Symbol=RPS19 40S ribosomal protein S19	1472	1	26.2	0.11	1473	1	14.5	0.28
IPI:IPI00215790.6	|SWISS-PROT:P63173|ENSEMBL:ENSP00000309830;ENSP00000390279;ENSP00000434243|REFSEQ:NP_000990;NP_001030335|H-INV:HIT000326788|VEGA:OTTHUMP00000231708;OTTHUMP00000231709;OTTHUMP00000231710	Tax_Id=9606 Gene_Symbol=RPL38 60S ribosomal protein L38	1472	0.9579	18.6	0.03	NA	NA	NA	NA
IPI:IPI00215872.3	|SWISS-PROT:P82675-2|ENSEMBL:ENSP00000341660|VEGA:OTTHUMP00000207351	Tax_Id=9606 Gene_Symbol=MRPS5 Isoform 2 of 28S ribosomal protein S5, mitochondrial	NA	NA	NA	NA	1473	0.9935	4.4	0.09
IPI:IPI00215965.3	|SWISS-PROT:P09651-1|ENSEMBL:ENSP00000341826|REFSEQ:NP_112420	Tax_Id=9606 Gene_Symbol=HNRNPA1 Isoform A1-B of Heterogeneous nuclear ribonucleoprotein A1	NA	NA	NA	NA	1473	0.9966	7.1	0.09
IPI:IPI00216003.4	|SWISS-PROT:Q93034|ENSEMBL:ENSP00000376808;ENSP00000435376|REFSEQ:NP_003469|H-INV:HIT000260827|VEGA:OTTHUMP00000232740;OTTHUMP00000232742	Tax_Id=9606 Gene_Symbol=CUL5 Cullin-5	1472	1	8.4	0.17	NA	NA	NA	NA
IPI:IPI00216049.1	|SWISS-PROT:P61978-1|ENSEMBL:ENSP00000317788;ENSP00000353552;ENSP00000365440|REFSEQ:NP_112552|H-INV:HIT000036940|VEGA:OTTHUMP00000021553;OTTHUMP00000021558	Tax_Id=9606 Gene_Symbol=HNRNPK Isoform 1 of Heterogeneous nuclear ribonucleoprotein K	1472	1	10	0.11	1473	1	11.7	0.31
IPI:IPI00216196.1	|SWISS-PROT:P35813-2|ENSEMBL:ENSP00000314850|REFSEQ:NP_808820|VEGA:OTTHUMP00000179041	Tax_Id=9606 Gene_Symbol=PPM1A Isoform Alpha-2 of Protein phosphatase 1A	NA	NA	NA	NA	1473	0.9949	3.7	0.09
IPI:IPI00216237.5	|SWISS-PROT:Q9Y3U8|TREMBL:Q9BYF3|ENSEMBL:ENSP00000252543;ENSP00000378081|REFSEQ:NP_056229;NP_378669|H-INV:HIT000295557	Tax_Id=9606 Gene_Symbol=RPL36 60S ribosomal protein L36	1472	1	18.1	0.05	1473	0.9878	9.5	0.09
IPI:IPI00216247.2	|SWISS-PROT:P55036-2|TREMBL:Q5VWC4|ENSEMBL:ENSP00000357876|VEGA:OTTHUMP00000014287	Tax_Id=9606 Gene_Symbol=PSMD4 Uncharacterized protein	1472	1	16.2	0.17	1473	1	13.1	0.19
IPI:IPI00216298.6	|SWISS-PROT:P10599|ENSEMBL:ENSP00000363641|REFSEQ:NP_003320|H-INV:HIT000323628|VEGA:OTTHUMP00000021892	Tax_Id=9606 Gene_Symbol=TXN Thioredoxin	1472	1	38.8	0.08	1473	0.9824	10.6	0.09
IPI:IPI00216318.5	|SWISS-PROT:P31946-1|TREMBL:B5BU24|ENSEMBL:ENSP00000300161;ENSP00000361930|REFSEQ:NP_003395;NP_647539|H-INV:HIT000322080|VEGA:OTTHUMP00000031075;OTTHUMP00000031076	Tax_Id=9606 Gene_Symbol=YWHAB Isoform Long of 14-3-3 protein beta/alpha	1472	0.9336	29.7	0.03	NA	NA	NA	NA
IPI:IPI00216348.1	|SWISS-PROT:Q13409-3|TREMBL:B4DX93|ENSEMBL:ENSP00000339430;ENSP00000386397|VEGA:OTTHUMP00000205407;OTTHUMP00000205411	Tax_Id=9606 Gene_Symbol=DYNC1I2 Isoform 2C of Cytoplasmic dynein 1 intermediate chain 2	1472	0.9894	5.6	0.03	1473	1	13.9	0.19
IPI:IPI00216393.1	|SWISS-PROT:P09496-2|ENSEMBL:ENSP00000242284|REFSEQ:NP_001824|VEGA:OTTHUMP00000021366	Tax_Id=9606 Gene_Symbol=CLTA Isoform Non-brain of Clathrin light chain A	NA	NA	NA	NA	1473	0.9745	4.1	0.09
IPI:IPI00216587.9	|SWISS-PROT:P62241|TREMBL:Q5JR94|ENSEMBL:ENSP00000379888|REFSEQ:NP_001003|H-INV:HIT000430720|VEGA:OTTHUMP00000010160	Tax_Id=9606 Gene_Symbol=RPS8;SNORD55 40S ribosomal protein S8	1472	1	41.5	0.19	1473	1	44.2	0.99
IPI:IPI00216592.2	|SWISS-PROT:P07910-2|TREMBL:B2R5W2;B3KX96;D3DPI2|ENSEMBL:ENSP00000404559;ENSP00000442816;ENSP00000450544;ENSP00000450725;ENSP00000451176|REFSEQ:NP_001070911;NP_004491|H-INV:HIT000288613	Tax_Id=9606 Gene_Symbol=HNRNPC Isoform C1 of Heterogeneous nuclear ribonucleoproteins C1/C2	NA	NA	NA	NA	1473	0.9999	10.2	0.18
IPI:IPI00216688.4	|SWISS-PROT:P52948-2|ENSEMBL:ENSP00000347404|REFSEQ:NP_624358|VEGA:OTTHUMP00000234880	Tax_Id=9606 Gene_Symbol=NUP98 Isoform 2 of Nuclear pore complex protein Nup98-Nup96	1472	1	2.9	0.08	NA	NA	NA	NA
IPI:IPI00216689.2	|SWISS-PROT:Q15366|ENSEMBL:ENSP00000408949|REFSEQ:NP_001122383	Tax_Id=9606 Gene_Symbol=PCBP2 Poly(rC)-binding protein 2	1472	0.9873	3.2	0.03	NA	NA	NA	NA
IPI:IPI00216746.1	|SWISS-PROT:P61978-2|TREMBL:Q5EC54;Q6IBN1|ENSEMBL:ENSP00000365439;ENSP00000365444;ENSP00000365458|REFSEQ:NP_002131;NP_112553|VEGA:OTTHUMP00000021554;OTTHUMP00000021557	Tax_Id=9606 Gene_Symbol=HNRNPK Isoform 2 of Heterogeneous nuclear ribonucleoprotein K	1472	1	10	0.11	1473	1	11.7	0.31
IPI:IPI00216770.1	|SWISS-PROT:P43686-2|ENSEMBL:ENSP00000413869|REFSEQ:NP_694546|H-INV:HIT000034917	Tax_Id=9606 Gene_Symbol=PSMC4 Isoform 2 of 26S protease regulatory subunit 6B	NA	NA	NA	NA	1473	0.9949	2.3	0.09
IPI:IPI00216951.2	|SWISS-PROT:P14868|TREMBL:D3DP78;Q53R85|ENSEMBL:ENSP00000264161|REFSEQ:NP_001340|H-INV:HIT000048792|VEGA:OTTHUMP00000162534	Tax_Id=9606 Gene_Symbol=DARS Aspartyl-tRNA synthetase, cytoplasmic	NA	NA	NA	NA	1473	0.9997	3.6	0.17
IPI:IPI00217030.10	|SWISS-PROT:P62701|TREMBL:B2R491;Q53HV1;Q96IR1|ENSEMBL:ENSP00000362744|REFSEQ:NP_000998|H-INV:HIT000195867|VEGA:OTTHUMP00000023537	Tax_Id=9606 Gene_Symbol=RPS4X 40S ribosomal protein S4, X isoform	1472	1	17.5	0.11	1473	1	16	0.46
IPI:IPI00217151.3	|SWISS-PROT:Q8IVV7|TREMBL:B3KXL6|ENSEMBL:ENSP00000268719|REFSEQ:NP_076957|H-INV:HIT000047453|VEGA:OTTHUMP00000065702	Tax_Id=9606 Gene_Symbol=C17orf39 Uncharacterized protein C17orf39	1472	1	6.7	0.06	NA	NA	NA	NA
IPI:IPI00217223.1	|SWISS-PROT:P22234-1|ENSEMBL:ENSP00000264221;ENSP00000421096|REFSEQ:NP_001072992;NP_006443|H-INV:HIT000034875|VEGA:OTTHUMP00000219414	Tax_Id=9606 Gene_Symbol=PAICS Multifunctional protein ADE2	1472	0.9699	2.4	0.03	NA	NA	NA	NA
IPI:IPI00217227.3	|SWISS-PROT:Q9NR50-2|ENSEMBL:ENSP00000361257|REFSEQ:NP_001160060|VEGA:OTTHUMP00000010263	Tax_Id=9606 Gene_Symbol=EIF2B3 Isoform 2 of Translation initiation factor eIF-2B subunit gamma	1472	0.9501	2.7	0.03	1473	0.9821	2.7	0.09
IPI:IPI00217405.1	|SWISS-PROT:Q8IWV7-1|TREMBL:A8K901;B4DYL2|ENSEMBL:ENSP00000290650|REFSEQ:NP_777576|H-INV:HIT000386958|VEGA:OTTHUMP00000161295	Tax_Id=9606 Gene_Symbol=UBR1 Isoform 1 of E3 ubiquitin-protein ligase UBR1	1472	1	2.6	0.07	NA	NA	NA	NA
IPI:IPI00217407.2	|SWISS-PROT:Q8IWV8-4|TREMBL:B4E215|ENSEMBL:ENSP00000361992|VEGA:OTTHUMP00000070741	Tax_Id=9606 Gene_Symbol=UBR2 Isoform 4 of E3 ubiquitin-protein ligase UBR2	1472	1	7.3	0.34	NA	NA	NA	NA
IPI:IPI00217920.7	|SWISS-PROT:Q8IZ83-1|TREMBL:B4DQ15;B4DVV1|ENSEMBL:ENSP00000293350|REFSEQ:NP_699160|H-INV:HIT000050604	Tax_Id=9606 Gene_Symbol=ALDH16A1 Isoform 1 of Aldehyde dehydrogenase family 16 member A1	1472	0.9839	3.9	0.03	NA	NA	NA	NA
IPI:IPI00217963.3	|SWISS-PROT:P08779|TREMBL:Q16195|ENSEMBL:ENSP00000301653|REFSEQ:NP_005548|H-INV:HIT000052148|VEGA:OTTHUMP00000164740	Tax_Id=9606 Gene_Symbol=KRT16 Keratin, type I cytoskeletal 16	NA	NA	NA	NA	1473	0.9988	4.4	0.12
IPI:IPI00218200.8	|SWISS-PROT:P51572|ENSEMBL:ENSP00000343458;ENSP00000405417|REFSEQ:NP_001132913;NP_005736|VEGA:OTTHUMP00000025977	Tax_Id=9606 Gene_Symbol=BCAP31 B-cell receptor-associated protein 31	1472	1	13.4	0.07	NA	NA	NA	NA
IPI:IPI00218235.5	|SWISS-PROT:Q13268-1|TREMBL:D3DS54|ENSEMBL:ENSP00000250383|REFSEQ:NP_005785|H-INV:HIT000219165|VEGA:OTTHUMP00000164601	Tax_Id=9606 Gene_Symbol=DHRS2 dehydrogenase/reductase SDR family member 2 isoform 2	1472	1	26.5	0.11	NA	NA	NA	NA
IPI:IPI00218292.2	|SWISS-PROT:Q92890-2|TREMBL:Q541A5|ENSEMBL:ENSP00000263202|REFSEQ:NP_005650|H-INV:HIT000273467|VEGA:OTTHUMP00000196377	Tax_Id=9606 Gene_Symbol=UFD1L Isoform Short of Ubiquitin fusion degradation protein 1 homolog	1472	1	61.9	0.77	NA	NA	NA	NA
IPI:IPI00218319.3	|SWISS-PROT:P06753-2|TREMBL:B2RDE1|ENSEMBL:ENSP00000357521|REFSEQ:NP_705935|VEGA:OTTHUMP00000034019	Tax_Id=9606 Gene_Symbol=TPM3 Isoform 2 of Tropomyosin alpha-3 chain	1472	0.9997	12.3	0.05	1473	0.9956	5.7	0.09
IPI:IPI00218320.4	|SWISS-PROT:P06753-3|ENSEMBL:ENSP00000357517|REFSEQ:NP_001036817|VEGA:OTTHUMP00000218071	Tax_Id=9606 Gene_Symbol=TPM3 Isoform 3 of Tropomyosin alpha-3 chain	NA	NA	NA	NA	1473	0.9956	5.7	0.09
IPI:IPI00218342.11	|SWISS-PROT:P11586|ENSEMBL:ENSP00000216605;ENSP00000450560|REFSEQ:NP_005947|H-INV:HIT000191225|VEGA:OTTHUMP00000180657	Tax_Id=9606 Gene_Symbol=MTHFD1 C-1-tetrahydrofolate synthase, cytoplasmic	1472	1	21.9	0.63	1473	1	11.1	0.67
IPI:IPI00218374.1	|SWISS-PROT:Q13303-2|TREMBL:B2R776;Q6FG22;Q6FG44|ENSEMBL:ENSP00000318772;ENSP00000367332|REFSEQ:NP_742128|VEGA:OTTHUMP00000000875	Tax_Id=9606 Gene_Symbol=KCNAB2 Isoform 2 of Voltage-gated potassium channel subunit beta-2	1472	0.9609	10.5	0.03	NA	NA	NA	NA
IPI:IPI00218566.1	|SWISS-PROT:O43318-2|ENSEMBL:ENSP00000358338|REFSEQ:NP_003179|VEGA:OTTHUMP00000016870	Tax_Id=9606 Gene_Symbol=MAP3K7 Isoform 1A of Mitogen-activated protein kinase kinase kinase 7	NA	NA	NA	NA	1473	0.9942	4.2	0.09
IPI:IPI00218606.7	|SWISS-PROT:P62266|TREMBL:A8K517|ENSEMBL:ENSP00000296674|REFSEQ:NP_001016|H-INV:HIT000264179|VEGA:OTTHUMP00000222330	Tax_Id=9606 Gene_Symbol=RPS23 40S ribosomal protein S23	1472	1	23.8	0.11	1473	0.9915	14.5	0.09
IPI:IPI00219114.1	|SWISS-PROT:Q14203-2|TREMBL:E7EX90;Q6IQ37|ENSEMBL:ENSP00000384844;ENSP00000387327|REFSEQ:NP_075408|VEGA:OTTHUMP00000202532	Tax_Id=9606 Gene_Symbol=DCTN1 Isoform p135 of Dynactin subunit 1	1472	1	4.4	0.1	1473	1	2.8	0.28
IPI:IPI00219147.4	|SWISS-PROT:P16989-2|TREMBL:Q96GD7|ENSEMBL:ENSP00000279550|REFSEQ:NP_001138898|VEGA:OTTHUMP00000238732	Tax_Id=9606 Gene_Symbol=CSDA Isoform 2 of DNA-binding protein A	1472	1	22.4	0.06	1473	1	32.7	0.49
IPI:IPI00219148.2	|SWISS-PROT:P16989-3	Tax_Id=9606 Gene_Symbol=CSDA Isoform 3 of DNA-binding protein A	1472	1	22.4	0.06	1473	1	32.7	0.49
IPI:IPI00219153.4	|SWISS-PROT:P35268|TREMBL:Q7Z4W8;Q8WYP0;Q9BYF5|ENSEMBL:ENSP00000346088|REFSEQ:NP_000974|H-INV:HIT000322310;HIT000334037|VEGA:OTTHUMP00000001141	Tax_Id=9606 Gene_Symbol=RPL22 60S ribosomal protein L22	1472	0.9863	10.2	0.03	1473	0.9956	10.2	0.09
IPI:IPI00219155.5	|SWISS-PROT:P61353|TREMBL:B2R4D8;Q6LCU2|ENSEMBL:ENSP00000253788|REFSEQ:NP_000979|H-INV:HIT000336011	Tax_Id=9606 Gene_Symbol=RPL27 60S ribosomal protein L27	NA	NA	NA	NA	1473	0.9511	6.6	0.09
IPI:IPI00219156.7	|SWISS-PROT:P62888|ENSEMBL:ENSP00000287038;ENSP00000428085|REFSEQ:NP_000980|H-INV:HIT000335219|VEGA:OTTHUMP00000227550;OTTHUMP00000227629	Tax_Id=9606 Gene_Symbol=RPL30 60S ribosomal protein L30	1472	1	48.2	0.11	1473	0.9918	14.3	0.09
IPI:IPI00219160.3	|SWISS-PROT:P49207|TREMBL:Q5MK14|ENSEMBL:ENSP00000378160;ENSP00000378162;ENSP00000378163;ENSP00000423316;ENSP00000423983|REFSEQ:NP_000986;NP_296374|H-INV:HIT000030641|VEGA:OTTHUMP00000162661;OTTHUMP00	Tax_Id=9606 Gene_Symbol=RPL34 60S ribosomal protein L34	1472	0.9998	15.4	0.05	1473	1	29.9	0.37
IPI:IPI00219219.3	|SWISS-PROT:P09382|TREMBL:Q15954|ENSEMBL:ENSP00000215909|REFSEQ:NP_002296|H-INV:HIT000267445|VEGA:OTTHUMP00000198176	Tax_Id=9606 Gene_Symbol=LGALS1 Galectin-1	1472	1	20	0.11	NA	NA	NA	NA
IPI:IPI00219221.3	|SWISS-PROT:P47929|ENSEMBL:ENSP00000313571;ENSP00000367891|REFSEQ:NP_001035972;NP_002298|H-INV:HIT000264974	Tax_Id=9606 Gene_Symbol=LGALS7B;LGALS7 Galectin-7	NA	NA	NA	NA	1473	0.9966	8.1	0.18
IPI:IPI00219314.5	|SWISS-PROT:O15027-2|ENSEMBL:ENSP00000360771|VEGA:OTTHUMP00000022589	Tax_Id=9606 Gene_Symbol=SEC16A Isoform 2 of Protein transport protein Sec16A	1472	1	0.9	0.06	1473	0.9956	0.5	0.09
IPI:IPI00219445.1	|SWISS-PROT:P61289-2|ENSEMBL:ENSP00000293362|REFSEQ:NP_789839	Tax_Id=9606 Gene_Symbol=PSME3 Isoform 2 of Proteasome activator complex subunit 3	1472	0.9894	6.2	0.03	NA	NA	NA	NA
IPI:IPI00219468.4	|SWISS-PROT:P35080-1|TREMBL:D3DNI2;D3DNI3|ENSEMBL:ENSP00000239940|REFSEQ:NP_444252|H-INV:HIT000097804|VEGA:OTTHUMP00000216204	Tax_Id=9606 Gene_Symbol=PFN2 Isoform IIa of Profilin-2	1472	0.9884	15.4	0.03	1473	0.9952	15.4	0.09
IPI:IPI00219622.3	|SWISS-PROT:P25787|TREMBL:Q53GF5|ENSEMBL:ENSP00000223321|REFSEQ:NP_002778|H-INV:HIT000053207|VEGA:OTTHUMP00000159096	Tax_Id=9606 Gene_Symbol=PSMA2 Proteasome subunit alpha type-2	1472	1	13.2	0.05	NA	NA	NA	NA
IPI:IPI00219678.3	|SWISS-PROT:P05198|TREMBL:Q53XC0|ENSEMBL:ENSP00000256383;ENSP00000425299|REFSEQ:NP_004085|H-INV:HIT000030955|VEGA:OTTHUMP00000028404;OTTHUMP00000218025	Tax_Id=9606 Gene_Symbol=EIF2S1 Eukaryotic translation initiation factor 2 subunit 1	1472	0.9894	3.8	0.03	NA	NA	NA	NA
IPI:IPI00219806.7	|SWISS-PROT:P31151|ENSEMBL:ENSP00000357711;ENSP00000357712|REFSEQ:NP_002954|H-INV:HIT000051199;HIT000196645|VEGA:OTTHUMP00000015327;OTTHUMP00000015328	Tax_Id=9606 Gene_Symbol=S100A7 Protein S100-A7	NA	NA	NA	NA	1473	0.9755	10.9	0.09
IPI:IPI00219865.1	|SWISS-PROT:Q9NR28-2|TREMBL:Q502X2|ENSEMBL:ENSP00000267169;ENSP00000442360|VEGA:OTTHUMP00000239744;OTTHUMP00000239745	Tax_Id=9606 Gene_Symbol=DIABLO Isoform 2 of Diablo homolog, mitochondrial	1472	1	25.8	0.13	1473	1	11.8	0.28
IPI:IPI00219866.2	|SWISS-PROT:O95218-2|ENSEMBL:ENSP00000254821|REFSEQ:NP_005446|VEGA:OTTHUMP00000011241	Tax_Id=9606 Gene_Symbol=ZRANB2 Isoform 2 of Zinc finger Ran-binding domain-containing protein 2	1472	1	9.1	0.11	1473	1	32.2	1.02
IPI:IPI00219886.1	|SWISS-PROT:Q9UHP3-2|TREMBL:Q9HA22|ENSEMBL:ENSP00000285679|REFSEQ:NP_037528|H-INV:HIT000265607|VEGA:OTTHUMP00000083056	Tax_Id=9606 Gene_Symbol=USP25 Isoform USP25a of Ubiquitin carboxyl-terminal hydrolase 25	1472	0.977	2.9	0.03	NA	NA	NA	NA
IPI:IPI00219929.1	|SWISS-PROT:P61244-2|ENSEMBL:ENSP00000351175|REFSEQ:NP_660087|VEGA:OTTHUMP00000183461	Tax_Id=9606 Gene_Symbol=MAX Isoform 2 of Protein max	NA	NA	NA	NA	1473	0.9854	8.1	0.09
IPI:IPI00219954.1	|SWISS-PROT:O60645-2|TREMBL:D6RB59|ENSEMBL:ENSP00000339827;ENSP00000424404|VEGA:OTTHUMP00000221556	Tax_Id=9606 Gene_Symbol=EXOC3 Isoform 2 of Exocyst complex component 3	NA	NA	NA	NA	1473	0.9261	1.9	0.09
IPI:IPI00220102.1	|SWISS-PROT:P25686-3|TREMBL:A8K0R1;B4DJY6;Q53QD7|ENSEMBL:ENSP00000338019|REFSEQ:NP_006727|VEGA:OTTHUMP00000164174	Tax_Id=9606 Gene_Symbol=DNAJB2 Isoform 3 of DnaJ homolog subfamily B member 2	1472	1	35.1	0.25	NA	NA	NA	NA
IPI:IPI00220113.1	|SWISS-PROT:P27816-2	Tax_Id=9606 Gene_Symbol=MAP4 Isoform 2 of Microtubule-associated protein 4	1472	1	5.3	0.08	NA	NA	NA	NA
IPI:IPI00220219.6	|SWISS-PROT:P35606|ENSEMBL:ENSP00000329419|REFSEQ:NP_004757|H-INV:HIT000029520|VEGA:OTTHUMP00000217144	Tax_Id=9606 Gene_Symbol=COPB2 Coatomer subunit beta'	1472	0.9319	1.1	0.03	NA	NA	NA	NA
IPI:IPI00220249.6	|TREMBL:E7EWM0	Tax_Id=9606 Gene_Symbol=LTBP1 Uncharacterized protein	NA	NA	NA	NA	1473	1	3.8	0.47
IPI:IPI00220327.4	|SWISS-PROT:P04264|ENSEMBL:ENSP00000252244|REFSEQ:NP_006112|H-INV:HIT000261150	Tax_Id=9606 Gene_Symbol=KRT1 Keratin, type II cytoskeletal 1	1472	0.9996	3.4	0.05	1473	0.9998	6.7	0.14
IPI:IPI00220344.10	|SWISS-PROT:P83881|ENSEMBL:ENSP00000404375;ENSP00000446503|REFSEQ:NP_066357|H-INV:HIT000030646|VEGA:OTTHUMP00000023680	Tax_Id=9606 Gene_Symbol=RPL36A 60S ribosomal protein L36a isoform a	1472	0.9999	15.2	0.06	1473	0.9952	8.5	0.09
IPI:IPI00220503.9	|SWISS-PROT:Q13561-2|TREMBL:Q53H88|ENSEMBL:ENSP00000408910|REFSEQ:NP_006391	Tax_Id=9606 Gene_Symbol=DCTN2 Isoform 2 of Dynactin subunit 2	1472	1	15	0.11	NA	NA	NA	NA
IPI:IPI00220573.4	|SWISS-PROT:P19105|TREMBL:Q2F834;Q53HL1;Q53X45|ENSEMBL:ENSP00000217652;ENSP00000441231|REFSEQ:NP_006462|H-INV:HIT000041393|VEGA:OTTHUMP00000162243	Tax_Id=9606 Gene_Symbol=MYL12A Myosin regulatory light chain 12A	NA	NA	NA	NA	1473	1	12.3	0.19
IPI:IPI00220642.7	|SWISS-PROT:P61981|TREMBL:B3KNB4|ENSEMBL:ENSP00000306330|REFSEQ:NP_036611|H-INV:HIT000039050|VEGA:OTTHUMP00000161136	Tax_Id=9606 Gene_Symbol=YWHAG 14-3-3 protein gamma	1472	0.9996	8	0.04	1473	0.9959	6.8	0.09
IPI:IPI00220683.1	|SWISS-PROT:Q14103-2|ENSEMBL:ENSP00000305860|REFSEQ:NP_112737|VEGA:OTTHUMP00000160800	Tax_Id=9606 Gene_Symbol=HNRNPD Isoform 2 of Heterogeneous nuclear ribonucleoprotein D0	NA	NA	NA	NA	1473	0.9899	4.9	0.22
IPI:IPI00220684.1	|SWISS-PROT:Q14103-3|ENSEMBL:ENSP00000313327|REFSEQ:NP_002129|VEGA:OTTHUMP00000160799	Tax_Id=9606 Gene_Symbol=HNRNPD Isoform 3 of Heterogeneous nuclear ribonucleoprotein D0	NA	NA	NA	NA	1473	0.9899	4.9	0.22
IPI:IPI00220685.1	|SWISS-PROT:Q14103-4|ENSEMBL:ENSP00000307544;ENSP00000426446|REFSEQ:NP_001003810|VEGA:OTTHUMP00000219401	Tax_Id=9606 Gene_Symbol=HNRNPD Isoform 4 of Heterogeneous nuclear ribonucleoprotein D0	NA	NA	NA	NA	1473	0.9899	4.9	0.22
IPI:IPI00220694.3	|SWISS-PROT:Q8NG31-1|ENSEMBL:ENSP00000335463|REFSEQ:NP_733468|H-INV:HIT000072464|VEGA:OTTHUMP00000233260	Tax_Id=9606 Gene_Symbol=CASC5 Isoform 1 of Protein CASC5	1472	0.9609	0.7	0.03	NA	NA	NA	NA
IPI:IPI00220740.1	|SWISS-PROT:P06748-2|ENSEMBL:ENSP00000341168|REFSEQ:NP_954654|VEGA:OTTHUMP00000161025	Tax_Id=9606 Gene_Symbol=NPM1 Isoform 2 of Nucleophosmin	NA	NA	NA	NA	1473	0.9942	3.5	0.09
IPI:IPI00220834.8	|SWISS-PROT:P13010|TREMBL:Q53T09;Q53TC2|ENSEMBL:ENSP00000375977;ENSP00000375978|REFSEQ:NP_066964|H-INV:HIT000195394|VEGA:OTTHUMP00000164061	Tax_Id=9606 Gene_Symbol=XRCC5 X-ray repair cross-complementing protein 5	1472	1	10.4	0.16	1473	1	4.1	0.21
IPI:IPI00220935.1	|SWISS-PROT:Q9NZB2-2|ENSEMBL:ENSP00000364538|VEGA:OTTHUMP00000021684	Tax_Id=9606 Gene_Symbol=FAM120A Isoform B of Constitutive coactivator of PPAR-gamma-like protein 1	NA	NA	NA	NA	1473	0.9942	2.7	0.09
IPI:IPI00220967.1	|SWISS-PROT:Q9P2E9-2	Tax_Id=9606 Gene_Symbol=RRBP1 Isoform 1 of Ribosome-binding protein 1	NA	NA	NA	NA	1473	1	3.5	0.19
IPI:IPI00221035.4	|SWISS-PROT:P20290-1|ENSEMBL:ENSP00000369965|REFSEQ:NP_001032726|VEGA:OTTHUMP00000128197	Tax_Id=9606 Gene_Symbol=BTF3 Isoform 1 of Transcription factor BTF3	NA	NA	NA	NA	1473	0.9915	4.9	0.09
IPI:IPI00221088.5	|SWISS-PROT:P46781|TREMBL:A9C4C1;B7Z732|ENSEMBL:ENSP00000302896;ENSP00000375632;ENSP00000375633|REFSEQ:NP_001004|H-INV:HIT000296024|VEGA:OTTHUMP00000069577;OTTHUMP00000069584;OTTHUMP00000069585;OTTHUM	Tax_Id=9606 Gene_Symbol=RPS9 40S ribosomal protein S9	1472	1	17	0.07	1473	0.9682	7.2	0.09
IPI:IPI00221089.5	|SWISS-PROT:P62277|ENSEMBL:ENSP00000435777|REFSEQ:NP_001008|H-INV:HIT000191446|VEGA:OTTHUMP00000231640	Tax_Id=9606 Gene_Symbol=RPS13 40S ribosomal protein S13	1472	0.9462	8.6	0.03	1473	0.9611	8.6	0.09
IPI:IPI00221091.9	|SWISS-PROT:P62244|TREMBL:A8K7H3;B2R4W8|ENSEMBL:ENSP00000318646|REFSEQ:NP_001010;NP_001025180|H-INV:HIT000338243|VEGA:OTTHUMP00000162054	Tax_Id=9606 Gene_Symbol=RPS15A 40S ribosomal protein S15a	1472	0.9842	6.9	0.03	NA	NA	NA	NA
IPI:IPI00221092.8	|SWISS-PROT:P62249|ENSEMBL:ENSP00000251453|REFSEQ:NP_001011|H-INV:HIT000031865;HIT000033564	Tax_Id=9606 Gene_Symbol=RPS16 40S ribosomal protein S16	NA	NA	NA	NA	1473	1	11	0.18
IPI:IPI00221222.7	|SWISS-PROT:P53999|TREMBL:Q59G24;Q6IBA2|ENSEMBL:ENSP00000265073;ENSP00000422078;ENSP00000422806;ENSP00000426850;ENSP00000427100|REFSEQ:NP_006704|H-INV:HIT000264480|VEGA:OTTHUMP00000161705;OTTHUMP00000	Tax_Id=9606 Gene_Symbol=SUB1 Activated RNA polymerase II transcriptional coactivator p15	1472	1	33.9	0.14	1473	1	26	0.35
IPI:IPI00221300.2	|SWISS-PROT:Q14232|ENSEMBL:ENSP00000416250|REFSEQ:NP_001405|H-INV:HIT000337355|VEGA:OTTHUMP00000239201	Tax_Id=9606 Gene_Symbol=EIF2B1 Translation initiation factor eIF-2B subunit alpha	NA	NA	NA	NA	1473	0.9901	3	0.09
IPI:IPI00221325.3	|SWISS-PROT:P49792|TREMBL:Q13073|ENSEMBL:ENSP00000283195|REFSEQ:NP_006258|H-INV:HIT000101462|VEGA:OTTHUMP00000161606	Tax_Id=9606 Gene_Symbol=RANBP2 E3 SUMO-protein ligase RanBP2	NA	NA	NA	NA	1473	0.9939	1	0.09
IPI:IPI00238081.5	|TREMBL:B4E0R5;F5H2U4|ENSEMBL:ENSP00000439329	Tax_Id=9606 Gene_Symbol=UBAP2 Uncharacterized protein	1472	0.9894	2.1	0.03	NA	NA	NA	NA
IPI:IPI00240503.7	|TREMBL:F5H7G6|ENSEMBL:ENSP00000300992;ENSP00000442538|VEGA:OTTHUMP00000065432	Tax_Id=9606 Gene_Symbol=- Uncharacterized protein	1472	0.9863	3	0.03	NA	NA	NA	NA
IPI:IPI00241935.2	|TREMBL:Q9NZ70|ENSEMBL:ENSP00000358333|REFSEQ:NP_663306|VEGA:OTTHUMP00000016873	Tax_Id=9606 Gene_Symbol=MAP3K7 mitogen-activated protein kinase kinase kinase 7 isoform D	NA	NA	NA	NA	1473	0.9942	4.2	0.09
IPI:IPI00246616.2	|SWISS-PROT:Q9UDT6-2|TREMBL:A7E2F7;Q7Z5B7|ENSEMBL:ENSP00000355151|REFSEQ:NP_115797|H-INV:HIT000000108|VEGA:OTTHUMP00000160723	Tax_Id=9606 Gene_Symbol=CLIP2 Isoform 2 of CAP-Gly domain-containing linker protein 2	NA	NA	NA	NA	1473	0.9966	1.7	0.09
IPI:IPI00247583.5	|SWISS-PROT:P46778|TREMBL:Q6IAX2|ENSEMBL:ENSP00000346027;ENSP00000351021;ENSP00000370569;ENSP00000370574|REFSEQ:NP_000973|H-INV:HIT000056316|VEGA:OTTHUMP00000018163;OTTHUMP00000018164;OTTHUMP000000181	Tax_Id=9606 Gene_Symbol=RPL21;SNORD102;SNORA27;RPL21P19 60S ribosomal protein L21	1472	1	29.9	0.08	NA	NA	NA	NA
IPI:IPI00289776.4	|SWISS-PROT:O75592-2|ENSEMBL:ENSP00000384288;ENSP00000413907|REFSEQ:NP_055872|VEGA:OTTHUMP00000018524	Tax_Id=9606 Gene_Symbol=MYCBP2 probable E3 ubiquitin-protein ligase MYCBP2	1472	1	0.6	0.05	NA	NA	NA	NA
IPI:IPI00290071.4	|SWISS-PROT:Q5TAQ9-1|ENSEMBL:ENSP00000318227;ENSP00000357052;ENSP00000357053|REFSEQ:NP_056541|H-INV:HIT000336089|VEGA:OTTHUMP00000029883;OTTHUMP00000029884;OTTHUMP00000029885	Tax_Id=9606 Gene_Symbol=DCAF8 Isoform 1 of DDB1- and CUL4-associated factor 8	1472	0.9801	1.9	0.03	1473	0.9945	1.9	0.09
IPI:IPI00290460.3	|SWISS-PROT:O75821|TREMBL:A8K5K5;Q6IAM0|ENSEMBL:ENSP00000253108|REFSEQ:NP_003746|H-INV:HIT000033812	Tax_Id=9606 Gene_Symbol=EIF3G Eukaryotic translation initiation factor 3 subunit G	NA	NA	NA	NA	1473	1	6.9	0.19
IPI:IPI00290461.3	|SWISS-PROT:O75822|ENSEMBL:ENSP00000261868|REFSEQ:NP_003749|H-INV:HIT000031127|VEGA:OTTHUMP00000161809	Tax_Id=9606 Gene_Symbol=EIF3J Eukaryotic translation initiation factor 3 subunit J	1472	1	20.6	0.14	1473	1	21.1	0.36
IPI:IPI00290543.5	|SWISS-PROT:Q8TAT6-1|ENSEMBL:ENSP00000331487|REFSEQ:NP_060391|H-INV:HIT000040033	Tax_Id=9606 Gene_Symbol=NPLOC4 Isoform 1 of Nuclear protein localization protein 4 homolog	1472	1	58.9	1.65	NA	NA	NA	NA
IPI:IPI00290566.1	|SWISS-PROT:P17987|ENSEMBL:ENSP00000317334|REFSEQ:NP_110379|H-INV:HIT000292987|VEGA:OTTHUMP00000017529	Tax_Id=9606 Gene_Symbol=TCP1 T-complex protein 1 subunit alpha	1472	1	9.9	0.1	NA	NA	NA	NA
IPI:IPI00291316.5	|SWISS-PROT:Q92974-1|ENSEMBL:ENSP00000354837|REFSEQ:NP_001155855|H-INV:HIT000038828|VEGA:OTTHUMP00000018854	Tax_Id=9606 Gene_Symbol=ARHGEF2 Isoform 1 of Rho guanine nucleotide exchange factor 2	NA	NA	NA	NA	1473	0.9881	0.9	0.09
IPI:IPI00291510.3	|SWISS-PROT:P12268|TREMBL:B7Z1G4|ENSEMBL:ENSP00000321584|REFSEQ:NP_000875|H-INV:HIT000032622|VEGA:OTTHUMP00000210555	Tax_Id=9606 Gene_Symbol=IMPDH2 Inosine-5'-monophosphate dehydrogenase 2	1472	1	7.8	0.11	1473	0.9962	2.3	0.09
IPI:IPI00291578.7	|SWISS-PROT:Q14558-1	Tax_Id=9606 Gene_Symbol=PRPSAP1 Isoform 1 of Phosphoribosyl pyrophosphate synthase-associated protein 1	1472	1	7.6	0.06	1473	1	7.6	0.19
IPI:IPI00291646.3	|SWISS-PROT:Q6UB35-1|TREMBL:B2RD24;B7ZM99|ENSEMBL:ENSP00000356290|REFSEQ:NP_056255|H-INV:HIT000253337|VEGA:OTTHUMP00000017418	Tax_Id=9606 Gene_Symbol=MTHFD1L Methylenetetrahydrofolate dehydrogenase (NADP+ dependent) 1-like	1472	1	8.1	0.26	NA	NA	NA	NA
IPI:IPI00291922.2	|SWISS-PROT:P28066|TREMBL:Q5U0A0|ENSEMBL:ENSP00000271308|REFSEQ:NP_002781|H-INV:HIT000279617|VEGA:OTTHUMP00000013792	Tax_Id=9606 Gene_Symbol=PSMA5 Proteasome subunit alpha type-5	1472	1	19.9	0.08	NA	NA	NA	NA
IPI:IPI00292000.6	|SWISS-PROT:Q8WWY3-1|TREMBL:F1T0A5|ENSEMBL:ENSP00000324122|REFSEQ:NP_056444|H-INV:HIT000387679|VEGA:OTTHUMP00000068806	Tax_Id=9606 Gene_Symbol=PRPF31 Isoform 1 of U4/U6 small nuclear ribonucleoprotein Prp31	1472	1	4	0.06	1473	1	6.9	0.36
IPI:IPI00293254.1	|SWISS-PROT:Q01844-2	Tax_Id=9606 Gene_Symbol=EWSR1 Isoform EWS-B of RNA-binding protein EWS	NA	NA	NA	NA	1473	0.9689	4.5	0.09
IPI:IPI00293260.5	|SWISS-PROT:Q8IXB1-1|TREMBL:B3KNK5;Q8N4C5|ENSEMBL:ENSP00000264065|REFSEQ:NP_061854|H-INV:HIT000010919|VEGA:OTTHUMP00000205317	Tax_Id=9606 Gene_Symbol=DNAJC10 Isoform 1 of DnaJ homolog subfamily C member 10	NA	NA	NA	NA	1473	0.9966	3.6	0.09
IPI:IPI00293434.2	|SWISS-PROT:P37108|ENSEMBL:ENSP00000267884|REFSEQ:NP_003125|H-INV:HIT000299445	Tax_Id=9606 Gene_Symbol=SRP14 Signal recognition particle 14 kDa protein	NA	NA	NA	NA	1473	0.9304	5.9	0.09
IPI:IPI00293464.5	|SWISS-PROT:Q16531|TREMBL:B7Z2A1|ENSEMBL:ENSP00000301764|REFSEQ:NP_001914|H-INV:HIT000053478|VEGA:OTTHUMP00000238316	Tax_Id=9606 Gene_Symbol=DDB1 DNA damage-binding protein 1	1472	1	7.4	0.19	1473	0.9452	5.5	0.02
IPI:IPI00293568.2	|SWISS-PROT:Q99666-1|ENSEMBL:ENSP00000016946;ENSP00000330842|REFSEQ:NP_001116835;NP_005045|VEGA:OTTHUMP00000161611;OTTHUMP00000216489	Tax_Id=9606 Gene_Symbol=RGPD5;RGPD6;RGPD8 Isoform 1 of RANBP2-like and GRIP domain-containing protein 5/6	NA	NA	NA	NA	1473	0.9939	1	0.09
IPI:IPI00293655.3	|SWISS-PROT:Q92499|TREMBL:A3RJH1;B4DME8;B4DP70;F1T0B3|ENSEMBL:ENSP00000233084;ENSP00000370745|REFSEQ:NP_004930|H-INV:HIT000323104|VEGA:OTTHUMP00000115711	Tax_Id=9606 Gene_Symbol=DDX1 ATP-dependent RNA helicase DDX1	1472	0.9995	4.7	0.05	NA	NA	NA	NA
IPI:IPI00294834.6	|SWISS-PROT:Q12797-1|TREMBL:A8K721;B3GQE5;B4E2K4;B8Y0L3|ENSEMBL:ENSP00000368767|REFSEQ:NP_004309|VEGA:OTTHUMP00000226573	Tax_Id=9606 Gene_Symbol=ASPH Isoform 1 of Aspartyl/asparaginyl beta-hydroxylase	1472	0.9997	12.3	0.03	NA	NA	NA	NA
IPI:IPI00295387.5	|SWISS-PROT:Q8IUI8|ENSEMBL:ENSP00000318804|REFSEQ:NP_057070|H-INV:HIT000050831	Tax_Id=9606 Gene_Symbol=CRLF3 Cytokine receptor-like factor 3	NA	NA	NA	NA	1473	0.9332	2.3	0.09
IPI:IPI00295857.7	|SWISS-PROT:P53621-1|ENSEMBL:ENSP00000241704|REFSEQ:NP_004362|H-INV:HIT000218731|VEGA:OTTHUMP00000031847	Tax_Id=9606 Gene_Symbol=COPA Isoform 1 of Coatomer subunit alpha	1472	1	2.2	0.06	NA	NA	NA	NA
IPI:IPI00296337.2	|SWISS-PROT:P78527-1|TREMBL:F5GX40|ENSEMBL:ENSP00000313420;ENSP00000441157|REFSEQ:NP_008835|H-INV:HIT000220021|VEGA:OTTHUMP00000237535	Tax_Id=9606 Gene_Symbol=PRKDC Isoform 1 of DNA-dependent protein kinase catalytic subunit	1472	1	0.4	0.06	NA	NA	NA	NA
IPI:IPI00296374.3	|SWISS-PROT:O95159|ENSEMBL:ENSP00000294258|REFSEQ:NP_006773|H-INV:HIT000063023|VEGA:OTTHUMP00000230383	Tax_Id=9606 Gene_Symbol=ZFPL1 Zinc finger protein-like 1	1472	1	30.3	0.25	NA	NA	NA	NA
IPI:IPI00297045.5	|SWISS-PROT:Q9UL63-1|ENSEMBL:ENSP00000323527|REFSEQ:NP_037387|H-INV:HIT000262793|VEGA:OTTHUMP00000206857	Tax_Id=9606 Gene_Symbol=MKLN1 Isoform 1 of Muskelin	1472	1	16.4	0.32	NA	NA	NA	NA
IPI:IPI00297579.4	|SWISS-PROT:Q13185|TREMBL:A4D177|ENSEMBL:ENSP00000336687;ENSP00000379670|REFSEQ:NP_009207;NP_057671|H-INV:HIT000030026|VEGA:OTTHUMP00000122519;OTTHUMP00000122520	Tax_Id=9606 Gene_Symbol=CBX3 Chromobox protein homolog 3	1472	0.9894	6	0.03	NA	NA	NA	NA
IPI:IPI00297646.5	|SWISS-PROT:P02452|TREMBL:D3DTX7;Q14042;Q6LAN8;Q9UMA6|ENSEMBL:ENSP00000225964|REFSEQ:NP_000079|H-INV:HIT000329532|VEGA:OTTHUMP00000192905	Tax_Id=9606 Gene_Symbol=COL1A1 Collagen alpha-1(I) chain	1472	1	2.6	0.08	1473	1	2.9	0.46
IPI:IPI00297779.7	|SWISS-PROT:P78371|TREMBL:A8K402;B5BTY7;B7Z243;B7Z7K4|ENSEMBL:ENSP00000299300|REFSEQ:NP_006422|H-INV:HIT000062801	Tax_Id=9606 Gene_Symbol=CCT2 T-complex protein 1 subunit beta	1472	1	11.3	0.15	NA	NA	NA	NA
IPI:IPI00297795.4	|SWISS-PROT:P78385|TREMBL:A0JNT2|ENSEMBL:ENSP00000293670|REFSEQ:NP_002273|H-INV:HIT000325181	Tax_Id=9606 Gene_Symbol=KRT83 Keratin, type II cuticular Hb3	1472	1	7.6	0.09	NA	NA	NA	NA
IPI:IPI00297926.2	|TREMBL:E7ERR0;Q8N7S8|ENSEMBL:ENSP00000331562	Tax_Id=9606 Gene_Symbol=KLHDC3 Uncharacterized protein	1472	1	17.7	0.08	NA	NA	NA	NA
IPI:IPI00297982.7	|SWISS-PROT:P41091|TREMBL:A8K2Y2;B2R5N2;Q53HK3|ENSEMBL:ENSP00000253039|REFSEQ:NP_001406|H-INV:HIT000038713|VEGA:OTTHUMP00000023076	Tax_Id=9606 Gene_Symbol=EIF2S3 Eukaryotic translation initiation factor 2 subunit 3	NA	NA	NA	NA	1473	1	9.1	0.21
IPI:IPI00299000.5	|SWISS-PROT:Q9UQ80|TREMBL:A8K6Y1;Q6PIN5|ENSEMBL:ENSP00000302886|REFSEQ:NP_006182|H-INV:HIT000270284	Tax_Id=9606 Gene_Symbol=PA2G4 Proliferation-associated protein 2G4	1472	1	11.4	0.11	1473	1	7.1	0.27
IPI:IPI00299084.1	|SWISS-PROT:P57088|TREMBL:A6QKW0|ENSEMBL:ENSP00000422473;ENSP00000427006;ENSP00000441455|REFSEQ:NP_060596|H-INV:HIT000019045|VEGA:OTTHUMP00000125225;OTTHUMP00000218397	Tax_Id=9606 Gene_Symbol=TMEM33 Transmembrane protein 33	1472	1	8.5	0.06	NA	NA	NA	NA
IPI:IPI00299085.3	|SWISS-PROT:O60732|ENSEMBL:ENSP00000285879|REFSEQ:NP_005453|H-INV:HIT000064692|VEGA:OTTHUMP00000024183	Tax_Id=9606 Gene_Symbol=MAGEC1 Melanoma-associated antigen C1	1472	0.9689	1.4	0.03	NA	NA	NA	NA
IPI:IPI00299147.8	|SWISS-PROT:P55854|ENSEMBL:ENSP00000330343|REFSEQ:NP_008867|H-INV:HIT000288200|VEGA:OTTHUMP00000115275	Tax_Id=9606 Gene_Symbol=SUMO3 Small ubiquitin-related modifier 3	NA	NA	NA	NA	1473	0.9935	16.9	0.09
IPI:IPI00299149.2	|SWISS-PROT:P61956|ENSEMBL:ENSP00000391266|H-INV:HIT000280931|VEGA:OTTHUMP00000023877	Tax_Id=9606 Gene_Symbol=LOC728825;SUMO2 Small ubiquitin-related modifier 2	1472	0.9999	31	0.05	1473	0.9935	16.9	0.09
IPI:IPI00299155.5	|SWISS-PROT:P25789|TREMBL:B2RDG0;Q7Z474|ENSEMBL:ENSP00000044462|REFSEQ:NP_001096137;NP_002780|H-INV:HIT000032410|VEGA:OTTHUMP00000185020	Tax_Id=9606 Gene_Symbol=PSMA4 Proteasome subunit alpha type-4	1472	1	23.8	0.13	NA	NA	NA	NA
IPI:IPI00299214.7	|SWISS-PROT:P04183|TREMBL:B5BU32;B5BUF9|ENSEMBL:ENSP00000301634;ENSP00000384981|REFSEQ:NP_003249|H-INV:HIT000273434|VEGA:OTTHUMP00000198229	Tax_Id=9606 Gene_Symbol=TK1 Thymidine kinase, cytosolic	1472	0.9999	12	0.1	NA	NA	NA	NA
IPI:IPI00299254.4	|SWISS-PROT:O60841|TREMBL:A0JLR8;B3KM86;D3DVI5;Q05CQ1;Q8N5A0|ENSEMBL:ENSP00000289371|REFSEQ:NP_056988|H-INV:HIT000000466|VEGA:OTTHUMP00000203504	Tax_Id=9606 Gene_Symbol=EIF5B Eukaryotic translation initiation factor 5B	NA	NA	NA	NA	1473	1	2.2	0.18
IPI:IPI00299571.5	|SWISS-PROT:Q15084-2|ENSEMBL:ENSP00000385385|VEGA:OTTHUMP00000200409	Tax_Id=9606 Gene_Symbol=PDIA6 Isoform 2 of Protein disulfide-isomerase A6	1472	1	8.9	0.08	NA	NA	NA	NA
IPI:IPI00299573.12	|SWISS-PROT:P62424|TREMBL:Q5T8U4|ENSEMBL:ENSP00000361076|REFSEQ:NP_000963|H-INV:HIT000050841|VEGA:OTTHUMP00000022469	Tax_Id=9606 Gene_Symbol=RPL7A;SNORD24 60S ribosomal protein L7a	1472	1	17.3	0.11	1473	1	23.7	0.46
IPI:IPI00299608.3	|SWISS-PROT:Q99460-1|TREMBL:B2R6D0;Q05BX4;Q05CW6|ENSEMBL:ENSP00000309474|REFSEQ:NP_002798|H-INV:HIT000335021|VEGA:OTTHUMP00000164295	Tax_Id=9606 Gene_Symbol=PSMD1 Isoform 1 of 26S proteasome non-ATPase regulatory subunit 1	1472	1	12.7	0.22	1473	1	4.7	0.37
IPI:IPI00300074.4	|SWISS-PROT:Q9NSD9|TREMBL:A8K666;B4DFM0;B7ZB32;Q9BR63|ENSEMBL:ENSP00000281828|REFSEQ:NP_005678|H-INV:HIT000063688|VEGA:OTTHUMP00000164205	Tax_Id=9606 Gene_Symbol=FARSB Phenylalanyl-tRNA synthetase beta chain	NA	NA	NA	NA	1473	1	4.1	0.27
IPI:IPI00300341.5	|SWISS-PROT:Q15369|ENSEMBL:ENSP00000284811;ENSP00000428074;ENSP00000428171;ENSP00000428334;ENSP00000429596;ENSP00000429906|REFSEQ:NP_001191786;NP_001191787;NP_001191788;NP_001191789;NP_001191790;NP_00	Tax_Id=9606 Gene_Symbol=TCEB1 Transcription elongation factor B polypeptide 1	1472	1	69.7	0.19	NA	NA	NA	NA
IPI:IPI00300439.1	|SWISS-PROT:Q9UHP3-1|ENSEMBL:ENSP00000285681|VEGA:OTTHUMP00000083055	Tax_Id=9606 Gene_Symbol=USP25 Isoform USP25b of Ubiquitin carboxyl-terminal hydrolase 25	1472	0.977	2.9	0.03	NA	NA	NA	NA
IPI:IPI00301154.3	|SWISS-PROT:Q9H361|TREMBL:Q2VIP3;Q3ZCS4;Q5VX58|ENSEMBL:ENSP00000281589|REFSEQ:NP_112241|H-INV:HIT000040293|VEGA:OTTHUMP00000018142	Tax_Id=9606 Gene_Symbol=PABPC3 Polyadenylate-binding protein 3	NA	NA	NA	NA	1473	0.9899	3.3	0.14
IPI:IPI00301263.2	|SWISS-PROT:P27708|TREMBL:Q53SY7|ENSEMBL:ENSP00000264705|REFSEQ:NP_004332|H-INV:HIT000261917|VEGA:OTTHUMP00000122585	Tax_Id=9606 Gene_Symbol=CAD CAD protein	1472	0.9719	0.6	0.03	NA	NA	NA	NA
IPI:IPI00301280.2	|SWISS-PROT:Q9BTV4|ENSEMBL:ENSP00000303992|REFSEQ:NP_077310|H-INV:HIT000252669|VEGA:OTTHUMP00000160233	Tax_Id=9606 Gene_Symbol=TMEM43 Transmembrane protein 43	1472	0.977	2.5	0.03	NA	NA	NA	NA
IPI:IPI00301283.1	|SWISS-PROT:Q9UKB1-3|ENSEMBL:ENSP00000296933|REFSEQ:NP_387448|H-INV:HIT000040144|VEGA:OTTHUMP00000223451	Tax_Id=9606 Gene_Symbol=FBXW11 Isoform B of F-box/WD repeat-containing protein 11	1472	1	16.5	0.22	NA	NA	NA	NA
IPI:IPI00301311.1	|SWISS-PROT:Q01105-2|TREMBL:B2RCX0|ENSEMBL:ENSP00000318012|REFSEQ:NP_003002|VEGA:OTTHUMP00000022286	Tax_Id=9606 Gene_Symbol=SET Isoform 2 of Protein SET	1472	1	10.2	0.08	NA	NA	NA	NA
IPI:IPI00301364.3	|SWISS-PROT:P63208-1|ENSEMBL:ENSP00000231487;ENSP00000429686;ENSP00000429961|REFSEQ:NP_733779|H-INV:HIT000327307|VEGA:OTTHUMP00000159379;OTTHUMP00000228276;OTTHUMP00000228278	Tax_Id=9606 Gene_Symbol=SKP1 Isoform 1 of S-phase kinase-associated protein 1	1472	1	54	0.19	1473	0.9959	7.4	0.19
IPI:IPI00301434.4	|SWISS-PROT:Q9H3K6-1|ENSEMBL:ENSP00000306752;ENSP00000331127|REFSEQ:NP_001026997;NP_001034271|H-INV:HIT000002450	Tax_Id=9606 Gene_Symbol=BOLA2B;BOLA2 BolA-like protein 2	1472	1	21.1	0.08	NA	NA	NA	NA
IPI:IPI00301518.6	|SWISS-PROT:Q9H8S9-1|ENSEMBL:ENSP00000379364|REFSEQ:NP_060691|H-INV:HIT000274982|VEGA:OTTHUMP00000202550	Tax_Id=9606 Gene_Symbol=MOBKL1B Isoform 1 of Mps one binder kinase activator-like 1B	1472	0.9395	8.2	0.03	1473	0.9505	8.2	0.09
IPI:IPI00301923.4	|SWISS-PROT:P50750-1|ENSEMBL:ENSP00000362361|REFSEQ:NP_001252|H-INV:HIT000297348|VEGA:OTTHUMP00000022198	Tax_Id=9606 Gene_Symbol=MIR2861;CDK9 Isoform 1 of Cyclin-dependent kinase 9	NA	NA	NA	NA	1473	0.9966	3.5	0.09
IPI:IPI00302592.2	|SWISS-PROT:P21333-2|TREMBL:Q60FE6;Q6NXF2;Q8TES4|ENSEMBL:ENSP00000353467;ENSP00000416926|REFSEQ:NP_001447|VEGA:OTTHUMP00000024320	Tax_Id=9606 Gene_Symbol=FLNA Isoform 2 of Filamin-A	1472	1	10	0.53	1473	1	5.9	1.18
IPI:IPI00302679.5	|SWISS-PROT:Q14766-2|ENSEMBL:ENSP00000384091|REFSEQ:NP_000618|H-INV:HIT000195555|VEGA:OTTHUMP00000201281	Tax_Id=9606 Gene_Symbol=LTBP1 Isoform Short of Latent-transforming growth factor beta-binding protein 1	1472	1	8.2	0.22	1473	1	3.8	0.47
IPI:IPI00302712.4	|SWISS-PROT:Q13409-2|TREMBL:B4DPZ3;Q59GU5|ENSEMBL:ENSP00000263811;ENSP00000386591|VEGA:OTTHUMP00000205410	Tax_Id=9606 Gene_Symbol=DYNC1I2 Isoform 2B of Cytoplasmic dynein 1 intermediate chain 2	1472	0.9894	5.6	0.03	1473	1	13.9	0.19
IPI:IPI00302850.4	|SWISS-PROT:P62314|TREMBL:Q7Z5A3|ENSEMBL:ENSP00000300413|REFSEQ:NP_008869|H-INV:HIT000293006	Tax_Id=9606 Gene_Symbol=SNRPD1 Small nuclear ribonucleoprotein Sm D1	1472	0.9894	16.8	0.05	NA	NA	NA	NA
IPI:IPI00302925.4	|ENSEMBL:ENSP00000373811|VEGA:OTTHUMP00000096462	Tax_Id=9606 Gene_Symbol=CCT8 59 kDa protein	1472	1	9.7	0.11	1473	1	9.3	0.38
IPI:IPI00302927.6	|SWISS-PROT:P50991|TREMBL:A8K3C3;B7Z2Z8|ENSEMBL:ENSP00000377958|REFSEQ:NP_006421|H-INV:HIT000062814|VEGA:OTTHUMP00000201357	Tax_Id=9606 Gene_Symbol=CCT4 T-complex protein 1 subunit delta	1472	1	6.9	0.06	1473	0.9999	5.6	0.1
IPI:IPI00304589.5	|SWISS-PROT:Q9C0C2-1|TREMBL:B3KXS7|ENSEMBL:ENSP00000350990;ENSP00000437271|REFSEQ:NP_203754|H-INV:HIT000001457|VEGA:OTTHUMP00000234765;OTTHUMP00000234766	Tax_Id=9606 Gene_Symbol=TNKS1BP1 Isoform 1 of 182 kDa tankyrase-1-binding protein	NA	NA	NA	NA	1473	0.9925	1.4	0.09
IPI:IPI00304612.9	|SWISS-PROT:P40429|TREMBL:Q0VGL3;Q53H34;Q5QTS3;Q5VY36;Q8J015;Q9BSQ6|ENSEMBL:ENSP00000375730|REFSEQ:NP_036555|H-INV:HIT000049876|VEGA:OTTHUMP00000165841	Tax_Id=9606 Gene_Symbol=SNORD32A;RPL13A;SNORD33;SNORD34 60S ribosomal protein L13a	NA	NA	NA	NA	1473	0.9798	10.8	0.09
IPI:IPI00304925.5	|SWISS-PROT:P08107|TREMBL:A8K5I0|ENSEMBL:ENSP00000364801;ENSP00000364802;ENSP00000375391;ENSP00000375399;ENSP00000393087;ENSP00000403530;ENSP00000404524;ENSP00000406359;ENSP00000408907|REFSEQ:NP_00533	Tax_Id=9606 Gene_Symbol=HSPA1B;HSPA1A Heat shock 70 kDa protein 1A/1B	1472	1	50.9	1.06	NA	NA	NA	NA
IPI:IPI00305092.7	|SWISS-PROT:Q9BRP8-1|ENSEMBL:ENSP00000386156|REFSEQ:NP_115721|H-INV:HIT000032629	Tax_Id=9606 Gene_Symbol=WIBG Isoform 1 of Partner of Y14 and mago	NA	NA	NA	NA	1473	0.9966	8.9	0.09
IPI:IPI00305152.6	|SWISS-PROT:O94979-3|ENSEMBL:ENSP00000309070;ENSP00000426569|REFSEQ:NP_001070674|VEGA:OTTHUMP00000218817	Tax_Id=9606 Gene_Symbol=SEC31A Isoform 3 of Protein transport protein Sec31A	1472	1	2.7	0.08	NA	NA	NA	NA
IPI:IPI00305289.2	|SWISS-PROT:P52732|TREMBL:B2RAM6;Q59GZ5|ENSEMBL:ENSP00000260731|REFSEQ:NP_004514|H-INV:HIT000219515|VEGA:OTTHUMP00000020099	Tax_Id=9606 Gene_Symbol=KIF11 Kinesin-like protein KIF11	1472	1	47.4	1.5	1473	1	34.4	3.98
IPI:IPI00306043.1	|SWISS-PROT:Q9Y5A9-1|TREMBL:B5BU99|ENSEMBL:ENSP00000362918;ENSP00000444660|REFSEQ:NP_001166599;NP_057342|H-INV:HIT000275073|VEGA:OTTHUMP00000003782	Tax_Id=9606 Gene_Symbol=YTHDF2 Isoform 1 of YTH domain family protein 2	1472	1	8.1	0.07	NA	NA	NA	NA
IPI:IPI00306332.4	|SWISS-PROT:P83731|ENSEMBL:ENSP00000377640|REFSEQ:NP_000977|H-INV:HIT000196873|VEGA:OTTHUMP00000214161	Tax_Id=9606 Gene_Symbol=RPL24 60S ribosomal protein L24	1472	1	17.4	0.06	1473	1	13.2	0.18
IPI:IPI00306369.3	|SWISS-PROT:Q08J23|TREMBL:A8K529|ENSEMBL:ENSP00000264670|REFSEQ:NP_060225|VEGA:OTTHUMP00000115518	Tax_Id=9606 Gene_Symbol=NSUN2 tRNA (cytosine(34)-C(5))-methyltransferase	1472	0.976	9.4	0.03	NA	NA	NA	NA
IPI:IPI00306661.3	|SWISS-PROT:Q9P0J7|ENSEMBL:ENSP00000386738|REFSEQ:NP_064507|H-INV:HIT000006677|VEGA:OTTHUMP00000202861	Tax_Id=9606 Gene_Symbol=KCMF1 E3 ubiquitin-protein ligase KCMF1	1472	1	9.7	0.08	NA	NA	NA	NA
IPI:IPI00306671.2	|SWISS-PROT:Q9UKB1-2|ENSEMBL:ENSP00000377391|REFSEQ:NP_387449|VEGA:OTTHUMP00000223453	Tax_Id=9606 Gene_Symbol=FBXW11 Isoform A of F-box/WD repeat-containing protein 11	1472	1	16.5	0.22	NA	NA	NA	NA
IPI:IPI00307092.2	|SWISS-PROT:Q15046-2|ENSEMBL:ENSP00000325448|REFSEQ:NP_001123561|VEGA:OTTHUMP00000174949	Tax_Id=9606 Gene_Symbol=KARS Isoform Mitochondrial of Lysyl-tRNA synthetase	1472	1	7	0.07	1473	1	3.7	0.36
IPI:IPI00328118.4	|SWISS-PROT:Q96R06|TREMBL:A8K8N3|ENSEMBL:ENSP00000323300|REFSEQ:NP_006452|H-INV:HIT000029516|VEGA:OTTHUMP00000233592	Tax_Id=9606 Gene_Symbol=SPAG5 Sperm-associated antigen 5	NA	NA	NA	NA	1473	0.9918	1.1	0.09
IPI:IPI00328230.2	|SWISS-PROT:Q01082-2	Tax_Id=9606 Gene_Symbol=SPTBN1 Isoform Short of Spectrin beta chain, brain 1	NA	NA	NA	NA	1473	0.917	0.4	0.09
IPI:IPI00328319.8	|SWISS-PROT:Q09028-1|ENSEMBL:ENSP00000362592|REFSEQ:NP_005601|H-INV:HIT000323434|VEGA:OTTHUMP00000009691	Tax_Id=9606 Gene_Symbol=RBBP4 Isoform 1 of Histone-binding protein RBBP4	1472	0.975	3.2	0.03	1473	0.9999	5.9	0.26
IPI:IPI00328354.7	|SWISS-PROT:Q9Y5V3-1|ENSEMBL:ENSP00000325333;ENSP00000364874;ENSP00000364927|REFSEQ:NP_001005332;NP_008917|VEGA:OTTHUMP00000023302;OTTHUMP00000023303;OTTHUMP00000023305	Tax_Id=9606 Gene_Symbol=MAGED1 Isoform 1 of Melanoma-associated antigen D1	1472	1	8.1	0.08	1473	0.9962	2.9	0.19
IPI:IPI00328796.4	|SWISS-PROT:Q9UKB1-1|ENSEMBL:ENSP00000265094|REFSEQ:NP_036432|VEGA:OTTHUMP00000223452	Tax_Id=9606 Gene_Symbol=FBXW11 Isoform C of F-box/WD repeat-containing protein 11	1472	1	16.5	0.22	NA	NA	NA	NA
IPI:IPI00329070.1	|SWISS-PROT:Q9BSF8|TREMBL:A8K8M7;B7Z2J1;D3DQW7|ENSEMBL:ENSP00000278174|REFSEQ:NP_115696|H-INV:HIT000085355|VEGA:OTTHUMP00000230967	Tax_Id=9606 Gene_Symbol=BTBD10 BTB/POZ domain-containing protein 10	1472	1	10.1	0.15	NA	NA	NA	NA
IPI:IPI00329355.3	|SWISS-PROT:Q99729-1	Tax_Id=9606 Gene_Symbol=HNRNPAB Isoform 1 of Heterogeneous nuclear ribonucleoprotein A/B	1472	0.9894	4.6	0.03	1473	0.9999	8.2	0.13
IPI:IPI00329495.4	|SWISS-PROT:O14639-1|ENSEMBL:ENSP00000338190|REFSEQ:NP_002304|VEGA:OTTHUMP00000020530	Tax_Id=9606 Gene_Symbol=ABLIM1 Isoform 1 of Actin-binding LIM protein 1	1472	1	5.3	0.08	1473	1	6.4	0.37
IPI:IPI00329629.6	|SWISS-PROT:Q99615|TREMBL:A8K4T2;B7Z9W6;Q59EH7|ENSEMBL:ENSP00000406463|REFSEQ:NP_003306|H-INV:HIT000041945	Tax_Id=9606 Gene_Symbol=DNAJC7 DnaJ homolog subfamily C member 7	1472	1	35	0.73	NA	NA	NA	NA
IPI:IPI00332071.4	|SWISS-PROT:Q9BZE9-1|ENSEMBL:ENSP00000302176|REFSEQ:NP_076988	Tax_Id=9606 Gene_Symbol=ASPSCR1 Isoform 1 of Tether containing UBX domain for GLUT4	1472	1	27.8	0.29	NA	NA	NA	NA
IPI:IPI00332499.1	|SWISS-PROT:P49321-3|TREMBL:Q53H03|ENSEMBL:ENSP00000384529	Tax_Id=9606 Gene_Symbol=NASP Isoform 3 of Nuclear autoantigenic sperm protein	NA	NA	NA	NA	1473	0.9999	3.5	0.18
IPI:IPI00332932.3	|SWISS-PROT:Q15032-1|TREMBL:Q53SQ1|ENSEMBL:ENSP00000264160|REFSEQ:NP_056176|H-INV:HIT000052501|VEGA:OTTHUMP00000162533	Tax_Id=9606 Gene_Symbol=R3HDM1 Isoform 1 of R3H domain-containing protein 1	NA	NA	NA	NA	1473	0.9952	6.5	0.09
IPI:IPI00332936.1	|SWISS-PROT:Q7Z2W4-2|ENSEMBL:ENSP00000419855|REFSEQ:NP_078901|VEGA:OTTHUMP00000212201	Tax_Id=9606 Gene_Symbol=ZC3HAV1 Isoform 2 of Zinc finger CCCH-type antiviral protein 1	NA	NA	NA	NA	1473	0.9966	3	0.09
IPI:IPI00332950.5	|SWISS-PROT:Q9NR50-3	Tax_Id=9606 Gene_Symbol=EIF2B3 Isoform 3 of Translation initiation factor eIF-2B subunit gamma	1472	0.9501	2.7	0.03	1473	0.9821	2.7	0.09
IPI:IPI00333015.7	|SWISS-PROT:Q01082-3|TREMBL:Q8WYB3|ENSEMBL:ENSP00000334156|REFSEQ:NP_842565|VEGA:OTTHUMP00000165178	Tax_Id=9606 Gene_Symbol=SPTBN1 Isoform 2 of Spectrin beta chain, brain 1	NA	NA	NA	NA	1473	0.917	0.4	0.09
IPI:IPI00333243.7	|TREMBL:F8W6A4;Q8IVW5|ENSEMBL:ENSP00000244670	Tax_Id=9606 Gene_Symbol=KLHDC3 Uncharacterized protein	1472	1	17.7	0.08	NA	NA	NA	NA
IPI:IPI00333541.6	|SWISS-PROT:P21333-1|TREMBL:E9KL45;Q60FE5|ENSEMBL:ENSP00000358866|REFSEQ:NP_001104026|H-INV:HIT000321833|VEGA:OTTHUMP00000024321	Tax_Id=9606 Gene_Symbol=FLNA Isoform 1 of Filamin-A	1472	1	10	0.53	1473	1	5.9	1.18
IPI:IPI00334587.1	|SWISS-PROT:Q99729-2|TREMBL:B4DMY3;Q53F64|ENSEMBL:ENSP00000351108;ENSP00000425031|REFSEQ:NP_112556|H-INV:HIT000022511|VEGA:OTTHUMP00000223971;OTTHUMP00000223977	Tax_Id=9606 Gene_Symbol=HNRNPAB Isoform 2 of Heterogeneous nuclear ribonucleoprotein A/B	1472	0.9894	4.6	0.03	1473	0.9999	8.2	0.13
IPI:IPI00334713.1	|SWISS-PROT:Q99729-3|ENSEMBL:ENSP00000348093;ENSP00000427465|REFSEQ:NP_004490|VEGA:OTTHUMP00000223973;OTTHUMP00000223974	Tax_Id=9606 Gene_Symbol=HNRNPAB Isoform 3 of Heterogeneous nuclear ribonucleoprotein A/B	1472	0.9894	4.6	0.03	1473	0.9999	8.2	0.13
IPI:IPI00335069.2	|TREMBL:A6NP15|ENSEMBL:ENSP00000349667|REFSEQ:NP_777360|VEGA:OTTHUMP00000179136	Tax_Id=9606 Gene_Symbol=PSMD12 26S proteasome non-ATPase regulatory subunit 12 isoform 2	1472	0.9821	2.1	0.03	1473	0.9715	2.1	0.09
IPI:IPI00335168.9	|SWISS-PROT:P60660-1|ENSEMBL:ENSP00000446955;ENSP00000448101|REFSEQ:NP_066299|H-INV:HIT000059467	Tax_Id=9606 Gene_Symbol=MYL6 Isoform Non-muscle of Myosin light polypeptide 6	NA	NA	NA	NA	1473	1	30.5	0.36
IPI:IPI00337395.1	|SWISS-PROT:P52948-3|TREMBL:A8KA17|ENSEMBL:ENSP00000380202|REFSEQ:NP_005378|H-INV:HIT000059287|VEGA:OTTHUMP00000013953	Tax_Id=9606 Gene_Symbol=NUP98 Isoform 3 of Nuclear pore complex protein Nup98-Nup96	1472	1	2.9	0.08	NA	NA	NA	NA
IPI:IPI00337397.1	|SWISS-PROT:P52948-5|ENSEMBL:ENSP00000316032|REFSEQ:NP_057404|VEGA:OTTHUMP00000013622	Tax_Id=9606 Gene_Symbol=NUP98 Isoform 5 of Nuclear pore complex protein Nup98-Nup96	1472	1	2.9	0.08	NA	NA	NA	NA
IPI:IPI00337823.1	|SWISS-PROT:Q9UNF1-2	Tax_Id=9606 Gene_Symbol=MAGED2 Isoform 2 of Melanoma-associated antigen D2	1472	1	7.3	0.08	NA	NA	NA	NA
IPI:IPI00374657.2	|SWISS-PROT:Q9P0L0-2|ENSEMBL:ENSP00000345656|REFSEQ:NP_003565|VEGA:OTTHUMP00000162362	Tax_Id=9606 Gene_Symbol=VAPA Isoform 2 of Vesicle-associated membrane protein-associated protein A	1472	0.9959	54.4	0.51	NA	NA	NA	NA
IPI:IPI00375015.3	|SWISS-PROT:P33316-2|ENSEMBL:ENSP00000405160|REFSEQ:NP_001939	Tax_Id=9606 Gene_Symbol=DUT Isoform 2 of Deoxyuridine 5'-triphosphate nucleotidohydrolase, mitochondrial	1472	1	33.3	0.11	NA	NA	NA	NA
IPI:IPI00375370.1	|TREMBL:Q53GB2|ENSEMBL:ENSP00000336566|VEGA:OTTHUMP00000158855	Tax_Id=9606 Gene_Symbol=SEC13 SEC13-like 1 isoform b variant	1472	1	16.6	0.1	NA	NA	NA	NA
IPI:IPI00375380.4	|SWISS-PROT:Q9UNM6-2|ENSEMBL:ENSP00000396937|REFSEQ:NP_787128|VEGA:OTTHUMP00000230665	Tax_Id=9606 Gene_Symbol=PSMD13 Isoform 2 of 26S proteasome non-ATPase regulatory subunit 13	1472	1	5.8	0.06	1473	1	5.8	0.18
IPI:IPI00375513.3	|SWISS-PROT:P21964-2|TREMBL:Q9BWC7|ENSEMBL:ENSP00000384654;ENSP00000416778|REFSEQ:NP_009294|VEGA:OTTHUMP00000197750	Tax_Id=9606 Gene_Symbol=COMT Isoform Soluble of Catechol O-methyltransferase	1472	1	66.1	0.43	1473	0.9966	5.4	0.09
IPI:IPI00375731.2	|SWISS-PROT:P98175-1|ENSEMBL:ENSP00000366829|REFSEQ:NP_005667|H-INV:HIT000033931|VEGA:OTTHUMP00000023192	Tax_Id=9606 Gene_Symbol=RBM10 Isoform 1 of RNA-binding protein 10	NA	NA	NA	NA	1473	0.9745	1.9	0.09
IPI:IPI00375793.7	|SWISS-PROT:Q7Z3J3-1|ENSEMBL:ENSP00000386810|REFSEQ:NP_872394|H-INV:HIT000054645|VEGA:OTTHUMP00000203360	Tax_Id=9606 Gene_Symbol=RGPD4 Isoform 1 of RanBP2-like and GRIP domain-containing protein 4	NA	NA	NA	NA	1473	0.9939	1	0.09
IPI:IPI00376170.6	|REFSEQ:XP_372741	Tax_Id=9606 Gene_Symbol=LOC390956 peptidyl-prolyl cis-trans isomerase A-like	1472	0.9763	11.7	0.03	NA	NA	NA	NA
IPI:IPI00376215.2	|SWISS-PROT:P78527-2|TREMBL:B4DL41;E7EUY0|ENSEMBL:ENSP00000345182;ENSP00000442177|REFSEQ:NP_001075109|VEGA:OTTHUMP00000237534	Tax_Id=9606 Gene_Symbol=PRKDC Isoform 2 of DNA-dependent protein kinase catalytic subunit	1472	1	0.4	0.06	NA	NA	NA	NA
IPI:IPI00376798.3	|SWISS-PROT:P62913-1|TREMBL:Q08ES8;Q5VVD0|ENSEMBL:ENSP00000363676|REFSEQ:NP_000966|H-INV:HIT000191669|VEGA:OTTHUMP00000002956	Tax_Id=9606 Gene_Symbol=RPL11 Isoform 1 of 60S ribosomal protein L11	NA	NA	NA	NA	1473	1	13	0.37
IPI:IPI00382458.1	|SWISS-PROT:Q13618-2|ENSEMBL:ENSP00000386525;ENSP00000387200|VEGA:OTTHUMP00000203839;OTTHUMP00000203840	Tax_Id=9606 Gene_Symbol=CUL3 Isoform 2 of Cullin-3	1472	1	42.2	1.02	NA	NA	NA	NA
IPI:IPI00382470.3	|SWISS-PROT:P07900-2|TREMBL:Q86SX1|ENSEMBL:ENSP00000335153|REFSEQ:NP_001017963	Tax_Id=9606 Gene_Symbol=HSP90AA1 Isoform 2 of Heat shock protein HSP 90-alpha	1472	1	5.7	0.1	NA	NA	NA	NA
IPI:IPI00382516.5	|SWISS-PROT:Q99873-2|TREMBL:Q5U8W9;Q8WUW5|ENSEMBL:ENSP00000375724|REFSEQ:NP_938074|H-INV:HIT000325622|VEGA:OTTHUMP00000236176	Tax_Id=9606 Gene_Symbol=PRMT1 protein arginine N-methyltransferase 1 isoform 3	1472	1	16.9	0.06	NA	NA	NA	NA
IPI:IPI00382733.2	|SWISS-PROT:Q32MZ4-3|TREMBL:Q05D04|ENSEMBL:ENSP00000289175|REFSEQ:NP_001131025|H-INV:HIT000339169|VEGA:OTTHUMP00000196809	Tax_Id=9606 Gene_Symbol=LRRFIP1 Isoform 3 of Leucine-rich repeat flightless-interacting protein 1	NA	NA	NA	NA	1473	1	10.2	0.63
IPI:IPI00382894.2	|TREMBL:Q5VU58;Q8TCG3|ENSEMBL:ENSP00000357520|VEGA:OTTHUMP00000034021	Tax_Id=9606 Gene_Symbol=TPM3 Uncharacterized protein	NA	NA	NA	NA	1473	0.9956	5.7	0.09
IPI:IPI00383044.1	|SWISS-PROT:Q8WVZ9|TREMBL:B2RDL4;Q6FI68|ENSEMBL:ENSP00000368797|REFSEQ:NP_115514|H-INV:HIT000039364|VEGA:OTTHUMP00000018313	Tax_Id=9606 Gene_Symbol=KBTBD7 Kelch repeat and BTB domain-containing protein 7	1472	1	4.8	0.08	NA	NA	NA	NA
IPI:IPI00383046.3	|SWISS-PROT:Q96DG6|TREMBL:B2RD36|ENSEMBL:ENSP00000296658|REFSEQ:NP_620164|H-INV:HIT000246425|VEGA:OTTHUMP00000161672	Tax_Id=9606 Gene_Symbol=CMBL Carboxymethylenebutenolidase homolog	1472	1	10.2	0.04	NA	NA	NA	NA
IPI:IPI00383078.5	|TREMBL:Q8TEN0	Tax_Id=9606 Gene_Symbol=MAGED1 FLJ00163 protein (Fragment)	1472	1	8.1	0.08	1473	0.9962	2.9	0.19
IPI:IPI00383229.5	|TREMBL:Q9P0H6	Tax_Id=9606 Gene_Symbol=UBAP2 AD-012 protein	1472	0.9894	2.1	0.03	NA	NA	NA	NA
IPI:IPI00383539.5	|TREMBL:B3KTN4;B4DJV2|ENSEMBL:ENSP00000440543	Tax_Id=9606 Gene_Symbol=CS Citrate synthase	1472	0.9189	13.3	0.03	1473	0.9929	13.3	0.25
IPI:IPI00384016.1	|TREMBL:Q6LEQ7;Q86SW4|ENSEMBL:ENSP00000451957	Tax_Id=9606 Gene_Symbol=DLST;DLSTP1 Full-length cDNA 5-PRIME end of clone CS0DJ009YL13 of T cells (Jurkat cell line) of Homo sapiens	1472	0.9423	4.7	0.03	NA	NA	NA	NA
IPI:IPI00384122.5	|TREMBL:B7Z5W8;Q86TQ8;Q86TW7|ENSEMBL:ENSP00000335465	Tax_Id=9606 Gene_Symbol=DLST;DLSTP1 cDNA FLJ55034, highly similar to Dihydrolipoyllysine-residue succinyltransferase component of 2- oxoglutarate dehydrogenase complex, mitochondrial	1472	0.9423	4.7	0.03	NA	NA	NA	NA
IPI:IPI00384265.5	|SWISS-PROT:Q9NZB2-6|ENSEMBL:ENSP00000334918	Tax_Id=9606 Gene_Symbol=FAM120A Isoform F of Constitutive coactivator of PPAR-gamma-like protein 1	NA	NA	NA	NA	1473	0.9942	2.7	0.09
IPI:IPI00384397.1	|TREMBL:Q9UL80	Tax_Id=9606 Gene_Symbol=- Myosin-reactive immunoglobulin light chain variable region (Fragment)	1472	0.9996	20.2	0.9	NA	NA	NA	NA
IPI:IPI00384444.6	|SWISS-PROT:P02533|ENSEMBL:ENSP00000167586|REFSEQ:NP_000517|H-INV:HIT000052692|VEGA:OTTHUMP00000164624	Tax_Id=9606 Gene_Symbol=KRT14 Keratin, type I cytoskeletal 14	1472	0.9863	3	0.03	1473	0.9898	4.7	0.12
IPI:IPI00385143.1	|TREMBL:Q9NP29	Tax_Id=9606 Gene_Symbol=- Microfibrillar protein 2 (Fragment)	1472	1	18.5	0.06	NA	NA	NA	NA
IPI:IPI00385149.1	|TREMBL:Q7Z4R6	Tax_Id=9606 Gene_Symbol=MIR1244-3;MIR1244-2;MIR1244-1 Putative uncharacterized protein	NA	NA	NA	NA	1473	0.9677	11.8	0.09
IPI:IPI00386533.4	|SWISS-PROT:Q04637-6|TREMBL:Q96I65|ENSEMBL:ENSP00000404754|VEGA:OTTHUMP00000233411	Tax_Id=9606 Gene_Symbol=EIF4G1 Isoform E of Eukaryotic translation initiation factor 4 gamma 1	NA	NA	NA	NA	1473	1	2.1	0.19
IPI:IPI00386621.3	|TREMBL:Q9BRL5	Tax_Id=9606 Gene_Symbol=CALM3;CALM2;CALM1 CALM3 protein	1472	1	19.7	0.08	1473	0.9621	8	0.09
IPI:IPI00386961.3	|SWISS-PROT:Q9H8S9-2|ENSEMBL:ENSP00000386782	Tax_Id=9606 Gene_Symbol=MOBKL1B Isoform 2 of Mps one binder kinase activator-like 1B	1472	0.9395	8.2	0.03	1473	0.9505	8.2	0.09
IPI:IPI00387084.1	|TREMBL:Q9BYK1|ENSEMBL:ENSP00000359624|VEGA:OTTHUMP00000031487	Tax_Id=9606 Gene_Symbol=RPS21 40S ribosomal protein S21	1472	0.975	11.1	0.03	NA	NA	NA	NA
IPI:IPI00387110.1	|SWISS-PROT:P01616	Tax_Id=9606 Gene_Symbol=- Ig kappa chain V-II region MIL	1472	0.9842	11.6	0.03	NA	NA	NA	NA
IPI:IPI00394838.3	|TREMBL:B4DIM0|ENSEMBL:ENSP00000345398;ENSP00000377474|REFSEQ:NP_942127|VEGA:OTTHUMP00000164773	Tax_Id=9606 Gene_Symbol=ACLY cDNA FLJ56442, highly similar to ATP-citrate synthase	1472	1	3.7	0.08	NA	NA	NA	NA
IPI:IPI00395002.1	|SWISS-PROT:Q9NSC5-1|TREMBL:B2RA10;Q5U0L9|ENSEMBL:ENSP00000376162;ENSP00000439937;ENSP00000446026|REFSEQ:NP_001139194;NP_004829|H-INV:HIT000284008	Tax_Id=9606 Gene_Symbol=HOMER3 Isoform 1 of Homer protein homolog 3	1472	1	10.5	0.08	1473	1	8.3	0.23
IPI:IPI00395003.1	|SWISS-PROT:Q9NSC5-2|ENSEMBL:ENSP00000348150;ENSP00000396154|REFSEQ:NP_001139193	Tax_Id=9606 Gene_Symbol=HOMER3 Isoform 2 of Homer protein homolog 3	1472	1	10.5	0.08	1473	1	8.3	0.23
IPI:IPI00395772.5	|SWISS-PROT:P35579-2|TREMBL:Q2PS10;Q9UMJ0|ENSEMBL:ENSP00000338576	Tax_Id=9606 Gene_Symbol=MYH9 Isoform 2 of Myosin-9	NA	NA	NA	NA	1473	0.9868	1.1	0.18
IPI:IPI00395865.4	|SWISS-PROT:Q16576|TREMBL:Q5JNZ9;Q6FHQ0|ENSEMBL:ENSP00000369427|REFSEQ:NP_002884|H-INV:HIT000323350|VEGA:OTTHUMP00000022992	Tax_Id=9606 Gene_Symbol=RBBP7 Histone-binding protein RBBP7	1472	0.975	3.2	0.03	NA	NA	NA	NA
IPI:IPI00395998.5	|SWISS-PROT:P62910|ENSEMBL:ENSP00000380156;ENSP00000380158;ENSP00000388674;ENSP00000416429|REFSEQ:NP_000985;NP_001007074;NP_001007075|H-INV:HIT000276177|VEGA:OTTHUMP00000160235;OTTHUMP00000207905;OTTH	Tax_Id=9606 Gene_Symbol=RPL32 60S ribosomal protein L32	1472	1	17.3	0.08	1473	0.9925	9.8	0.09
IPI:IPI00396131.4	|SWISS-PROT:Q7Z739|TREMBL:B4DPX9;Q658Z6;Q8N3V9;Q8NA80;Q96MZ5|REFSEQ:NP_689971|H-INV:HIT000053845	Tax_Id=9606 Gene_Symbol=YTHDF3 cDNA FLJ56221, highly similar to YTH domain protein 3	1472	1	12.4	0.09	NA	NA	NA	NA
IPI:IPI00396171.4	|SWISS-PROT:P27816-1|ENSEMBL:ENSP00000353375|REFSEQ:NP_002366|H-INV:HIT000218525|VEGA:OTTHUMP00000210722	Tax_Id=9606 Gene_Symbol=MAP4 Isoform 1 of Microtubule-associated protein 4	1472	1	5.3	0.08	NA	NA	NA	NA
IPI:IPI00396190.2	|SWISS-PROT:Q96Q07|ENSEMBL:ENSP00000386121;ENSP00000418751|REFSEQ:NP_001092742;NP_443125|H-INV:HIT000054319|VEGA:OTTHUMP00000216692	Tax_Id=9606 Gene_Symbol=BTBD9 BTB/POZ domain-containing protein 9	1472	1	8.3	0.08	NA	NA	NA	NA
IPI:IPI00396370.6	|SWISS-PROT:P55884-1|TREMBL:A4D210;Q86UM1|ENSEMBL:ENSP00000354125;ENSP00000380206|REFSEQ:NP_001032360;NP_003742|H-INV:HIT000030194|VEGA:OTTHUMP00000024457;OTTHUMP00000115601	Tax_Id=9606 Gene_Symbol=EIF3B Isoform 1 of Eukaryotic translation initiation factor 3 subunit B	1472	1	8.5	0.14	1473	1	8.7	0.63
IPI:IPI00396378.3	|SWISS-PROT:P22626-1|ENSEMBL:ENSP00000346694;ENSP00000354021|REFSEQ:NP_112533|H-INV:HIT000195300|VEGA:OTTHUMP00000122511;OTTHUMP00000202466	Tax_Id=9606 Gene_Symbol=HNRNPA2B1 Isoform B1 of Heterogeneous nuclear ribonucleoproteins A2/B1	1472	1	16.7	0.11	1473	1	7.3	0.25
IPI:IPI00396485.3	|SWISS-PROT:P68104|TREMBL:A8K9C4;B4DV42;B4E2C5;Q16577;Q53G85;Q53G89;Q53GA1;Q53GE9;Q53HM9;Q53HQ7;Q53HR1;Q53HR5;Q6IPN6;Q6IPS9;Q6IPT9;Q8IUB0;Q96RE1;Q9H2I7|ENSEMBL:ENSP00000330054;ENSP00000339053;ENSP0000	Tax_Id=9606 Gene_Symbol=EEF1A1 Elongation factor 1-alpha 1	1472	1	12.7	0.1	1473	1	6.3	0.27
IPI:IPI00396547.1	|SWISS-PROT:Q96S66-2|ENSEMBL:ENSP00000358987;ENSP00000411591|REFSEQ:NP_055942|VEGA:OTTHUMP00000013440	Tax_Id=9606 Gene_Symbol=CLCC1 Isoform 2 of Chloride channel CLIC-like protein 1	1472	0.9894	4.6	0.03	NA	NA	NA	NA
IPI:IPI00396582.4	|TREMBL:Q8TB28|ENSEMBL:ENSP00000429286|REFSEQ:NP_001158227|VEGA:OTTHUMP00000226611	Tax_Id=9606 Gene_Symbol=ASPH aspartyl/asparaginyl beta-hydroxylase isoform k	1472	0.9997	12.3	0.03	NA	NA	NA	NA
IPI:IPI00397024.1	|SWISS-PROT:Q9Y5A9-2|ENSEMBL:ENSP00000439394|REFSEQ:NP_001166299	Tax_Id=9606 Gene_Symbol=YTHDF2 Isoform 2 of YTH domain family protein 2	1472	1	8.1	0.07	NA	NA	NA	NA
IPI:IPI00397358.4	|SWISS-PROT:P42677|TREMBL:A4D1G5;Q5T4L6|ENSEMBL:ENSP00000357555|REFSEQ:NP_001021|H-INV:HIT000220502;HIT000264177|VEGA:OTTHUMP00000034760	Tax_Id=9606 Gene_Symbol=RPS27 Ribosomal protein S27	1472	0.9639	15.4	0.03	1473	0.9945	15.4	0.09
IPI:IPI00397571.1	|SWISS-PROT:Q9UNZ2-5|TREMBL:Q53FF5|ENSEMBL:ENSP00000202584;ENSP00000418529|REFSEQ:NP_001193665|VEGA:OTTHUMP00000029976	Tax_Id=9606 Gene_Symbol=NSFL1C Isoform 3 of NSFL1 cofactor p47	1472	0.9998	10.9	0.05	NA	NA	NA	NA
IPI:IPI00398845.2	|SWISS-PROT:Q9Y5V3-2|ENSEMBL:ENSP00000364847|REFSEQ:NP_001005333|H-INV:HIT000050587|VEGA:OTTHUMP00000023304	Tax_Id=9606 Gene_Symbol=MAGED1 Isoform 2 of Melanoma-associated antigen D1	1472	1	8.1	0.08	1473	0.9962	2.9	0.19
IPI:IPI00399007.7	|SWISS-PROT:P01859|TREMBL:Q6N093|ENSEMBL:ENSP00000374987|VEGA:OTTHUMP00000201760	Tax_Id=9606 Gene_Symbol=IGHG2 Putative uncharacterized protein DKFZp686I04196 (Fragment)	1472	0.9832	2.2	0.03	NA	NA	NA	NA
IPI:IPI00401789.2	|SWISS-PROT:Q7Z353-2|ENSEMBL:ENSP00000362272|REFSEQ:NP_001170949|VEGA:OTTHUMP00000023619	Tax_Id=9606 Gene_Symbol=HDX Isoform 2 of Highly divergent homeobox	1472	0.9639	5.3	0.03	1473	0.9949	2.1	0.09
IPI:IPI00402182.2	|SWISS-PROT:O60506-2|REFSEQ:NP_001153147	Tax_Id=9606 Gene_Symbol=SYNCRIP Isoform 2 of Heterogeneous nuclear ribonucleoprotein Q	1472	1	4.2	0.06	1473	0.9932	2.3	0.09
IPI:IPI00402183.2	|SWISS-PROT:O60506-3|TREMBL:Q59GL1|ENSEMBL:ENSP00000347380|REFSEQ:NP_001153149|VEGA:OTTHUMP00000016816	Tax_Id=9606 Gene_Symbol=SYNCRIP Isoform 3 of Heterogeneous nuclear ribonucleoprotein Q	1472	1	4.2	0.06	1473	0.9932	2.3	0.09
IPI:IPI00402184.4	|SWISS-PROT:O60506-4|TREMBL:F6UXX1;Q5TCG1|ENSEMBL:ENSP00000397782|REFSEQ:NP_001153146|H-INV:HIT000041649|VEGA:OTTHUMP00000016817	Tax_Id=9606 Gene_Symbol=SYNCRIP Isoform 4 of Heterogeneous nuclear ribonucleoprotein Q	1472	1	4.2	0.06	1473	0.9932	2.3	0.09
IPI:IPI00402185.5	|SWISS-PROT:O60506-5|TREMBL:B7Z213;B7Z645|REFSEQ:NP_001153145	Tax_Id=9606 Gene_Symbol=SYNCRIP heterogeneous nuclear ribonucleoprotein Q isoform 2	NA	NA	NA	NA	1473	0.9932	2.3	0.09
IPI:IPI00402391.3	|SWISS-PROT:Q9BUJ2-3|ENSEMBL:ENSP00000367460	Tax_Id=9606 Gene_Symbol=HNRNPUL1 Isoform 3 of Heterogeneous nuclear ribonucleoprotein U-like protein 1	NA	NA	NA	NA	1473	0.9959	1.2	0.09
IPI:IPI00409659.2	|SWISS-PROT:Q9UHD9|ENSEMBL:ENSP00000345195|REFSEQ:NP_038472|H-INV:HIT000263391|VEGA:OTTHUMP00000023408	Tax_Id=9606 Gene_Symbol=UBQLN2 Ubiquilin-2	1472	0.9894	3.3	0.06	NA	NA	NA	NA
IPI:IPI00410017.1	|SWISS-PROT:P11940-2|ENSEMBL:ENSP00000174661;ENSP00000430068|VEGA:OTTHUMP00000227469	Tax_Id=9606 Gene_Symbol=PABPC1 Isoform 2 of Polyadenylate-binding protein 1	NA	NA	NA	NA	1473	0.9899	3.3	0.14
IPI:IPI00410026.1	|SWISS-PROT:Q9NQ29-2|TREMBL:Q1W6G4|ENSEMBL:ENSP00000337507;ENSP00000380885|REFSEQ:NP_060502|H-INV:HIT000055808|VEGA:OTTHUMP00000067165;OTTHUMP00000067166	Tax_Id=9606 Gene_Symbol=LUC7L Isoform 2 of Putative RNA-binding protein Luc7-like 1	NA	NA	NA	NA	1473	0.9611	8.2	0.09
IPI:IPI00410027.1	|SWISS-PROT:Q9NQ29-3	Tax_Id=9606 Gene_Symbol=LUC7L Isoform 3 of Putative RNA-binding protein Luc7-like 1	NA	NA	NA	NA	1473	0.9611	8.2	0.09
IPI:IPI00410067.2	|SWISS-PROT:Q7Z2W4-1|TREMBL:A8K9U6|ENSEMBL:ENSP00000242351|REFSEQ:NP_064504|H-INV:HIT000055134|VEGA:OTTHUMP00000212199	Tax_Id=9606 Gene_Symbol=ZC3HAV1 Isoform 1 of Zinc finger CCCH-type antiviral protein 1	NA	NA	NA	NA	1473	0.9966	3	0.09
IPI:IPI00410069.4	|SWISS-PROT:Q7Z2W4-3|TREMBL:C9J6P4|ENSEMBL:ENSP00000418385|VEGA:OTTHUMP00000212200	Tax_Id=9606 Gene_Symbol=ZC3HAV1 Uncharacterized protein	NA	NA	NA	NA	1473	0.9966	3	0.09
IPI:IPI00410103.2	|SWISS-PROT:Q9Y597-1|TREMBL:B4DJX2|ENSEMBL:ENSP00000259154|REFSEQ:NP_057205|VEGA:OTTHUMP00000035070	Tax_Id=9606 Gene_Symbol=KCTD3 Isoform 1 of BTB/POZ domain-containing protein KCTD3	1472	0.9873	6.5	0.03	NA	NA	NA	NA
IPI:IPI00410162.1	|TREMBL:B7WPD3|ENSEMBL:ENSP00000262306|REFSEQ:NP_996896|VEGA:OTTHUMP00000205115	Tax_Id=9606 Gene_Symbol=TCEB2 transcription elongation factor B polypeptide 2 isoform b	1472	1	54.9	0.29	NA	NA	NA	NA
IPI:IPI00410586.2	|SWISS-PROT:P57721-3|ENSEMBL:ENSP00000383160|VEGA:OTTHUMP00000115469	Tax_Id=9606 Gene_Symbol=PCBP3 Isoform 3 of Poly(rC)-binding protein 3	1472	0.9873	3.2	0.03	NA	NA	NA	NA
IPI:IPI00410587.2	|SWISS-PROT:P57721-4|ENSEMBL:ENSP00000383164|VEGA:OTTHUMP00000115467	Tax_Id=9606 Gene_Symbol=PCBP3 Isoform 4 of Poly(rC)-binding protein 3	1472	0.9873	3.2	0.03	NA	NA	NA	NA
IPI:IPI00410693.4	|SWISS-PROT:Q8NC51-1|TREMBL:D3DQ69;D3DQ70|ENSEMBL:ENSP00000360034|REFSEQ:NP_001018077|VEGA:OTTHUMP00000010978	Tax_Id=9606 Gene_Symbol=SERBP1 SERPINE1 mRNA binding protein 1, isoform CRA_d	1472	1	7	0.08	1473	1	14.5	0.56
IPI:IPI00411639.1	|TREMBL:Q96RS2|H-INV:HIT000076245	Tax_Id=9606 Gene_Symbol=SNORA6;RPSAP15;SNORA62;RPSA Laminin receptor-like protein LAMRL5	1472	0.9894	4.4	0.03	1473	0.954	4.4	0.18
IPI:IPI00411690.1	|SWISS-PROT:Q6PKG0-3|ENSEMBL:ENSP00000336721|REFSEQ:NP_056130|H-INV:HIT000000456|VEGA:OTTHUMP00000160694	Tax_Id=9606 Gene_Symbol=LARP1 Isoform 2 of La-related protein 1	NA	NA	NA	NA	1473	0.9966	1.3	0.09
IPI:IPI00412601.6	|TREMBL:E7EV09|ENSEMBL:ENSP00000398765|VEGA:OTTHUMP00000205422	Tax_Id=9606 Gene_Symbol=DYNC1I2 Uncharacterized protein	1472	0.9894	5.6	0.03	1473	1	13.9	0.19
IPI:IPI00412607.6	|SWISS-PROT:P42766|ENSEMBL:ENSP00000259469|REFSEQ:NP_009140|H-INV:HIT000029540|VEGA:OTTHUMP00000022107	Tax_Id=9606 Gene_Symbol=RPL35 60S ribosomal protein L35	1472	0.9727	10.4	0.03	1473	0.9864	10.4	0.09
IPI:IPI00412714.3	|SWISS-PROT:Q8NC51-4|TREMBL:Q5VU21|ENSEMBL:ENSP00000360033|REFSEQ:NP_056455|H-INV:HIT000024240|VEGA:OTTHUMP00000010977	Tax_Id=9606 Gene_Symbol=SERBP1 Isoform 4 of Plasminogen activator inhibitor 1 RNA-binding protein	1472	1	7	0.08	1473	1	14.5	0.56
IPI:IPI00413064.2	|SWISS-PROT:P13640-2|ENSEMBL:ENSP00000391397|REFSEQ:NP_005941|VEGA:OTTHUMP00000164376	Tax_Id=9606 Gene_Symbol=MT1G Isoform 2 of Metallothionein-1G	1472	1	21.3	0.06	1473	1	32.8	0.28
IPI:IPI00413108.4	|ENSEMBL:ENSP00000389351|VEGA:OTTHUMP00000209609	Tax_Id=9606 Gene_Symbol=SNORA6;RPSAP15;SNORA62;RPSA 33 kDa protein	1472	0.9894	4.4	0.03	1473	0.954	4.4	0.18
IPI:IPI00413324.6	|SWISS-PROT:P18621|ENSEMBL:ENSP00000389465;ENSP00000397798|REFSEQ:NP_000976;NP_001030178;NP_001186269;NP_001186270;NP_001186271;NP_001186272;NP_001186273|H-INV:HIT000262214	Tax_Id=9606 Gene_Symbol=RPL17 60S ribosomal protein L17	1472	0.9832	6.2	0.03	1473	0.9999	10.3	0.18
IPI:IPI00413958.5	|SWISS-PROT:Q14315-2|TREMBL:B3KM41;B5AGT3|ENSEMBL:ENSP00000344002|REFSEQ:NP_001120959|VEGA:OTTHUMP00000212838	Tax_Id=9606 Gene_Symbol=FLNC Isoform 2 of Filamin-C	1472	1	7.5	0.41	1473	1	3.8	0.84
IPI:IPI00414197.3	|SWISS-PROT:Q9H7D7-1|ENSEMBL:ENSP00000408108|REFSEQ:NP_079436|H-INV:HIT000329822|VEGA:OTTHUMP00000035756	Tax_Id=9606 Gene_Symbol=WDR26 Isoform 1 of WD repeat-containing protein 26	1472	1	25.1	0.42	1473	0.9547	4.6	0.09
IPI:IPI00414604.5	|SWISS-PROT:Q96AV8-1|ENSEMBL:ENSP00000323246|REFSEQ:NP_976328|H-INV:HIT000022531	Tax_Id=9606 Gene_Symbol=E2F7 Isoform 1 of Transcription factor E2F7	1472	1	11	0.08	1473	1	7.5	0.37
IPI:IPI00414676.6	|SWISS-PROT:P08238|TREMBL:A8K3W9;B4DGL0;B4DMA2;Q6PK50;Q9H6X9|ENSEMBL:ENSP00000325875;ENSP00000360609;ENSP00000360709|REFSEQ:NP_031381|H-INV:HIT000253179|VEGA:OTTHUMP00000016517;OTTHUMP00000016518;OTTH	Tax_Id=9606 Gene_Symbol=HSP90AB1 Heat shock protein HSP 90-beta	1472	1	11.7	0.15	1473	1	5.5	0.31
IPI:IPI00414696.1	|SWISS-PROT:P22626-2|ENSEMBL:ENSP00000349101|REFSEQ:NP_002128|VEGA:OTTHUMP00000122512	Tax_Id=9606 Gene_Symbol=HNRNPA2B1 Isoform A2 of Heterogeneous nuclear ribonucleoproteins A2/B1	1472	1	16.7	0.11	1473	1	7.3	0.25
IPI:IPI00414860.6	|SWISS-PROT:P61513|ENSEMBL:ENSP00000418082|REFSEQ:NP_000989|H-INV:HIT000262757|VEGA:OTTHUMP00000164051	Tax_Id=9606 Gene_Symbol=RPL37A 60S ribosomal protein L37a	1472	1	29.3	0.08	NA	NA	NA	NA
IPI:IPI00418169.3	|SWISS-PROT:P07355-2|ENSEMBL:ENSP00000346032|REFSEQ:NP_001002858	Tax_Id=9606 Gene_Symbol=ANXA2 Isoform 2 of Annexin A2	1472	1	18	0.08	1473	1	12.1	0.37
IPI:IPI00418471.6	|SWISS-PROT:P08670|TREMBL:Q53HU8|ENSEMBL:ENSP00000224237;ENSP00000446007|REFSEQ:NP_003371|H-INV:HIT000262376|VEGA:OTTHUMP00000019224	Tax_Id=9606 Gene_Symbol=VIM Vimentin	1472	1	24.9	0.1	NA	NA	NA	NA
IPI:IPI00419249.5	|SWISS-PROT:P25788-1|TREMBL:Q6IB71|ENSEMBL:ENSP00000216455|REFSEQ:NP_002779|H-INV:HIT000305330|VEGA:OTTHUMP00000179019	Tax_Id=9606 Gene_Symbol=PSMA3 Isoform 1 of Proteasome subunit alpha type-3	1472	1	18.5	0.13	1473	0.9962	4.8	0.09
IPI:IPI00419575.6	|SWISS-PROT:Q7L5D6-1|ENSEMBL:ENSP00000265857|REFSEQ:NP_057033|H-INV:HIT000006834|VEGA:OTTHUMP00000140263	Tax_Id=9606 Gene_Symbol=GET4 Uncharacterised protein family UPF0363 protein	1472	0.978	5.2	0.03	NA	NA	NA	NA
IPI:IPI00419585.9	|SWISS-PROT:P62937|TREMBL:A8K220;A8K486;B2RE56;Q71V99|ENSEMBL:ENSP00000419425|REFSEQ:NP_066953|H-INV:HIT000049372|VEGA:OTTHUMP00000159501	Tax_Id=9606 Gene_Symbol=PPIA Peptidyl-prolyl cis-trans isomerase A	1472	0.9763	11.7	0.03	NA	NA	NA	NA
IPI:IPI00419880.6	|SWISS-PROT:P61247|TREMBL:A8K4W0;Q6NXR8|ENSEMBL:ENSP00000346050|REFSEQ:NP_000997|H-INV:HIT000030591|VEGA:OTTHUMP00000220241	Tax_Id=9606 Gene_Symbol=SNORD73A;RPS3A 40S ribosomal protein S3a	1472	1	26.9	0.16	1473	1	14.5	0.28
IPI:IPI00419919.6	|SWISS-PROT:P47914|TREMBL:A8K0H3;Q5T1D1;Q6IPI1|ENSEMBL:ENSP00000294189;ENSP00000417048;ENSP00000418153;ENSP00000418346;ENSP00000418868;ENSP00000420673|REFSEQ:NP_000983|H-INV:HIT000034082|VEGA:OTTHUMP0	Tax_Id=9606 Gene_Symbol=RPL29;RPL29P4 Ribosomal protein L29	1472	1	14.3	0.06	1473	0.9915	9.3	0.09
IPI:IPI00420108.6	|SWISS-PROT:P36957|TREMBL:Q6IBS5|ENSEMBL:ENSP00000335304|REFSEQ:NP_001924|H-INV:HIT000029499	Tax_Id=9606 Gene_Symbol=DLST;DLSTP1 Dihydrolipoyllysine-residue succinyltransferase component of 2-oxoglutarate dehydrogenase complex, mitochondrial	1472	0.9423	4.7	0.03	NA	NA	NA	NA
IPI:IPI00423874.1	|SWISS-PROT:Q9UKV5|TREMBL:Q1RN03|ENSEMBL:ENSP00000290649|REFSEQ:NP_001135|H-INV:HIT000263357|VEGA:OTTHUMP00000164316	Tax_Id=9606 Gene_Symbol=AMFR E3 ubiquitin-protein ligase AMFR	1472	0.9198	14.9	0.03	NA	NA	NA	NA
IPI:IPI00426051.3	|TREMBL:Q6MZU6	Tax_Id=9606 Gene_Symbol=IGHG2 Putative uncharacterized protein DKFZp686C15213	1472	0.9832	2.2	0.03	NA	NA	NA	NA
IPI:IPI00429538.1	|SWISS-PROT:P62699|ENSEMBL:ENSP00000261353;ENSP00000368834;ENSP00000368835;ENSP00000383974;ENSP00000385278|REFSEQ:NP_001120871;NP_001120872;NP_001120873;NP_057145|H-INV:HIT000301902|VEGA:OTTHUMP000001	Tax_Id=9606 Gene_Symbol=YPEL5 Protein yippee-like 5	1472	1	41.3	0.14	NA	NA	NA	NA
IPI:IPI00432761.2	|SWISS-PROT:Q86YD1-2|ENSEMBL:ENSP00000221557	Tax_Id=9606 Gene_Symbol=PTOV1 Isoform 2 of Prostate tumor-overexpressed gene 1 protein	1472	0.9619	4	0.03	NA	NA	NA	NA
IPI:IPI00432865.1	|SWISS-PROT:Q6NVV1|H-INV:HIT000262858	Tax_Id=9606 Gene_Symbol=RPL13AP3 Putative 60S ribosomal protein L13a-like MGC87657	NA	NA	NA	NA	1473	0.9798	10.8	0.09
IPI:IPI00433478.3	|TREMBL:Q6NXR7|ENSEMBL:ENSP00000368762|REFSEQ:NP_001158228|VEGA:OTTHUMP00000226619	Tax_Id=9606 Gene_Symbol=ASPH aspartyl/asparaginyl beta-hydroxylase isoform l	1472	0.9997	12.3	0.03	NA	NA	NA	NA
IPI:IPI00433834.2	|TREMBL:A6NE05	Tax_Id=9606 Gene_Symbol=RPL26 Uncharacterized protein	1472	1	12.4	0.06	1473	1	7	0.19
IPI:IPI00434968.2	|SWISS-PROT:Q6EEV6|ENSEMBL:ENSP00000318635|REFSEQ:NP_001002255|H-INV:HIT000251958|VEGA:OTTHUMP00000017390	Tax_Id=9606 Gene_Symbol=SUMO4 Small ubiquitin-related modifier 4	NA	NA	NA	NA	1473	0.9935	16.9	0.09
IPI:IPI00441473.3	|SWISS-PROT:O14744|TREMBL:B2RDD7|ENSEMBL:ENSP00000319169|REFSEQ:NP_006100|H-INV:HIT000072306|VEGA:OTTHUMP00000027922	Tax_Id=9606 Gene_Symbol=PRMT5 Protein arginine N-methyltransferase 5	1472	1	40.3	0.6	1473	1	16.8	1.15
IPI:IPI00442135.2	|TREMBL:E7EU12;Q6ZS03|ENSEMBL:ENSP00000362389|VEGA:OTTHUMP00000200290	Tax_Id=9606 Gene_Symbol=HDLBP Uncharacterized protein	1472	0.9609	1.4	0.03	NA	NA	NA	NA
IPI:IPI00442381.1	|TREMBL:Q6ZNN8|H-INV:HIT000050201	Tax_Id=9606 Gene_Symbol=- CDNA FLJ27420 fis, clone WMC07143	NA	NA	NA	NA	1473	0.936	5.3	0.09
IPI:IPI00442863.4	|TREMBL:F8W7N6;Q6ZP53|ENSEMBL:ENSP00000274596	Tax_Id=9606 Gene_Symbol=G3BP1 Uncharacterized protein	1472	0.9873	3.9	0.03	1473	0.9966	3.9	0.09
IPI:IPI00444262.3	|TREMBL:E7EX81;Q6ZS99|ENSEMBL:ENSP00000375887|H-INV:HIT000047481	Tax_Id=9606 Gene_Symbol=NCL cDNA FLJ45706 fis, clone FEBRA2028457, highly similar to Nucleolin	1472	1	17.2	0.25	1473	1	17.7	0.96
IPI:IPI00445401.4	|SWISS-PROT:Q7Z6Z7-2	Tax_Id=9606 Gene_Symbol=HUWE1 Isoform 2 of E3 ubiquitin-protein ligase HUWE1	1472	0.9894	0.6	0.03	NA	NA	NA	NA
IPI:IPI00450768.7	|SWISS-PROT:Q04695|TREMBL:B4E2P9;Q14666|ENSEMBL:ENSP00000308452|REFSEQ:NP_000413|H-INV:HIT000029394|VEGA:OTTHUMP00000164770	Tax_Id=9606 Gene_Symbol=KRT17 Keratin, type I cytoskeletal 17	1472	0.9863	3	0.03	NA	NA	NA	NA
IPI:IPI00455315.4	|SWISS-PROT:P07355-1|ENSEMBL:ENSP00000379342;ENSP00000387545;ENSP00000411352|REFSEQ:NP_001002857;NP_001129487;NP_004030|H-INV:HIT000334547|VEGA:OTTHUMP00000163650	Tax_Id=9606 Gene_Symbol=ANXA2 Isoform 1 of Annexin A2	1472	1	18	0.08	1473	1	12.1	0.37
IPI:IPI00455510.4	|SWISS-PROT:P06454-2|TREMBL:Q15200;Q15202;Q15204;Q53S24;Q7KZ52;Q86YS2;Q8TBK9|ENSEMBL:ENSP00000386819|REFSEQ:NP_002814|H-INV:HIT000331385|VEGA:OTTHUMP00000204423	Tax_Id=9606 Gene_Symbol=PTMA;MIR1244-3;MIR1244-2;MIR1244-1 Isoform 2 of Prothymosin alpha	NA	NA	NA	NA	1473	0.9677	11.8	0.09
IPI:IPI00455786.3	|TREMBL:Q5T6N2|ENSEMBL:ENSP00000358260|VEGA:OTTHUMP00000020532	Tax_Id=9606 Gene_Symbol=ABLIM1 Uncharacterized protein	1472	1	5.3	0.08	1473	1	6.4	0.37
IPI:IPI00456617.5	|SWISS-PROT:O14639-2|ENSEMBL:ENSP00000358256|REFSEQ:NP_001003407|VEGA:OTTHUMP00000020531	Tax_Id=9606 Gene_Symbol=ABLIM1 Isoform 2 of Actin-binding LIM protein 1	1472	1	5.3	0.08	1473	1	6.4	0.37
IPI:IPI00456695.1	|SWISS-PROT:Q99460-2|ENSEMBL:ENSP00000362738;ENSP00000386932|REFSEQ:NP_001177966|VEGA:OTTHUMP00000204737	Tax_Id=9606 Gene_Symbol=PSMD1 Isoform 2 of 26S proteasome non-ATPase regulatory subunit 1	1472	1	12.7	0.22	1473	1	4.7	0.37
IPI:IPI00456758.4	|SWISS-PROT:P46776|TREMBL:Q6NZ52|ENSEMBL:ENSP00000346015|REFSEQ:NP_000981|H-INV:HIT000032380|VEGA:OTTHUMP00000231158	Tax_Id=9606 Gene_Symbol=RPL27A 60S ribosomal protein L27a	1472	1	23.1	0.06	1473	1	25.3	0.22
IPI:IPI00456969.1	|SWISS-PROT:Q14204|TREMBL:B4DSR6;Q92862;Q9NRC3|ENSEMBL:ENSP00000348965|REFSEQ:NP_001367|H-INV:HIT000000031	Tax_Id=9606 Gene_Symbol=DYNC1H1 Cytoplasmic dynein 1 heavy chain 1	NA	NA	NA	NA	1473	0.9079	5.6	0.09
IPI:IPI00465128.4	|SWISS-PROT:P46379-1|ENSEMBL:ENSP00000354368;ENSP00000365131;ENSP00000390966;ENSP00000397894|REFSEQ:NP_004630|VEGA:OTTHUMP00000014577;OTTHUMP00000029238;OTTHUMP00000029657;OTTHUMP00000174507	Tax_Id=9606 Gene_Symbol=BAG6 Isoform 1 of Large proline-rich protein BAG6	1472	1	12.8	0.34	NA	NA	NA	NA
IPI:IPI00465233.1	|TREMBL:B0QY89;B3KPB9;C9JHP4;E2QC29|ENSEMBL:ENSP00000390271;ENSP00000400645|H-INV:HIT000267370|VEGA:OTTHUMP00000198214	Tax_Id=9606 Gene_Symbol=EIF3L Uncharacterized protein	NA	NA	NA	NA	1473	1	14.2	0.28
IPI:IPI00465275.2	|SWISS-PROT:Q96S59-1|ENSEMBL:ENSP00000011619|REFSEQ:NP_005484|VEGA:OTTHUMP00000017269	Tax_Id=9606 Gene_Symbol=RANBP9 Isoform 1 of Ran-binding protein 9	1472	1	21.5	0.29	NA	NA	NA	NA
IPI:IPI00465361.4	|SWISS-PROT:P26373|TREMBL:A8K4C8;Q6NZ55|ENSEMBL:ENSP00000307889;ENSP00000376811|REFSEQ:NP_000968;NP_150254|H-INV:HIT000047452|VEGA:OTTHUMP00000165255;OTTHUMP00000165256	Tax_Id=9606 Gene_Symbol=RPL13 60S ribosomal protein L13	1472	1	15.2	0.08	1473	1	10.4	0.28
IPI:IPI00465365.4	|SWISS-PROT:P09651-2|TREMBL:Q0VAC0;Q6IPF2;Q9BSM5|ENSEMBL:ENSP00000448617;ENSP00000449913|REFSEQ:NP_002127|H-INV:HIT000264271	Tax_Id=9606 Gene_Symbol=HNRNPA1 Isoform A1-A of Heterogeneous nuclear ribonucleoprotein A1	NA	NA	NA	NA	1473	0.9966	7.1	0.09
IPI:IPI00465439.5	|SWISS-PROT:P04075|TREMBL:A4UCS9;A4UCT0|ENSEMBL:ENSP00000336927;ENSP00000378661;ENSP00000400452|REFSEQ:NP_000025;NP_001121089;NP_908930;NP_908932|H-INV:HIT000031868|VEGA:OTTHUMP00000162983	Tax_Id=9606 Gene_Symbol=ALDOA Fructose-bisphosphate aldolase A	NA	NA	NA	NA	1473	1	6.6	0.19
IPI:IPI00470497.3	|SWISS-PROT:Q8NC51-2|TREMBL:Q63HR1|ENSEMBL:ENSP00000360029|REFSEQ:NP_001018078|VEGA:OTTHUMP00000037682	Tax_Id=9606 Gene_Symbol=SERBP1 Isoform 2 of Plasminogen activator inhibitor 1 RNA-binding protein	1472	1	7	0.08	1473	1	14.5	0.56
IPI:IPI00470498.1	|SWISS-PROT:Q8NC51-3|ENSEMBL:ENSP00000354591|REFSEQ:NP_001018079|VEGA:OTTHUMP00000037681	Tax_Id=9606 Gene_Symbol=SERBP1 Isoform 3 of Plasminogen activator inhibitor 1 RNA-binding protein	1472	1	7	0.08	1473	1	14.5	0.56
IPI:IPI00470509.3	|TREMBL:Q68Y55|ENSEMBL:ENSP00000352228|REFSEQ:NP_001092090	Tax_Id=9606 Gene_Symbol=PCBP2 poly(rC)-binding protein 2 isoform c	1472	0.9873	3.2	0.03	NA	NA	NA	NA
IPI:IPI00470528.5	|SWISS-PROT:P61313|ENSEMBL:ENSP00000309334;ENSP00000346867;ENSP00000388529;ENSP00000390193;ENSP00000416692|REFSEQ:NP_002939|H-INV:HIT000076179|VEGA:OTTHUMP00000161052;OTTHUMP00000208329;OTTHUMP0000020	Tax_Id=9606 Gene_Symbol=RPL15 60S ribosomal protein L15	1472	1	25	0.14	1473	0.9999	9.8	0.18
IPI:IPI00470610.4	|SWISS-PROT:Q96C36|TREMBL:Q5TE92|ENSEMBL:ENSP00000342502|REFSEQ:NP_037460|H-INV:HIT000038817|VEGA:OTTHUMP00000035614	Tax_Id=9606 Gene_Symbol=PYCR2 Pyrroline-5-carboxylate reductase 2	1472	0.9943	10.7	0.06	NA	NA	NA	NA
IPI:IPI00470921.5	|TREMBL:E9PEC0;Q68E00|ENSEMBL:ENSP00000359780	Tax_Id=9606 Gene_Symbol=ADRM1 Uncharacterized protein	NA	NA	NA	NA	1473	0.9935	5	0.09
IPI:IPI00472054.2	|SWISS-PROT:Q9NZB2-1|ENSEMBL:ENSP00000277165|REFSEQ:NP_055427|H-INV:HIT000336035|VEGA:OTTHUMP00000021683	Tax_Id=9606 Gene_Symbol=FAM120A Isoform A of Constitutive coactivator of PPAR-gamma-like protein 1	NA	NA	NA	NA	1473	0.9942	2.7	0.09
IPI:IPI00472160.6	|SWISS-PROT:Q92974-2|ENSEMBL:ENSP00000314787|REFSEQ:NP_001155856|VEGA:OTTHUMP00000018855	Tax_Id=9606 Gene_Symbol=ARHGEF2 Isoform 2 of Rho guanine nucleotide exchange factor 2	NA	NA	NA	NA	1473	0.9881	0.9	0.09
IPI:IPI00472442.4	|SWISS-PROT:P25786-2|TREMBL:Q53YE8|ENSEMBL:ENSP00000414359|REFSEQ:NP_683877|VEGA:OTTHUMP00000237996	Tax_Id=9606 Gene_Symbol=PSMA1 Isoform Long of Proteasome subunit alpha type-1	1472	1	14.3	0.08	1473	1	10.5	0.18
IPI:IPI00472724.1	|SWISS-PROT:Q5VTE0|H-INV:HIT000294489	Tax_Id=9606 Gene_Symbol=EEF1A1P5;EEF1A1 Putative elongation factor 1-alpha-like 3	1472	1	12.7	0.1	1473	1	6.3	0.27
IPI:IPI00472887.3	|SWISS-PROT:Q14008-2|ENSEMBL:ENSP00000310227;ENSP00000346566|REFSEQ:NP_055571|VEGA:OTTHUMP00000233663	Tax_Id=9606 Gene_Symbol=CKAP5 Isoform 2 of Cytoskeleton-associated protein 5	1472	1	7.9	0.3	1473	1	3.4	0.74
IPI:IPI00477313.3	|SWISS-PROT:P07910-1|TREMBL:A8K9A4|ENSEMBL:ENSP00000319690;ENSP00000404848;ENSP00000451291;ENSP00000452276|REFSEQ:NP_001070910;NP_112604	Tax_Id=9606 Gene_Symbol=HNRNPC Isoform C2 of Heterogeneous nuclear ribonucleoproteins C1/C2	NA	NA	NA	NA	1473	0.9999	10.2	0.18
IPI:IPI00477649.1	|TREMBL:Q5VU72|ENSEMBL:ENSP00000357518|REFSEQ:NP_001036818|VEGA:OTTHUMP00000034172	Tax_Id=9606 Gene_Symbol=TPM3 tropomyosin alpha-3 chain isoform 5	NA	NA	NA	NA	1473	0.9956	5.7	0.09
IPI:IPI00477802.1	|SWISS-PROT:Q15170-2|ENSEMBL:ENSP00000361707;ENSP00000361708;ENSP00000361709|REFSEQ:NP_001006640;NP_001006641;NP_004771|H-INV:HIT000029936|VEGA:OTTHUMP00000024293;OTTHUMP00000024294;OTTHUMP00000024295	Tax_Id=9606 Gene_Symbol=TCEAL1 Isoform 2 of Transcription elongation factor A protein-like 1	1472	0.977	7.5	0.06	NA	NA	NA	NA
IPI:IPI00477809.2	|TREMBL:Q5H909|ENSEMBL:ENSP00000336962;ENSP00000340290|VEGA:OTTHUMP00000023383	Tax_Id=9606 Gene_Symbol=MAGED2 Uncharacterized protein	1472	1	7.3	0.08	NA	NA	NA	NA
IPI:IPI00478810.1	|TREMBL:F6U211|ENSEMBL:ENSP00000363169|VEGA:OTTHUMP00000016230	Tax_Id=9606 Gene_Symbol=RPS10 Uncharacterized protein	1472	0.9873	5.5	0.03	NA	NA	NA	NA
IPI:IPI00479141.2	|SWISS-PROT:P55735|TREMBL:A4UCS7|ENSEMBL:ENSP00000312122|REFSEQ:NP_899195|VEGA:OTTHUMP00000158854	Tax_Id=9606 Gene_Symbol=SEC13 Protein SEC13 homolog	1472	1	16.6	0.1	NA	NA	NA	NA
IPI:IPI00479185.1	|TREMBL:Q5VU66|ENSEMBL:ENSP00000339035|REFSEQ:NP_001036816|VEGA:OTTHUMP00000034171	Tax_Id=9606 Gene_Symbol=TPM3 tropomyosin alpha-3 chain isoform 4	1472	0.9997	12.3	0.05	1473	0.9956	5.7	0.09
IPI:IPI00479214.1	|TREMBL:Q5VYG3|H-INV:HIT000305018	Tax_Id=9606 Gene_Symbol=PTMAP5 Novel protein similar to prothymosin, alpha	NA	NA	NA	NA	1473	0.9677	11.8	0.09
IPI:IPI00479217.1	|SWISS-PROT:Q00839-2|TREMBL:Q9UEL2|ENSEMBL:ENSP00000393151|REFSEQ:NP_004492|H-INV:HIT000031521|VEGA:OTTHUMP00000038192	Tax_Id=9606 Gene_Symbol=HNRNPU Isoform Short of Heterogeneous nuclear ribonucleoprotein U	1472	0.9894	1.9	0.03	1473	1	7.7	0.46
IPI:IPI00479306.1	|SWISS-PROT:P28074-1|ENSEMBL:ENSP00000355325|REFSEQ:NP_002788|H-INV:HIT000259776|VEGA:OTTHUMP00000027926	Tax_Id=9606 Gene_Symbol=PSMB5 Isoform 1 of Proteasome subunit beta type-5	1472	1	16.2	0.08	1473	0.9974	8.4	0.14
IPI:IPI00479946.4	|TREMBL:A8K690;Q3ZCU9|ENSEMBL:ENSP00000351646|VEGA:OTTHUMP00000237237	Tax_Id=9606 Gene_Symbol=STIP1 STIP1 protein	1472	0.9107	8.7	0.03	NA	NA	NA	NA
IPI:IPI00513791.2	|SWISS-PROT:Q96N67-1|ENSEMBL:ENSP00000360182	Tax_Id=9606 Gene_Symbol=DOCK7 Isoform 1 of Dedicator of cytokinesis protein 7	NA	NA	NA	NA	1473	0.9432	1.4	0.09
IPI:IPI00514032.1	|TREMBL:Q5SZX6|ENSEMBL:ENSP00000413308|VEGA:OTTHUMP00000025729	Tax_Id=9606 Gene_Symbol=CCT3 Uncharacterized protein	NA	NA	NA	NA	1473	0.9997	9.8	0.17
IPI:IPI00514212.3	|SWISS-PROT:Q7L9L4|TREMBL:Q4W5E0|ENSEMBL:ENSP00000310189|REFSEQ:NP_775739|H-INV:HIT000051995|VEGA:OTTHUMP00000219144	Tax_Id=9606 Gene_Symbol=MOBKL1A Mps one binder kinase activator-like 1A	1472	0.9395	8.2	0.03	1473	0.9505	8.2	0.09
IPI:IPI00514561.1	|TREMBL:B3KU16;B4DUQ1;Q5T6W5|ENSEMBL:ENSP00000397725|VEGA:OTTHUMP00000021552	Tax_Id=9606 Gene_Symbol=HNRNPK cDNA FLJ54552, highly similar to Heterogeneous nuclear ribonucleoprotein K	1472	1	10	0.11	1473	1	11.7	0.31
IPI:IPI00514701.1	|SWISS-PROT:O43684-2|ENSEMBL:ENSP00000357851|REFSEQ:NP_001007794|VEGA:OTTHUMP00000020680	Tax_Id=9606 Gene_Symbol=BUB3 Isoform 2 of Mitotic checkpoint protein BUB3	1472	1	15.1	0.11	NA	NA	NA	NA
IPI:IPI00514910.1	|TREMBL:Q5SRQ3|ENSEMBL:ENSP00000365040;ENSP00000372923;ENSP00000389767;ENSP00000390345;ENSP00000392194;ENSP00000407844;ENSP00000407864|VEGA:OTTHUMP00000060100;OTTHUMP00000063211;OTTHUMP00000063240;OTT	Tax_Id=9606 Gene_Symbol=CSNK2B Uncharacterized protein	1472	0.9894	5.1	0.03	NA	NA	NA	NA
IPI:IPI00515103.2	|SWISS-PROT:O94979-4|ENSEMBL:ENSP00000325087;ENSP00000337602|REFSEQ:NP_057295|VEGA:OTTHUMP00000160809	Tax_Id=9606 Gene_Symbol=SEC31A Isoform 4 of Protein transport protein Sec31A	1472	1	2.7	0.08	NA	NA	NA	NA
IPI:IPI00515115.3	|TREMBL:A6NCD9;Q5T6N4|ENSEMBL:ENSP00000277895;ENSP00000358266|VEGA:OTTHUMP00000020534	Tax_Id=9606 Gene_Symbol=ABLIM1 Uncharacterized protein	1472	1	5.3	0.08	1473	1	6.4	0.37
IPI:IPI00549248.4	|SWISS-PROT:P06748-1|TREMBL:A4ZU86;Q9BTI9|ENSEMBL:ENSP00000296930;ENSP00000428755|REFSEQ:NP_002511|H-INV:HIT000033829|VEGA:OTTHUMP00000161024;OTTHUMP00000223398	Tax_Id=9606 Gene_Symbol=NPM1 Isoform 1 of Nucleophosmin	NA	NA	NA	NA	1473	0.9942	3.5	0.09
IPI:IPI00549672.2	|SWISS-PROT:Q9UNM6-1|TREMBL:B2RBM7;Q53GN6;Q9Y6E3|ENSEMBL:ENSP00000436186|REFSEQ:NP_002808|H-INV:HIT000030132|VEGA:OTTHUMP00000147614	Tax_Id=9606 Gene_Symbol=PSMD13 HSPC027	1472	1	5.8	0.06	1473	1	5.8	0.18
IPI:IPI00550021.4	|SWISS-PROT:P39023|TREMBL:Q96QL0|ENSEMBL:ENSP00000346001|REFSEQ:NP_000958|H-INV:HIT000338841|VEGA:OTTHUMP00000199074	Tax_Id=9606 Gene_Symbol=SNORD43;RPL3 60S ribosomal protein L3	1472	0.9999	5.9	0.06	1473	1	8	0.25
IPI:IPI00550247.5	|ENSEMBL:ENSP00000362671|VEGA:OTTHUMP00000022109	Tax_Id=9606 Gene_Symbol=RPL35 Protein	1472	0.9727	10.4	0.03	1473	0.9864	10.4	0.09
IPI:IPI00550363.3	|SWISS-PROT:P37802|TREMBL:E9KL39|ENSEMBL:ENSP00000357075;ENSP00000357077|REFSEQ:NP_003555|H-INV:HIT000288972|VEGA:OTTHUMP00000024407;OTTHUMP00000024409	Tax_Id=9606 Gene_Symbol=TAGLN2 Transgelin-2	NA	NA	NA	NA	1473	1	10.2	0.18
IPI:IPI00550365.2	|TREMBL:A8MX33;E9PFP8;Q5MJP6|ENSEMBL:ENSP00000383159|VEGA:OTTHUMP00000115466	Tax_Id=9606 Gene_Symbol=PCBP3 Uncharacterized protein	1472	0.9873	3.2	0.03	NA	NA	NA	NA
IPI:IPI00550591.1	|TREMBL:E7EQR6|ENSEMBL:ENSP00000376008|REFSEQ:NP_001008897|VEGA:OTTHUMP00000238927	Tax_Id=9606 Gene_Symbol=TCP1 T-complex protein 1 subunit alpha isoform b	1472	1	9.9	0.1	NA	NA	NA	NA
IPI:IPI00550655.4	|SWISS-PROT:Q9Y657|TREMBL:A8K0X6;B3KRQ4|ENSEMBL:ENSP00000365019;ENSP00000441864|REFSEQ:NP_006708|H-INV:HIT000067492|VEGA:OTTHUMP00000021608	Tax_Id=9606 Gene_Symbol=SPIN1 Spindlin-1	1472	0.9811	4.2	0.03	NA	NA	NA	NA
IPI:IPI00550731.2	|SWISS-PROT:P06310|TREMBL:Q8TCD0|ENSEMBL:ENSP00000418138|VEGA:OTTHUMP00000200369	Tax_Id=9606 Gene_Symbol=- Putative uncharacterized protein	1472	0.9996	20.2	0.9	NA	NA	NA	NA
IPI:IPI00550882.3	|TREMBL:B4DMU0;E7D7X9;E7D7Y0|ENSEMBL:ENSP00000384949	Tax_Id=9606 Gene_Symbol=PYCR1 Pyrroline-5-carboxylate reductase	1472	1	24.1	0.1	NA	NA	NA	NA
IPI:IPI00552072.2	|TREMBL:B8ZZC9|ENSEMBL:ENSP00000386349|VEGA:OTTHUMP00000202322	Tax_Id=9606 Gene_Symbol=CCT7 Uncharacterized protein	NA	NA	NA	NA	1473	0.9173	2.4	0.09
IPI:IPI00552214.1	|TREMBL:Q5HY57|ENSEMBL:ENSP00000358850|VEGA:OTTHUMP00000064894	Tax_Id=9606 Gene_Symbol=EMD Uncharacterized protein	1472	0.9669	5.5	0.03	NA	NA	NA	NA
IPI:IPI00552277.1	|TREMBL:Q5HY81|ENSEMBL:ENSP00000358667|VEGA:OTTHUMP00000015408	Tax_Id=9606 Gene_Symbol=UBL4A Uncharacterized protein	1472	1	12.1	0.06	NA	NA	NA	NA
IPI:IPI00552413.2	|SWISS-PROT:P50750-2|TREMBL:B2R9L6;B5BU53|ENSEMBL:ENSP00000362362;ENSP00000395872|VEGA:OTTHUMP00000022199	Tax_Id=9606 Gene_Symbol=MIR2861;CDK9 Isoform 2 of Cyclin-dependent kinase 9	NA	NA	NA	NA	1473	0.9966	3.5	0.09
IPI:IPI00552530.2	|TREMBL:E9PFM2;Q5JP01|ENSEMBL:ENSP00000392714|VEGA:OTTHUMP00000022991	Tax_Id=9606 Gene_Symbol=RBBP7 Uncharacterized protein	1472	0.975	3.2	0.03	NA	NA	NA	NA
IPI:IPI00552590.1	|TREMBL:A6NCD2;B4DN39|ENSEMBL:ENSP00000352019|REFSEQ:NP_001009186|VEGA:OTTHUMP00000209314	Tax_Id=9606 Gene_Symbol=CCT6A T-complex protein 1 subunit zeta isoform b	1472	1	4.4	0.06	NA	NA	NA	NA
IPI:IPI00552603.3	|TREMBL:A6NCA8;B3KQ73;Q5JV03|ENSEMBL:ENSP00000368537;ENSP00000368541|VEGA:OTTHUMP00000000476	Tax_Id=9606 Gene_Symbol=UBAP2 Uncharacterized protein	1472	0.9894	2.1	0.03	NA	NA	NA	NA
IPI:IPI00552639.3	|SWISS-PROT:Q04637-1|ENSEMBL:ENSP00000316879;ENSP00000323737|REFSEQ:NP_937884|VEGA:OTTHUMP00000210583	Tax_Id=9606 Gene_Symbol=EIF4G1 Isoform A of Eukaryotic translation initiation factor 4 gamma 1	NA	NA	NA	NA	1473	1	2.1	0.19
IPI:IPI00552689.1	|TREMBL:Q5JVS8|ENSEMBL:ENSP00000391842|VEGA:OTTHUMP00000019227	Tax_Id=9606 Gene_Symbol=VIM Vimentin	1472	1	24.9	0.1	NA	NA	NA	NA
IPI:IPI00552768.1	|TREMBL:B1ALW1;O60744|ENSEMBL:ENSP00000363639|VEGA:OTTHUMP00000021893	Tax_Id=9606 Gene_Symbol=TXN Uncharacterized protein	1472	1	38.8	0.08	1473	0.9824	10.6	0.09
IPI:IPI00553164.4	|SWISS-PROT:P08865|ENSEMBL:ENSP00000346067|REFSEQ:NP_001012321;NP_002286|H-INV:HIT000305758|VEGA:OTTHUMP00000161970	Tax_Id=9606 Gene_Symbol=SNORA6;RPSAP15;SNORA62;RPSA 40S ribosomal protein SA	1472	0.9894	4.4	0.03	1473	0.954	4.4	0.18
IPI:IPI00553185.2	|SWISS-PROT:P49368|TREMBL:B3KX11;E9PAQ6;Q2TU64;Q59H77;Q5SZY0|ENSEMBL:ENSP00000295688|REFSEQ:NP_005989|H-INV:HIT000328817|VEGA:OTTHUMP00000025735	Tax_Id=9606 Gene_Symbol=CCT3 T-complex protein 1 subunit gamma	NA	NA	NA	NA	1473	0.9997	9.8	0.17
IPI:IPI00554481.1	|SWISS-PROT:P08195-4|ENSEMBL:ENSP00000367124;ENSP00000440001|VEGA:OTTHUMP00000236710	Tax_Id=9606 Gene_Symbol=SLC3A2 Isoform 4 of 4F2 cell-surface antigen heavy chain	1472	0.9894	2.5	0.03	NA	NA	NA	NA
IPI:IPI00554611.2	|TREMBL:F5GZS6|ENSEMBL:ENSP00000367123;ENSP00000444236|REFSEQ:NP_001012680|H-INV:HIT000008858|VEGA:OTTHUMP00000238367	Tax_Id=9606 Gene_Symbol=SLC3A2 4F2 cell-surface antigen heavy chain isoform b	1472	0.9894	2.5	0.03	NA	NA	NA	NA
IPI:IPI00554722.1	|SWISS-PROT:P08195-3|ENSEMBL:ENSP00000367121|REFSEQ:NP_001012682|VEGA:OTTHUMP00000236709	Tax_Id=9606 Gene_Symbol=SLC3A2 Isoform 3 of 4F2 cell-surface antigen heavy chain	1472	0.9894	2.5	0.03	NA	NA	NA	NA
IPI:IPI00554723.5	|SWISS-PROT:P27635|TREMBL:Q5HY50|ENSEMBL:ENSP00000341730;ENSP00000358832;ENSP00000413436|REFSEQ:NP_006004|VEGA:OTTHUMP00000031945;OTTHUMP00000063212	Tax_Id=9606 Gene_Symbol=SNORA70;RPL10 60S ribosomal protein L10	1472	0.93	6.1	0.03	NA	NA	NA	NA
IPI:IPI00554737.3	|SWISS-PROT:P30153|TREMBL:A8K3H8;A8K7B7|ENSEMBL:ENSP00000324804|REFSEQ:NP_055040|H-INV:HIT000091288|VEGA:OTTHUMP00000174392	Tax_Id=9606 Gene_Symbol=PPP2R1A Serine/threonine-protein phosphatase 2A 65 kDa regulatory subunit A alpha isoform	1472	1	4.1	0.06	NA	NA	NA	NA
IPI:IPI00555608.1	|TREMBL:Q59F08	Tax_Id=9606 Gene_Symbol=DHRS2 Dehydrogenase/reductase (SDR family) member 2 isoform 2 variant (Fragment)	1472	1	26.5	0.11	NA	NA	NA	NA
IPI:IPI00555698.1	|TREMBL:Q59EB5	Tax_Id=9606 Gene_Symbol=CSDA CSDA protein variant (Fragment)	1472	1	22.4	0.06	NA	NA	NA	NA
IPI:IPI00555723.1	|SWISS-PROT:Q9UBV2-2|ENSEMBL:ENSP00000450709	Tax_Id=9606 Gene_Symbol=SEL1L Isoform 2 of Protein sel-1 homolog 1	NA	NA	NA	NA	1473	0.9966	9.2	0.09
IPI:IPI00555747.1	|SWISS-PROT:Q13310-2|TREMBL:B1ANR7;Q147Y3|ENSEMBL:ENSP00000361947|REFSEQ:NP_001129126|VEGA:OTTHUMP00000010671	Tax_Id=9606 Gene_Symbol=PABPC4 Isoform 2 of Polyadenylate-binding protein 4	NA	NA	NA	NA	1473	0.9817	6.4	0.13
IPI:IPI00555749.1	|TREMBL:Q59GS3	Tax_Id=9606 Gene_Symbol=PSMC5 Proteasome 26S ATPase subunit 5 variant (Fragment)	1472	1	5.5	0.06	NA	NA	NA	NA
IPI:IPI00555956.2	|SWISS-PROT:P28070|TREMBL:B4DFL3|ENSEMBL:ENSP00000290541|REFSEQ:NP_002787|H-INV:HIT000037935|VEGA:OTTHUMP00000014463	Tax_Id=9606 Gene_Symbol=PSMB4 Proteasome subunit beta type-4	1472	0.9709	3.8	0.03	1473	0.9669	3.8	0.09
IPI:IPI00556485.2	|TREMBL:Q3B7A4;Q6NSF2|ENSEMBL:ENSP00000366471	Tax_Id=9606 Gene_Symbol=RPLP0 Uncharacterized protein	1472	1	19	0.06	1473	0.9999	19	0.18
IPI:IPI00604620.3	|SWISS-PROT:P19338|TREMBL:B3KM80;B3KTP9|ENSEMBL:ENSP00000318195|REFSEQ:NP_005372|VEGA:OTTHUMP00000204507	Tax_Id=9606 Gene_Symbol=NCL Nucleolin	1472	1	17.2	0.25	1473	1	17.7	0.96
IPI:IPI00604710.2	|SWISS-PROT:P08195-1|ENSEMBL:ENSP00000367122|REFSEQ:NP_002385|VEGA:OTTHUMP00000082735	Tax_Id=9606 Gene_Symbol=SLC3A2 Isoform 1 of 4F2 cell-surface antigen heavy chain	1472	0.9894	2.5	0.03	NA	NA	NA	NA
IPI:IPI00619903.3	|SWISS-PROT:Q9NYU2-2|ENSEMBL:ENSP00000365158|H-INV:HIT000052506	Tax_Id=9606 Gene_Symbol=UGGT1 Isoform 2 of UDP-glucose:glycoprotein glucosyltransferase 1	1472	0.9993	2.3	0.04	1473	0.9854	0.7	0.09
IPI:IPI00639792.2	|SWISS-PROT:Q86YD1-3|H-INV:HIT000014424	Tax_Id=9606 Gene_Symbol=PTOV1 Isoform 3 of Prostate tumor-overexpressed gene 1 protein	1472	0.9619	4	0.03	NA	NA	NA	NA
IPI:IPI00639942.2	|TREMBL:A8MZ73|ENSEMBL:ENSP00000379339|REFSEQ:NP_001025172|H-INV:HIT000088874|VEGA:OTTHUMP00000178929	Tax_Id=9606 Gene_Symbol=RPS29 40S ribosomal protein S29 isoform 2	1472	0.9863	19.6	0.03	NA	NA	NA	NA
IPI:IPI00639961.2	|TREMBL:C9JFK9|ENSEMBL:ENSP00000410036|VEGA:OTTHUMP00000020600	Tax_Id=9606 Gene_Symbol=BAG3 Uncharacterized protein	NA	NA	NA	NA	1473	0.91	3.1	0.09
IPI:IPI00640085.1	|SWISS-PROT:Q8IWV8-1|TREMBL:B3KXG6|ENSEMBL:ENSP00000361990|REFSEQ:NP_056070|H-INV:HIT000084040|VEGA:OTTHUMP00000016405	Tax_Id=9606 Gene_Symbol=UBR2 Isoform 1 of E3 ubiquitin-protein ligase UBR2	1472	1	7.3	0.34	NA	NA	NA	NA
IPI:IPI00640088.1	|TREMBL:Q5SRQ6|ENSEMBL:ENSP00000365046;ENSP00000382984;ENSP00000395546;ENSP00000396772;ENSP00000410942;ENSP00000413092;ENSP00000415615|VEGA:OTTHUMP00000029065;OTTHUMP00000193294;OTTHUMP00000193753;OTT	Tax_Id=9606 Gene_Symbol=CSNK2B Uncharacterized protein	1472	0.9894	5.1	0.03	NA	NA	NA	NA
IPI:IPI00640197.1	|TREMBL:Q5VZU9|ENSEMBL:ENSP00000365220|VEGA:OTTHUMP00000018665	Tax_Id=9606 Gene_Symbol=TPP2 Uncharacterized protein	NA	NA	NA	NA	1473	0.9959	1	0.19
IPI:IPI00640721.1	|TREMBL:Q4VY19;Q59EQ2|ENSEMBL:ENSP00000394729|VEGA:OTTHUMP00000043877	Tax_Id=9606 Gene_Symbol=YWHAB Uncharacterized protein	1472	0.9336	29.7	0.03	NA	NA	NA	NA
IPI:IPI00640753.2	|TREMBL:Q6PGR1|H-INV:HIT000291994	Tax_Id=9606 Gene_Symbol=AMFR AMFR protein (Fragment)	1472	0.9198	14.9	0.03	NA	NA	NA	NA
IPI:IPI00640922.1	|SWISS-PROT:P46379-2|ENSEMBL:ENSP00000211379;ENSP00000365143;ENSP00000372938;ENSP00000372940;ENSP00000389121;ENSP00000410156;ENSP00000412110;ENSP00000413698|REFSEQ:NP_001092004;NP_542433;NP_542434|VEG	Tax_Id=9606 Gene_Symbol=BAG6 Isoform 2 of Large proline-rich protein BAG6	1472	1	12.8	0.34	NA	NA	NA	NA
IPI:IPI00640981.3	|SWISS-PROT:Q5T4S7-4|ENSEMBL:ENSP00000364365;ENSP00000395313|VEGA:OTTHUMP00000002589	Tax_Id=9606 Gene_Symbol=UBR4 Isoform 4 of E3 ubiquitin-protein ligase UBR4	1472	1	1.5	0.1	NA	NA	NA	NA
IPI:IPI00641181.5	|SWISS-PROT:P49006|ENSEMBL:ENSP00000362638|REFSEQ:NP_075385|H-INV:HIT000276169|VEGA:OTTHUMP00000008870	Tax_Id=9606 Gene_Symbol=MARCKSL1 MARCKS-related protein	1472	0.9884	6.7	0.03	1473	0.9745	6.7	0.09
IPI:IPI00641384.2	|SWISS-PROT:O15027-1|TREMBL:A0PJ75;F1T0I1|ENSEMBL:ENSP00000277537;ENSP00000325827|REFSEQ:NP_055681|H-INV:HIT000000016|VEGA:OTTHUMP00000022592	Tax_Id=9606 Gene_Symbol=SEC16A protein transport protein Sec16A	1472	1	0.9	0.06	1473	0.9956	0.5	0.09
IPI:IPI00641582.1	|SWISS-PROT:O95817|TREMBL:Q53GY1|ENSEMBL:ENSP00000358081|REFSEQ:NP_004272|H-INV:HIT000032821|VEGA:OTTHUMP00000020599	Tax_Id=9606 Gene_Symbol=BAG3 BAG family molecular chaperone regulator 3	NA	NA	NA	NA	1473	0.91	3.1	0.09
IPI:IPI00641808.1	|TREMBL:Q9UG54|ENSEMBL:ENSP00000358326|VEGA:OTTHUMP00000016874	Tax_Id=9606 Gene_Symbol=MAP3K7 Uncharacterized protein	NA	NA	NA	NA	1473	0.9942	4.2	0.09
IPI:IPI00642042.3	|TREMBL:Q5HYB6;Q5VU59|ENSEMBL:ENSP00000341653|VEGA:OTTHUMP00000034018	Tax_Id=9606 Gene_Symbol=TPM3 Putative uncharacterized protein DKFZp686J1372	1472	0.9997	12.3	0.05	1473	0.9956	5.7	0.09
IPI:IPI00642182.2	|TREMBL:A6NEN8;B7Z7B8|ENSEMBL:ENSP00000356227;ENSP00000416886|VEGA:OTTHUMP00000038801	Tax_Id=9606 Gene_Symbol=KLHL12 cDNA FLJ56167, highly similar to Kelch-like protein 12	1472	1	20.4	0.29	NA	NA	NA	NA
IPI:IPI00642651.1	|SWISS-PROT:Q8N339|TREMBL:Q8TDC4|ENSEMBL:ENSP00000369146|REFSEQ:NP_789846	Tax_Id=9606 Gene_Symbol=MT1M Metallothionein-1M	1472	1	21.3	0.06	NA	NA	NA	NA
IPI:IPI00642878.2	|TREMBL:B4DSA6|ENSEMBL:ENSP00000413684|REFSEQ:NP_001128477|VEGA:OTTHUMP00000021307	Tax_Id=9606 Gene_Symbol=DNAJB5 dnaJ homolog subfamily B member 5 isoform 1	1472	0.9873	7.7	0.03	NA	NA	NA	NA
IPI:IPI00642904.1	|TREMBL:E9PBN1;Q4VC03;Q53GL4;Q59GZ7;Q6IQ30|ENSEMBL:ENSP00000361949|REFSEQ:NP_001129125|VEGA:OTTHUMP00000010669	Tax_Id=9606 Gene_Symbol=PABPC4 polyadenylate-binding protein 4 isoform 1	NA	NA	NA	NA	1473	0.9817	6.4	0.13
IPI:IPI00642944.1	|TREMBL:B1ANR0|ENSEMBL:ENSP00000361953|VEGA:OTTHUMP00000010670	Tax_Id=9606 Gene_Symbol=PABPC4 Uncharacterized protein	NA	NA	NA	NA	1473	0.9817	6.4	0.13
IPI:IPI00642971.3	|SWISS-PROT:P29692-2|TREMBL:D3DWK1;Q71RH4;Q9H7G6|ENSEMBL:ENSP00000391944;ENSP00000410059|REFSEQ:NP_001123525;NP_115754|H-INV:HIT000384170|VEGA:OTTHUMP00000228834	Tax_Id=9606 Gene_Symbol=EEF1D Isoform 2 of Elongation factor 1-delta	1472	1	56.6	0.13	NA	NA	NA	NA
IPI:IPI00643153.1	|SWISS-PROT:Q7Z6Z7-3	Tax_Id=9606 Gene_Symbol=HUWE1 Isoform 3 of E3 ubiquitin-protein ligase HUWE1	1472	0.9894	0.6	0.03	NA	NA	NA	NA
IPI:IPI00643259.2	|TREMBL:D3DVA5;Q5VY93|ENSEMBL:ENSP00000357298|VEGA:OTTHUMP00000018857	Tax_Id=9606 Gene_Symbol=ARHGEF2 Rho/rac guanine nucleotide exchange factor (GEF) 2, isoform CRA_a	NA	NA	NA	NA	1473	0.9881	0.9	0.09
IPI:IPI00643522.1	|TREMBL:A2A3R5|ENSEMBL:ENSP00000369743;ENSP00000369745|VEGA:OTTHUMP00000021121;OTTHUMP00000021122	Tax_Id=9606 Gene_Symbol=RPS6 40S ribosomal protein S6	1472	1	10.1	0.08	1473	1	13.8	0.33
IPI:IPI00643536.2	|TREMBL:B4DXW9;F5H4Z3;Q5QPM7|ENSEMBL:ENSP00000246015;ENSP00000371323|VEGA:OTTHUMP00000029952	Tax_Id=9606 Gene_Symbol=PSMF1 Uncharacterized protein	1472	0.9832	13.9	0.03	NA	NA	NA	NA
IPI:IPI00644079.4	|TREMBL:B3KX72;Q5RI18;Q5RI19;Q7Z4Q5|ENSEMBL:ENSP00000410728;ENSP00000416455|VEGA:OTTHUMP00000038194	Tax_Id=9606 Gene_Symbol=HNRNPU cDNA FLJ44920 fis, clone BRAMY3011501, highly similar to Heterogeneous nuclear ribonucleoprotein U	1472	0.9977	3.2	0.04	NA	NA	NA	NA
IPI:IPI00644108.3	|ENSEMBL:ENSP00000383941|VEGA:OTTHUMP00000020682	Tax_Id=9606 Gene_Symbol=BUB3 32 kDa protein	1472	1	15.1	0.11	NA	NA	NA	NA
IPI:IPI00644127.2	|SWISS-PROT:P41252|TREMBL:Q59G75;Q7Z355;Q7Z3U5|ENSEMBL:ENSP00000364794;ENSP00000406448|REFSEQ:NP_002152;NP_038203|H-INV:HIT000101297|VEGA:OTTHUMP00000021636	Tax_Id=9606 Gene_Symbol=IARS Isoleucyl-tRNA synthetase, cytoplasmic	NA	NA	NA	NA	1473	1	1.8	0.28
IPI:IPI00644220.4	|TREMBL:B4DRS4;E9PFP2;Q5H918|ENSEMBL:ENSP00000395152;ENSP00000411381|VEGA:OTTHUMP00000024127	Tax_Id=9606 Gene_Symbol=HTATSF1 cDNA FLJ60139, highly similar to Homo sapiens HIV TAT specific factor 1 (HTATSF1), mRNA	NA	NA	NA	NA	1473	0.9939	4	0.09
IPI:IPI00644224.2	|TREMBL:B4DLR3	Tax_Id=9606 Gene_Symbol=HNRNPU cDNA FLJ54020, highly similar to Heterogeneous nuclear ribonucleoprotein U	1472	0.9894	1.9	0.03	1473	1	7.7	0.46
IPI:IPI00644231.3	|SWISS-PROT:Q7L576-1|ENSEMBL:ENSP00000324549|REFSEQ:NP_055423|H-INV:HIT000257648|VEGA:OTTHUMP00000159353	Tax_Id=9606 Gene_Symbol=CYFIP1 Isoform 1 of Cytoplasmic FMR1-interacting protein 1	1472	0.9842	1	0.03	1473	0.9935	1	0.09
IPI:IPI00644531.1	|ENSEMBL:ENSP00000412429|VEGA:OTTHUMP00000024410	Tax_Id=9606 Gene_Symbol=TAGLN2 21 kDa protein	NA	NA	NA	NA	1473	1	10.2	0.18
IPI:IPI00644576.1	|TREMBL:Q5HY54;Q96C61|ENSEMBL:ENSP00000358863|VEGA:OTTHUMP00000064890	Tax_Id=9606 Gene_Symbol=FLNA Uncharacterized protein	1472	1	10	0.53	1473	1	5.9	1.18
IPI:IPI00644712.4	|SWISS-PROT:P12956|TREMBL:B2RDN9|ENSEMBL:ENSP00000352257;ENSP00000353192;ENSP00000384257|REFSEQ:NP_001460|H-INV:HIT000295315|VEGA:OTTHUMP00000199331;OTTHUMP00000199333;OTTHUMP00000199349	Tax_Id=9606 Gene_Symbol=XRCC6 X-ray repair cross-complementing protein 6	NA	NA	NA	NA	1473	0.9865	1.6	0.09
IPI:IPI00644724.1	|TREMBL:Q5H919|ENSEMBL:ENSP00000412420|VEGA:OTTHUMP00000024128	Tax_Id=9606 Gene_Symbol=HTATSF1 Uncharacterized protein	NA	NA	NA	NA	1473	0.9939	4	0.09
IPI:IPI00644859.2	|SWISS-PROT:Q9P2N7-1|ENSEMBL:ENSP00000262820|REFSEQ:NP_277030	Tax_Id=9606 Gene_Symbol=KLHL13 Isoform 1 of Kelch-like protein 13	1472	0.9997	12.1	0.1	NA	NA	NA	NA
IPI:IPI00644989.2	|SWISS-PROT:Q15084-1|TREMBL:Q53RC7|ENSEMBL:ENSP00000272227|REFSEQ:NP_005733|H-INV:HIT000030313|VEGA:OTTHUMP00000115548	Tax_Id=9606 Gene_Symbol=PDIA6 Isoform 1 of Protein disulfide-isomerase A6	1472	1	8.9	0.08	NA	NA	NA	NA
IPI:IPI00645201.1	|TREMBL:Q5JR95;Q9BS10|ENSEMBL:ENSP00000361283|VEGA:OTTHUMP00000010161	Tax_Id=9606 Gene_Symbol=RPS8;SNORD55 Uncharacterized protein	1472	1	41.5	0.19	NA	NA	NA	NA
IPI:IPI00645329.1	|SWISS-PROT:Q09028-3|ENSEMBL:ENSP00000362584|VEGA:OTTHUMP00000009734	Tax_Id=9606 Gene_Symbol=RBBP4 Isoform 3 of Histone-binding protein RBBP4	1472	0.975	3.2	0.03	1473	0.9999	5.9	0.26
IPI:IPI00645380.1	|SWISS-PROT:Q9UNE7-2|H-INV:HIT000074213	Tax_Id=9606 Gene_Symbol=STUB1 Isoform 2 of E3 ubiquitin-protein ligase CHIP	1472	1	9.1	0.06	NA	NA	NA	NA
IPI:IPI00645431.2	|SWISS-PROT:P46379-3|ENSEMBL:ENSP00000384494;ENSP00000390185;ENSP00000397978;ENSP00000400275;ENSP00000405731;ENSP00000446525;ENSP00000447546;ENSP00000447946|VEGA:OTTHUMP00000014579;OTTHUMP00000029240;	Tax_Id=9606 Gene_Symbol=BAG6 Isoform 3 of Large proline-rich protein BAG6	1472	1	12.8	0.34	NA	NA	NA	NA
IPI:IPI00645574.1	|TREMBL:C9JUL4;Q6DKZ0|ENSEMBL:ENSP00000399494|VEGA:OTTHUMP00000038606	Tax_Id=9606 Gene_Symbol=DNAJB4 Uncharacterized protein	1472	0.9894	8.1	0.06	NA	NA	NA	NA
IPI:IPI00645801.1	|TREMBL:Q4VY20|ENSEMBL:ENSP00000394558|VEGA:OTTHUMP00000043876	Tax_Id=9606 Gene_Symbol=YWHAB Uncharacterized protein	1472	0.9336	29.7	0.03	NA	NA	NA	NA
IPI:IPI00645814.1	|SWISS-PROT:Q3KQU3-2|ENSEMBL:ENSP00000320228|VEGA:OTTHUMP00000009182	Tax_Id=9606 Gene_Symbol=MAP7D1 Isoform 2 of MAP7 domain-containing protein 1	1472	0.9999	4	0.05	NA	NA	NA	NA
IPI:IPI00645819.3	|SWISS-PROT:Q9H7D7-2|TREMBL:B4DRF0|ENSEMBL:ENSP00000295024;ENSP00000424784|REFSEQ:NP_001108585|VEGA:OTTHUMP00000222684	Tax_Id=9606 Gene_Symbol=WDR26 Isoform 2 of WD repeat-containing protein 26	1472	1	25.1	0.42	1473	0.9547	4.6	0.09
IPI:IPI00646105.3	|SWISS-PROT:Q53H96|TREMBL:B4DGI7;B4DI71;D3DWK4|ENSEMBL:ENSP00000220966|REFSEQ:NP_075566|H-INV:HIT000003974|VEGA:OTTHUMP00000211292	Tax_Id=9606 Gene_Symbol=PYCRL pyrroline-5-carboxylate reductase 3	1472	1	21.7	0.17	NA	NA	NA	NA
IPI:IPI00646221.2	|TREMBL:B7Z8C9;Q5TAQ6|ENSEMBL:ENSP00000409434;ENSP00000438282|VEGA:OTTHUMP00000031827	Tax_Id=9606 Gene_Symbol=DCAF8 cDNA FLJ55437, highly similar to Homo sapiens WD repeat domain 42A (WDR42A), mRNA	1472	0.9801	1.9	0.03	1473	0.9945	1.9	0.09
IPI:IPI00646469.2	|SWISS-PROT:Q9H7D7-3|ENSEMBL:ENSP00000355817;ENSP00000422758|VEGA:OTTHUMP00000222683	Tax_Id=9606 Gene_Symbol=WDR26 Isoform 3 of WD repeat-containing protein 26	NA	NA	NA	NA	1473	0.9547	4.6	0.09
IPI:IPI00646493.1	|SWISS-PROT:P53621-2|ENSEMBL:ENSP00000357048|REFSEQ:NP_001091868|VEGA:OTTHUMP00000031846	Tax_Id=9606 Gene_Symbol=COPA Isoform 2 of Coatomer subunit alpha	1472	1	2.2	0.06	NA	NA	NA	NA
IPI:IPI00646512.1	|TREMBL:A8K6A2;Q5JP00|ENSEMBL:ENSP00000369424|REFSEQ:NP_001185648|VEGA:OTTHUMP00000022994	Tax_Id=9606 Gene_Symbol=RBBP7 histone-binding protein RBBP7 isoform 1	1472	0.975	3.2	0.03	NA	NA	NA	NA
IPI:IPI00646605.3	|SWISS-PROT:Q5T4S7-3|ENSEMBL:ENSP00000364374;ENSP00000404897|VEGA:OTTHUMP00000002590	Tax_Id=9606 Gene_Symbol=UBR4 Isoform 3 of E3 ubiquitin-protein ligase UBR4	1472	1	1.5	0.1	NA	NA	NA	NA
IPI:IPI00646839.1	|TREMBL:B5ME19;F5GZ22|ENSEMBL:ENSP00000370258;ENSP00000381916;ENSP00000381917|REFSEQ:NP_001093131|VEGA:OTTHUMP00000122518	Tax_Id=9606 Gene_Symbol=EIF3C;EIF3CL Uncharacterized protein	NA	NA	NA	NA	1473	1	8.1	0.93
IPI:IPI00646899.2	|TREMBL:F8W7C6|ENSEMBL:ENSP00000385621|VEGA:OTTHUMP00000063213	Tax_Id=9606 Gene_Symbol=SNORA70;RPL10 Uncharacterized protein	1472	0.93	6.1	0.03	NA	NA	NA	NA
IPI:IPI00646961.2	|SWISS-PROT:Q7Z353-1|ENSEMBL:ENSP00000297977;ENSP00000423670|REFSEQ:NP_001170950;NP_653258|H-INV:HIT000057813|VEGA:OTTHUMP00000023620;OTTHUMP00000217521	Tax_Id=9606 Gene_Symbol=HDX Isoform 1 of Highly divergent homeobox	1472	0.9639	5.3	0.03	1473	0.9949	2.1	0.09
IPI:IPI00647650.3	|TREMBL:B3KS98;Q53HG0;Q53HR0|ENSEMBL:ENSP00000276682|H-INV:HIT000017995|VEGA:OTTHUMP00000227893	Tax_Id=9606 Gene_Symbol=EIF3H cDNA FLJ35809 fis, clone TESTI2006016, highly similar to Eukaryotic translation initiation factor 3 subunit 3	1472	1	20.2	0.15	1473	1	12.5	0.37
IPI:IPI00647716.1	|TREMBL:Q5TG79|ENSEMBL:ENSP00000389151|VEGA:OTTHUMP00000000879	Tax_Id=9606 Gene_Symbol=KCNAB2 Uncharacterized protein	1472	0.9609	10.5	0.03	NA	NA	NA	NA
IPI:IPI00647767.3	|TREMBL:B1AMX8|ENSEMBL:ENSP00000406524|VEGA:OTTHUMP00000022624	Tax_Id=9606 Gene_Symbol=TRAF2 Uncharacterized protein	1472	0.9999	9.3	0.05	NA	NA	NA	NA
IPI:IPI00647915.1	|ENSEMBL:ENSP00000357076|VEGA:OTTHUMP00000024408	Tax_Id=9606 Gene_Symbol=TAGLN2 24 kDa protein	NA	NA	NA	NA	1473	1	10.2	0.18
IPI:IPI00651653.2	|SWISS-PROT:Q92841-3|ENSEMBL:ENSP00000380033|REFSEQ:NP_001091974|H-INV:HIT000267366|VEGA:OTTHUMP00000199223	Tax_Id=9606 Gene_Symbol=DDX17 probable ATP-dependent RNA helicase DDX17 isoform 3	NA	NA	NA	NA	1473	0.9962	2.9	0.09
IPI:IPI00651660.1	|TREMBL:B3KS36;B4DN06;F2Z3A5|REFSEQ:NP_001029025	Tax_Id=9606 Gene_Symbol=SNORD43;RPL3 60S ribosomal protein L3 isoform b	1472	0.9999	5.9	0.06	1473	1	8	0.25
IPI:IPI00651677.1	|SWISS-PROT:Q92841-2	Tax_Id=9606 Gene_Symbol=DDX17 Isoform 2 of Probable ATP-dependent RNA helicase DDX17	NA	NA	NA	NA	1473	0.9962	2.9	0.09
IPI:IPI00651725.1	|TREMBL:Q4J6C1|ENSEMBL:ENSP00000387287|REFSEQ:NP_001028729|VEGA:OTTHUMP00000202394	Tax_Id=9606 Gene_Symbol=PPM1B protein phosphatase 1B isoform 5	NA	NA	NA	NA	1473	0.9949	3.7	0.09
IPI:IPI00654603.4	|SWISS-PROT:Q3V6T2-2|TREMBL:D6W5D1|ENSEMBL:ENSP00000263630|REFSEQ:NP_060554|VEGA:OTTHUMP00000200778	Tax_Id=9606 Gene_Symbol=CCDC88A Isoform 2 of Girdin	NA	NA	NA	NA	1473	1	1.2	0.17
IPI:IPI00654605.1	|SWISS-PROT:Q3KQU3-1|TREMBL:D3DPS3;Q6NX58|ENSEMBL:ENSP00000362244|REFSEQ:NP_060537|VEGA:OTTHUMP00000228575	Tax_Id=9606 Gene_Symbol=MAP7D1 Isoform 1 of MAP7 domain-containing protein 1	1472	0.9999	4	0.05	NA	NA	NA	NA
IPI:IPI00654713.3	|TREMBL:Q494V9|ENSEMBL:ENSP00000415365|REFSEQ:NP_001165889|VEGA:OTTHUMP00000016338	Tax_Id=9606 Gene_Symbol=BTBD9 BTB/POZ domain-containing protein 9 isoform c	1472	1	8.3	0.08	NA	NA	NA	NA
IPI:IPI00654777.2	|TREMBL:B3KSH1;E9PQV8|ENSEMBL:ENSP00000432489;ENSP00000442283|H-INV:HIT000018378|VEGA:OTTHUMP00000230692	Tax_Id=9606 Gene_Symbol=EIF3F cDNA FLJ36192 fis, clone TESTI2027450, highly similar to Eukaryotic translation initiation factor 3 subunit 5	1472	1	15.3	0.14	NA	NA	NA	NA
IPI:IPI00655650.2	|SWISS-PROT:P62854|TREMBL:Q5JVH5;Q75MH1;Q76N56;Q76N57|ENSEMBL:ENSP00000348849;ENSP00000450339|REFSEQ:NP_001020|H-INV:HIT000291153	Tax_Id=9606 Gene_Symbol=RPS26 40S ribosomal protein S26	1472	1	31.3	0.08	1473	1	27	0.28
IPI:IPI00655754.1	|SWISS-PROT:Q92890-1|H-INV:HIT000220804	Tax_Id=9606 Gene_Symbol=UFD1L Isoform Long of Ubiquitin fusion degradation protein 1 homolog	1472	1	61.9	0.77	NA	NA	NA	NA
IPI:IPI00657721.1	|TREMBL:E7EVX8|ENSEMBL:ENSP00000375635|VEGA:OTTHUMP00000068808	Tax_Id=9606 Gene_Symbol=PRPF31 Uncharacterized protein	1472	1	4	0.06	1473	1	6.9	0.36
IPI:IPI00658013.1	|TREMBL:Q9BYG9;Q9NX34|ENSEMBL:ENSP00000377408|REFSEQ:NP_001032827|VEGA:OTTHUMP00000223397	Tax_Id=9606 Gene_Symbol=NPM1 nucleophosmin isoform 3	NA	NA	NA	NA	1473	0.9942	3.5	0.09
IPI:IPI00719047.1	|TREMBL:Q2NKY6	Tax_Id=9606 Gene_Symbol=- Putative uncharacterized protein	NA	NA	NA	NA	1473	0.9841	11	0.09
IPI:IPI00719085.3	|SWISS-PROT:Q9NZB2-5|ENSEMBL:ENSP00000396534|VEGA:OTTHUMP00000021681	Tax_Id=9606 Gene_Symbol=FAM120A Isoform E of Constitutive coactivator of PPAR-gamma-like protein 1	NA	NA	NA	NA	1473	0.9942	2.7	0.09
IPI:IPI00719622.1	|SWISS-PROT:P62857|TREMBL:B2R4R9|ENSEMBL:ENSP00000397872|REFSEQ:NP_001022|H-INV:HIT000264175;HIT000282332	Tax_Id=9606 Gene_Symbol=RPS28 40S ribosomal protein S28	1472	1	33.3	0.06	1473	1	33.3	0.19
IPI:IPI00719669.4	|H-INV:HIT000251722	Tax_Id=9606 Gene_Symbol=MYL12B Similar to Myosin regulatory light chain MRCL2	NA	NA	NA	NA	1473	1	12.3	0.19
IPI:IPI00719752.2	|SWISS-PROT:P55884-2	Tax_Id=9606 Gene_Symbol=EIF3B Isoform 2 of Eukaryotic translation initiation factor 3 subunit B	1472	1	8.5	0.14	1473	1	8.7	0.63
IPI:IPI00736859.1	|SWISS-PROT:Q9BUJ2-4|TREMBL:B3KM60|ENSEMBL:ENSP00000340857|REFSEQ:NP_653333	Tax_Id=9606 Gene_Symbol=HNRNPUL1 Isoform 4 of Heterogeneous nuclear ribonucleoprotein U-like protein 1	NA	NA	NA	NA	1473	0.9959	1.2	0.09
IPI:IPI00738596.2	|SWISS-PROT:Q8WWY3-3|TREMBL:B4DWW8;E7ESA8|ENSEMBL:ENSP00000405166	Tax_Id=9606 Gene_Symbol=PRPF31 cDNA FLJ59251, highly similar to U4/U6 small nuclear ribonucleoprotein Prp31	1472	1	4	0.06	NA	NA	NA	NA
IPI:IPI00739940.4	|SWISS-PROT:O94915-1|TREMBL:B3KXG5|ENSEMBL:ENSP00000351113;ENSP00000426064|REFSEQ:NP_055845|VEGA:OTTHUMP00000222200	Tax_Id=9606 Gene_Symbol=FRYL Isoform 1 of Protein furry homolog-like	1472	1	0.9	0.08	1473	1	3.6	0.98
IPI:IPI00741005.7	|SWISS-PROT:Q8IWI9-2|TREMBL:B4DVS1;B9EGR5;F5H7K2;Q9H6M4|ENSEMBL:ENSP00000442467|REFSEQ:NP_001074010|H-INV:HIT000095220	Tax_Id=9606 Gene_Symbol=MGA MAX gene-associated protein isoform 2	NA	NA	NA	NA	1473	1	1.5	0.36
IPI:IPI00742124.2	|SWISS-PROT:O94888|TREMBL:B4E126|ENSEMBL:ENSP00000296328|REFSEQ:NP_056377|H-INV:HIT000000519|VEGA:OTTHUMP00000208358	Tax_Id=9606 Gene_Symbol=UBXN7 UBX domain-containing protein 7	1472	1	20.7	0.25	NA	NA	NA	NA
IPI:IPI00743194.2	|TREMBL:A2NJV5|ENSEMBL:ENSP00000417637|VEGA:OTTHUMP00000200286	Tax_Id=9606 Gene_Symbol=- Kappa light chain variable region (Fragment)	1472	1	17.5	1.54	1473	1	16.7	7.17
IPI:IPI00743802.1	|SWISS-PROT:O75688-2|ENSEMBL:ENSP00000367813|REFSEQ:NP_808907|H-INV:HIT000341017|VEGA:OTTHUMP00000158954	Tax_Id=9606 Gene_Symbol=PPM1B Isoform Beta-2 of Protein phosphatase 1B	NA	NA	NA	NA	1473	0.9949	3.7	0.09
IPI:IPI00743857.1	|TREMBL:Q3MNF1|ENSEMBL:ENSP00000379616|REFSEQ:NP_001035203	Tax_Id=9606 Gene_Symbol=MYH11 myosin-11 isoform SM1B	NA	NA	NA	NA	1473	0.9868	1.1	0.18
IPI:IPI00743873.2	|TREMBL:B5MEG9|ENSEMBL:ENSP00000373242|VEGA:OTTHUMP00000210728	Tax_Id=9606 Gene_Symbol=MAP4 Uncharacterized protein	NA	NA	NA	NA	1473	1	5.1	0.37
IPI:IPI00744015.1	|SWISS-PROT:Q13409-1|ENSEMBL:ENSP00000380308;ENSP00000386415|REFSEQ:NP_001369|H-INV:HIT000012105|VEGA:OTTHUMP00000204977;OTTHUMP00000205409	Tax_Id=9606 Gene_Symbol=DYNC1I2 Isoform 2A of Cytoplasmic dynein 1 intermediate chain 2	1472	0.9894	5.6	0.03	1473	1	13.9	0.19
IPI:IPI00744135.2	|SWISS-PROT:Q9P2E9-3|TREMBL:A1A5C5|ENSEMBL:ENSP00000354045;ENSP00000367038|REFSEQ:NP_001036041;NP_004578|H-INV:HIT000061856|VEGA:OTTHUMP00000162761	Tax_Id=9606 Gene_Symbol=RRBP1 Isoform 2 of Ribosome-binding protein 1	NA	NA	NA	NA	1473	1	3.5	0.19
IPI:IPI00744256.1	|TREMBL:Q3MNF0|ENSEMBL:ENSP00000407821|REFSEQ:NP_001035202|H-INV:HIT000331878	Tax_Id=9606 Gene_Symbol=MYH11 myosin-11 isoform SM2B	NA	NA	NA	NA	1473	0.9868	1.1	0.18
IPI:IPI00745266.1	|SWISS-PROT:Q9Y262|ENSEMBL:ENSP00000416892|REFSEQ:NP_057175|VEGA:OTTHUMP00000198211	Tax_Id=9606 Gene_Symbol=EIF3L Eukaryotic translation initiation factor 3 subunit L	NA	NA	NA	NA	1473	1	14.2	0.28
IPI:IPI00745502.2	|TREMBL:A8K3Z3|ENSEMBL:ENSP00000364970|REFSEQ:NP_001186092	Tax_Id=9606 Gene_Symbol=PSMC5 26S protease regulatory subunit 8 isoform 2	1472	1	5.5	0.06	1473	1	9	0.34
IPI:IPI00745893.2	|TREMBL:F2Z3D0|ENSEMBL:ENSP00000400886|REFSEQ:NP_001005849	Tax_Id=9606 Gene_Symbol=LOC728825;SUMO2 small ubiquitin-related modifier 2 isoform b precursor	1472	0.9999	31	0.05	1473	0.9935	16.9	0.09
IPI:IPI00746004.2	|SWISS-PROT:Q71UM5|ENSEMBL:ENSP00000331019|REFSEQ:NP_057004|H-INV:HIT000001783|VEGA:OTTHUMP00000207681	Tax_Id=9606 Gene_Symbol=RPS27L 40S ribosomal protein S27-like	1472	0.9639	15.4	0.03	1473	0.9945	15.4	0.09
IPI:IPI00746059.2	|TREMBL:Q5H924|ENSEMBL:ENSP00000401253|VEGA:OTTHUMP00000023357	Tax_Id=9606 Gene_Symbol=HUWE1 HECT, UBA and WWE domain containing 1	1472	0.9894	0.6	0.03	NA	NA	NA	NA
IPI:IPI00746088.2	|ENSEMBL:ENSP00000367901|H-INV:HIT000093936|VEGA:OTTHUMP00000163706	Tax_Id=9606 Gene_Symbol=C17orf79 Conserved hypothetical protein	NA	NA	NA	NA	1473	0.9844	7	0.09
IPI:IPI00746182.2	|SWISS-PROT:O94979-1|ENSEMBL:ENSP00000347329;ENSP00000378721;ENSP00000400926|REFSEQ:NP_001070675;NP_055748|H-INV:HIT000000622|VEGA:OTTHUMP00000160808;OTTHUMP00000160810	Tax_Id=9606 Gene_Symbol=SEC31A Isoform 1 of Protein transport protein Sec31A	1472	1	2.7	0.08	NA	NA	NA	NA
IPI:IPI00746217.2	|TREMBL:F8W7A9;Q6PJH4|ENSEMBL:ENSP00000373865|REFSEQ:NP_001158226	Tax_Id=9606 Gene_Symbol=ASPH Uncharacterized protein	1472	0.9997	12.3	0.03	NA	NA	NA	NA
IPI:IPI00746438.2	|SWISS-PROT:P62913-2|REFSEQ:NP_001186731	Tax_Id=9606 Gene_Symbol=RPL11 Isoform 2 of 60S ribosomal protein L11	NA	NA	NA	NA	1473	1	13	0.37
IPI:IPI00746725.1	|TREMBL:Q5T657;Q5T659|ENSEMBL:ENSP00000396332|VEGA:OTTHUMP00000021311	Tax_Id=9606 Gene_Symbol=DNAJB5 Uncharacterized protein	1472	0.9873	7.7	0.03	NA	NA	NA	NA
IPI:IPI00746934.2	|SWISS-PROT:Q5T4S7-2|ENSEMBL:ENSP00000364416	Tax_Id=9606 Gene_Symbol=UBR4 Isoform 2 of E3 ubiquitin-protein ligase UBR4	1472	1	1.5	0.1	NA	NA	NA	NA
IPI:IPI00747332.3	|TREMBL:A6NDU2;A6NKJ2;B3KVH2|ENSEMBL:ENSP00000358271|REFSEQ:NP_001003408	Tax_Id=9606 Gene_Symbol=ABLIM1 cDNA FLJ16546 fis, clone PERIC2006443, highly similar to Homo sapiens actin binding LIM protein 1 (ABLIM1), transcript variant 3, mRNA	1472	1	5.3	0.08	1473	1	6.4	0.37
IPI:IPI00747534.4	|TREMBL:B3KMB7;E7EUS9;Q4W8W1|ENSEMBL:ENSP00000321781	Tax_Id=9606 Gene_Symbol=PYCR2 Pyrroline-5-carboxylate reductase	1472	0.9943	10.7	0.06	NA	NA	NA	NA
IPI:IPI00747876.2	|SWISS-PROT:Q8NG31-4	Tax_Id=9606 Gene_Symbol=CASC5 Isoform 4 of Protein CASC5	1472	0.9609	0.7	0.03	NA	NA	NA	NA
IPI:IPI00748244.1	|SWISS-PROT:O60271-7	Tax_Id=9606 Gene_Symbol=SPAG9 Isoform 7 of C-Jun-amino-terminal kinase-interacting protein 4	NA	NA	NA	NA	1473	0.9677	11.8	0.09
IPI:IPI00749113.2	|SWISS-PROT:P33316-3|ENSEMBL:ENSP00000370376|REFSEQ:NP_001020419|H-INV:HIT000264294	Tax_Id=9606 Gene_Symbol=DUT Isoform 3 of Deoxyuridine 5'-triphosphate nucleotidohydrolase, mitochondrial	1472	1	33.3	0.11	NA	NA	NA	NA
IPI:IPI00749512.4	|TREMBL:Q59GE4|H-INV:HIT000008627	Tax_Id=9606 Gene_Symbol=RPS10 Ribosomal protein S10 variant (Fragment)	1472	0.9873	5.5	0.03	NA	NA	NA	NA
IPI:IPI00759560.3	|SWISS-PROT:Q04637-4|ENSEMBL:ENSP00000376320|REFSEQ:NP_937887|VEGA:OTTHUMP00000210579	Tax_Id=9606 Gene_Symbol=EIF4G1 Isoform C of Eukaryotic translation initiation factor 4 gamma 1	NA	NA	NA	NA	1473	1	2.1	0.19
IPI:IPI00759596.1	|SWISS-PROT:P07910-4|ENSEMBL:ENSP00000450629	Tax_Id=9606 Gene_Symbol=HNRNPC Isoform 4 of Heterogeneous nuclear ribonucleoproteins C1/C2	NA	NA	NA	NA	1473	0.9999	10.2	0.18
IPI:IPI00759683.1	|SWISS-PROT:Q03135-2|ENSEMBL:ENSP00000377110;ENSP00000377111;ENSP00000384348|REFSEQ:NP_001166366;NP_001166367;NP_001166368|VEGA:OTTHUMP00000195988;OTTHUMP00000195989;OTTHUMP00000198308	Tax_Id=9606 Gene_Symbol=CAV1 Isoform Beta of Caveolin-1	1472	0.9559	5.8	0.03	NA	NA	NA	NA
IPI:IPI00759822.1	|SWISS-PROT:P07910-3|ENSEMBL:ENSP00000451652	Tax_Id=9606 Gene_Symbol=HNRNPC Isoform 3 of Heterogeneous nuclear ribonucleoproteins C1/C2	NA	NA	NA	NA	1473	0.9999	10.2	0.18
IPI:IPI00759832.1	|SWISS-PROT:P31946-2	Tax_Id=9606 Gene_Symbol=YWHAB Isoform Short of 14-3-3 protein beta/alpha	1472	0.9336	29.7	0.03	NA	NA	NA	NA
IPI:IPI00760863.3	|SWISS-PROT:Q14533|ENSEMBL:ENSP00000369349|REFSEQ:NP_002272|H-INV:HIT000387755|VEGA:OTTHUMP00000236200	Tax_Id=9606 Gene_Symbol=KRT81 Keratin, type II cuticular Hb1	1472	1	7.6	0.09	NA	NA	NA	NA
IPI:IPI00782992.3	|SWISS-PROT:Q9UQ35-1|ENSEMBL:ENSP00000301740|REFSEQ:NP_057417	Tax_Id=9606 Gene_Symbol=SRRM2 Isoform 1 of Serine/arginine repetitive matrix protein 2	1472	1	1	0.06	1473	0.9771	0.7	0.09
IPI:IPI00783039.1	|SWISS-PROT:Q9H3F6-2	Tax_Id=9606 Gene_Symbol=KCTD10 Isoform 2 of BTB/POZ domain-containing adapter for CUL3-mediated RhoA degradation protein 3	1472	0.9997	7.9	0.05	NA	NA	NA	NA
IPI:IPI00783271.1	|SWISS-PROT:P42704|TREMBL:B4DSR0;E5KNY5|ENSEMBL:ENSP00000260665|REFSEQ:NP_573566|H-INV:HIT000196825|VEGA:OTTHUMP00000202377	Tax_Id=9606 Gene_Symbol=LRPPRC Leucine-rich PPR motif-containing protein, mitochondrial	1472	1	14	0.49	1473	1	15.1	1.89
IPI:IPI00783521.1	|SWISS-PROT:Q9Y597-2|TREMBL:B7ZAF7|H-INV:HIT000335180	Tax_Id=9606 Gene_Symbol=KCTD3 Isoform 2 of BTB/POZ domain-containing protein KCTD3	1472	0.9873	6.5	0.03	NA	NA	NA	NA
IPI:IPI00783650.1	|SWISS-PROT:Q9Y597-3	Tax_Id=9606 Gene_Symbol=KCTD3 Isoform 3 of BTB/POZ domain-containing protein KCTD3	1472	0.9873	6.5	0.03	NA	NA	NA	NA
IPI:IPI00783872.2	|SWISS-PROT:Q14444-1|TREMBL:B3KXU8|ENSEMBL:ENSP00000340329;ENSP00000434150|REFSEQ:NP_005889|H-INV:HIT000327397|VEGA:OTTHUMP00000232328;OTTHUMP00000232330	Tax_Id=9606 Gene_Symbol=CAPRIN1 Isoform 1 of Caprin-1	NA	NA	NA	NA	1473	1	10.2	0.44
IPI:IPI00784090.2	|SWISS-PROT:P50990|TREMBL:Q53HU0|ENSEMBL:ENSP00000286788|REFSEQ:NP_006576|H-INV:HIT000264807|VEGA:OTTHUMP00000096463	Tax_Id=9606 Gene_Symbol=CCT8 T-complex protein 1 subunit theta	1472	1	9.7	0.11	1473	1	9.3	0.38
IPI:IPI00784104.1	|SWISS-PROT:Q13501-2|ENSEMBL:ENSP00000353944;ENSP00000366128;ENSP00000385553|REFSEQ:NP_001135770;NP_001135771|H-INV:HIT000030713|VEGA:OTTHUMP00000198119	Tax_Id=9606 Gene_Symbol=SQSTM1 Isoform 2 of Sequestosome-1	NA	NA	NA	NA	1473	0.9106	4.7	0.09
IPI:IPI00784154.1	|SWISS-PROT:P10809|TREMBL:B3GQS7;B7Z4F6;B7Z532;B7Z597;B9VP19;B9VPB4;Q53SE2|ENSEMBL:ENSP00000340019;ENSP00000373620|REFSEQ:NP_002147;NP_955472|H-INV:HIT000031088|VEGA:OTTHUMP00000205744	Tax_Id=9606 Gene_Symbol=HSPD1 60 kDa heat shock protein, mitochondrial	1472	0.976	2.3	0.03	NA	NA	NA	NA
IPI:IPI00784258.3	|SWISS-PROT:Q14766-1|ENSEMBL:ENSP00000386043|REFSEQ:NP_996826|VEGA:OTTHUMP00000201676	Tax_Id=9606 Gene_Symbol=LTBP1 Isoform Long of Latent-transforming growth factor beta-binding protein 1	1472	1	8.2	0.22	1473	1	3.8	0.47
IPI:IPI00784295.2	|SWISS-PROT:P07900-1|TREMBL:O75322;Q2VPJ6;Q8TBA7;Q96HX7|ENSEMBL:ENSP00000216281|REFSEQ:NP_005339|H-INV:HIT000275312	Tax_Id=9606 Gene_Symbol=HSP90AA1 Isoform 1 of Heat shock protein HSP 90-alpha	1472	1	5.7	0.1	NA	NA	NA	NA
IPI:IPI00785113.1	|SWISS-PROT:Q32MZ4-1|ENSEMBL:ENSP00000375857|REFSEQ:NP_001131024|VEGA:OTTHUMP00000196808	Tax_Id=9606 Gene_Symbol=LRRFIP1 Isoform 1 of Leucine-rich repeat flightless-interacting protein 1	NA	NA	NA	NA	1473	1	10.2	0.63
IPI:IPI00788723.2	|H-INV:HIT000278719	Tax_Id=9606 Gene_Symbol=- Similar to Eukaryotic translation initiation factor 4E	1472	0.976	3.7	0.03	NA	NA	NA	NA
IPI:IPI00788837.2	|TREMBL:B4DRD7|ENSEMBL:ENSP00000369102	Tax_Id=9606 Gene_Symbol=PCBP2 cDNA FLJ54752, highly similar to Poly(rC)-binding protein 2	1472	0.9873	3.2	0.03	NA	NA	NA	NA
IPI:IPI00788840.1	|TREMBL:C9J6D1|ENSEMBL:ENSP00000405912|VEGA:OTTHUMP00000012730	Tax_Id=9606 Gene_Symbol=NAP1L4 Uncharacterized protein	NA	NA	NA	NA	1473	0.9748	9.9	0.09
IPI:IPI00788942.1	|SWISS-PROT:Q9Y265-2|TREMBL:B3KRS7|ENSEMBL:ENSP00000393755	Tax_Id=9606 Gene_Symbol=RUVBL1 Isoform 2 of RuvB-like 1	1472	1	9.8	0.08	1473	1	9.1	0.22
IPI:IPI00789155.1	|TREMBL:B3KPG9;B3KQF5;D6QS49;D6QS56;D6QS57;D6QS58;F5H3F1|ENSEMBL:ENSP00000420381;ENSP00000439139|REFSEQ:NP_001186600|H-INV:HIT000012952|VEGA:OTTHUMP00000212714	Tax_Id=9606 Gene_Symbol=CALU calumenin isoform c precurosr	1472	0.9884	6.1	0.06	1473	0.9875	6.1	0.09
IPI:IPI00789324.4	|TREMBL:B4DE59;C9JKY1;F5GWP8|ENSEMBL:ENSP00000389886;ENSP00000441751|VEGA:OTTHUMP00000164736	Tax_Id=9606 Gene_Symbol=JUP Uncharacterized protein	1472	0.9863	3	0.03	NA	NA	NA	NA
IPI:IPI00789437.3	|TREMBL:C9JZI7|ENSEMBL:ENSP00000387783|VEGA:OTTHUMP00000012731	Tax_Id=9606 Gene_Symbol=NAP1L4 Uncharacterized protein	NA	NA	NA	NA	1473	0.9748	9.9	0.09
IPI:IPI00789525.2	|TREMBL:Q8NBL6|ENSEMBL:ENSP00000419737|VEGA:OTTHUMP00000216960	Tax_Id=9606 Gene_Symbol=MRPS22 cDNA PSEC0127 fis, clone PLACE1003724, highly similar to Mitochondrial 28S ribosomal protein S22	1472	0.9338	6	0.03	NA	NA	NA	NA
IPI:IPI00789582.2	|TREMBL:B0QYA3;B4DVY1|ENSEMBL:ENSP00000414326;ENSP00000438705|VEGA:OTTHUMP00000197906	Tax_Id=9606 Gene_Symbol=EIF3D cDNA FLJ51552, highly similar to Eukaryotic translation initiation factor 3 subunit 7	1472	1	6.8	0.08	1473	0.9952	6.9	0.19
IPI:IPI00789605.1	|SWISS-PROT:P60660-2|TREMBL:Q6IBG5|ENSEMBL:ENSP00000446714|REFSEQ:NP_524147	Tax_Id=9606 Gene_Symbol=MYL6 Isoform Smooth muscle of Myosin light polypeptide 6	NA	NA	NA	NA	1473	1	30.5	0.36
IPI:IPI00789674.2	|TREMBL:B4DZI8|ENSEMBL:ENSP00000422295|VEGA:OTTHUMP00000217145	Tax_Id=9606 Gene_Symbol=COPB2 cDNA FLJ56271, highly similar to Coatomer subunit beta	1472	0.9319	1.1	0.03	NA	NA	NA	NA
IPI:IPI00789755.1	|TREMBL:A8MV37|ENSEMBL:ENSP00000380298|REFSEQ:NP_001129704|VEGA:OTTHUMP00000195526	Tax_Id=9606 Gene_Symbol=SEC13 protein SEC13 homolog isoform 2	1472	1	16.6	0.1	NA	NA	NA	NA
IPI:IPI00789792.1	|TREMBL:A8K8J9|ENSEMBL:ENSP00000439813	Tax_Id=9606 Gene_Symbol=DCTN2 cDNA FLJ77785	1472	1	15	0.11	NA	NA	NA	NA
IPI:IPI00790016.2	|TREMBL:C9J1B1|ENSEMBL:ENSP00000412048|VEGA:OTTHUMP00000229281	Tax_Id=9606 Gene_Symbol=NAP1L4 Uncharacterized protein	NA	NA	NA	NA	1473	0.9748	9.9	0.09
IPI:IPI00790214.1	|TREMBL:F8WCY5|ENSEMBL:ENSP00000319739|VEGA:OTTHUMP00000184902	Tax_Id=9606 Gene_Symbol=RCN2 Uncharacterized protein	1472	1	11	0.08	1473	1	9.8	0.39
IPI:IPI00790342.2	|SWISS-PROT:Q02878|TREMBL:B2R4K7;B4DRX3;Q8N5Z7;Q9HBB3|ENSEMBL:ENSP00000202773;ENSP00000403172|REFSEQ:NP_000961;NP_001019833|H-INV:HIT000031725	Tax_Id=9606 Gene_Symbol=RPL6 60S ribosomal protein L6	1472	1	18.1	0.08	1473	1	12.8	0.37
IPI:IPI00790571.2	|SWISS-PROT:P09496-3|ENSEMBL:ENSP00000379848|REFSEQ:NP_001070145|VEGA:OTTHUMP00000215627	Tax_Id=9606 Gene_Symbol=CLTA Isoform 3 of Clathrin light chain A	NA	NA	NA	NA	1473	0.9745	4.1	0.09
IPI:IPI00790627.2	|TREMBL:F8VYL7|ENSEMBL:ENSP00000448927|REFSEQ:NP_001122384	Tax_Id=9606 Gene_Symbol=PCBP2 poly(rC)-binding protein 2 isoform e	1472	0.9873	3.2	0.03	NA	NA	NA	NA
IPI:IPI00790634.2	|SWISS-PROT:Q9BRP8-2|ENSEMBL:ENSP00000381271|REFSEQ:NP_001137325	Tax_Id=9606 Gene_Symbol=WIBG Isoform 2 of Partner of Y14 and mago	NA	NA	NA	NA	1473	0.9966	8.9	0.09
IPI:IPI00790689.1	|TREMBL:E9PD24;Q6LD62|ENSEMBL:ENSP00000394880|VEGA:OTTHUMP00000165855	Tax_Id=9606 Gene_Symbol=YWHAZ Uncharacterized protein	NA	NA	NA	NA	1473	0.9949	26.9	0.09
IPI:IPI00791086.3	|TREMBL:A8MWD3;B0QYA8|ENSEMBL:ENSP00000380362;ENSP00000385212|VEGA:OTTHUMP00000197905	Tax_Id=9606 Gene_Symbol=EIF3D cDNA FLJ53917, highly similar to Eukaryotic translation initiation factor 3 subunit 7	1472	1	6.8	0.08	1473	0.9952	6.9	0.19
IPI:IPI00791223.2	|TREMBL:Q32Q82|ENSEMBL:ENSP00000394116;ENSP00000449062|REFSEQ:NP_001122385	Tax_Id=9606 Gene_Symbol=PCBP2 poly(rC)-binding protein 2 isoform f	1472	0.9873	3.2	0.03	NA	NA	NA	NA
IPI:IPI00791265.1	|TREMBL:E5RJX2|ENSEMBL:ENSP00000428104;ENSP00000428146|VEGA:OTTHUMP00000226401;OTTHUMP00000226403	Tax_Id=9606 Gene_Symbol=SNORD54;RPS20 Uncharacterized protein	1472	1	29.5	0.06	NA	NA	NA	NA
IPI:IPI00791426.2	|TREMBL:C9JXB8|ENSEMBL:ENSP00000419179|VEGA:OTTHUMP00000214162	Tax_Id=9606 Gene_Symbol=RPL24 Uncharacterized protein	1472	1	17.4	0.06	1473	1	13.2	0.18
IPI:IPI00791680.1	|ENSEMBL:ENSP00000409014|VEGA:OTTHUMP00000165964	Tax_Id=9606 Gene_Symbol=CTTN Protein	1472	0.9884	4	0.03	1473	0.9945	4	0.17
IPI:IPI00791721.3	|SWISS-PROT:Q9UHP3-3|ENSEMBL:ENSP00000383044;ENSP00000402354|VEGA:OTTHUMP00000083059	Tax_Id=9606 Gene_Symbol=USP25 Isoform USP25m of Ubiquitin carboxyl-terminal hydrolase 25	1472	0.977	2.9	0.03	NA	NA	NA	NA
IPI:IPI00792050.1	|TREMBL:E9PP36|ENSEMBL:ENSP00000436460|VEGA:OTTHUMP00000229066	Tax_Id=9606 Gene_Symbol=RPL8 Uncharacterized protein	NA	NA	NA	NA	1473	1	12.2	0.18
IPI:IPI00792186.4	|TREMBL:A0PJ72;E9PC67;Q5STZ8|ENSEMBL:ENSP00000394994;ENSP00000398294;ENSP00000401969;ENSP00000405512;ENSP00000406756;ENSP00000406926;ENSP00000406948;ENSP00000416890;ENSP00000447476;ENSP00000448574|VEG	Tax_Id=9606 Gene_Symbol=ABCF1 Uncharacterized protein	NA	NA	NA	NA	1473	0.9682	2.1	0.09
IPI:IPI00793102.1	|TREMBL:C9K025|ENSEMBL:ENSP00000387688|VEGA:OTTHUMP00000207886	Tax_Id=9606 Gene_Symbol=RPL35A Uncharacterized protein	NA	NA	NA	NA	1473	0.9939	12.8	0.09
IPI:IPI00793137.2	|TREMBL:A6NE09|ENSEMBL:ENSP00000346598;ENSP00000417240|VEGA:OTTHUMP00000212632	Tax_Id=9606 Gene_Symbol=- Uncharacterized protein	1472	0.9894	4.4	0.03	1473	0.954	4.4	0.18
IPI:IPI00793201.1	|ENSEMBL:ENSP00000378191|REFSEQ:NP_001135888|VEGA:OTTHUMP00000161877	Tax_Id=9606 Gene_Symbol=AIMP1 aminoacyl tRNA synthase complex-interacting multifunctional protein 1 isoform b precursor	1472	1	8.3	0.08	1473	0.9922	2.6	0.09
IPI:IPI00793381.2	|TREMBL:C9IZE4|ENSEMBL:ENSP00000418695|VEGA:OTTHUMP00000213407	Tax_Id=9606 Gene_Symbol=PSMD6 Uncharacterized protein	1472	1	10	0.17	1473	1	7.6	0.21
IPI:IPI00793388.3	|TREMBL:E7EVZ2|ENSEMBL:ENSP00000416551|VEGA:OTTHUMP00000165856	Tax_Id=9606 Gene_Symbol=YWHAZ Uncharacterized protein	NA	NA	NA	NA	1473	0.9949	26.9	0.09
IPI:IPI00793687.1	|TREMBL:A8MUA9|ENSEMBL:ENSP00000380995|VEGA:OTTHUMP00000115276	Tax_Id=9606 Gene_Symbol=SUMO3 Uncharacterized protein	NA	NA	NA	NA	1473	0.9935	16.9	0.09
IPI:IPI00794091.1	|TREMBL:B9ZVP7|ENSEMBL:ENSP00000377866|VEGA:OTTHUMP00000164152	Tax_Id=9606 Gene_Symbol=RPL23 Uncharacterized protein	1472	0.9462	22	0.03	NA	NA	NA	NA
IPI:IPI00794121.1	|ENSEMBL:ENSP00000379381|VEGA:OTTHUMP00000227630	Tax_Id=9606 Gene_Symbol=RPL30 11 kDa protein	NA	NA	NA	NA	1473	0.9918	14.3	0.09
IPI:IPI00794383.1	|TREMBL:B3KT66;E9PHI9;Q6UV22|ENSEMBL:ENSP00000377952;ENSP00000419227|VEGA:OTTHUMP00000213408	Tax_Id=9606 Gene_Symbol=PSMD6 Uncharacterized protein	NA	NA	NA	NA	1473	1	7.6	0.21
IPI:IPI00794543.2	|TREMBL:A8K1M2;B2RDW0;E7ETZ0|ENSEMBL:ENSP00000403491;ENSP00000411440|VEGA:OTTHUMP00000202341	Tax_Id=9606 Gene_Symbol=CALM3;CALM2;CALM1 cDNA FLJ75174, highly similar to Homo sapiens calmodulin 1 (phosphorylase kinase, delta), mRNA	NA	NA	NA	NA	1473	0.9621	8	0.09
IPI:IPI00794545.1	|ENSEMBL:ENSP00000390173|REFSEQ:NP_001020420	Tax_Id=9606 Gene_Symbol=DUT deoxyuridine 5'-triphosphate nucleotidohydrolase, mitochondrial isoform 3	1472	1	33.3	0.11	NA	NA	NA	NA
IPI:IPI00794659.1	|TREMBL:B4DW28|ENSEMBL:ENSP00000429374|REFSEQ:NP_001139699|VEGA:OTTHUMP00000226396	Tax_Id=9606 Gene_Symbol=SNORD54;RPS20 40S ribosomal protein S20 isoform 1	1472	1	29.5	0.06	NA	NA	NA	NA
IPI:IPI00794673.2	|TREMBL:B4DQH4|ENSEMBL:ENSP00000407748;ENSP00000442730|VEGA:OTTHUMP00000042105	Tax_Id=9606 Gene_Symbol=CCT8 cDNA FLJ59382, highly similar to T-complex protein 1 subunit theta	1472	1	9.7	0.11	1473	1	9.3	0.38
IPI:IPI00794745.1	|TREMBL:E5RJH3|ENSEMBL:ENSP00000430556|VEGA:OTTHUMP00000227631	Tax_Id=9606 Gene_Symbol=RPL30 Uncharacterized protein	NA	NA	NA	NA	1473	0.9918	14.3	0.09
IPI:IPI00794866.2	|TREMBL:B4E212|ENSEMBL:ENSP00000406124|REFSEQ:NP_001167531|VEGA:OTTHUMP00000208755	Tax_Id=9606 Gene_Symbol=OSBPL10 oxysterol-binding protein-related protein 10 isoform 2	1472	0.952	2.1	0.03	NA	NA	NA	NA
IPI:IPI00794900.3	|TREMBL:B7Z809;F5H2F4|ENSEMBL:ENSP00000438588	Tax_Id=9606 Gene_Symbol=MTHFD1 cDNA FLJ56016, highly similar to C-1-tetrahydrofolate synthase, cytoplasmic	1472	1	21.9	0.63	1473	1	11.1	0.67
IPI:IPI00795057.1	|TREMBL:E5RFT8|ENSEMBL:ENSP00000427965|VEGA:OTTHUMP00000227109	Tax_Id=9606 Gene_Symbol=MRPS28 Uncharacterized protein	NA	NA	NA	NA	1473	0.9939	17.4	0.09
IPI:IPI00795080.2	|TREMBL:B7Z1E1;F8VPA1|ENSEMBL:ENSP00000449025;ENSP00000450312	Tax_Id=9606 Gene_Symbol=CS Citrate synthase	1472	0.9189	13.3	0.03	1473	0.9929	13.3	0.25
IPI:IPI00795224.1	|TREMBL:C9J1C5|ENSEMBL:ENSP00000405300;ENSP00000412026|VEGA:OTTHUMP00000207682;OTTHUMP00000207683	Tax_Id=9606 Gene_Symbol=RPS27;RPS27L Ribosomal protein S27	1472	0.9639	15.4	0.03	1473	0.9945	15.4	0.09
IPI:IPI00795303.2	|TREMBL:B4DMJ6;E7EWF1|ENSEMBL:ENSP00000412939	Tax_Id=9606 Gene_Symbol=RPL4 cDNA FLJ50996, highly similar to 60S ribosomal protein L4	1472	1	6.5	0.05	1473	1	4.6	0.19
IPI:IPI00795507.1	|SWISS-PROT:O94979-2|ENSEMBL:ENSP00000424635|REFSEQ:NP_001070676|VEGA:OTTHUMP00000218818	Tax_Id=9606 Gene_Symbol=SEC31A Isoform 2 of Protein transport protein Sec31A	1472	1	2.7	0.08	NA	NA	NA	NA
IPI:IPI00795751.1	|TREMBL:C9JD32|ENSEMBL:ENSP00000367336|VEGA:OTTHUMP00000164154	Tax_Id=9606 Gene_Symbol=RPL23 Uncharacterized protein	1472	0.9462	22	0.03	NA	NA	NA	NA
IPI:IPI00795892.1	|TREMBL:C9J0J7|ENSEMBL:ENSP00000418523;ENSP00000420417|VEGA:OTTHUMP00000216342;OTTHUMP00000216354	Tax_Id=9606 Gene_Symbol=PFN2 Uncharacterized protein	1472	0.9884	15.4	0.03	1473	0.9952	15.4	0.09
IPI:IPI00796097.1	|SWISS-PROT:Q7Z5Y7-1|TREMBL:B4DZD3|ENSEMBL:ENSP00000362836|REFSEQ:NP_775833|H-INV:HIT000251580|VEGA:OTTHUMP00000016292	Tax_Id=9606 Gene_Symbol=KCTD20 Isoform 1 of BTB/POZ domain-containing protein KCTD20	1472	1	14.1	0.14	NA	NA	NA	NA
IPI:IPI00796333.1	|ENSEMBL:ENSP00000378669|VEGA:OTTHUMP00000162984	Tax_Id=9606 Gene_Symbol=ALDOA 45 kDa protein	NA	NA	NA	NA	1473	1	6.6	0.19
IPI:IPI00796337.1	|TREMBL:Q59HD4;Q6IPF4|ENSEMBL:ENSP00000352438|REFSEQ:NP_005007|H-INV:HIT000093892	Tax_Id=9606 Gene_Symbol=PCBP2 poly(rC)-binding protein 2 isoform a	1472	0.9873	3.2	0.03	NA	NA	NA	NA
IPI:IPI00796366.2	|TREMBL:B7Z6Z4|ENSEMBL:ENSP00000441750	Tax_Id=9606 Gene_Symbol=MYL6 cDNA FLJ56329, highly similar to Myosin light polypeptide 6	NA	NA	NA	NA	1473	1	30.5	0.36
IPI:IPI00796727.1	|TREMBL:E9PG15;Q53RR5|ENSEMBL:ENSP00000398990|VEGA:OTTHUMP00000165886	Tax_Id=9606 Gene_Symbol=YWHAQ Uncharacterized protein	1472	1	22.1	0.06	1473	0.9966	9.4	0.09
IPI:IPI00797054.1	|TREMBL:B0QYA7|ENSEMBL:ENSP00000402192|VEGA:OTTHUMP00000197902	Tax_Id=9606 Gene_Symbol=EIF3D Uncharacterized protein	NA	NA	NA	NA	1473	0.9952	6.9	0.19
IPI:IPI00797126.4	|TREMBL:E9PAV3|ENSEMBL:ENSP00000403817	Tax_Id=9606 Gene_Symbol=NACA Uncharacterized protein	NA	NA	NA	NA	1473	0.9918	10.1	0.09
IPI:IPI00797148.1	|SWISS-PROT:P09651-3|ENSEMBL:ENSP00000447260	Tax_Id=9606 Gene_Symbol=HNRNPA1 Isoform 2 of Heterogeneous nuclear ribonucleoprotein A1	NA	NA	NA	NA	1473	0.9966	7.1	0.09
IPI:IPI00797545.2	|TREMBL:B7Z2V4;F8W0J6|ENSEMBL:ENSP00000447196	Tax_Id=9606 Gene_Symbol=NAP1L1 cDNA FLJ60539, highly similar to Nucleosome assembly protein 1-like 1	NA	NA	NA	NA	1473	0.9945	11	0.09
IPI:IPI00797603.1	|SWISS-PROT:Q14558-2|ENSEMBL:ENSP00000414624|REFSEQ:NP_002757|H-INV:HIT000286454|VEGA:OTTHUMP00000208977	Tax_Id=9606 Gene_Symbol=PRPSAP1 Isoform 2 of Phosphoribosyl pyrophosphate synthase-associated protein 1	1472	1	7.6	0.06	1473	1	7.6	0.19
IPI:IPI00798011.1	|TREMBL:A8MU27|ENSEMBL:ENSP00000380990|VEGA:OTTHUMP00000115277	Tax_Id=9606 Gene_Symbol=SUMO3 Uncharacterized protein	NA	NA	NA	NA	1473	0.9935	16.9	0.09
IPI:IPI00798071.2	|TREMBL:A8CGI3;B2R6J4;B4DS05;B7ZAC7;B7ZAK9;B7ZB83;F5HFY4|ENSEMBL:ENSP00000436397|VEGA:OTTHUMP00000012729	Tax_Id=9606 Gene_Symbol=NAP1L4 cDNA FLJ59403, highly similar to Nucleosome assembly protein 1-like 4	NA	NA	NA	NA	1473	0.9748	9.9	0.09
IPI:IPI00798302.2	|TREMBL:B4DS13;Q7Z5Y0|ENSEMBL:ENSP00000412530	Tax_Id=9606 Gene_Symbol=EIF4B cDNA FLJ59405, highly similar to Eukaryotic translation initiation factor 4B	NA	NA	NA	NA	1473	1	19.6	0.64
IPI:IPI00798375.2	|TREMBL:B4DLW8;B4DNG2;E7ETL9|ENSEMBL:ENSP00000403085	Tax_Id=9606 Gene_Symbol=DDX5 cDNA FLJ59357, highly similar to Probable ATP-dependent RNA helicase DDX5	NA	NA	NA	NA	1473	0.9962	2.9	0.09
IPI:IPI00798400.1	|SWISS-PROT:Q04637-5|ENSEMBL:ENSP00000317600|REFSEQ:NP_937885|VEGA:OTTHUMP00000210585	Tax_Id=9606 Gene_Symbol=EIF4G1 Isoform D of Eukaryotic translation initiation factor 4 gamma 1	NA	NA	NA	NA	1473	1	2.1	0.19
IPI:IPI00798401.2	|TREMBL:B4DMH3	Tax_Id=9606 Gene_Symbol=- cDNA FLJ50992, highly similar to Coronin-1C	NA	NA	NA	NA	1473	0.9945	3.3	0.09
IPI:IPI00807434.2	|SWISS-PROT:Q96N67-3	Tax_Id=9606 Gene_Symbol=DOCK7 Isoform 3 of Dedicator of cytokinesis protein 7	NA	NA	NA	NA	1473	0.9432	1.4	0.09
IPI:IPI00807545.1	|SWISS-PROT:P61978-3	Tax_Id=9606 Gene_Symbol=HNRNPK Isoform 3 of Heterogeneous nuclear ribonucleoprotein K	1472	1	10	0.11	1473	1	11.7	0.31
IPI:IPI00807557.1	|TREMBL:Q05D08|ENSEMBL:ENSP00000387569	Tax_Id=9606 Gene_Symbol=PA2G4 PA2G4 protein (Fragment)	1472	1	11.4	0.11	1473	1	7.1	0.27
IPI:IPI00815633.1	|SWISS-PROT:Q96N67-6|TREMBL:A4FU72;B3KRG0|ENSEMBL:ENSP00000413583|VEGA:OTTHUMP00000015340	Tax_Id=9606 Gene_Symbol=DOCK7 Isoform 6 of Dedicator of cytokinesis protein 7	NA	NA	NA	NA	1473	0.9432	1.4	0.09
IPI:IPI00815732.1	|SWISS-PROT:P22234-2|ENSEMBL:ENSP00000382595|REFSEQ:NP_001072993|VEGA:OTTHUMP00000219413	Tax_Id=9606 Gene_Symbol=PAICS Isoform 2 of Multifunctional protein ADE2	1472	0.9699	2.4	0.03	NA	NA	NA	NA
IPI:IPI00815886.1	|SWISS-PROT:Q96N67-5|ENSEMBL:ENSP00000340742|REFSEQ:NP_212132|VEGA:OTTHUMP00000015338	Tax_Id=9606 Gene_Symbol=DOCK7 Isoform 5 of Dedicator of cytokinesis protein 7	NA	NA	NA	NA	1473	0.9432	1.4	0.09
IPI:IPI00815995.2	|SWISS-PROT:Q9UL63-2|TREMBL:B4DG30;C9J7E8|ENSEMBL:ENSP00000398094|REFSEQ:NP_001138826|VEGA:OTTHUMP00000207137	Tax_Id=9606 Gene_Symbol=MKLN1 muskelin isoform 1	1472	1	16.4	0.32	NA	NA	NA	NA
IPI:IPI00816097.2	|TREMBL:Q59F34|ENSEMBL:ENSP00000400596|REFSEQ:NP_001129608	Tax_Id=9606 Gene_Symbol=RPL28 60S ribosomal protein L28 isoform 4	NA	NA	NA	NA	1473	1	43.5	0.28
IPI:IPI00816106.3	|SWISS-PROT:Q96N67-4	Tax_Id=9606 Gene_Symbol=DOCK7 Isoform 4 of Dedicator of cytokinesis protein 7	NA	NA	NA	NA	1473	0.9432	1.4	0.09
IPI:IPI00827535.1	|SWISS-PROT:P06454-1|ENSEMBL:ENSP00000344547|REFSEQ:NP_001092755|VEGA:OTTHUMP00000204424	Tax_Id=9606 Gene_Symbol=PTMA Isoform 1 of Prothymosin alpha	NA	NA	NA	NA	1473	0.9677	11.8	0.09
IPI:IPI00827813.1	|SWISS-PROT:Q13409-6|ENSEMBL:ENSP00000423339|VEGA:OTTHUMP00000205452	Tax_Id=9606 Gene_Symbol=DYNC1I2 Isoform 2F of Cytoplasmic dynein 1 intermediate chain 2	1472	0.9894	5.6	0.03	1473	1	13.9	0.19
IPI:IPI00827831.3	|TREMBL:E9PCH7;Q5QPM4|ENSEMBL:ENSP00000396547;ENSP00000402983|VEGA:OTTHUMP00000029953	Tax_Id=9606 Gene_Symbol=PSMF1 Uncharacterized protein	1472	0.9832	13.9	0.03	NA	NA	NA	NA
IPI:IPI00827859.1	|SWISS-PROT:Q13409-5|ENSEMBL:ENSP00000386886|VEGA:OTTHUMP00000205453	Tax_Id=9606 Gene_Symbol=DYNC1I2 Isoform 2E of Cytoplasmic dynein 1 intermediate chain 2	1472	0.9894	5.6	0.03	1473	1	13.9	0.19
IPI:IPI00829600.2	|ENSEMBL:ENSP00000374803|VEGA:OTTHUMP00000200646	Tax_Id=9606 Gene_Symbol=- 13 kDa protein	1472	1	17.5	1.54	1473	1	16.7	7.17
IPI:IPI00829602.1	|SWISS-PROT:Q9H7D7-4	Tax_Id=9606 Gene_Symbol=WDR26 Isoform 4 of WD repeat-containing protein 26	NA	NA	NA	NA	1473	0.9547	4.6	0.09
IPI:IPI00829827.1	|ENSEMBL:ENSP00000417136|VEGA:OTTHUMP00000200285	Tax_Id=9606 Gene_Symbol=- 13 kDa protein	1472	0.9995	14.2	0.07	1473	0.9929	14.2	0.37
IPI:IPI00843759.3	|SWISS-PROT:Q9BYJ9-1|TREMBL:B3KTL8;B4DT65|ENSEMBL:ENSP00000359364|REFSEQ:NP_060268|H-INV:HIT000053403|VEGA:OTTHUMP00000031533	Tax_Id=9606 Gene_Symbol=YTHDF1 Isoform 1 of YTH domain family protein 1	1472	1	18.5	0.14	NA	NA	NA	NA
IPI:IPI00843999.2	|SWISS-PROT:Q5T4S7-1|ENSEMBL:ENSP00000364403|REFSEQ:NP_065816|H-INV:HIT000078155|VEGA:OTTHUMP00000002585	Tax_Id=9606 Gene_Symbol=UBR4 Isoform 1 of E3 ubiquitin-protein ligase UBR4	1472	1	1.5	0.1	NA	NA	NA	NA
IPI:IPI00844040.2	|TREMBL:A6NGV1;B2REB8|ENSEMBL:ENSP00000361771;ENSP00000361773|VEGA:OTTHUMP00000202056	Tax_Id=9606 Gene_Symbol=SET cDNA FLJ59759, highly similar to Protein SET	1472	1	10.2	0.08	NA	NA	NA	NA
IPI:IPI00844078.2	|SWISS-PROT:A6NL28-1	Tax_Id=9606 Gene_Symbol=TPM3P4 Isoform 1 of Putative tropomyosin alpha-3 chain-like protein	NA	NA	NA	NA	1473	0.9956	5.7	0.09
IPI:IPI00844115.1	|SWISS-PROT:Q8IXB1-2	Tax_Id=9606 Gene_Symbol=DNAJC10 Isoform 2 of DnaJ homolog subfamily C member 10	NA	NA	NA	NA	1473	0.9966	3.6	0.09
IPI:IPI00845335.2	|TREMBL:A8MXL6;E9PHR5;Q59FA6|ENSEMBL:ENSP00000380306|VEGA:OTTHUMP00000195527	Tax_Id=9606 Gene_Symbol=SEC13 Uncharacterized protein	1472	1	16.6	0.1	NA	NA	NA	NA
IPI:IPI00845507.2	|TREMBL:Q59GK9|H-INV:HIT000329035	Tax_Id=9606 Gene_Symbol=RPL21;SNORD102;SNORA27;RPL21P19 Similar to 60S ribosomal protein L21	1472	1	29.9	0.08	NA	NA	NA	NA
IPI:IPI00845508.3	|SWISS-PROT:Q9P281|TREMBL:F8WBW8|ENSEMBL:ENSP00000303486|REFSEQ:NP_001073988|H-INV:HIT000001162	Tax_Id=9606 Gene_Symbol=BAHCC1 BAH and coiled-coil domain-containing protein 1	1472	0.9558	1.3	0.03	NA	NA	NA	NA
IPI:IPI00847498.1	|SWISS-PROT:Q15032-2|TREMBL:C9JJI1|ENSEMBL:ENSP00000331396;ENSP00000415726|VEGA:OTTHUMP00000204065	Tax_Id=9606 Gene_Symbol=R3HDM1 Isoform 2 of R3H domain-containing protein 1	NA	NA	NA	NA	1473	0.9952	6.5	0.09
IPI:IPI00847646.1	|SWISS-PROT:Q9C0C2-2	Tax_Id=9606 Gene_Symbol=TNKS1BP1 Isoform 2 of 182 kDa tankyrase-1-binding protein	NA	NA	NA	NA	1473	0.9925	1.4	0.09
IPI:IPI00847766.1	|H-INV:HIT000264777	Tax_Id=9606 Gene_Symbol=RPSAP58 Similar to Potential laminin-binding protein	1472	0.9894	4.4	0.03	1473	0.954	4.4	0.18
IPI:IPI00847774.2	|TREMBL:B4DM74|ENSEMBL:ENSP00000403914	Tax_Id=9606 Gene_Symbol=RPL18A cDNA FLJ51501, highly similar to 60S ribosomal protein L18a	NA	NA	NA	NA	1473	0.9999	13.6	0.19
IPI:IPI00847793.1	|TREMBL:A5JHP3|ENSEMBL:ENSP00000406773	Tax_Id=9606 Gene_Symbol=DCD Uncharacterized protein	NA	NA	NA	NA	1473	0.9476	10	0.1
IPI:IPI00848331.1	|TREMBL:B7Z4K2|ENSEMBL:ENSP00000386717|REFSEQ:NP_001092047|VEGA:OTTHUMP00000202939	Tax_Id=9606 Gene_Symbol=RPL31 60S ribosomal protein L31 isoform 2	1472	1	13.9	0.05	1473	0.9935	12.2	0.19
IPI:IPI00848334.1	|SWISS-PROT:O00139-4|TREMBL:B4DM85|ENSEMBL:ENSP00000385000|REFSEQ:NP_001091981|VEGA:OTTHUMP00000197299	Tax_Id=9606 Gene_Symbol=KIF2A Isoform 4 of Kinesin-like protein KIF2A	NA	NA	NA	NA	1473	0.9966	1.7	0.09
IPI:IPI00852906.1	|TREMBL:C9JKI3|ENSEMBL:ENSP00000389033|VEGA:OTTHUMP00000196476	Tax_Id=9606 Gene_Symbol=CAV1 Caveolin	1472	0.9559	5.8	0.03	NA	NA	NA	NA
IPI:IPI00853146.1	|TREMBL:E9PCT5;Q7Z4F3|ENSEMBL:ENSP00000377113|VEGA:OTTHUMP00000196475	Tax_Id=9606 Gene_Symbol=CAV1 Caveolin	1472	0.9559	5.8	0.03	NA	NA	NA	NA
IPI:IPI00853161.5	|ENSEMBL:ENSP00000388600|H-INV:HIT000040175|VEGA:OTTHUMP00000183506	Tax_Id=9606 Gene_Symbol=SNORA70;RPL10 60S ribosomal protein L10	1472	0.93	6.1	0.03	NA	NA	NA	NA
IPI:IPI00853220.1	|SWISS-PROT:O94979-6|ENSEMBL:ENSP00000421464;ENSP00000426886|VEGA:OTTHUMP00000218821;OTTHUMP00000218825	Tax_Id=9606 Gene_Symbol=SEC31A Isoform 6 of Protein transport protein Sec31A	1472	1	2.7	0.08	NA	NA	NA	NA
IPI:IPI00853278.1	|SWISS-PROT:Q9P270|ENSEMBL:ENSP00000264313|REFSEQ:NP_065897|H-INV:HIT000001173|VEGA:OTTHUMP00000220622	Tax_Id=9606 Gene_Symbol=SLAIN2 SLAIN motif-containing protein 2	1472	1	22	0.31	1473	1	13.1	0.56
IPI:IPI00853290.2	|SWISS-PROT:O94979-5|TREMBL:D6RHZ5|ENSEMBL:ENSP00000425999|VEGA:OTTHUMP00000218820	Tax_Id=9606 Gene_Symbol=SEC31A Uncharacterized protein	1472	1	2.7	0.08	NA	NA	NA	NA
IPI:IPI00853373.1	|TREMBL:A8MYV2|ENSEMBL:ENSP00000380882|VEGA:OTTHUMP00000194916	Tax_Id=9606 Gene_Symbol=LUC7L Uncharacterized protein	NA	NA	NA	NA	1473	0.9611	8.2	0.09
IPI:IPI00853598.1	|TREMBL:B4DXJ1|ENSEMBL:ENSP00000373312|H-INV:HIT000272014|VEGA:OTTHUMP00000195525	Tax_Id=9606 Gene_Symbol=SEC13 cDNA FLJ56334, highly similar to SEC13-related protein	1472	1	16.6	0.1	NA	NA	NA	NA
IPI:IPI00853609.2	|TREMBL:A6PVX4;E9PEX5|ENSEMBL:ENSP00000388089|VEGA:OTTHUMP00000196324	Tax_Id=9606 Gene_Symbol=PSMD4 Uncharacterized protein	NA	NA	NA	NA	1473	1	13.1	0.19
IPI:IPI00854592.4	|TREMBL:B4DQ80;Q5VU61;Q6LDX7;Q8NI98|ENSEMBL:ENSP00000339378|VEGA:OTTHUMP00000034020	Tax_Id=9606 Gene_Symbol=TPM3 Uncharacterized protein	1472	0.9997	12.3	0.05	1473	0.9956	5.7	0.09
IPI:IPI00854868.3	|SWISS-PROT:Q96AV8-2|ENSEMBL:ENSP00000393639	Tax_Id=9606 Gene_Symbol=E2F7 Isoform 2 of Transcription factor E2F7	1472	1	11	0.08	1473	1	7.5	0.37
IPI:IPI00856037.1	|TREMBL:Q6MZS5|REFSEQ:NP_001095869	Tax_Id=9606 Gene_Symbol=HNRNPR heterogeneous nuclear ribonucleoprotein R isoform 3	NA	NA	NA	NA	1473	0.9932	2.3	0.09
IPI:IPI00856058.1	|TREMBL:Q6IRZ0|ENSEMBL:ENSP00000387163|REFSEQ:NP_001093163|VEGA:OTTHUMP00000202930	Tax_Id=9606 Gene_Symbol=RPL31 60S ribosomal protein L31 isoform 3	1472	1	13.9	0.05	1473	0.9935	12.2	0.19
IPI:IPI00856098.2	|TREMBL:A7BI36	Tax_Id=9606 Gene_Symbol=- p180/ribosome receptor	NA	NA	NA	NA	1473	1	3.5	0.19
IPI:IPI00867509.1	|TREMBL:A7MAP1;Q59EA2|ENSEMBL:ENSP00000394496	Tax_Id=9606 Gene_Symbol=CORO1C Coronin-1C_i3 protein	NA	NA	NA	NA	1473	0.9945	3.3	0.09
IPI:IPI00867529.1	|SWISS-PROT:O00139-2|ENSEMBL:ENSP00000423772|VEGA:OTTHUMP00000221863	Tax_Id=9606 Gene_Symbol=KIF2A Isoform 2 of Kinesin-like protein KIF2A	NA	NA	NA	NA	1473	0.9966	1.7	0.09
IPI:IPI00867533.1	|TREMBL:Q8TBK5|H-INV:HIT000305529	Tax_Id=9606 Gene_Symbol=RPL6 60S ribosomal protein L6	1472	1	18.1	0.08	1473	1	12.8	0.37
IPI:IPI00867630.1	|SWISS-PROT:Q3KQU3-4|TREMBL:B3KU03|ENSEMBL:ENSP00000362243|H-INV:HIT000021196|VEGA:OTTHUMP00000009183	Tax_Id=9606 Gene_Symbol=MAP7D1 Isoform 4 of MAP7 domain-containing protein 1	1472	0.9999	4	0.05	NA	NA	NA	NA
IPI:IPI00867679.2	|TREMBL:B4DXJ9|ENSEMBL:ENSP00000444844	Tax_Id=9606 Gene_Symbol=PSMA6 cDNA FLJ51729, highly similar to Proteasome subunit alpha type 6	NA	NA	NA	NA	1473	0.9962	12.1	0.09
IPI:IPI00867746.1	|SWISS-PROT:O00139-3|ENSEMBL:ENSP00000385622|REFSEQ:NP_004511|VEGA:OTTHUMP00000197300	Tax_Id=9606 Gene_Symbol=KIF2A Isoform 3 of Kinesin-like protein KIF2A	NA	NA	NA	NA	1473	0.9966	1.7	0.09
IPI:IPI00868999.1	|H-INV:HIT000290201	Tax_Id=9606 Gene_Symbol=RPLP0P6 Similar to Acidic ribosomal phosphoprotein P0	1472	1	19	0.06	1473	0.9999	19	0.18
IPI:IPI00869203.1	|SWISS-PROT:A6NHT5|ENSEMBL:ENSP00000350549|REFSEQ:NP_001099044|VEGA:OTTHUMP00000020684	Tax_Id=9606 Gene_Symbol=HMX3 Homeobox protein HMX3	1472	0.9894	4.5	0.03	1473	0.9966	4.5	0.09
IPI:IPI00871418.1	|TREMBL:F8W6V8;Q8N120;Q8NFV1;Q9NSB5|ENSEMBL:ENSP00000374039	Tax_Id=9606 Gene_Symbol=KRT81 Uncharacterized protein	1472	1	7.6	0.09	NA	NA	NA	NA
IPI:IPI00871646.1	|SWISS-PROT:Q8NHW5|H-INV:HIT000276041	Tax_Id=9606 Gene_Symbol=RPLP0P6 60S acidic ribosomal protein P0-like	1472	1	19	0.06	1473	0.9999	19	0.18
IPI:IPI00871830.1	|SWISS-PROT:O75953|ENSEMBL:ENSP00000312517;ENSP00000441999;ENSP00000443151|REFSEQ:NP_036398|H-INV:HIT000006527|VEGA:OTTHUMP00000239644;OTTHUMP00000239645	Tax_Id=9606 Gene_Symbol=DNAJB5 DnaJ homolog subfamily B member 5	1472	0.9873	7.7	0.03	NA	NA	NA	NA
IPI:IPI00871956.1	|H-INV:HIT000295541	Tax_Id=9606 Gene_Symbol=- Similar to Ribosomal protein S2	NA	NA	NA	NA	1473	0.936	5.3	0.09
IPI:IPI00872359.2	|SWISS-PROT:Q14203-1|TREMBL:Q6MZZ3|ENSEMBL:ENSP00000354791|REFSEQ:NP_004073|H-INV:HIT000055347|VEGA:OTTHUMP00000160423	Tax_Id=9606 Gene_Symbol=DCTN1 Isoform p150 of Dynactin subunit 1	1472	1	4.4	0.1	1473	1	2.8	0.28
IPI:IPI00872556.2	|TREMBL:B4DRY3|ENSEMBL:ENSP00000379366|VEGA:OTTHUMP00000219145	Tax_Id=9606 Gene_Symbol=MOBKL1A cDNA FLJ52228, highly similar to Mps one binder kinase activator-like 1A	1472	0.9395	8.2	0.03	1473	0.9505	8.2	0.09
IPI:IPI00872855.1	|SWISS-PROT:Q01844-1|ENSEMBL:ENSP00000381031|REFSEQ:NP_005234|H-INV:HIT000322846|VEGA:OTTHUMP00000199146	Tax_Id=9606 Gene_Symbol=EWSR1 Isoform EWS of RNA-binding protein EWS	NA	NA	NA	NA	1473	0.9689	4.5	0.09
IPI:IPI00873326.3	|TREMBL:C9JS35|ENSEMBL:ENSP00000382441	Tax_Id=9606 Gene_Symbol=UFD1L Uncharacterized protein	1472	1	61.9	0.77	NA	NA	NA	NA
IPI:IPI00873424.1	|TREMBL:F8WAB0|ENSEMBL:ENSP00000358267	Tax_Id=9606 Gene_Symbol=ABLIM1 Uncharacterized protein	1472	1	5.3	0.08	1473	1	6.4	0.37
IPI:IPI00873434.1	|SWISS-PROT:Q9BQ90|ENSEMBL:ENSP00000313995;ENSP00000400876|REFSEQ:NP_476502|H-INV:HIT000059755|VEGA:OTTHUMP00000016414;OTTHUMP00000207001	Tax_Id=9606 Gene_Symbol=KLHDC3 Kelch domain-containing protein 3	1472	1	17.7	0.08	NA	NA	NA	NA
IPI:IPI00873586.3	|SWISS-PROT:Q9UPN7|TREMBL:Q96ID3|ENSEMBL:ENSP00000414202|REFSEQ:NP_055746|H-INV:HIT000000832	Tax_Id=9606 Gene_Symbol=PPP6R1 Serine/threonine-protein phosphatase 6 regulatory subunit 1	NA	NA	NA	NA	1473	0.9999	3.3	0.16
IPI:IPI00873680.2	|TREMBL:B7Z6V1;Q32Q75|ENSEMBL:ENSP00000280892|REFSEQ:NP_001124150|VEGA:OTTHUMP00000219702	Tax_Id=9606 Gene_Symbol=EIF4E eukaryotic translation initiation factor 4E isoform 3	1472	0.976	3.7	0.03	NA	NA	NA	NA
IPI:IPI00873712.2	|TREMBL:A8MWX9;C9JJD0|ENSEMBL:ENSP00000377568;ENSP00000404038|VEGA:OTTHUMP00000202539	Tax_Id=9606 Gene_Symbol=DCTN1 Uncharacterized protein	1472	1	4.4	0.1	1473	1	2.8	0.28
IPI:IPI00873764.5	|TREMBL:Q3B7W8;Q86XS7|ENSEMBL:ENSP00000400096;ENSP00000441560|VEGA:OTTHUMP00000207303	Tax_Id=9606 Gene_Symbol=DNAJC10 Uncharacterized protein	NA	NA	NA	NA	1473	0.9966	3.6	0.09
IPI:IPI00873768.2	|TREMBL:F8VSA6|ENSEMBL:ENSP00000380040;ENSP00000448192|VEGA:OTTHUMP00000235207	Tax_Id=9606 Gene_Symbol=NEDD8 Uncharacterized protein	1472	1	56	0.21	NA	NA	NA	NA
IPI:IPI00873899.1	|SWISS-PROT:Q8NE71-1|TREMBL:A2BF75|ENSEMBL:ENSP00000313603;ENSP00000373082;ENSP00000389065;ENSP00000411327;ENSP00000412553;ENSP00000413319;ENSP00000414373|REFSEQ:NP_001020262|VEGA:OTTHUMP00000014746;O	Tax_Id=9606 Gene_Symbol=ABCF1 Isoform 1 of ATP-binding cassette sub-family F member 1	NA	NA	NA	NA	1473	0.9682	2.1	0.09
IPI:IPI00873926.1	|SWISS-PROT:Q14444-2|ENSEMBL:ENSP00000374296;ENSP00000434204|REFSEQ:NP_976240|VEGA:OTTHUMP00000232929;OTTHUMP00000232930	Tax_Id=9606 Gene_Symbol=CAPRIN1 Isoform 2 of Caprin-1	NA	NA	NA	NA	1473	1	10.2	0.44
IPI:IPI00873982.2	|TREMBL:B1PS43|ENSEMBL:ENSP00000379613	Tax_Id=9606 Gene_Symbol=MYH11 Uncharacterized protein	NA	NA	NA	NA	1473	0.9868	1.1	0.18
IPI:IPI00874105.1	|SWISS-PROT:P25686-2|ENSEMBL:ENSP00000375936|REFSEQ:NP_001034639|H-INV:HIT000271347|VEGA:OTTHUMP00000205873	Tax_Id=9606 Gene_Symbol=DNAJB2 Isoform 2 of DnaJ homolog subfamily B member 2	1472	1	35.1	0.25	NA	NA	NA	NA
IPI:IPI00876841.1	|SWISS-PROT:A7E2V4-3	Tax_Id=9606 Gene_Symbol=KIAA0913 Isoform 3 of Zinc finger SWIM domain-containing protein KIAA0913	1472	1	4.3	0.17	NA	NA	NA	NA
IPI:IPI00876920.1	|SWISS-PROT:A7E2V4-2	Tax_Id=9606 Gene_Symbol=KIAA0913 Isoform 2 of Zinc finger SWIM domain-containing protein KIAA0913	1472	1	4.3	0.17	NA	NA	NA	NA
IPI:IPI00876941.1	|TREMBL:Q59E85	Tax_Id=9606 Gene_Symbol=CAV1 Caveolin (Fragment)	1472	0.9559	5.8	0.03	NA	NA	NA	NA
IPI:IPI00876976.2	|SWISS-PROT:A7E2V4-5|ENSEMBL:ENSP00000403509|VEGA:OTTHUMP00000019839	Tax_Id=9606 Gene_Symbol=KIAA0913 Isoform 5 of Zinc finger SWIM domain-containing protein KIAA0913	1472	1	4.3	0.17	NA	NA	NA	NA
IPI:IPI00877106.1	|SWISS-PROT:A7E2V4-4|ENSEMBL:ENSP00000381693;ENSP00000415612|REFSEQ:NP_055852|H-INV:HIT000339829|VEGA:OTTHUMP00000019837	Tax_Id=9606 Gene_Symbol=KIAA0913 Isoform 4 of Zinc finger SWIM domain-containing protein KIAA0913	1472	1	4.3	0.17	NA	NA	NA	NA
IPI:IPI00877130.1	|SWISS-PROT:A7E2V4-1	Tax_Id=9606 Gene_Symbol=KIAA0913 Isoform 1 of Zinc finger SWIM domain-containing protein KIAA0913	1472	1	4.3	0.17	NA	NA	NA	NA
IPI:IPI00877635.1	|TREMBL:Q49AJ9;Q8TBW1;Q9BT63;Q9NY85|ENSEMBL:ENSP00000386101|VEGA:OTTHUMP00000199075	Tax_Id=9606 Gene_Symbol=SNORD43;RPL3 Ribosomal protein L3, isoform CRA_b	NA	NA	NA	NA	1473	1	8	0.25
IPI:IPI00877802.2	|SWISS-PROT:Q09028-4|ENSEMBL:ENSP00000396057|REFSEQ:NP_001128728|VEGA:OTTHUMP00000009735	Tax_Id=9606 Gene_Symbol=RBBP4 Isoform 4 of Histone-binding protein RBBP4	1472	0.975	3.2	0.03	NA	NA	NA	NA
IPI:IPI00877934.1	|SWISS-PROT:Q09028-2|ENSEMBL:ENSP00000398242|REFSEQ:NP_001128727|VEGA:OTTHUMP00000197566	Tax_Id=9606 Gene_Symbol=RBBP4 Isoform 2 of Histone-binding protein RBBP4	1472	0.975	3.2	0.03	NA	NA	NA	NA
IPI:IPI00877935.2	|TREMBL:C9K0Q7;E2QC27|ENSEMBL:ENSP00000393822|VEGA:OTTHUMP00000198215	Tax_Id=9606 Gene_Symbol=EIF3L Uncharacterized protein	NA	NA	NA	NA	1473	1	14.2	0.28
IPI:IPI00878484.1	|ENSEMBL:ENSP00000353204|VEGA:OTTHUMP00000199157	Tax_Id=9606 Gene_Symbol=EWSR1 Protein	NA	NA	NA	NA	1473	0.9689	4.5	0.09
IPI:IPI00878551.2	|TREMBL:B3KTQ9;B4DLN6;B4DUA5;F5H8J2;Q96C96|ENSEMBL:ENSP00000388117;ENSP00000442012|VEGA:OTTHUMP00000196835	Tax_Id=9606 Gene_Symbol=P4HB cDNA FLJ59430, highly similar to Protein disulfide-isomerase	NA	NA	NA	NA	1473	1	6.2	0.19
IPI:IPI00878876.1	|TREMBL:B4DJP7;F8WBE3;F8WCP7|ENSEMBL:ENSP00000385266|VEGA:OTTHUMP00000198380	Tax_Id=9606 Gene_Symbol=SNRPD3 Uncharacterized protein	NA	NA	NA	NA	1473	0.9929	8.3	0.09
IPI:IPI00879112.1	|TREMBL:B0QYA6|ENSEMBL:ENSP00000403584|VEGA:OTTHUMP00000197904	Tax_Id=9606 Gene_Symbol=EIF3D Uncharacterized protein	NA	NA	NA	NA	1473	0.9952	6.9	0.19
IPI:IPI00879242.1	|TREMBL:B0QYK0|ENSEMBL:ENSP00000330516|VEGA:OTTHUMP00000199149	Tax_Id=9606 Gene_Symbol=EWSR1 Uncharacterized protein	NA	NA	NA	NA	1473	0.9689	4.5	0.09
IPI:IPI00879259.1	|TREMBL:Q96FE8|ENSEMBL:ENSP00000385726|REFSEQ:NP_001156757|VEGA:OTTHUMP00000199147	Tax_Id=9606 Gene_Symbol=EWSR1 RNA-binding protein EWS isoform 3	NA	NA	NA	NA	1473	0.9689	4.5	0.09
IPI:IPI00879638.2	|TREMBL:B4DZQ7	Tax_Id=9606 Gene_Symbol=DDX17 cDNA FLJ58652, highly similar to Probable ATP-dependent RNA helicase DDX17	NA	NA	NA	NA	1473	0.9962	2.9	0.09
IPI:IPI00879702.2	|TREMBL:B0R0W4;E9PC52|ENSEMBL:ENSP00000386068|VEGA:OTTHUMP00000197565	Tax_Id=9606 Gene_Symbol=RBBP7 Uncharacterized protein	1472	0.975	3.2	0.03	NA	NA	NA	NA
IPI:IPI00880007.2	|SWISS-PROT:P27816-4|TREMBL:E7EVA0;E9PGM5;Q86Y04|ENSEMBL:ENSP00000264724;ENSP00000407602|VEGA:OTTHUMP00000210725	Tax_Id=9606 Gene_Symbol=MAP4 Microtubule-associated protein	1472	1	5.3	0.08	1473	1	5.1	0.37
IPI:IPI00883857.2	|SWISS-PROT:Q00839-1|TREMBL:Q5RI17;Q96BA7|ENSEMBL:ENSP00000283179|REFSEQ:NP_114032|VEGA:OTTHUMP00000038193	Tax_Id=9606 Gene_Symbol=HNRNPU Isoform Long of Heterogeneous nuclear ribonucleoprotein U	1472	0.9977	3.2	0.04	NA	NA	NA	NA
IPI:IPI00885016.1	|SWISS-PROT:Q9Y4C2-2|ENSEMBL:ENSP00000348220|REFSEQ:NP_001193867|VEGA:OTTHUMP00000212430	Tax_Id=9606 Gene_Symbol=FAM115A Isoform 2 of Protein FAM115A	1472	1	3	0.08	NA	NA	NA	NA
IPI:IPI00887765.1	|SWISS-PROT:P78559-1|TREMBL:A8K4T7|ENSEMBL:ENSP00000300231|REFSEQ:NP_002364|H-INV:HIT000073736|VEGA:OTTHUMP00000196074	Tax_Id=9606 Gene_Symbol=MAP1A Isoform 1 of Microtubule-associated protein 1A	NA	NA	NA	NA	1473	0.9973	0.8	0.14
IPI:IPI00888475.2	|SWISS-PROT:P27816-6|TREMBL:B4DM10;C9JFC3;Q05D06;Q6NX68|ENSEMBL:ENSP00000379083|REFSEQ:NP_001127836|VEGA:OTTHUMP00000210726	Tax_Id=9606 Gene_Symbol=MAP4 Isoform 6 of Microtubule-associated protein 4	1472	1	5.3	0.08	NA	NA	NA	NA
IPI:IPI00889541.2	|SWISS-PROT:Q92841-4|TREMBL:B1AHM1|ENSEMBL:ENSP00000385536|REFSEQ:NP_006377|VEGA:OTTHUMP00000199224	Tax_Id=9606 Gene_Symbol=DDX17 Isoform 4 of Probable ATP-dependent RNA helicase DDX17	NA	NA	NA	NA	1473	0.9962	2.9	0.09
IPI:IPI00889791.1	|TREMBL:B1AHC8|ENSEMBL:ENSP00000384941|VEGA:OTTHUMP00000199332	Tax_Id=9606 Gene_Symbol=XRCC6 cDNA FLJ31224 fis, clone KIDNE2004305, highly similar to ATP-dependent DNA helicase 2 subunit 1	NA	NA	NA	NA	1473	0.9865	1.6	0.09
IPI:IPI00892541.4	|TREMBL:B0UX85;B0UZ59;B0UZE0;B0UZM1;F6TH84|ENSEMBL:ENSP00000388770;ENSP00000402441;ENSP00000409057;ENSP00000449266;ENSP00000449634;ENSP00000449636|VEGA:OTTHUMP00000193585;OTTHUMP00000193997;OTTHUMP000	Tax_Id=9606 Gene_Symbol=BAG6 HLA-B associated transcript 3	1472	1	12.8	0.34	NA	NA	NA	NA
IPI:IPI00892916.3	|TREMBL:B7ZM78;C9J225;O14997;Q6DCA5;Q6PAV0;Q86YH1;Q9UI01|ENSEMBL:ENSP00000399237;ENSP00000404431|VEGA:OTTHUMP00000201792	Tax_Id=9606 Gene_Symbol=CCDC88A Uncharacterized protein	NA	NA	NA	NA	1473	1	1.2	0.17
IPI:IPI00893035.1	|TREMBL:F8VPD4;Q53SZ4;Q96CK3|ENSEMBL:ENSP00000384510|VEGA:OTTHUMP00000201035	Tax_Id=9606 Gene_Symbol=CAD Uncharacterized protein	1472	0.9719	0.6	0.03	NA	NA	NA	NA
IPI:IPI00893062.1	|TREMBL:B1AHC9;B4DE32;B4E356;F5H1I8;Q6IC76|ENSEMBL:ENSP00000384082;ENSP00000403679|VEGA:OTTHUMP00000199335	Tax_Id=9606 Gene_Symbol=XRCC6 X-ray repair complementing defective repair in Chinese hamster cells 6	NA	NA	NA	NA	1473	0.9865	1.6	0.09
IPI:IPI00893185.1	|TREMBL:B5MBZ5|ENSEMBL:ENSP00000384255|REFSEQ:NP_001138519|VEGA:OTTHUMP00000200840	Tax_Id=9606 Gene_Symbol=GPN1 GPN-loop GTPase 1 isoform b	NA	NA	NA	NA	1473	0.9966	3.9	0.19
IPI:IPI00893219.2	|TREMBL:B8ZZ10|ENSEMBL:ENSP00000406695|VEGA:OTTHUMP00000199685	Tax_Id=9606 Gene_Symbol=LUC7L Uncharacterized protein	NA	NA	NA	NA	1473	0.9611	8.2	0.09
IPI:IPI00893273.3	|TREMBL:B4DRF7;B4DST8;B4DZD1;E7EUU6|ENSEMBL:ENSP00000272273;ENSP00000395211|REFSEQ:NP_001159738|VEGA:OTTHUMP00000201708	Tax_Id=9606 Gene_Symbol=LTBP1 latent-transforming growth factor beta-binding protein 1 isoform 5 precursor	1472	1	8.2	0.22	1473	1	3.8	0.47
IPI:IPI00893288.3	|SWISS-PROT:Q3V6T2-4|TREMBL:Q9ULK8|ENSEMBL:ENSP00000390012|VEGA:OTTHUMP00000201230	Tax_Id=9606 Gene_Symbol=CCDC88A Isoform 4 of Girdin	NA	NA	NA	NA	1473	1	1.2	0.17
IPI:IPI00893431.2	|TREMBL:B4DV79;B4DXN6;C9JQN7;Q59FS8;Q96G38|ENSEMBL:ENSP00000408062;ENSP00000440882|VEGA:OTTHUMP00000200135	Tax_Id=9606 Gene_Symbol=EIF3B cDNA FLJ53410, highly similar to Eukaryotic translation initiation factor 3 subunit 9	1472	1	8.5	0.14	1473	1	8.7	0.63
IPI:IPI00893782.1	|TREMBL:C9JY46|ENSEMBL:ENSP00000407113|VEGA:OTTHUMP00000200023	Tax_Id=9606 Gene_Symbol=GET4 Uncharacterized protein	1472	0.978	5.2	0.03	NA	NA	NA	NA
IPI:IPI00893923.1	|SWISS-PROT:Q7L5D6-2|ENSEMBL:ENSP00000385646|VEGA:OTTHUMP00000200021	Tax_Id=9606 Gene_Symbol=GET4 Isoform 2 of Golgi to ER traffic protein 4 homolog	1472	0.978	5.2	0.03	NA	NA	NA	NA
IPI:IPI00893975.1	|TREMBL:C9JD84|ENSEMBL:ENSP00000384373|VEGA:OTTHUMP00000201282	Tax_Id=9606 Gene_Symbol=LTBP1 Uncharacterized protein	1472	1	8.2	0.22	NA	NA	NA	NA
IPI:IPI00894139.1	|TREMBL:C9JPA8|ENSEMBL:ENSP00000414097|VEGA:OTTHUMP00000200024	Tax_Id=9606 Gene_Symbol=GET4 Uncharacterized protein	1472	0.978	5.2	0.03	NA	NA	NA	NA
IPI:IPI00894247.3	|SWISS-PROT:Q14766-3|TREMBL:B4DNR7|ENSEMBL:ENSP00000385359|REFSEQ:NP_001159737|VEGA:OTTHUMP00000201218	Tax_Id=9606 Gene_Symbol=LTBP1 Isoform 3 of Latent-transforming growth factor beta-binding protein 1	1472	1	8.2	0.22	1473	1	3.8	0.47
IPI:IPI00894269.1	|ENSEMBL:ENSP00000413327;ENSP00000413341;ENSP00000415427|VEGA:OTTHUMP00000193583;OTTHUMP00000193995;OTTHUMP00000194422	Tax_Id=9606 Gene_Symbol=BAG6 119 kDa protein	1472	1	12.8	0.34	NA	NA	NA	NA
IPI:IPI00894287.2	|TREMBL:B4DTQ2;E7EM71;Q2HJC8;Q6ZN49;Q96CF6|ENSEMBL:ENSP00000399139;ENSP00000405180|VEGA:OTTHUMP00000200358	Tax_Id=9606 Gene_Symbol=HDLBP cDNA FLJ56889, moderately similar to Vigilin	1472	0.9609	1.4	0.03	NA	NA	NA	NA
IPI:IPI00894467.1	|TREMBL:B0UX83;B4E3V4|ENSEMBL:ENSP00000394839;ENSP00000403652;ENSP00000407867;ENSP00000408554;ENSP00000415330;ENSP00000416540|VEGA:OTTHUMP00000193581;OTTHUMP00000193584;OTTHUMP00000193993;OTTHUMP00000	Tax_Id=9606 Gene_Symbol=BAG6 Uncharacterized protein	1472	1	12.8	0.34	NA	NA	NA	NA
IPI:IPI00896436.1	|SWISS-PROT:O15027-4|TREMBL:A4QN18|ENSEMBL:ENSP00000387583	Tax_Id=9606 Gene_Symbol=SEC16A Isoform 4 of Protein transport protein Sec16A	1472	1	0.9	0.06	1473	0.9956	0.5	0.09
IPI:IPI00896523.3	|TREMBL:Q5VXV2|ENSEMBL:ENSP00000387321|VEGA:OTTHUMP00000022287	Tax_Id=9606 Gene_Symbol=SET Uncharacterized protein	1472	1	10.2	0.08	NA	NA	NA	NA
IPI:IPI00900291.1	|TREMBL:B2R8E4;B5BUD5|ENSEMBL:ENSP00000327255|REFSEQ:NP_808821	Tax_Id=9606 Gene_Symbol=PPM1A protein phosphatase 1A isoform 3	NA	NA	NA	NA	1473	0.9949	3.7	0.09
IPI:IPI00900327.2	|TREMBL:B4DXP5|ENSEMBL:ENSP00000449070	Tax_Id=9606 Gene_Symbol=PCBP2 cDNA FLJ58339, highly similar to Poly(rC)-binding protein 2	1472	0.9873	3.2	0.03	NA	NA	NA	NA
IPI:IPI00900375.1	|SWISS-PROT:A6NL28-2	Tax_Id=9606 Gene_Symbol=TPM3P4 Isoform 2 of Putative tropomyosin alpha-3 chain-like protein	NA	NA	NA	NA	1473	0.9956	5.7	0.09
IPI:IPI00902654.2	|TREMBL:B3KP88;B4DDG4;E7EW56	Tax_Id=9606 Gene_Symbol=LGALS3BP cDNA FLJ54583, highly similar to Galectin-3-binding protein	1472	0.9894	2.7	0.03	1473	0.9949	2.7	0.09
IPI:IPI00902783.1	|TREMBL:B3KSH6	Tax_Id=9606 Gene_Symbol=MOBKL1A cDNA FLJ36226 fis, clone THYMU2001018, highly similar to Mps one binder kinase activator-like 1A	1472	0.9395	8.2	0.03	1473	0.9505	8.2	0.09
IPI:IPI00902909.1	|TREMBL:B3KV44|ENSEMBL:ENSP00000409795	Tax_Id=9606 Gene_Symbol=NAP1L1 cDNA FLJ16112 fis, clone 3NB692001853, highly similar to NUCLEOSOME ASSEMBLY PROTEIN 1-LIKE 1	NA	NA	NA	NA	1473	0.9945	11	0.09
IPI:IPI00902975.2	|SWISS-PROT:Q9BUN8-2|ENSEMBL:ENSP00000384289|REFSEQ:NP_001128143|VEGA:OTTHUMP00000228364	Tax_Id=9606 Gene_Symbol=DERL1 Isoform 2 of Derlin-1	1472	1	12.6	0.06	NA	NA	NA	NA
IPI:IPI00903062.1	|TREMBL:B3KWV6;E7EQ04|ENSEMBL:ENSP00000390623	Tax_Id=9606 Gene_Symbol=CYFIP1 cDNA FLJ43948 fis, clone TESTI4014924, highly similar to Homo sapiens cytoplasmic FMR1 interacting protein 1 (CYFIP1), transcript variant 1, mRNA	1472	0.9842	1	0.03	1473	0.9935	1	0.09
IPI:IPI00903136.1	|TREMBL:B3KP80	Tax_Id=9606 Gene_Symbol=- cDNA FLJ31363 fis, clone NB9N41000047, highly similar to BTB/POZ domain-containing protein KCTD3 (Fragment)	1472	0.9873	6.5	0.03	NA	NA	NA	NA
IPI:IPI00903191.1	|TREMBL:B0QYA5|ENSEMBL:ENSP00000390438|VEGA:OTTHUMP00000197903	Tax_Id=9606 Gene_Symbol=EIF3D Uncharacterized protein	NA	NA	NA	NA	1473	0.9952	6.9	0.19
IPI:IPI00903278.1	|TREMBL:Q12771	Tax_Id=9606 Gene_Symbol=HNRNPD P37 AUF1	NA	NA	NA	NA	1473	0.9899	4.9	0.22
IPI:IPI00908304.1	|TREMBL:B4E1S3;E7ETZ3|ENSEMBL:ENSP00000403489	Tax_Id=9606 Gene_Symbol=TMEM109 cDNA FLJ57860, highly similar to Transmembrane protein 109	1472	1	9.4	0.08	NA	NA	NA	NA
IPI:IPI00908314.1	|TREMBL:B4DQH9|ENSEMBL:ENSP00000392808	Tax_Id=9606 Gene_Symbol=RANBP10 cDNA FLJ58041, highly similar to Homo sapiens RAN binding protein 10 (RANBP10), mRNA	1472	1	27.6	0.45	NA	NA	NA	NA
IPI:IPI00908463.2	|TREMBL:B4DM70;F5H0T1|ENSEMBL:ENSP00000445957|VEGA:OTTHUMP00000236868	Tax_Id=9606 Gene_Symbol=STIP1 Uncharacterized protein	1472	0.9107	8.7	0.03	NA	NA	NA	NA
IPI:IPI00908489.1	|TREMBL:B4DIW8	Tax_Id=9606 Gene_Symbol=- cDNA FLJ61282, highly similar to Mitochondrial 28S ribosomal protein S5	NA	NA	NA	NA	1473	0.9935	4.4	0.09
IPI:IPI00908495.1	|TREMBL:B4DM19;F5H2G2|ENSEMBL:ENSP00000438573	Tax_Id=9606 Gene_Symbol=UBQLN2 cDNA FLJ60127, highly similar to Ubiquilin-2	1472	0.9894	3.3	0.06	NA	NA	NA	NA
IPI:IPI00908543.1	|TREMBL:B4DQY1	Tax_Id=9606 Gene_Symbol=PPP2R1A cDNA FLJ56133, highly similar to Serine/threonine-protein phosphatase 2A 65 kDa regulatory subunit A alpha isoform	1472	1	4.1	0.06	NA	NA	NA	NA
IPI:IPI00908588.1	|TREMBL:B4DEP6;E7EPC9|ENSEMBL:ENSP00000414531	Tax_Id=9606 Gene_Symbol=EIF4B cDNA FLJ59206, highly similar to Eukaryotic translation initiation factor 4B	NA	NA	NA	NA	1473	1	19.6	0.64
IPI:IPI00908710.1	|TREMBL:B4E3V2;E7ERP8|ENSEMBL:ENSP00000408107	Tax_Id=9606 Gene_Symbol=SQSTM1 cDNA FLJ52854, highly similar to Sequestosome-1	NA	NA	NA	NA	1473	0.9106	4.7	0.09
IPI:IPI00908750.1	|TREMBL:Q86V28|ENSEMBL:ENSP00000445313	Tax_Id=9606 Gene_Symbol=AP1G2 Uncharacterized protein	1472	0.9739	7.7	0.03	NA	NA	NA	NA
IPI:IPI00908762.3	|TREMBL:B4DI70	Tax_Id=9606 Gene_Symbol=LGALS3BP cDNA FLJ53509, highly similar to Galectin-3-binding protein	1472	0.9894	2.7	0.03	1473	0.9949	2.7	0.09
IPI:IPI00908885.1	|TREMBL:B4E3E4	Tax_Id=9606 Gene_Symbol=SLC3A2 cDNA FLJ53699, moderately similar to 4F2 cell-surface antigen heavy chain	1472	0.9894	2.5	0.03	NA	NA	NA	NA
IPI:IPI00909004.1	|TREMBL:B4DZF1	Tax_Id=9606 Gene_Symbol=- cDNA FLJ56541, highly similar to Ubiquilin-2	1472	0.9894	3.3	0.06	NA	NA	NA	NA
IPI:IPI00909008.1	|TREMBL:B4DSA8;E7EPB0;F5H6C5|ENSEMBL:ENSP00000437713|VEGA:OTTHUMP00000238324	Tax_Id=9606 Gene_Symbol=DDB1 cDNA FLJ51067, highly similar to DNA damage-binding protein 1	NA	NA	NA	NA	1473	0.9452	5.5	0.02
IPI:IPI00909015.2	|TREMBL:B4DDM4;E9PHI6|ENSEMBL:ENSP00000407279|VEGA:OTTHUMP00000208862	Tax_Id=9606 Gene_Symbol=DYNC1LI1 cDNA FLJ58500, highly similar to Cytoplasmic dynein 1 light intermediate chain 1	NA	NA	NA	NA	1473	0.9966	4.2	0.09
IPI:IPI00909090.1	|TREMBL:B4DZP4|ENSEMBL:ENSP00000394289	Tax_Id=9606 Gene_Symbol=DYNC1LI2 cDNA FLJ52924, highly similar to Cytoplasmic dynein 1 light intermediate chain 2	NA	NA	NA	NA	1473	1	8	0.27
IPI:IPI00909160.1	|TREMBL:B4DRH8;E7EMD4|ENSEMBL:ENSP00000400470	Tax_Id=9606 Gene_Symbol=MAP3K7 cDNA FLJ55358, highly similar to Mitogen-activated protein kinase kinase kinase7	NA	NA	NA	NA	1473	0.9942	4.2	0.09
IPI:IPI00909177.1	|TREMBL:B4DG00;F5H0Y5|ENSEMBL:ENSP00000388705;ENSP00000439787|VEGA:OTTHUMP00000238320	Tax_Id=9606 Gene_Symbol=DDB1 cDNA FLJ52436, highly similar to DNA damage-binding protein 1	NA	NA	NA	NA	1473	0.9452	5.5	0.02
IPI:IPI00909232.1	|TREMBL:B4DY08|ENSEMBL:ENSP00000338095;ENSP00000450548	Tax_Id=9606 Gene_Symbol=HNRNPC cDNA FLJ53542, highly similar to Heterogeneous nuclear ribonucleoproteins C	NA	NA	NA	NA	1473	0.9999	10.2	0.18
IPI:IPI00909251.1	|TREMBL:B4DZP5;F5H581|ENSEMBL:ENSP00000444650|VEGA:OTTHUMP00000238322	Tax_Id=9606 Gene_Symbol=DDB1 cDNA FLJ51165, highly similar to DNA damage-binding protein 1	NA	NA	NA	NA	1473	0.9452	5.5	0.02
IPI:IPI00909288.1	|TREMBL:B4E0B5	Tax_Id=9606 Gene_Symbol=- cDNA FLJ51586, moderately similar to Heterogeneous nuclear ribonucleoprotein A1	NA	NA	NA	NA	1473	0.9966	7.1	0.09
IPI:IPI00909378.2	|TREMBL:B4DQX0;E7ERJ7|ENSEMBL:ENSP00000429395|VEGA:OTTHUMP00000227464	Tax_Id=9606 Gene_Symbol=PABPC1 cDNA FLJ59219, highly similar to Poly(A)-binding protein 1	NA	NA	NA	NA	1473	0.9899	3.3	0.14
IPI:IPI00909437.1	|TREMBL:B4DLP4|ENSEMBL:ENSP00000422792	Tax_Id=9606 Gene_Symbol=RPL15 Ribosomal protein L15	NA	NA	NA	NA	1473	0.9999	9.8	0.18
IPI:IPI00909453.3	|TREMBL:B4DL87;C9J3N8|ENSEMBL:ENSP00000405285;ENSP00000406545|VEGA:OTTHUMP00000208542	Tax_Id=9606 Gene_Symbol=HSPB1 cDNA FLJ52243, highly similar to Heat-shock protein beta-1	1472	0.9501	5.9	0.03	NA	NA	NA	NA
IPI:IPI00909470.1	|TREMBL:B4DJ87;E9PIX6|ENSEMBL:ENSP00000388162;ENSP00000431957|VEGA:OTTHUMP00000236175	Tax_Id=9606 Gene_Symbol=PRMT1 cDNA FLJ60588, highly similar to Protein arginine N-methyltransferase 1	1472	1	16.9	0.06	NA	NA	NA	NA
IPI:IPI00909484.1	|TREMBL:B4E1U9	Tax_Id=9606 Gene_Symbol=- cDNA FLJ54776, highly similar to Cell division control protein 42 homolog	NA	NA	NA	NA	1473	0.977	5.2	0.05
IPI:IPI00909492.1	|TREMBL:B4DUW4|ENSEMBL:ENSP00000409666	Tax_Id=9606 Gene_Symbol=SUMO3 cDNA FLJ57440, moderately similar to Small ubiquitin-related modifier 3	NA	NA	NA	NA	1473	0.9935	16.9	0.09
IPI:IPI00909509.1	|TREMBL:B4DNH8	Tax_Id=9606 Gene_Symbol=- cDNA FLJ59138, highly similar to Annexin A2	1472	1	18	0.08	NA	NA	NA	NA
IPI:IPI00909570.1	|TREMBL:B4DPU3	Tax_Id=9606 Gene_Symbol=EEF2 cDNA FLJ56548, highly similar to Elongation factor 2	NA	NA	NA	NA	1473	0.9996	3.5	0.17
IPI:IPI00909815.1	|TREMBL:B4E1G1|ENSEMBL:ENSP00000389965|VEGA:OTTHUMP00000228365	Tax_Id=9606 Gene_Symbol=DERL1 cDNA FLJ57771, highly similar to Derlin-1	1472	1	12.6	0.06	NA	NA	NA	NA
IPI:IPI00909961.1	|TREMBL:B4DWT5	Tax_Id=9606 Gene_Symbol=TPM3 cDNA FLJ50720, highly similar to Homo sapiens tropomyosin 3 (TPM3), transcript variant 2, mRNA	1472	0.9997	12.3	0.05	1473	0.9956	5.7	0.09
IPI:IPI00909970.1	|TREMBL:B4DDI8	Tax_Id=9606 Gene_Symbol=- cDNA FLJ53704, moderately similar to Nascent polypeptide-associated complex subunit alpha	NA	NA	NA	NA	1473	0.9918	10.1	0.09
IPI:IPI00910019.3	|TREMBL:B4DP93;E9PHL5	Tax_Id=9606 Gene_Symbol=MVP Uncharacterized protein	1472	1	4.3	0.08	1473	1	8.1	0.49
IPI:IPI00910237.1	|TREMBL:E9PAV2|ENSEMBL:ENSP00000395206|REFSEQ:NP_001124197	Tax_Id=9606 Gene_Symbol=PSMB5 proteasome subunit beta type-5 isoform 2	1472	1	16.2	0.08	NA	NA	NA	NA
IPI:IPI00910407.1	|TREMBL:B4DM82|ENSEMBL:ENSP00000446476	Tax_Id=9606 Gene_Symbol=PPIA Peptidyl-prolyl cis-trans isomerase	1472	0.9763	11.7	0.03	NA	NA	NA	NA
IPI:IPI00910433.1	|TREMBL:B4DLU5	Tax_Id=9606 Gene_Symbol=DDX3X cDNA FLJ60675, highly similar to ATP-dependent RNA helicase DDX3X	1472	0.9884	2.6	0.03	1473	0.9956	2.6	0.09
IPI:IPI00910473.1	|TREMBL:B4DMH5;B7ZAY4;E7ETU3|ENSEMBL:ENSP00000398592	Tax_Id=9606 Gene_Symbol=CDC42 cDNA FLJ55107, highly similar to Cell division control protein 42 homolog	NA	NA	NA	NA	1473	0.977	5.2	0.05
IPI:IPI00910492.1	|TREMBL:B4DFK1;E7ER20|ENSEMBL:ENSP00000401404	Tax_Id=9606 Gene_Symbol=PSMF1 cDNA FLJ57963, moderately similar to Proteasome inhibitor PI31 subunit	1472	0.9832	13.9	0.03	NA	NA	NA	NA
IPI:IPI00910572.1	|TREMBL:B4DLQ1|ENSEMBL:ENSP00000410142|REFSEQ:NP_001138868	Tax_Id=9606 Gene_Symbol=ALDH16A1 aldehyde dehydrogenase family 16 member A1 isoform 2	1472	0.9839	3.9	0.03	NA	NA	NA	NA
IPI:IPI00910614.1	|TREMBL:B4DMD1;E7ETM7;Q0VGD6;Q7Z334|ENSEMBL:ENSP00000415042|REFSEQ:NP_001095867	Tax_Id=9606 Gene_Symbol=HNRNPR heterogeneous nuclear ribonucleoprotein R isoform 4	NA	NA	NA	NA	1473	0.9932	2.3	0.09
IPI:IPI00910727.1	|TREMBL:B4DEP9|ENSEMBL:ENSP00000390473|REFSEQ:NP_001129606	Tax_Id=9606 Gene_Symbol=RPL28 60S ribosomal protein L28 isoform 1	1472	1	13.9	0.06	1473	1	43.5	0.28
IPI:IPI00910728.1	|TREMBL:B4DUI3|ENSEMBL:ENSP00000440221|VEGA:OTTHUMP00000237165	Tax_Id=9606 Gene_Symbol=EIF3J cDNA FLJ57599, moderately similar to Eukaryotic translation initiation factor 3 subunit 1	1472	1	20.6	0.14	1473	1	21.1	0.36
IPI:IPI00910745.1	|TREMBL:B4E1R7	Tax_Id=9606 Gene_Symbol=CAPN2 cDNA FLJ58224, highly similar to Calpain-2 catalytic subunit	1472	0.9116	2.5	0.03	NA	NA	NA	NA
IPI:IPI00910763.3	|TREMBL:B4DSF8;E9PEK6	Tax_Id=9606 Gene_Symbol=CAPRIN1 cDNA FLJ57278	NA	NA	NA	NA	1473	1	10.2	0.44
IPI:IPI00910779.1	|TREMBL:B4DE78|ENSEMBL:ENSP00000390645	Tax_Id=9606 Gene_Symbol=YWHAG cDNA FLJ52141, highly similar to 14-3-3 protein gamma	NA	NA	NA	NA	1473	0.9959	6.8	0.09
IPI:IPI00910980.1	|TREMBL:Q6P0M4	Tax_Id=9606 Gene_Symbol=IARS IARS protein	NA	NA	NA	NA	1473	1	1.8	0.28
IPI:IPI00910983.1	|TREMBL:B4DS01	Tax_Id=9606 Gene_Symbol=EIF4B cDNA FLJ59402, highly similar to Eukaryotic translation initiation factor 4B	NA	NA	NA	NA	1473	1	19.6	0.64
IPI:IPI00911096.1	|TREMBL:B4DQQ2|ENSEMBL:ENSP00000216296	Tax_Id=9606 Gene_Symbol=HNRNPC cDNA FLJ54127, highly similar to Heterogeneous nuclear ribonucleoproteins C	NA	NA	NA	NA	1473	0.9999	10.2	0.18
IPI:IPI00913898.2	|TREMBL:B3KTZ5|ENSEMBL:ENSP00000343225	Tax_Id=9606 Gene_Symbol=E2F7 cDNA FLJ38997 fis, clone NT2RI2020703, highly similar to Homo sapiens E2F transcription factor 7 (E2F7), mRNA	1472	1	11	0.08	NA	NA	NA	NA
IPI:IPI00913945.1	|ENSEMBL:ENSP00000337626	Tax_Id=9606 Gene_Symbol=DNAJB5 43 kDa protein	1472	0.9873	7.7	0.03	NA	NA	NA	NA
IPI:IPI00914026.1	|ENSEMBL:ENSP00000387270|REFSEQ:NP_001128513|VEGA:OTTHUMP00000202491	Tax_Id=9606 Gene_Symbol=DCTN1 dynactin subunit 1 isoform 4	1472	1	4.4	0.1	1473	1	2.8	0.28
IPI:IPI00914529.1	|TREMBL:E9PB24|ENSEMBL:ENSP00000401450|REFSEQ:NP_001129607	Tax_Id=9606 Gene_Symbol=RPL28 60S ribosomal protein L28 isoform 3	1472	1	13.9	0.06	1473	1	43.5	0.28
IPI:IPI00914543.1	|TREMBL:C9JB50|ENSEMBL:ENSP00000391665|REFSEQ:NP_001129609	Tax_Id=9606 Gene_Symbol=RPL28 60S ribosomal protein L28 isoform 5	NA	NA	NA	NA	1473	1	43.5	0.28
IPI:IPI00914978.2	|TREMBL:Q494W1;Q5JYJ1;Q8N299|ENSEMBL:ENSP00000323408;ENSP00000386211|REFSEQ:NP_689946|VEGA:OTTHUMP00000016336	Tax_Id=9606 Gene_Symbol=BTBD9 BTB/POZ domain-containing protein 9 isoform b	1472	1	8.3	0.08	NA	NA	NA	NA
IPI:IPI00915253.1	|SWISS-PROT:P98175-2|TREMBL:Q6PKH5|REFSEQ:NP_001191396	Tax_Id=9606 Gene_Symbol=RBM10 Isoform 2 of RNA-binding protein 10	NA	NA	NA	NA	1473	0.9745	1.9	0.09
IPI:IPI00915363.1	|TREMBL:E7EPK6|ENSEMBL:ENSP00000414321|REFSEQ:NP_001135757	Tax_Id=9606 Gene_Symbol=RPS24 40S ribosomal protein S24 isoform d	1472	0.9996	9	0.05	NA	NA	NA	NA
IPI:IPI00915768.1	|TREMBL:B9A062|ENSEMBL:ENSP00000386536|VEGA:OTTHUMP00000203021	Tax_Id=9606 Gene_Symbol=MTHFD2 Uncharacterized protein	1472	0.9998	9.9	0.05	NA	NA	NA	NA
IPI:IPI00915795.1	|TREMBL:C9JU56|ENSEMBL:ENSP00000412976|VEGA:OTTHUMP00000202933	Tax_Id=9606 Gene_Symbol=RPL31 Uncharacterized protein	1472	1	13.9	0.05	1473	0.9935	12.2	0.19
IPI:IPI00915884.1	|TREMBL:E7EQU2|ENSEMBL:ENSP00000394492|VEGA:OTTHUMP00000205419	Tax_Id=9606 Gene_Symbol=DYNC1I2 Uncharacterized protein	1472	0.9894	5.6	0.03	1473	1	13.9	0.19
IPI:IPI00915960.1	|TREMBL:C9JRL5;D3DX73;E9PGT0;Q5JC45;Q5JC46|ENSEMBL:ENSP00000387272|VEGA:OTTHUMP00000203472	Tax_Id=9606 Gene_Symbol=RANBP2 Uncharacterized protein	NA	NA	NA	NA	1473	0.9939	1	0.09
IPI:IPI00915993.1	|TREMBL:B7ZA04|ENSEMBL:ENSP00000350692;ENSP00000386522|VEGA:OTTHUMP00000205408	Tax_Id=9606 Gene_Symbol=DYNC1I2 cDNA, FLJ79018, highly similar to Cytoplasmic dynein 1 intermediate chain 2	1472	0.9894	5.6	0.03	1473	1	13.9	0.19
IPI:IPI00916011.2	|TREMBL:Q4ZG59|ENSEMBL:ENSP00000403406|VEGA:OTTHUMP00000204146	Tax_Id=9606 Gene_Symbol=R3HDM1 Putative uncharacterized protein R3HDM	NA	NA	NA	NA	1473	0.9952	6.5	0.09
IPI:IPI00916160.1	|TREMBL:E7ERH4|ENSEMBL:ENSP00000405454|VEGA:OTTHUMP00000205421	Tax_Id=9606 Gene_Symbol=DYNC1I2 Uncharacterized protein	1472	0.9894	5.6	0.03	1473	1	13.9	0.19
IPI:IPI00916263.2	|TREMBL:B8ZZF0|ENSEMBL:ENSP00000386982|VEGA:OTTHUMP00000202399	Tax_Id=9606 Gene_Symbol=PPM1B Uncharacterized protein	NA	NA	NA	NA	1473	0.9949	3.7	0.09
IPI:IPI00916278.1	|TREMBL:E9PGG1;Q53SA6|ENSEMBL:ENSP00000409951|VEGA:OTTHUMP00000205418	Tax_Id=9606 Gene_Symbol=DYNC1I2 Uncharacterized protein	1472	0.9894	5.6	0.03	1473	1	13.9	0.19
IPI:IPI00916306.1	|TREMBL:E7EU01|ENSEMBL:ENSP00000415410|VEGA:OTTHUMP00000205423	Tax_Id=9606 Gene_Symbol=DYNC1I2 Uncharacterized protein	1472	0.9894	5.6	0.03	NA	NA	NA	NA
IPI:IPI00916315.1	|TREMBL:B7Z4E3|ENSEMBL:ENSP00000386271|VEGA:OTTHUMP00000202941	Tax_Id=9606 Gene_Symbol=RPL31 cDNA FLJ58908, highly similar to 60S ribosomal protein L31	1472	1	13.9	0.05	1473	0.9935	12.2	0.19
IPI:IPI00916360.1	|TREMBL:C9JXB9|ENSEMBL:ENSP00000375937|VEGA:OTTHUMP00000205878	Tax_Id=9606 Gene_Symbol=DNAJB2 Uncharacterized protein	1472	1	35.1	0.25	NA	NA	NA	NA
IPI:IPI00916480.1	|TREMBL:B8ZZQ6|ENSEMBL:ENSP00000386519|VEGA:OTTHUMP00000204427	Tax_Id=9606 Gene_Symbol=PTMA;MIR1244-3;MIR1244-2;MIR1244-1 Uncharacterized protein	NA	NA	NA	NA	1473	0.9677	11.8	0.09
IPI:IPI00916572.1	|ENSEMBL:ENSP00000408172|VEGA:OTTHUMP00000202943	Tax_Id=9606 Gene_Symbol=RPL31 Protein	1472	1	13.9	0.05	1473	0.9935	12.2	0.19
IPI:IPI00916600.1	|TREMBL:E7EMB3|ENSEMBL:ENSP00000387065|VEGA:OTTHUMP00000202342	Tax_Id=9606 Gene_Symbol=CALM3;CALM2;CALM1 Uncharacterized protein	1472	1	19.7	0.08	1473	0.9621	8	0.09
IPI:IPI00916703.1	|TREMBL:A8K1V0;B3KXQ9;E9PBB4|ENSEMBL:ENSP00000387010|VEGA:OTTHUMP00000204145	Tax_Id=9606 Gene_Symbol=R3HDM1 cDNA FLJ77529, highly similar to Homo sapiens R3H domain containing 1 (R3HDM1), mRNA	NA	NA	NA	NA	1473	0.9952	6.5	0.09
IPI:IPI00916757.1	|TREMBL:E9PFS5|ENSEMBL:ENSP00000386406|REFSEQ:NP_001177765|VEGA:OTTHUMP00000202531	Tax_Id=9606 Gene_Symbol=DCTN1 dynactin subunit 1 isoform 5	1472	1	4.4	0.1	1473	1	2.8	0.28
IPI:IPI00916835.1	|ENSEMBL:ENSP00000402940|VEGA:OTTHUMP00000204151	Tax_Id=9606 Gene_Symbol=R3HDM1 Protein	NA	NA	NA	NA	1473	0.9952	6.5	0.09
IPI:IPI00916859.1	|TREMBL:E9PG42|ENSEMBL:ENSP00000386877|VEGA:OTTHUMP00000204067	Tax_Id=9606 Gene_Symbol=R3HDM1 Uncharacterized protein	NA	NA	NA	NA	1473	0.9952	6.5	0.09
IPI:IPI00916955.1	|TREMBL:B8ZZI3	Tax_Id=9606 Gene_Symbol=MIR1244-3;MIR1244-2;MIR1244-1 Uncharacterized protein	NA	NA	NA	NA	1473	0.9677	11.8	0.09
IPI:IPI00916962.1	|TREMBL:B8ZZA1|ENSEMBL:ENSP00000386645|VEGA:OTTHUMP00000204433	Tax_Id=9606 Gene_Symbol=PTMA;MIR1244-3;MIR1244-2;MIR1244-1 Uncharacterized protein	NA	NA	NA	NA	1473	0.9677	11.8	0.09
IPI:IPI00917047.3	|TREMBL:C9JRD2|ENSEMBL:ENSP00000414796|VEGA:OTTHUMP00000205874	Tax_Id=9606 Gene_Symbol=DNAJB2 Uncharacterized protein	1472	1	35.1	0.25	NA	NA	NA	NA
IPI:IPI00917075.1	|TREMBL:E7EUM4|ENSEMBL:ENSP00000406104|VEGA:OTTHUMP00000205416	Tax_Id=9606 Gene_Symbol=DYNC1I2 Uncharacterized protein	1472	0.9894	5.6	0.03	1473	1	13.9	0.19
IPI:IPI00917166.1	|TREMBL:O95654;Q6AWB1;Q6AWB3|ENSEMBL:ENSP00000416711|VEGA:OTTHUMP00000202530	Tax_Id=9606 Gene_Symbol=DCTN1 Uncharacterized protein	NA	NA	NA	NA	1473	1	2.8	0.28
IPI:IPI00917180.1	|TREMBL:E7EMU4|ENSEMBL:ENSP00000392741|VEGA:OTTHUMP00000205412	Tax_Id=9606 Gene_Symbol=DYNC1I2 Uncharacterized protein	1472	0.9894	5.6	0.03	1473	1	13.9	0.19
IPI:IPI00917181.1	|TREMBL:B2REA7|ENSEMBL:ENSP00000397659|VEGA:OTTHUMP00000201955	Tax_Id=9606 Gene_Symbol=RPL36A Ribosomal protein L36a	1472	0.9999	15.2	0.06	1473	0.9952	8.5	0.09
IPI:IPI00917228.1	|ENSEMBL:ENSP00000406903|VEGA:OTTHUMP00000204428	Tax_Id=9606 Gene_Symbol=PTMA Protein	NA	NA	NA	NA	1473	0.9677	11.8	0.09
IPI:IPI00917298.1	|TREMBL:B7Z4C8|ENSEMBL:ENSP00000386737|VEGA:OTTHUMP00000202940	Tax_Id=9606 Gene_Symbol=RPL31 cDNA FLJ57527, highly similar to 60S ribosomal protein L31	1472	1	13.9	0.05	1473	0.9935	12.2	0.19
IPI:IPI00917325.1	|TREMBL:E7ESD3|ENSEMBL:ENSP00000388699|VEGA:OTTHUMP00000205413	Tax_Id=9606 Gene_Symbol=DYNC1I2 Uncharacterized protein	1472	0.9894	5.6	0.03	1473	1	13.9	0.19
IPI:IPI00917401.1	|TREMBL:B8ZZW7|ENSEMBL:ENSP00000387102|VEGA:OTTHUMP00000204425	Tax_Id=9606 Gene_Symbol=MIR1244-3;MIR1244-2;MIR1244-1;PTMA Uncharacterized protein	NA	NA	NA	NA	1473	0.9677	11.8	0.09
IPI:IPI00917564.1	|TREMBL:E7ERR6|ENSEMBL:ENSP00000401005|VEGA:OTTHUMP00000205415	Tax_Id=9606 Gene_Symbol=DYNC1I2 Uncharacterized protein	1472	0.9894	5.6	0.03	1473	1	13.9	0.19
IPI:IPI00917575.2	|TREMBL:B7Z5E7;F5GWR2;Q53QD5|ENSEMBL:ENSP00000441711	Tax_Id=9606 Gene_Symbol=HSPD1 cDNA FLJ51046, highly similar to 60 kDa heat shock protein, mitochondrial	1472	0.976	2.3	0.03	NA	NA	NA	NA
IPI:IPI00917623.1	|TREMBL:B3KRM8;B7Z5D9;E9PGT1|ENSEMBL:ENSP00000387263;ENSP00000395946|VEGA:OTTHUMP00000203715	Tax_Id=9606 Gene_Symbol=TSN Uncharacterized protein	1472	0.9207	4	0.03	NA	NA	NA	NA
IPI:IPI00917675.1	|TREMBL:B8ZZK4|ENSEMBL:ENSP00000387112;ENSP00000387120;ENSP00000402450|VEGA:OTTHUMP00000202931;OTTHUMP00000202932;OTTHUMP00000202938	Tax_Id=9606 Gene_Symbol=RPL31 Uncharacterized protein	1472	1	13.9	0.05	NA	NA	NA	NA
IPI:IPI00917681.2	|TREMBL:A8MY36;E7EUR0|ENSEMBL:ENSP00000377571|REFSEQ:NP_001177766	Tax_Id=9606 Gene_Symbol=DCTN1 dynactin subunit 1 isoform 6	1472	1	4.4	0.1	1473	1	2.8	0.28
IPI:IPI00917685.1	|TREMBL:E7ETL8|ENSEMBL:ENSP00000403089|VEGA:OTTHUMP00000205420	Tax_Id=9606 Gene_Symbol=DYNC1I2 Uncharacterized protein	1472	0.9894	5.6	0.03	1473	1	13.9	0.19
IPI:IPI00917694.1	|TREMBL:B8ZZU8|ENSEMBL:ENSP00000387189|VEGA:OTTHUMP00000205116	Tax_Id=9606 Gene_Symbol=TCEB2 Uncharacterized protein	1472	1	54.9	0.29	NA	NA	NA	NA
IPI:IPI00917785.1	|TREMBL:E7ET01|ENSEMBL:ENSP00000397654|VEGA:OTTHUMP00000205417	Tax_Id=9606 Gene_Symbol=DYNC1I2 Uncharacterized protein	1472	0.9894	5.6	0.03	1473	1	13.9	0.19
IPI:IPI00917939.1	|TREMBL:B4DLH6|ENSEMBL:ENSP00000386457|VEGA:OTTHUMP00000204066	Tax_Id=9606 Gene_Symbol=R3HDM1 cDNA FLJ58151, moderately similar to R3H domain-containing protein 1	NA	NA	NA	NA	1473	0.9952	6.5	0.09
IPI:IPI00917978.1	|TREMBL:E7EQL5;Q9H5W7|ENSEMBL:ENSP00000410807|VEGA:OTTHUMP00000205414	Tax_Id=9606 Gene_Symbol=DYNC1I2 CDNA: FLJ22921 fis, clone KAT06711	1472	0.9894	5.6	0.03	1473	1	13.9	0.19
IPI:IPI00917979.1	|TREMBL:C9JIR6;Q4J6C2|ENSEMBL:ENSP00000387341;ENSP00000390087|REFSEQ:NP_001028728|VEGA:OTTHUMP00000202395	Tax_Id=9606 Gene_Symbol=PPM1B Uncharacterized protein	NA	NA	NA	NA	1473	0.9949	3.7	0.09
IPI:IPI00921207.2	|SWISS-PROT:A6NKT7|ENSEMBL:ENSP00000386588|REFSEQ:NP_001137485|H-INV:HIT000429395|VEGA:OTTHUMP00000203308	Tax_Id=9606 Gene_Symbol=RGPD3 RanBP2-like and GRIP domain-containing protein 3	NA	NA	NA	NA	1473	0.9939	1	0.09
IPI:IPI00921414.1	|H-INV:HIT000334596	Tax_Id=9606 Gene_Symbol=- Chaperonin Cpn60/TCP-1 family protein	1472	1	6.9	0.06	1473	0.9999	5.6	0.1
IPI:IPI00921422.1	|SWISS-PROT:Q14008-3|ENSEMBL:ENSP00000395302	Tax_Id=9606 Gene_Symbol=CKAP5 Isoform 3 of Cytoskeleton-associated protein 5	1472	1	7.9	0.3	1473	1	3.4	0.74
IPI:IPI00921576.1	|TREMBL:B4DQJ5|ENSEMBL:ENSP00000398115;ENSP00000424678|REFSEQ:NP_001138520|VEGA:OTTHUMP00000219546	Tax_Id=9606 Gene_Symbol=GPN1 GPN-loop GTPase 1 isoform c	NA	NA	NA	NA	1473	0.9966	3.9	0.19
IPI:IPI00921612.1	|TREMBL:B4DXU4|ENSEMBL:ENSP00000412170;ENSP00000427269|REFSEQ:NP_001138521|VEGA:OTTHUMP00000219545	Tax_Id=9606 Gene_Symbol=GPN1 GPN-loop GTPase 1 isoform d	NA	NA	NA	NA	1473	0.9966	3.9	0.19
IPI:IPI00922046.1	|TREMBL:B7Z228|ENSEMBL:ENSP00000431186|VEGA:OTTHUMP00000230969	Tax_Id=9606 Gene_Symbol=BTBD10 cDNA, FLJ79062, highly similar to BTB/POZ domain-containing protein 10	1472	1	10.1	0.15	NA	NA	NA	NA
IPI:IPI00922144.2	|TREMBL:B7Z4H1;F8WAB1|ENSEMBL:ENSP00000358264	Tax_Id=9606 Gene_Symbol=ABLIM1 Uncharacterized protein	1472	1	5.3	0.08	1473	1	6.4	0.37
IPI:IPI00922237.1	|TREMBL:B7ZKP8;Q53S92|ENSEMBL:ENSP00000440533	Tax_Id=9606 Gene_Symbol=UBXN2A Uncharacterized protein	1472	1	10.2	0.08	NA	NA	NA	NA
IPI:IPI00922322.3	|TREMBL:B7Z5H0;F5H1X5|ENSEMBL:ENSP00000446305	Tax_Id=9606 Gene_Symbol=NAP1L1 cDNA FLJ54129, highly similar to Nucleosome assembly protein 1-like 1	NA	NA	NA	NA	1473	0.9945	11	0.09
IPI:IPI00922415.1	|TREMBL:B7Z268	Tax_Id=9606 Gene_Symbol=SSBP1 cDNA FLJ51825, highly similar to Single-stranded DNA-binding protein, mitochondrial	1472	0.9894	12.4	0.03	NA	NA	NA	NA
IPI:IPI00922682.2	|TREMBL:B7Z2B5;F5H039|ENSEMBL:ENSP00000438404	Tax_Id=9606 Gene_Symbol=GPHN Uncharacterized protein	NA	NA	NA	NA	1473	0.9966	5	0.19
IPI:IPI00922694.2	|TREMBL:A1XP52;B7Z4T3;F5H3L8|ENSEMBL:ENSP00000421892;ENSP00000438817|VEGA:OTTHUMP00000224071	Tax_Id=9606 Gene_Symbol=HSPA9 Uncharacterized protein	1472	0.9404	1.9	0.03	NA	NA	NA	NA
IPI:IPI00924603.3	|SWISS-PROT:P27816-5|TREMBL:B9ZVR1|ENSEMBL:ENSP00000373243;ENSP00000416743|VEGA:OTTHUMP00000210730	Tax_Id=9606 Gene_Symbol=MAP4 Microtubule-associated protein	NA	NA	NA	NA	1473	1	5.1	0.37
IPI:IPI00924813.1	|ENSEMBL:ENSP00000410080|H-INV:HIT000006693|VEGA:OTTHUMP00000207757	Tax_Id=9606 Gene_Symbol=RPL37A Similar to Ribosomal protein L37a	1472	1	29.3	0.08	NA	NA	NA	NA
IPI:IPI00925046.1	|SWISS-PROT:P47897|TREMBL:A8K3A8;Q53HS0;Q96AW5|ENSEMBL:ENSP00000307567|REFSEQ:NP_005042|H-INV:HIT000040862|VEGA:OTTHUMP00000210569	Tax_Id=9606 Gene_Symbol=QARS Glutaminyl-tRNA synthetase	1472	1	2.4	0.05	NA	NA	NA	NA
IPI:IPI00925085.1	|TREMBL:E9PC74;Q59HD8|ENSEMBL:ENSP00000409142;ENSP00000442939|VEGA:OTTHUMP00000210847	Tax_Id=9606 Gene_Symbol=EIF2B5 Uncharacterized protein	NA	NA	NA	NA	1473	1	3.4	0.19
IPI:IPI00925411.1	|TREMBL:F8WE65|ENSEMBL:ENSP00000394670|VEGA:OTTHUMP00000208712	Tax_Id=9606 Gene_Symbol=PPIA Uncharacterized protein	1472	0.9763	11.7	0.03	NA	NA	NA	NA
IPI:IPI00925511.1	|TREMBL:B4DDN1;B4DNN3;B4DWJ2;Q9BUZ3;Q9H3A5|ENSEMBL:ENSP00000390015|VEGA:OTTHUMP00000210572	Tax_Id=9606 Gene_Symbol=QARS cDNA FLJ54314, highly similar to Glutaminyl-tRNA synthetase	1472	1	2.4	0.05	NA	NA	NA	NA
IPI:IPI00925747.1	|TREMBL:C9J5S7|ENSEMBL:ENSP00000405975|VEGA:OTTHUMP00000208711	Tax_Id=9606 Gene_Symbol=PPIA Peptidyl-prolyl cis-trans isomerase	1472	0.9763	11.7	0.03	NA	NA	NA	NA
IPI:IPI00925757.1	|TREMBL:C9IYJ3|ENSEMBL:ENSP00000406855|REFSEQ:NP_001189398|VEGA:OTTHUMP00000209309	Tax_Id=9606 Gene_Symbol=GBAS protein NipSnap homolog 2 isoform 2	1472	0.9998	7.7	0.05	NA	NA	NA	NA
IPI:IPI00926013.1	|TREMBL:C9JF13|ENSEMBL:ENSP00000403269|VEGA:OTTHUMP00000210581	Tax_Id=9606 Gene_Symbol=EIF4G1 Uncharacterized protein	NA	NA	NA	NA	1473	1	2.1	0.19
IPI:IPI00926175.1	|TREMBL:E9PEL3;Q6P4E4|ENSEMBL:ENSP00000388690|VEGA:OTTHUMP00000207759	Tax_Id=9606 Gene_Symbol=RPL37A Uncharacterized protein	1472	1	29.3	0.08	NA	NA	NA	NA
IPI:IPI00926400.1	|ENSEMBL:ENSP00000387779|VEGA:OTTHUMP00000207195	Tax_Id=9606 Gene_Symbol=RGPD5;RGPD6;RGPD8 Protein	NA	NA	NA	NA	1473	0.9939	1	0.09
IPI:IPI00926585.1	|TREMBL:F8WF65|ENSEMBL:ENSP00000399917|VEGA:OTTHUMP00000206339	Tax_Id=9606 Gene_Symbol=SNORA41;EEF1B2 Uncharacterized protein	1472	0.9894	51.7	0.03	NA	NA	NA	NA
IPI:IPI00926788.1	|TREMBL:B4DVT6;B5MD87|ENSEMBL:ENSP00000366802;ENSP00000404493|VEGA:OTTHUMP00000211293	Tax_Id=9606 Gene_Symbol=PYCRL cDNA FLJ52170, highly similar to Homo sapiens pyrroline-5-carboxylate reductase-like (PYCRL), mRNA	1472	1	21.7	0.17	NA	NA	NA	NA
IPI:IPI00926815.1	|TREMBL:C9J4Z3|ENSEMBL:ENSP00000410240|VEGA:OTTHUMP00000207758	Tax_Id=9606 Gene_Symbol=RPL37A Uncharacterized protein	1472	1	29.3	0.08	NA	NA	NA	NA
IPI:IPI00926917.1	|TREMBL:C9J6B6|ENSEMBL:ENSP00000398145|VEGA:OTTHUMP00000210590	Tax_Id=9606 Gene_Symbol=EIF4G1 Uncharacterized protein	NA	NA	NA	NA	1473	1	2.1	0.19
IPI:IPI00926977.1	|SWISS-PROT:P62333|ENSEMBL:ENSP00000401802|REFSEQ:NP_002797|H-INV:HIT000032433|VEGA:OTTHUMP00000179002	Tax_Id=9606 Gene_Symbol=PSMC6 26S protease regulatory subunit 10B	1472	1	11.1	0.08	1473	1	5	0.19
IPI:IPI00927101.1	|TREMBL:C9J9K3|ENSEMBL:ENSP00000410848|VEGA:OTTHUMP00000209610	Tax_Id=9606 Gene_Symbol=SNORA6;RPSAP15;SNORA62;RPSA Uncharacterized protein	1472	0.9894	4.4	0.03	1473	0.954	4.4	0.18
IPI:IPI00927379.1	|TREMBL:B8ZZ09|ENSEMBL:ENSP00000414508|VEGA:OTTHUMP00000206528	Tax_Id=9606 Gene_Symbol=LUC7L Uncharacterized protein	NA	NA	NA	NA	1473	0.9611	8.2	0.09
IPI:IPI00927454.1	|ENSEMBL:ENSP00000412338|VEGA:OTTHUMP00000208877	Tax_Id=9606 Gene_Symbol=ACAP2 Protein	1472	0.9811	6.1	0.03	1473	0.9966	6.1	0.09
IPI:IPI00927458.1	|TREMBL:D3YTB1|ENSEMBL:ENSP00000412393|VEGA:OTTHUMP00000207907	Tax_Id=9606 Gene_Symbol=RPL32 Uncharacterized protein	1472	1	17.3	0.08	1473	0.9925	9.8	0.09
IPI:IPI00927658.1	|TREMBL:F8W727|ENSEMBL:ENSP00000339064|VEGA:OTTHUMP00000207904	Tax_Id=9606 Gene_Symbol=RPL32 Uncharacterized protein	1472	1	17.3	0.08	1473	0.9925	9.8	0.09
IPI:IPI00927696.1	|TREMBL:C9JZW3|ENSEMBL:ENSP00000407730|VEGA:OTTHUMP00000206336	Tax_Id=9606 Gene_Symbol=SNORA41;EEF1B2 Uncharacterized protein	1472	0.9894	51.7	0.03	NA	NA	NA	NA
IPI:IPI00927799.1	|SWISS-PROT:P35222-2|TREMBL:B4DGU4;B4DL06;B4DSW9;E7ERS9|ENSEMBL:ENSP00000411226|VEGA:OTTHUMP00000209289	Tax_Id=9606 Gene_Symbol=CTNNB1 cDNA FLJ57878, highly similar to Beta-catenin	1472	1	3.1	0.06	NA	NA	NA	NA
IPI:IPI00927920.1	|TREMBL:F2Z2G2|ENSEMBL:ENSP00000393501;ENSP00000397793|VEGA:OTTHUMP00000206337;OTTHUMP00000206338	Tax_Id=9606 Gene_Symbol=SNORA41;EEF1B2 Uncharacterized protein	1472	0.9894	51.7	0.03	NA	NA	NA	NA
IPI:IPI00929158.2	|TREMBL:B7ZLY3;E7EV71|ENSEMBL:ENSP00000393057|REFSEQ:NP_001159736	Tax_Id=9606 Gene_Symbol=LTBP1 latent-transforming growth factor beta-binding protein 1 isoform 4 precursor	1472	1	8.2	0.22	1473	1	3.8	0.47
IPI:IPI00930072.1	|TREMBL:Q68CN4	Tax_Id=9606 Gene_Symbol=IGHG2 Putative uncharacterized protein DKFZp686E23209	1472	0.9832	2.2	0.03	NA	NA	NA	NA
IPI:IPI00930130.2	|TREMBL:B3KML9	Tax_Id=9606 Gene_Symbol=TUBB6 cDNA FLJ11352 fis, clone HEMBA1000020, highly similar to Tubulin beta-2C chain	NA	NA	NA	NA	1473	0.9997	6	0.24
IPI:IPI00930205.1	|ENSEMBL:ENSP00000426494|REFSEQ:NP_001153148|VEGA:OTTHUMP00000220937	Tax_Id=9606 Gene_Symbol=SYNCRIP heterogeneous nuclear ribonucleoprotein Q isoform 5	1472	1	4.2	0.06	1473	0.9932	2.3	0.09
IPI:IPI00930289.1	|SWISS-PROT:Q9P2N7-2|TREMBL:B7Z4L9;Q96HC9;Q9NW71|ENSEMBL:ENSP00000360943;ENSP00000360945;ENSP00000360949;ENSP00000412640;ENSP00000419803;ENSP00000440707|REFSEQ:NP_001161775|H-INV:HIT000250646|VEGA:OTT	Tax_Id=9606 Gene_Symbol=KLHL13 Isoform 2 of Kelch-like protein 13	1472	0.9997	12.1	0.1	NA	NA	NA	NA
IPI:IPI00930469.1	|SWISS-PROT:Q9P2N7-4|TREMBL:B7ZB44|REFSEQ:NP_001161772	Tax_Id=9606 Gene_Symbol=KLHL13 Isoform 4 of Kelch-like protein 13	1472	0.9997	12.1	0.1	NA	NA	NA	NA
IPI:IPI00930551.1	|SWISS-PROT:Q9P2N7-3|ENSEMBL:ENSP00000441029;ENSP00000444450|REFSEQ:NP_001161773;NP_001161774	Tax_Id=9606 Gene_Symbol=KLHL13 Isoform 3 of Kelch-like protein 13	1472	0.9997	12.1	0.1	NA	NA	NA	NA
IPI:IPI00930569.1	|SWISS-PROT:Q5XUX0-2	Tax_Id=9606 Gene_Symbol=FBXO31 Isoform 2 of F-box only protein 31	1472	1	3.7	0.05	NA	NA	NA	NA
IPI:IPI00930678.1	|ENSEMBL:ENSP00000375798|REFSEQ:NP_808210	Tax_Id=9606 Gene_Symbol=SNRPD2 small nuclear ribonucleoprotein Sm D2 isoform 2	1472	0.9873	9.3	0.03	NA	NA	NA	NA
IPI:IPI00935456.1	|TREMBL:B4E3P0;Q8N9C4|ENSEMBL:ENSP00000445349	Tax_Id=9606 Gene_Symbol=ACLY cDNA FLJ55447, highly similar to ATP-citrate synthase	1472	1	3.7	0.08	NA	NA	NA	NA
IPI:IPI00935906.1	|TREMBL:B4DM45;E9PGE1|ENSEMBL:ENSP00000386843|REFSEQ:NP_001128512|VEGA:OTTHUMP00000202448	Tax_Id=9606 Gene_Symbol=DCTN1 dynactin subunit 1 isoform 3	1472	1	4.4	0.1	1473	1	2.8	0.28
IPI:IPI00936708.1	|SWISS-PROT:P52948-4|ENSEMBL:ENSP00000380199|REFSEQ:NP_624357|VEGA:OTTHUMP00000013819	Tax_Id=9606 Gene_Symbol=NUP98 Isoform 4 of Nuclear pore complex protein Nup98-Nup96	1472	1	2.9	0.08	NA	NA	NA	NA
IPI:IPI00937239.2	|TREMBL:Q8WVC2|ENSEMBL:ENSP00000388332	Tax_Id=9606 Gene_Symbol=RPS21 40S ribosomal protein S21	1472	0.975	11.1	0.03	NA	NA	NA	NA
IPI:IPI00937278.2	|SWISS-PROT:P48556|TREMBL:Q5U0B3|ENSEMBL:ENSP00000215071|REFSEQ:NP_002803|H-INV:HIT000286074|VEGA:OTTHUMP00000198258	Tax_Id=9606 Gene_Symbol=PSMD8 26S proteasome non-ATPase regulatory subunit 8	NA	NA	NA	NA	1473	0.9286	2	0.09
IPI:IPI00937615.2	|SWISS-PROT:P26641|TREMBL:B4DSR4;Q2F838;Q2F840;Q53YD7|ENSEMBL:ENSP00000331901|REFSEQ:NP_001395|H-INV:HIT000049297|VEGA:OTTHUMP00000236167	Tax_Id=9606 Gene_Symbol=EEF1G Elongation factor 1-gamma	1472	1	15.6	0.24	1473	1	11.2	0.93
IPI:IPI00940257.2	|TREMBL:B4DYD8;Q96GI1;Q9HB74|ENSEMBL:ENSP00000423052|VEGA:OTTHUMP00000221653	Tax_Id=9606 Gene_Symbol=CCT5 cDNA FLJ52362, highly similar to T-complex protein 1 subunit epsilon	1472	1	12.9	0.14	NA	NA	NA	NA
IPI:IPI00940368.2	|TREMBL:C9K0X4;F8W8M4|ENSEMBL:ENSP00000433629	Tax_Id=9606 Gene_Symbol=ABLIM1 Uncharacterized protein	1472	1	5.3	0.08	1473	1	6.4	0.37
IPI:IPI00940393.3	|TREMBL:B4DNE0;Q2F837;Q504Z0;Q6IQ15;Q6P082;Q6P4C9;Q8TBL1;Q96C29;Q96CD8;Q96EB3|ENSEMBL:ENSP00000437371|H-INV:HIT000278607	Tax_Id=9606 Gene_Symbol=EEF1A1 Uncharacterized protein	1472	1	12.7	0.1	1473	1	6.3	0.27
IPI:IPI00940567.1	|SWISS-PROT:P35080-2|ENSEMBL:ENSP00000410464|REFSEQ:NP_002619|VEGA:OTTHUMP00000216339	Tax_Id=9606 Gene_Symbol=PFN2 Isoform IIb of Profilin-2	1472	0.9884	15.4	0.03	1473	0.9952	15.4	0.09
IPI:IPI00940816.2	|SWISS-PROT:Q92974-3|ENSEMBL:ENSP00000315325;ENSP00000357299|REFSEQ:NP_004714|VEGA:OTTHUMP00000018856	Tax_Id=9606 Gene_Symbol=ARHGEF2 Isoform 3 of Rho guanine nucleotide exchange factor 2	NA	NA	NA	NA	1473	0.9881	0.9	0.09
IPI:IPI00940842.2	|REFSEQ:XP_001126659	Tax_Id=9606 Gene_Symbol=LOC728026 hypothetical protein LOC728026	NA	NA	NA	NA	1473	0.9677	11.8	0.09
IPI:IPI00941255.1	|SWISS-PROT:O00303|ENSEMBL:ENSP00000310040;ENSP00000431800|REFSEQ:NP_003745|VEGA:OTTHUMP00000230693	Tax_Id=9606 Gene_Symbol=EIF3F Eukaryotic translation initiation factor 3 subunit F	1472	1	15.3	0.14	NA	NA	NA	NA
IPI:IPI00941463.1	|SWISS-PROT:Q99733|ENSEMBL:ENSP00000369915|REFSEQ:NP_005960|H-INV:HIT000221340|VEGA:OTTHUMP00000012671	Tax_Id=9606 Gene_Symbol=NAP1L4 Nucleosome assembly protein 1-like 4	NA	NA	NA	NA	1473	0.9748	9.9	0.09
IPI:IPI00941557.1	|SWISS-PROT:P32322|TREMBL:Q2TU78;Q8TBX0|ENSEMBL:ENSP00000328858|REFSEQ:NP_008838|H-INV:HIT000264656	Tax_Id=9606 Gene_Symbol=PYCR1 Pyrroline-5-carboxylate reductase 1, mitochondrial	1472	1	24.1	0.1	NA	NA	NA	NA
IPI:IPI00941649.1	|SWISS-PROT:O43390-2|TREMBL:E7ERE4|ENSEMBL:ENSP00000363745|REFSEQ:NP_001095868|VEGA:OTTHUMP00000003259	Tax_Id=9606 Gene_Symbol=HNRNPR Uncharacterized protein	NA	NA	NA	NA	1473	0.9932	2.3	0.09
IPI:IPI00941722.1	|TREMBL:Q5TG80|ENSEMBL:ENSP00000400285|VEGA:OTTHUMP00000000878	Tax_Id=9606 Gene_Symbol=KCNAB2 Uncharacterized protein	1472	0.9609	10.5	0.03	NA	NA	NA	NA
IPI:IPI00941900.1	|SWISS-PROT:O43852-1|TREMBL:D6QS59;Q6IAW5|ENSEMBL:ENSP00000249364|REFSEQ:NP_001210|VEGA:OTTHUMP00000212712	Tax_Id=9606 Gene_Symbol=CALU Isoform 1 of Calumenin	1472	0.9884	6.1	0.06	1473	0.9875	6.1	0.09
IPI:IPI00942006.2	|TREMBL:F8WF81|ENSEMBL:ENSP00000399813|VEGA:OTTHUMP00000238317	Tax_Id=9606 Gene_Symbol=DDB1 Uncharacterized protein	NA	NA	NA	NA	1473	0.9452	5.5	0.02
IPI:IPI00943173.1	|SWISS-PROT:Q9ULV4|ENSEMBL:ENSP00000261401;ENSP00000438341|REFSEQ:NP_055140|H-INV:HIT000026240	Tax_Id=9606 Gene_Symbol=CORO1C Coronin-1C	NA	NA	NA	NA	1473	0.9945	3.3	0.09
IPI:IPI00943263.1	|SWISS-PROT:Q3V6T2-3|TREMBL:B4DSN0|ENSEMBL:ENSP00000338728|REFSEQ:NP_001129069|H-INV:HIT000328700|VEGA:OTTHUMP00000201690	Tax_Id=9606 Gene_Symbol=CCDC88A Isoform 3 of Girdin	NA	NA	NA	NA	1473	1	1.2	0.17
IPI:IPI00943971.1	|SWISS-PROT:Q8IWI9-1|TREMBL:E7ENI0|ENSEMBL:ENSP00000219905|REFSEQ:NP_001157745	Tax_Id=9606 Gene_Symbol=MGA MAX gene-associated protein isoform 1	NA	NA	NA	NA	1473	1	1.5	0.36
IPI:IPI00944596.2	|SWISS-PROT:Q13268-2|ENSEMBL:ENSP00000344674|REFSEQ:NP_878912|VEGA:OTTHUMP00000164602	Tax_Id=9606 Gene_Symbol=DHRS2 dehydrogenase/reductase SDR family member 2 isoform 1	1472	1	26.5	0.11	NA	NA	NA	NA
IPI:IPI00945566.1	|TREMBL:F8WF69|ENSEMBL:ENSP00000419158|VEGA:OTTHUMP00000215631	Tax_Id=9606 Gene_Symbol=CLTA Uncharacterized protein	NA	NA	NA	NA	1473	0.9745	4.1	0.09
IPI:IPI00945689.1	|TREMBL:C9J0E9|ENSEMBL:ENSP00000418887|VEGA:OTTHUMP00000213409	Tax_Id=9606 Gene_Symbol=PSMD6 Uncharacterized protein	NA	NA	NA	NA	1473	1	7.6	0.21
IPI:IPI00945731.1	|TREMBL:B4DIN1|ENSEMBL:ENSP00000419746;ENSP00000442869|REFSEQ:NP_001171689|VEGA:OTTHUMP00000215626	Tax_Id=9606 Gene_Symbol=CLTA clathrin light chain A isoform d	NA	NA	NA	NA	1473	0.9745	4.1	0.09
IPI:IPI00945782.1	|TREMBL:Q96HY3|ENSEMBL:ENSP00000442853;ENSP00000450829	Tax_Id=9606 Gene_Symbol=CALM3;CALM2;CALM1 Uncharacterized protein	NA	NA	NA	NA	1473	0.9621	8	0.09
IPI:IPI00945846.1	|TREMBL:E7EQ64|ENSEMBL:ENSP00000417854|VEGA:OTTHUMP00000213669	Tax_Id=9606 Gene_Symbol=PRSS1 Uncharacterized protein	1472	0.9792	7	0.03	1473	0.9867	7	0.09
IPI:IPI00945855.1	|TREMBL:C9J712|ENSEMBL:ENSP00000417817;ENSP00000418142;ENSP00000418216;ENSP00000420202;ENSP00000420504|VEGA:OTTHUMP00000216343;OTTHUMP00000216344;OTTHUMP00000216351;OTTHUMP00000216352;OTTHUMP000002163	Tax_Id=9606 Gene_Symbol=PFN2 Uncharacterized protein	1472	0.9884	15.4	0.03	1473	0.9952	15.4	0.09
IPI:IPI00946092.2	|TREMBL:B3KQK3;F5H1Q9|ENSEMBL:ENSP00000417973;ENSP00000438994|REFSEQ:NP_001186603|VEGA:OTTHUMP00000212715	Tax_Id=9606 Gene_Symbol=CALU calumenin isoform f	1472	0.9884	6.1	0.06	1473	0.9875	6.1	0.09
IPI:IPI00946221.1	|TREMBL:C9JNW5|ENSEMBL:ENSP00000420380|VEGA:OTTHUMP00000214387	Tax_Id=9606 Gene_Symbol=RPL24 Uncharacterized protein	1472	1	17.4	0.06	1473	1	13.2	0.18
IPI:IPI00946754.1	|TREMBL:Q45KI0;Q53ZX7;Q53ZX8;Q53ZX9;Q86W17;Q86W18;Q86W19;Q86W20|ENSEMBL:ENSP00000419912|VEGA:OTTHUMP00000213670	Tax_Id=9606 Gene_Symbol=PRSS1 Protease serine 1	1472	0.9792	7	0.03	1473	0.9867	7	0.09
IPI:IPI00947095.1	|TREMBL:C9JQ45|ENSEMBL:ENSP00000420244|VEGA:OTTHUMP00000216345	Tax_Id=9606 Gene_Symbol=PFN2 Profilin	1472	0.9884	15.4	0.03	1473	0.9952	15.4	0.09
IPI:IPI00947310.1	|TREMBL:C9K0U8|ENSEMBL:ENSP00000419579|VEGA:OTTHUMP00000212290	Tax_Id=9606 Gene_Symbol=SSBP1 Uncharacterized protein	1472	0.9894	12.4	0.03	NA	NA	NA	NA
IPI:IPI00947363.2	|TREMBL:B4DN41|ENSEMBL:ENSP00000225792	Tax_Id=9606 Gene_Symbol=DDX5 cDNA FLJ53366, highly similar to Probable ATP-dependent RNA helicase DDX5	NA	NA	NA	NA	1473	0.9962	2.9	0.09
IPI:IPI00947393.1	|TREMBL:C9J959|ENSEMBL:ENSP00000418139|VEGA:OTTHUMP00000215104	Tax_Id=9606 Gene_Symbol=RBBP7 Uncharacterized protein	1472	0.975	3.2	0.03	NA	NA	NA	NA
IPI:IPI00947396.1	|TREMBL:C9J7B7|ENSEMBL:ENSP00000418303|VEGA:OTTHUMP00000213410	Tax_Id=9606 Gene_Symbol=PSMD6 Uncharacterized protein	NA	NA	NA	NA	1473	1	7.6	0.21
IPI:IPI00952607.1	|TREMBL:B7Z4T9;F8WAM2|ENSEMBL:ENSP00000412996;ENSP00000437824|REFSEQ:NP_001159757|VEGA:OTTHUMP00000202332	Tax_Id=9606 Gene_Symbol=CCT7 T-complex protein 1 subunit eta isoform d	1472	0.9894	4.4	0.03	1473	0.9173	2.4	0.09
IPI:IPI00953181.1	|SWISS-PROT:P52948-6|ENSEMBL:ENSP00000413146|VEGA:OTTHUMP00000013842	Tax_Id=9606 Gene_Symbol=NUP98 Isoform 6 of Nuclear pore complex protein Nup98-Nup96	1472	1	2.9	0.08	NA	NA	NA	NA
IPI:IPI00953325.1	|TREMBL:C9JGE3|ENSEMBL:ENSP00000330896	Tax_Id=9606 Gene_Symbol=EWSR1 Uncharacterized protein	NA	NA	NA	NA	1473	0.9689	4.5	0.09
IPI:IPI00955980.2	|SWISS-PROT:Q04637-3|ENSEMBL:ENSP00000391935|H-INV:HIT000385290|VEGA:OTTHUMP00000210586	Tax_Id=9606 Gene_Symbol=EIF4G1 Isoform B of Eukaryotic translation initiation factor 4 gamma 1	NA	NA	NA	NA	1473	1	2.1	0.19
IPI:IPI00956184.1	|SWISS-PROT:O14715|ENSEMBL:ENSP00000306637|REFSEQ:NP_001157935|VEGA:OTTHUMP00000225155	Tax_Id=9606 Gene_Symbol=RGPD8 RANBP2-like and GRIP domain-containing protein 8	NA	NA	NA	NA	1473	0.9939	1	0.09
IPI:IPI00956559.1	|TREMBL:B2RU06;B2RU10;B4DGF1;E9PFM1;Q4LE58|ENSEMBL:ENSP00000338020;ENSP00000371767;ENSP00000416255|REFSEQ:NP_001181875;NP_001181876|VEGA:OTTHUMP00000210588;OTTHUMP00000210589	Tax_Id=9606 Gene_Symbol=EIF4G1 eukaryotic translation initiation factor 4 gamma 1 isoform 6	NA	NA	NA	NA	1473	1	2.1	0.19
IPI:IPI00963939.1	|TREMBL:D6RCK3|ENSEMBL:ENSP00000427216|VEGA:OTTHUMP00000219146	Tax_Id=9606 Gene_Symbol=MOBKL1A Uncharacterized protein	1472	0.9395	8.2	0.03	1473	0.9505	8.2	0.09
IPI:IPI00964079.1	|TREMBL:B4DDU6;E9PCA1|ENSEMBL:ENSP00000423318|VEGA:OTTHUMP00000220727	Tax_Id=9606 Gene_Symbol=CCT5 Uncharacterized protein	1472	1	12.9	0.14	NA	NA	NA	NA
IPI:IPI00964123.1	|TREMBL:B4DGX3;E9PBS1|ENSEMBL:ENSP00000424053|VEGA:OTTHUMP00000219411	Tax_Id=9606 Gene_Symbol=PAICS Uncharacterized protein	1472	0.9699	2.4	0.03	NA	NA	NA	NA
IPI:IPI00964648.1	|ENSEMBL:ENSP00000420926|VEGA:OTTHUMP00000219469	Tax_Id=9606 Gene_Symbol=HNRNPD 30 kDa protein	NA	NA	NA	NA	1473	0.9899	4.9	0.22
IPI:IPI00964686.1	|TREMBL:D6R9P3|ENSEMBL:ENSP00000423495|VEGA:OTTHUMP00000223976	Tax_Id=9606 Gene_Symbol=HNRNPAB Uncharacterized protein	1472	0.9894	4.6	0.03	1473	0.9999	8.2	0.13
IPI:IPI00964855.2	|TREMBL:B4DXI1;B4DZT5;E7EWW2|ENSEMBL:ENSP00000399367	Tax_Id=9606 Gene_Symbol=CCT5 cDNA FLJ54333, highly similar to T-complex protein 1 subunit epsilon	1472	1	12.9	0.14	NA	NA	NA	NA
IPI:IPI00964992.1	|TREMBL:D6RBZ0|ENSEMBL:ENSP00000422501|VEGA:OTTHUMP00000223975	Tax_Id=9606 Gene_Symbol=HNRNPAB Uncharacterized protein	1472	0.9894	4.6	0.03	1473	0.9999	8.2	0.13
IPI:IPI00965062.1	|TREMBL:D6RDJ2|ENSEMBL:ENSP00000420900|VEGA:OTTHUMP00000222331	Tax_Id=9606 Gene_Symbol=RPS23 Uncharacterized protein	NA	NA	NA	NA	1473	0.9915	14.5	0.09
IPI:IPI00965064.1	|TREMBL:E7EMC7|ENSEMBL:ENSP00000424477|VEGA:OTTHUMP00000223467	Tax_Id=9606 Gene_Symbol=SQSTM1 Uncharacterized protein	NA	NA	NA	NA	1473	0.9106	4.7	0.09
IPI:IPI00965105.1	|SWISS-PROT:O94979-8|TREMBL:D6REX3|ENSEMBL:ENSP00000407944;ENSP00000421633|VEGA:OTTHUMP00000218824	Tax_Id=9606 Gene_Symbol=SEC31A Uncharacterized protein	1472	1	2.7	0.08	NA	NA	NA	NA
IPI:IPI00965179.1	|TREMBL:D6RFM2|ENSEMBL:ENSP00000426521|VEGA:OTTHUMP00000218068	Tax_Id=9606 Gene_Symbol=TPM3 Uncharacterized protein	NA	NA	NA	NA	1473	0.9956	5.7	0.09
IPI:IPI00965269.1	|TREMBL:B4DE30;B7ZAR1|ENSEMBL:ENSP00000427297|VEGA:OTTHUMP00000220953	Tax_Id=9606 Gene_Symbol=CCT5 cDNA, FLJ79275, highly similar to T-complex protein 1 subunit epsilon	1472	1	12.9	0.14	NA	NA	NA	NA
IPI:IPI00965303.1	|TREMBL:D6RAN4|ENSEMBL:ENSP00000421872|VEGA:OTTHUMP00000218429	Tax_Id=9606 Gene_Symbol=RPL9 Uncharacterized protein	NA	NA	NA	NA	1473	0.9841	11	0.09
IPI:IPI00965308.1	|TREMBL:D6RBR0;D6RFJ8|ENSEMBL:ENSP00000422614|VEGA:OTTHUMP00000219246	Tax_Id=9606 Gene_Symbol=G3BP2 Uncharacterized protein	1472	0.9481	3.1	0.03	NA	NA	NA	NA
IPI:IPI00965359.2	|TREMBL:F2Z2S2;F5GX82;Q6AI58|ENSEMBL:ENSP00000421584;ENSP00000441114|VEGA:OTTHUMP00000220638	Tax_Id=9606 Gene_Symbol=FRYL Uncharacterized protein	1472	1	0.9	0.08	1473	1	3.6	0.98
IPI:IPI00965360.1	|TREMBL:B7ZL00|ENSEMBL:ENSP00000424451|VEGA:OTTHUMP00000218822	Tax_Id=9606 Gene_Symbol=SEC31A Uncharacterized protein	1472	1	2.7	0.08	NA	NA	NA	NA
IPI:IPI00965722.2	|TREMBL:B4DYC8;E7ENZ3|ENSEMBL:ENSP00000426923|VEGA:OTTHUMP00000220728	Tax_Id=9606 Gene_Symbol=CCT5 cDNA FLJ52361, highly similar to T-complex protein 1 subunit epsilon	1472	1	12.9	0.14	NA	NA	NA	NA
IPI:IPI00965726.1	|TREMBL:D6RCQ6|ENSEMBL:ENSP00000425561|REFSEQ:NP_001124151|VEGA:OTTHUMP00000219704	Tax_Id=9606 Gene_Symbol=EIF4E eukaryotic translation initiation factor 4E isoform 2	1472	0.976	3.7	0.03	NA	NA	NA	NA
IPI:IPI00965952.1	|TREMBL:D6RAF8|ENSEMBL:ENSP00000421952|VEGA:OTTHUMP00000219403	Tax_Id=9606 Gene_Symbol=HNRNPD Uncharacterized protein	NA	NA	NA	NA	1473	0.9899	4.9	0.22
IPI:IPI00966031.1	|TREMBL:D6RBW1|ENSEMBL:ENSP00000423977|VEGA:OTTHUMP00000219703	Tax_Id=9606 Gene_Symbol=EIF4E Uncharacterized protein	1472	0.976	3.7	0.03	NA	NA	NA	NA
IPI:IPI00966084.1	|TREMBL:D6RD63|ENSEMBL:ENSP00000425486|VEGA:OTTHUMP00000219389	Tax_Id=9606 Gene_Symbol=COPS4 Uncharacterized protein	1472	1	9.1	0.05	NA	NA	NA	NA
IPI:IPI00966142.1	|TREMBL:Q6ZR29|ENSEMBL:ENSP00000425344|VEGA:OTTHUMP00000220636	Tax_Id=9606 Gene_Symbol=FRYL cDNA FLJ46702 fis, clone TRACH3014183	1472	1	0.9	0.08	NA	NA	NA	NA
IPI:IPI00966180.1	|TREMBL:Q6ZNJ2|ENSEMBL:ENSP00000423435|VEGA:OTTHUMP00000221557	Tax_Id=9606 Gene_Symbol=EXOC3 FLJ00339 protein	NA	NA	NA	NA	1473	0.9261	1.9	0.09
IPI:IPI00966238.2	|TREMBL:B7Z1V7;B7Z4V2;D6RJI2;Q2F839|ENSEMBL:ENSP00000425598;ENSP00000445065|VEGA:OTTHUMP00000224075	Tax_Id=9606 Gene_Symbol=HSPA9 cDNA FLJ51907, highly similar to Stress-70 protein, mitochondrial	1472	0.9404	1.9	0.03	NA	NA	NA	NA
IPI:IPI00966370.1	|TREMBL:D6RIX0|ENSEMBL:ENSP00000425833|VEGA:OTTHUMP00000222332	Tax_Id=9606 Gene_Symbol=RPS23 Uncharacterized protein	NA	NA	NA	NA	1473	0.9915	14.5	0.09
IPI:IPI00966405.1	|TREMBL:B4DIW6|ENSEMBL:ENSP00000408027|REFSEQ:NP_001177978|VEGA:OTTHUMP00000218819	Tax_Id=9606 Gene_Symbol=SEC31A protein transport protein Sec31A isoform 5	1472	1	2.7	0.08	NA	NA	NA	NA
IPI:IPI00966482.1	|TREMBL:B3KST5|ENSEMBL:ENSP00000425976|VEGA:OTTHUMP00000219385	Tax_Id=9606 Gene_Symbol=COPS4 cDNA FLJ36919 fis, clone BRACE2003987, highly similar to COP9 signalosome complex subunit 4	1472	1	9.1	0.05	NA	NA	NA	NA
IPI:IPI00966664.1	|TREMBL:D6R904|ENSEMBL:ENSP00000422207|VEGA:OTTHUMP00000218070	Tax_Id=9606 Gene_Symbol=TPM3 Uncharacterized protein	NA	NA	NA	NA	1473	0.9956	5.7	0.09
IPI:IPI00966770.1	|TREMBL:D6RAX7|ENSEMBL:ENSP00000424655|VEGA:OTTHUMP00000219387	Tax_Id=9606 Gene_Symbol=COPS4 Uncharacterized protein	1472	1	9.1	0.05	NA	NA	NA	NA
IPI:IPI00966854.1	|TREMBL:D6RD18|ENSEMBL:ENSP00000427110|VEGA:OTTHUMP00000223972	Tax_Id=9606 Gene_Symbol=HNRNPAB Uncharacterized protein	1472	0.9894	4.6	0.03	1473	0.9999	8.2	0.13
IPI:IPI00966877.1	|TREMBL:B3KP09;B4DQW2|ENSEMBL:ENSP00000420957|REFSEQ:NP_001180384|H-INV:HIT000012070|VEGA:OTTHUMP00000220641	Tax_Id=9606 Gene_Symbol=NSUN2 tRNA (cytosine-5-)-methyltransferase NSUN2 isoform 2	1472	0.976	9.4	0.03	NA	NA	NA	NA
IPI:IPI00966946.1	|TREMBL:D6RAS3|ENSEMBL:ENSP00000421783|VEGA:OTTHUMP00000220642	Tax_Id=9606 Gene_Symbol=NSUN2 Uncharacterized protein	1472	0.976	9.4	0.03	NA	NA	NA	NA
IPI:IPI00966986.1	|TREMBL:D6RD47|ENSEMBL:ENSP00000425865;ENSP00000427043|VEGA:OTTHUMP00000222334;OTTHUMP00000222652	Tax_Id=9606 Gene_Symbol=RPS23 Uncharacterized protein	NA	NA	NA	NA	1473	0.9915	14.5	0.09
IPI:IPI00967027.1	|TREMBL:D6RFN0|ENSEMBL:ENSP00000424791|VEGA:OTTHUMP00000219386	Tax_Id=9606 Gene_Symbol=COPS4 Uncharacterized protein	1472	1	9.1	0.05	NA	NA	NA	NA
IPI:IPI00967073.2	|TREMBL:D6RAT0|ENSEMBL:ENSP00000421770;ENSP00000426282|VEGA:OTTHUMP00000220242;OTTHUMP00000220245	Tax_Id=9606 Gene_Symbol=SNORD73A;RPS3A Uncharacterized protein	NA	NA	NA	NA	1473	1	14.5	0.28
IPI:IPI00967562.1	|TREMBL:D6RF44|ENSEMBL:ENSP00000426666|VEGA:OTTHUMP00000219468	Tax_Id=9606 Gene_Symbol=HNRNPD Uncharacterized protein	NA	NA	NA	NA	1473	0.9899	4.9	0.22
IPI:IPI00967876.1	|ENSEMBL:ENSP00000424796|VEGA:OTTHUMP00000218430	Tax_Id=9606 Gene_Symbol=RPL9 Protein	NA	NA	NA	NA	1473	0.9841	11	0.09
IPI:IPI00967947.1	|TREMBL:B2RE06;Q69YP2;Q6P2E8|ENSEMBL:ENSP00000323377;ENSP00000425587|REFSEQ:NP_009208|H-INV:HIT000261488|VEGA:OTTHUMP00000221555	Tax_Id=9606 Gene_Symbol=EXOC3 exocyst complex component 3	NA	NA	NA	NA	1473	0.9261	1.9	0.09
IPI:IPI00968128.1	|ENSEMBL:ENSP00000425250|VEGA:OTTHUMP00000218427	Tax_Id=9606 Gene_Symbol=RPL9 Protein	NA	NA	NA	NA	1473	0.9841	11	0.09
IPI:IPI00968218.1	|TREMBL:B4DS90;E9PFU0|ENSEMBL:ENSP00000423804|VEGA:OTTHUMP00000222054	Tax_Id=9606 Gene_Symbol=ENC1 Uncharacterized protein	1472	1	5.6	0.08	NA	NA	NA	NA
IPI:IPI00968307.1	|TREMBL:D6R9I7|ENSEMBL:ENSP00000422071|VEGA:OTTHUMP00000222333	Tax_Id=9606 Gene_Symbol=RPS23 Uncharacterized protein	NA	NA	NA	NA	1473	0.9915	14.5	0.09
IPI:IPI00970911.1	|SWISS-PROT:Q12933-3	Tax_Id=9606 Gene_Symbol=TRAF2 Isoform 3 of TNF receptor-associated factor 2	1472	0.9999	9.3	0.05	NA	NA	NA	NA
IPI:IPI00970988.1	|SWISS-PROT:Q12933-4|TREMBL:B1AMX7|ENSEMBL:ENSP00000400061;ENSP00000405860|VEGA:OTTHUMP00000022626	Tax_Id=9606 Gene_Symbol=TRAF2 Isoform 4 of TNF receptor-associated factor 2	1472	0.9999	9.3	0.05	NA	NA	NA	NA
IPI:IPI00973086.1	|SWISS-PROT:Q14766-5|ENSEMBL:ENSP00000374653;ENSP00000417591|VEGA:OTTHUMP00000214281	Tax_Id=9606 Gene_Symbol=LTBP1 Isoform 5 of Latent-transforming growth factor beta-binding protein 1	1472	1	8.2	0.22	1473	1	3.8	0.47
IPI:IPI00973177.1	|SWISS-PROT:Q14766-4|ENSEMBL:ENSP00000346467	Tax_Id=9606 Gene_Symbol=LTBP1 Isoform 4 of Latent-transforming growth factor beta-binding protein 1	1472	1	8.2	0.22	1473	1	3.8	0.47
IPI:IPI00973457.1	|SWISS-PROT:Q13561-1|TREMBL:B3KTX4|ENSEMBL:ENSP00000447824|H-INV:HIT000273300	Tax_Id=9606 Gene_Symbol=DCTN2 Isoform 1 of Dynactin subunit 2	1472	1	15	0.11	NA	NA	NA	NA
IPI:IPI00973500.1	|SWISS-PROT:Q13561-3	Tax_Id=9606 Gene_Symbol=DCTN2 Isoform 3 of Dynactin subunit 2	1472	1	15	0.11	NA	NA	NA	NA
IPI:IPI00973572.2	|TREMBL:E7EVV7|ENSEMBL:ENSP00000351703	Tax_Id=9606 Gene_Symbol=PTMA Uncharacterized protein	NA	NA	NA	NA	1473	0.9677	11.8	0.09
IPI:IPI00973757.1	|TREMBL:Q15164;Q3B867|ENSEMBL:ENSP00000398267|VEGA:OTTHUMP00000230701	Tax_Id=9606 Gene_Symbol=PABPC4 PABPC4 protein (Fragment)	NA	NA	NA	NA	1473	0.9817	6.4	0.13
IPI:IPI00973800.1	|TREMBL:E5RH09|ENSEMBL:ENSP00000430035|VEGA:OTTHUMP00000223068	Tax_Id=9606 Gene_Symbol=RARS Uncharacterized protein	NA	NA	NA	NA	1473	0.9945	8	0.09
IPI:IPI00973816.1	|ENSEMBL:ENSP00000333811|VEGA:OTTHUMP00000230668	Tax_Id=9606 Gene_Symbol=PSMD13 40 kDa protein	1472	1	5.8	0.06	1473	1	5.8	0.18
IPI:IPI00973925.2	|ENSEMBL:ENSP00000427846|VEGA:OTTHUMP00000227112	Tax_Id=9606 Gene_Symbol=MRPS28 Protein	NA	NA	NA	NA	1473	0.9939	17.4	0.09
IPI:IPI00973977.1	|ENSEMBL:ENSP00000405965|REFSEQ:NP_008868|H-INV:HIT000037683	Tax_Id=9606 Gene_Symbol=LOC728825;SUMO2 small ubiquitin-related modifier 2 isoform a precursor	1472	0.9999	31	0.05	1473	0.9935	16.9	0.09
IPI:IPI00974176.1	|TREMBL:E5RJR5|ENSEMBL:ENSP00000431067|VEGA:OTTHUMP00000228275	Tax_Id=9606 Gene_Symbol=SKP1 Uncharacterized protein	NA	NA	NA	NA	1473	0.9959	7.4	0.19
IPI:IPI00974484.1	|ENSEMBL:ENSP00000278572|VEGA:OTTHUMP00000229877	Tax_Id=9606 Gene_Symbol=RPS3 28 kDa protein	1472	1	26.6	0.11	1473	1	29.8	0.46
IPI:IPI00974544.1	|SWISS-PROT:P62258-2|TREMBL:B4DJF2;B7ZA86|ENSEMBL:ENSP00000406058	Tax_Id=9606 Gene_Symbol=YWHAE Isoform SV of 14-3-3 protein epsilon	1472	1	18.5	0.09	NA	NA	NA	NA
IPI:IPI00975528.1	|TREMBL:E9PRC8|ENSEMBL:ENSP00000434232|VEGA:OTTHUMP00000231498	Tax_Id=9606 Gene_Symbol=CCT3 Uncharacterized protein	NA	NA	NA	NA	1473	0.9997	9.8	0.17
IPI:IPI00975663.1	|TREMBL:E9PKB5|ENSEMBL:ENSP00000435398|VEGA:OTTHUMP00000232009	Tax_Id=9606 Gene_Symbol=PPM1A Uncharacterized protein	NA	NA	NA	NA	1473	0.9949	3.7	0.09
IPI:IPI00975690.1	|TREMBL:B0YJC4;B3KRK8;F5H288|ENSEMBL:ENSP00000435613;ENSP00000439432|VEGA:OTTHUMP00000019225	Tax_Id=9606 Gene_Symbol=VIM Vimentin variant 3	1472	1	24.9	0.1	NA	NA	NA	NA
IPI:IPI00975850.1	|TREMBL:E9PIZ3|ENSEMBL:ENSP00000431931|VEGA:OTTHUMP00000229069	Tax_Id=9606 Gene_Symbol=RPL8 Uncharacterized protein	NA	NA	NA	NA	1473	1	12.2	0.18
IPI:IPI00975879.1	|TREMBL:F2Z2K0|ENSEMBL:ENSP00000434067|VEGA:OTTHUMP00000029973	Tax_Id=9606 Gene_Symbol=NSFL1C Uncharacterized protein	1472	0.9998	10.9	0.05	NA	NA	NA	NA
IPI:IPI00975963.1	|TREMBL:E9PK01|ENSEMBL:ENSP00000433611|VEGA:OTTHUMP00000231355	Tax_Id=9606 Gene_Symbol=EEF1D Uncharacterized protein	1472	1	56.6	0.13	NA	NA	NA	NA
IPI:IPI00976140.1	|ENSEMBL:ENSP00000434298|VEGA:OTTHUMP00000018167	Tax_Id=9606 Gene_Symbol=RPL21;SNORD102;SNORA27;RPL21P19 10 kDa protein	1472	1	29.9	0.08	NA	NA	NA	NA
IPI:IPI00976502.1	|ENSEMBL:ENSP00000303659	Tax_Id=9606 Gene_Symbol=RGPD3 198 kDa protein	NA	NA	NA	NA	1473	0.9939	1	0.09
IPI:IPI00976576.1	|ENSEMBL:ENSP00000220959|VEGA:OTTHUMP00000227453	Tax_Id=9606 Gene_Symbol=UBR5 309 kDa protein	1472	1	8.8	0.43	1473	1	0.8	0.18
IPI:IPI00976589.1	|TREMBL:E9PL71|ENSEMBL:ENSP00000431460|VEGA:OTTHUMP00000231356	Tax_Id=9606 Gene_Symbol=EEF1D Uncharacterized protein	1472	0.9429	43.3	0.09	NA	NA	NA	NA
IPI:IPI00976594.1	|TREMBL:B4E0E9	Tax_Id=9606 Gene_Symbol=MARS cDNA FLJ55046, highly similar to Methionyl-tRNA synthetase	1472	0.9999	9	0.06	NA	NA	NA	NA
IPI:IPI00976899.1	|TREMBL:E9PKZ0|ENSEMBL:ENSP00000433464;ENSP00000434535|VEGA:OTTHUMP00000229068;OTTHUMP00000229072	Tax_Id=9606 Gene_Symbol=RPL8 Uncharacterized protein	NA	NA	NA	NA	1473	1	12.2	0.18
IPI:IPI00977156.1	|TREMBL:E5RIT4|ENSEMBL:ENSP00000430678|VEGA:OTTHUMP00000227743	Tax_Id=9606 Gene_Symbol=EIF3E Uncharacterized protein	1472	1	26.7	0.06	NA	NA	NA	NA
IPI:IPI00977285.1	|TREMBL:E9PQ49|ENSEMBL:ENSP00000434448|VEGA:OTTHUMP00000231358	Tax_Id=9606 Gene_Symbol=EEF1D Uncharacterized protein	1472	1	56.6	0.13	NA	NA	NA	NA
IPI:IPI00977430.1	|TREMBL:B4DUR8|ENSEMBL:ENSP00000357244;ENSP00000431543|VEGA:OTTHUMP00000231497	Tax_Id=9606 Gene_Symbol=CCT3 cDNA, FLJ79286, highly similar to T-complex protein 1 subunit gamma	NA	NA	NA	NA	1473	0.9997	9.8	0.17
IPI:IPI00977511.1	|TREMBL:B4E026|ENSEMBL:ENSP00000431723|VEGA:OTTHUMP00000235704	Tax_Id=9606 Gene_Symbol=BIRC2 cDNA FLJ57692	1472	0.9793	1.7	0.03	NA	NA	NA	NA
IPI:IPI00977658.1	|SWISS-PROT:O15372|TREMBL:B4DJN9;Q5BKY2;Q6IB98|ENSEMBL:ENSP00000429931|REFSEQ:NP_003747|VEGA:OTTHUMP00000227892	Tax_Id=9606 Gene_Symbol=EIF3H Eukaryotic translation initiation factor 3 subunit H	1472	1	20.2	0.15	1473	1	12.5	0.37
IPI:IPI00977661.1	|REFSEQ:NP_001186284	Tax_Id=9606 Gene_Symbol=RPL17-C18ORF32 RPL17-C18orf32 protein isoform 1	1472	0.9832	6.2	0.03	1473	0.9999	10.3	0.18
IPI:IPI00977833.1	|TREMBL:E7EQV3|ENSEMBL:ENSP00000429594|VEGA:OTTHUMP00000227463	Tax_Id=9606 Gene_Symbol=PABPC1 Uncharacterized protein	NA	NA	NA	NA	1473	0.9899	3.3	0.14
IPI:IPI00977844.1	|ENSEMBL:ENSP00000228140|VEGA:OTTHUMP00000231661	Tax_Id=9606 Gene_Symbol=RPS13 17 kDa protein	1472	0.9462	8.6	0.03	1473	0.9611	8.6	0.09
IPI:IPI00977883.1	|TREMBL:E9PNB5;F5H3J2|ENSEMBL:ENSP00000437241;ENSP00000438871|REFSEQ:NP_001182122|VEGA:OTTHUMP00000231454	Tax_Id=9606 Gene_Symbol=NASP nuclear autoantigenic sperm protein isoform 4	NA	NA	NA	NA	1473	0.9999	3.5	0.18
IPI:IPI00977912.1	|ENSEMBL:ENSP00000386655|REFSEQ:NP_001186902	Tax_Id=9606 Gene_Symbol=RPL36A-HNRNPH2 RPL36A-HNRNPH2 read-through transcript isoform a	1472	0.9999	15.2	0.06	1473	0.9952	8.5	0.09
IPI:IPI00977964.1	|TREMBL:E9PLL6;Q9BQQ5|ENSEMBL:ENSP00000433259|VEGA:OTTHUMP00000231159	Tax_Id=9606 Gene_Symbol=RPL27A Uncharacterized protein	1472	1	23.1	0.06	1473	1	25.3	0.22
IPI:IPI00978180.1	|REFSEQ:NP_001189399	Tax_Id=9606 Gene_Symbol=RPS10-NUDT3 RPS10-NUDT3 protein	1472	0.9873	5.5	0.03	NA	NA	NA	NA
IPI:IPI00978298.2	|TREMBL:E9PL09|ENSEMBL:ENSP00000433421|VEGA:OTTHUMP00000229880	Tax_Id=9606 Gene_Symbol=RPS3 Uncharacterized protein	1472	1	26.6	0.11	1473	1	29.8	0.46
IPI:IPI00978434.1	|TREMBL:E9PNR9|ENSEMBL:ENSP00000432349;ENSP00000432788|VEGA:OTTHUMP00000236171;OTTHUMP00000236181	Tax_Id=9606 Gene_Symbol=PRMT1 Uncharacterized protein	1472	1	16.9	0.06	NA	NA	NA	NA
IPI:IPI00978457.1	|TREMBL:E9PKI2|ENSEMBL:ENSP00000433512|VEGA:OTTHUMP00000229321	Tax_Id=9606 Gene_Symbol=NAP1L4 Uncharacterized protein	NA	NA	NA	NA	1473	0.9748	9.9	0.09
IPI:IPI00978462.1	|TREMBL:E9PPR1|ENSEMBL:ENSP00000436933|VEGA:OTTHUMP00000231008	Tax_Id=9606 Gene_Symbol=EEF1D Uncharacterized protein	1472	1	56.6	0.13	NA	NA	NA	NA
IPI:IPI00978541.1	|TREMBL:E9PJF4|ENSEMBL:ENSP00000433741|VEGA:OTTHUMP00000228843	Tax_Id=9606 Gene_Symbol=CLNS1A Uncharacterized protein	NA	NA	NA	NA	1473	1	51	0.18
IPI:IPI00978796.1	|ENSEMBL:ENSP00000432155;ENSP00000432226;ENSP00000433131;ENSP00000433910|VEGA:OTTHUMP00000233680;OTTHUMP00000233682;OTTHUMP00000233740;OTTHUMP00000233741	Tax_Id=9606 Gene_Symbol=CFL1 17 kDa protein	1472	1	63.8	0.3	1473	1	16.8	0.26
IPI:IPI00979045.1	|ENSEMBL:ENSP00000433480|VEGA:OTTHUMP00000236179	Tax_Id=9606 Gene_Symbol=PRMT1 Protein	1472	1	16.9	0.06	NA	NA	NA	NA
IPI:IPI00979151.1	|TREMBL:E9PS34|ENSEMBL:ENSP00000432126|VEGA:OTTHUMP00000229279	Tax_Id=9606 Gene_Symbol=NAP1L4 Uncharacterized protein	NA	NA	NA	NA	1473	0.9748	9.9	0.09
IPI:IPI00979226.1	|TREMBL:B4E3C2|ENSEMBL:ENSP00000352143|REFSEQ:NP_001186274	Tax_Id=9606 Gene_Symbol=RPL17 60S ribosomal protein L17 isoform b	1472	0.9832	6.2	0.03	NA	NA	NA	NA
IPI:IPI00979352.1	|REFSEQ:NP_001171690	Tax_Id=9606 Gene_Symbol=CLTA clathrin light chain A isoform e	NA	NA	NA	NA	1473	0.9745	4.1	0.09
IPI:IPI00979423.1	|TREMBL:E9PM69|ENSEMBL:ENSP00000433097|VEGA:OTTHUMP00000236493	Tax_Id=9606 Gene_Symbol=PSMC3 Uncharacterized protein	NA	NA	NA	NA	1473	0.9949	2.8	0.09
IPI:IPI00979485.1	|TREMBL:E9PS38|ENSEMBL:ENSP00000432117|VEGA:OTTHUMP00000235206	Tax_Id=9606 Gene_Symbol=NEDD8-MDP1 Uncharacterized protein	1472	1	56	0.21	NA	NA	NA	NA
IPI:IPI00979595.1	|TREMBL:E9PQD7|ENSEMBL:ENSP00000436865|VEGA:OTTHUMP00000231872	Tax_Id=9606 Gene_Symbol=RPS2 Uncharacterized protein	1472	1	23	0.14	1473	0.936	5.3	0.09
IPI:IPI00979847.1	|TREMBL:E9PJJ2|ENSEMBL:ENSP00000431799|VEGA:OTTHUMP00000229280	Tax_Id=9606 Gene_Symbol=NAP1L4 Uncharacterized protein	NA	NA	NA	NA	1473	0.9748	9.9	0.09
IPI:IPI00979853.1	|ENSEMBL:ENSP00000319910|VEGA:OTTHUMP00000232445	Tax_Id=9606 Gene_Symbol=EIF3M 22 kDa protein	1472	0.9481	13.5	0.03	NA	NA	NA	NA
IPI:IPI00979860.1	|ENSEMBL:ENSP00000347081	Tax_Id=9606 Gene_Symbol=RGPD4 198 kDa protein	NA	NA	NA	NA	1473	0.9939	1	0.09
IPI:IPI00979926.1	|TREMBL:Q9P1H0|ENSEMBL:ENSP00000263309|VEGA:OTTHUMP00000228613	Tax_Id=9606 Gene_Symbol=CLNS1A PRO1478	1472	1	41.3	0.11	1473	1	51	0.18
IPI:IPI00979930.1	|TREMBL:E5RIT6|ENSEMBL:ENSP00000430673|VEGA:OTTHUMP00000223522	Tax_Id=9606 Gene_Symbol=RPL26L1 Uncharacterized protein	NA	NA	NA	NA	1473	1	7	0.19
IPI:IPI00980037.1	|TREMBL:E5RG56|ENSEMBL:ENSP00000427823|VEGA:OTTHUMP00000226610	Tax_Id=9606 Gene_Symbol=ASPH Uncharacterized protein	1472	0.9997	12.3	0.03	NA	NA	NA	NA
IPI:IPI00980133.1	|TREMBL:E9PLZ1|ENSEMBL:ENSP00000435059|VEGA:OTTHUMP00000236753	Tax_Id=9606 Gene_Symbol=AHNAK Uncharacterized protein	NA	NA	NA	NA	1473	0.9966	16.1	0.19
IPI:IPI00980337.1	|TREMBL:E9PL57|ENSEMBL:ENSP00000431482|REFSEQ:NP_001186752|VEGA:OTTHUMP00000235205	Tax_Id=9606 Gene_Symbol=NEDD8-MDP1 NEDD8-MDP1 protein	1472	1	56	0.21	NA	NA	NA	NA
IPI:IPI00980350.1	|TREMBL:E9PJD9|ENSEMBL:ENSP00000431565;ENSP00000431849;ENSP00000432671;ENSP00000433766|VEGA:OTTHUMP00000231160;OTTHUMP00000231163;OTTHUMP00000231164;OTTHUMP00000231166	Tax_Id=9606 Gene_Symbol=RPL27A Uncharacterized protein	1472	1	23.1	0.06	1473	1	25.3	0.22
IPI:IPI00980429.1	|TREMBL:E9PQ83|ENSEMBL:ENSP00000432570|VEGA:OTTHUMP00000228615	Tax_Id=9606 Gene_Symbol=CLNS1A Uncharacterized protein	NA	NA	NA	NA	1473	1	51	0.18
IPI:IPI00980511.1	|ENSEMBL:ENSP00000436986|VEGA:OTTHUMP00000228543	Tax_Id=9606 Gene_Symbol=RBBP4 Protein	1472	0.975	3.2	0.03	NA	NA	NA	NA
IPI:IPI00980672.1	|REFSEQ:XP_003119006;XP_003119836	Tax_Id=9606 Gene_Symbol=LOC100505584 hypothetical protein LOC100505584	1472	1	21.3	0.06	1473	1	32.8	0.28
IPI:IPI00980681.1	|TREMBL:E9PMI6|ENSEMBL:ENSP00000434963|VEGA:OTTHUMP00000228614	Tax_Id=9606 Gene_Symbol=CLNS1A Uncharacterized protein	1472	1	41.3	0.11	1473	1	51	0.18
IPI:IPI00980940.1	|TREMBL:E9PS50|ENSEMBL:ENSP00000432096|VEGA:OTTHUMP00000231654	Tax_Id=9606 Gene_Symbol=RPS13 Uncharacterized protein	1472	0.9462	8.6	0.03	1473	0.9611	8.6	0.09
IPI:IPI00981169.1	|TREMBL:B7ZAT2;Q9H369|ENSEMBL:ENSP00000445471|REFSEQ:NP_001185771	Tax_Id=9606 Gene_Symbol=CCT2 T-complex protein 1 subunit beta isoform 2	1472	1	11.3	0.15	NA	NA	NA	NA
IPI:IPI00981462.1	|TREMBL:E9PL12|ENSEMBL:ENSP00000433412|VEGA:OTTHUMP00000231359	Tax_Id=9606 Gene_Symbol=EEF1D Uncharacterized protein	1472	1	56.6	0.13	NA	NA	NA	NA
IPI:IPI00981976.2	|TREMBL:F5H1W0;Q05DV5|ENSEMBL:ENSP00000446340	Tax_Id=9606 Gene_Symbol=ZC3HAV1 Uncharacterized protein	NA	NA	NA	NA	1473	0.9966	3	0.09
IPI:IPI00981979.2	|REFSEQ:XP_001718975	Tax_Id=9606 Gene_Symbol=LOC390956 peptidyl-prolyl cis-trans isomerase A-like	1472	0.9763	11.7	0.03	NA	NA	NA	NA
IPI:IPI00982101.1	|TREMBL:E7EX29|ENSEMBL:ENSP00000430058|VEGA:OTTHUMP00000227485	Tax_Id=9606 Gene_Symbol=YWHAZ Uncharacterized protein	NA	NA	NA	NA	1473	0.9949	26.9	0.09
IPI:IPI00982109.1	|REFSEQ:NP_001185708	Tax_Id=9606 Gene_Symbol=CUL2 cullin-2 isoform b	1472	1	38.3	1.07	NA	NA	NA	NA
IPI:IPI00982358.1	|TREMBL:E5RHJ2|ENSEMBL:ENSP00000429743|VEGA:OTTHUMP00000226626	Tax_Id=9606 Gene_Symbol=ASPH Uncharacterized protein	1472	0.9997	12.3	0.03	NA	NA	NA	NA
IPI:IPI00982476.1	|TREMBL:B3KNG6;D6QS48|ENSEMBL:ENSP00000438248|REFSEQ:NP_001186601	Tax_Id=9606 Gene_Symbol=CALU calumenin isoform d precursor	1472	0.9884	6.1	0.06	1473	0.9875	6.1	0.09
IPI:IPI00982482.2	|TREMBL:Q5TCD1|ENSEMBL:ENSP00000364811;ENSP00000378922|VEGA:OTTHUMP00000021637	Tax_Id=9606 Gene_Symbol=IARS Uncharacterized protein	NA	NA	NA	NA	1473	1	1.8	0.28
IPI:IPI00982537.1	|ENSEMBL:ENSP00000432139|VEGA:OTTHUMP00000232447	Tax_Id=9606 Gene_Symbol=EIF3M 25 kDa protein	1472	0.9481	13.5	0.03	NA	NA	NA	NA
IPI:IPI00982595.1	|TREMBL:B0YJC5|ENSEMBL:ENSP00000431702|VEGA:OTTHUMP00000019226	Tax_Id=9606 Gene_Symbol=VIM Vimentin variant 4	1472	1	24.9	0.1	NA	NA	NA	NA
IPI:IPI00982604.1	|TREMBL:E9PQ98|ENSEMBL:ENSP00000432538|VEGA:OTTHUMP00000236173	Tax_Id=9606 Gene_Symbol=PRMT1 Uncharacterized protein	1472	1	16.9	0.06	NA	NA	NA	NA
IPI:IPI00982721.1	|TREMBL:E5RHG8|ENSEMBL:ENSP00000429789|VEGA:OTTHUMP00000226852	Tax_Id=9606 Gene_Symbol=TCEB1 Uncharacterized protein	1472	1	69.7	0.19	NA	NA	NA	NA
IPI:IPI00982982.2	|TREMBL:E9PQR8|ENSEMBL:ENSP00000338323;ENSP00000434389|VEGA:OTTHUMP00000231348	Tax_Id=9606 Gene_Symbol=EEF1D Uncharacterized protein	1472	1	56.6	0.13	NA	NA	NA	NA
IPI:IPI00983256.1	|TREMBL:E5RGE1|ENSEMBL:ENSP00000430219|VEGA:OTTHUMP00000227488	Tax_Id=9606 Gene_Symbol=YWHAZ Uncharacterized protein	NA	NA	NA	NA	1473	0.9949	26.9	0.09
IPI:IPI00983296.2	|TREMBL:E7ENH9;Q4LE36|ENSEMBL:ENSP00000386040	Tax_Id=9606 Gene_Symbol=ACLY Uncharacterized protein	1472	1	3.7	0.08	NA	NA	NA	NA
IPI:IPI00983316.1	|TREMBL:E5RI99|ENSEMBL:ENSP00000429483|VEGA:OTTHUMP00000227601	Tax_Id=9606 Gene_Symbol=RPL30 Uncharacterized protein	1472	1	48.2	0.11	1473	0.9918	14.3	0.09
IPI:IPI00983383.1	|TREMBL:B4E2Q4|ENSEMBL:ENSP00000436787|VEGA:OTTHUMP00000232371	Tax_Id=9606 Gene_Symbol=EIF3M cDNA FLJ54904, highly similar to Homo sapiens dendritic cell protein (hfl-B5), mRNA	1472	0.9481	13.5	0.03	NA	NA	NA	NA
IPI:IPI00983556.1	|ENSEMBL:ENSP00000436566|VEGA:OTTHUMP00000230702	Tax_Id=9606 Gene_Symbol=PABPC4 Protein	NA	NA	NA	NA	1473	0.9817	6.4	0.13
IPI:IPI00983557.1	|ENSEMBL:ENSP00000436556|VEGA:OTTHUMP00000229807	Tax_Id=9606 Gene_Symbol=RPS3 Protein	1472	1	26.6	0.11	1473	1	29.8	0.46
IPI:IPI00983563.1	|TREMBL:B7Z503;Q6P5W1;Q7L2U6|ENSEMBL:ENSP00000435257|VEGA:OTTHUMP00000230970	Tax_Id=9606 Gene_Symbol=BTBD10 cDNA FLJ58599, highly similar to BTB/POZ domain-containing protein 10	1472	1	10.1	0.15	NA	NA	NA	NA
IPI:IPI00983581.1	|TREMBL:Q05CK9	Tax_Id=9606 Gene_Symbol=SYNCRIP SYNCRIP protein (Fragment)	1472	1	4.2	0.06	1473	0.9932	2.3	0.09
IPI:IPI00983716.1	|TREMBL:E7EMW7|ENSEMBL:ENSP00000427819|VEGA:OTTHUMP00000227455	Tax_Id=9606 Gene_Symbol=UBR5 Uncharacterized protein	NA	NA	NA	NA	1473	1	0.8	0.18
IPI:IPI00983980.1	|TREMBL:E9PP22|ENSEMBL:ENSP00000436488|VEGA:OTTHUMP00000229317	Tax_Id=9606 Gene_Symbol=NAP1L4 Uncharacterized protein	NA	NA	NA	NA	1473	0.9748	9.9	0.09
IPI:IPI00984107.1	|TREMBL:E5RJM9|ENSEMBL:ENSP00000429030|VEGA:OTTHUMP00000223066	Tax_Id=9606 Gene_Symbol=RARS Uncharacterized protein	NA	NA	NA	NA	1473	0.9945	8	0.09
IPI:IPI00984173.1	|TREMBL:E9PI39|ENSEMBL:ENSP00000434691;ENSP00000436542|VEGA:OTTHUMP00000231272;OTTHUMP00000231357	Tax_Id=9606 Gene_Symbol=EEF1D Uncharacterized protein	1472	1	56.6	0.13	NA	NA	NA	NA
IPI:IPI00984201.1	|TREMBL:E9PMH5|ENSEMBL:ENSP00000434979|VEGA:OTTHUMP00000235707	Tax_Id=9606 Gene_Symbol=BIRC2 Uncharacterized protein	1472	0.9793	1.7	0.03	NA	NA	NA	NA
IPI:IPI00984352.1	|TREMBL:E9PKG1|ENSEMBL:ENSP00000433556|VEGA:OTTHUMP00000236172	Tax_Id=9606 Gene_Symbol=PRMT1 Uncharacterized protein	1472	1	16.9	0.06	NA	NA	NA	NA
IPI:IPI00984405.1	|TREMBL:Q59E92	Tax_Id=9606 Gene_Symbol=DDX5 Putative uncharacterized protein (Fragment)	NA	NA	NA	NA	1473	0.9962	2.9	0.09
IPI:IPI00984480.1	|TREMBL:E9PRY0|ENSEMBL:ENSP00000434080|VEGA:OTTHUMP00000232373	Tax_Id=9606 Gene_Symbol=EIF3M Uncharacterized protein	1472	0.9481	13.5	0.03	NA	NA	NA	NA
IPI:IPI00984575.2	|TREMBL:F5GYF2|ENSEMBL:ENSP00000434557;ENSP00000440771|VEGA:OTTHUMP00000235710	Tax_Id=9606 Gene_Symbol=BIRC2 Uncharacterized protein	1472	0.9793	1.7	0.03	NA	NA	NA	NA
IPI:IPI00984604.1	|TREMBL:E5RGY0|ENSEMBL:ENSP00000429199;ENSP00000430086|VEGA:OTTHUMP00000228366;OTTHUMP00000228367	Tax_Id=9606 Gene_Symbol=DERL1 Uncharacterized protein	1472	1	12.6	0.06	NA	NA	NA	NA
IPI:IPI00984634.1	|TREMBL:E9PNW0|ENSEMBL:ENSP00000437130|VEGA:OTTHUMP00000229320	Tax_Id=9606 Gene_Symbol=NAP1L4 Uncharacterized protein	NA	NA	NA	NA	1473	0.9748	9.9	0.09
IPI:IPI00984737.1	|REFSEQ:NP_001186285	Tax_Id=9606 Gene_Symbol=RPL17-C18ORF32 RPL17-C18orf32 protein isoform 2	1472	0.9832	6.2	0.03	NA	NA	NA	NA
IPI:IPI00984795.1	|TREMBL:E9PK25|ENSEMBL:ENSP00000431696|VEGA:OTTHUMP00000233681	Tax_Id=9606 Gene_Symbol=CFL1 Uncharacterized protein	1472	1	63.8	0.3	1473	1	16.8	0.26
IPI:IPI00984839.1	|REFSEQ:NP_001180345	Tax_Id=9606 Gene_Symbol=DDX3X ATP-dependent RNA helicase DDX3X isoform 2	1472	0.9884	2.6	0.03	1473	0.9956	2.6	0.09
IPI:IPI00984887.1	|TREMBL:E9PPU1|ENSEMBL:ENSP00000436335|VEGA:OTTHUMP00000229879	Tax_Id=9606 Gene_Symbol=RPS3 Uncharacterized protein	1472	1	26.6	0.11	NA	NA	NA	NA
IPI:IPI00985019.1	|H-INV:HIT000329562	Tax_Id=9606 Gene_Symbol=RPL28 Conserved hypothetical protein	1472	1	13.9	0.06	1473	1	43.5	0.28
IPI:IPI00985090.1	|TREMBL:B7Z6K8|ENSEMBL:ENSP00000444856|REFSEQ:NP_001185707	Tax_Id=9606 Gene_Symbol=CUL2 cullin-2 isoform a	1472	1	38.3	1.07	NA	NA	NA	NA
IPI:IPI00985353.1	|TREMBL:B2RAR6;E9PRY8|ENSEMBL:ENSP00000434070|VEGA:OTTHUMP00000228854	Tax_Id=9606 Gene_Symbol=EEF1D Uncharacterized protein	1472	1	56.6	0.13	NA	NA	NA	NA
IPI:IPI00985384.1	|TREMBL:B4E3E8;Q5S4N1|ENSEMBL:ENSP00000392494|REFSEQ:NP_001180346	Tax_Id=9606 Gene_Symbol=DDX3X ATP-dependent RNA helicase DDX3X isoform 3	1472	0.9884	2.6	0.03	1473	0.9956	2.6	0.09
IPI:IPI01008793.1	|TREMBL:Q7Z3D7|REFSEQ:NP_001191397	Tax_Id=9606 Gene_Symbol=RBM10 RNA-binding protein 10 isoform 5	NA	NA	NA	NA	1473	0.9745	1.9	0.09
IPI:IPI01009160.1	|TREMBL:D6QS53|ENSEMBL:ENSP00000345931	Tax_Id=9606 Gene_Symbol=CALU Calumenin isoform 9	1472	0.9884	6.1	0.06	1473	0.9875	6.1	0.09
IPI:IPI01009162.2	|TREMBL:F5H4B6|ENSEMBL:ENSP00000445088	Tax_Id=9606 Gene_Symbol=ALDH16A1 Uncharacterized protein	1472	0.9839	3.9	0.03	NA	NA	NA	NA
IPI:IPI01009186.1	|TREMBL:B4DLC0|ENSEMBL:ENSP00000446130	Tax_Id=9606 Gene_Symbol=PCBP2 cDNA FLJ58476, highly similar to Poly(rC)-binding protein 2	1472	0.9873	3.2	0.03	NA	NA	NA	NA
IPI:IPI01009249.1	|TREMBL:F5H6Y1|ENSEMBL:ENSP00000442950	Tax_Id=9606 Gene_Symbol=FARSB Uncharacterized protein	NA	NA	NA	NA	1473	1	4.1	0.27
IPI:IPI01009307.1	|ENSEMBL:ENSP00000386511|H-INV:HIT000062229|VEGA:OTTHUMP00000203605	Tax_Id=9606 Gene_Symbol=RGPD8 Ran Binding Protein 1 domain containing protein	NA	NA	NA	NA	1473	0.9939	1	0.09
IPI:IPI01009326.1	|TREMBL:B4DEM7;Q7Z759|ENSEMBL:ENSP00000444984	Tax_Id=9606 Gene_Symbol=CCT8 cDNA FLJ53379, highly similar to T-complex protein 1 subunit theta	1472	1	9.7	0.11	1473	1	9.3	0.38
IPI:IPI01009355.1	|TREMBL:A8K3W4;B7Z4B8|ENSEMBL:ENSP00000263367	Tax_Id=9606 Gene_Symbol=HNRNPUL1 cDNA FLJ56481, highly similar to Heterogeneous nuclear ribonucleoprotein U-like protein 1	NA	NA	NA	NA	1473	0.9959	1.2	0.09
IPI:IPI01009380.1	|TREMBL:A4QN19;B4DW51|ENSEMBL:ENSP00000385734;ENSP00000403525|VEGA:OTTHUMP00000022593	Tax_Id=9606 Gene_Symbol=SEC16A Uncharacterized protein (Fragment)	1472	1	0.9	0.06	1473	0.9956	0.5	0.09
IPI:IPI01009614.1	|TREMBL:B3KNZ4;B4DDN4;B4DVQ5;F5GZC5|ENSEMBL:ENSP00000445783	Tax_Id=9606 Gene_Symbol=EIF3C;EIF3CL cDNA FLJ55450, highly similar to Eukaryotic translation initiation factor 3 subunit 8	1472	1	14.4	0.34	1473	1	8.1	0.93
IPI:IPI01009835.2	|ENSEMBL:ENSP00000374586	Tax_Id=9606 Gene_Symbol=MGA 332 kDa protein	NA	NA	NA	NA	1473	1	1.5	0.36
IPI:IPI01009918.1	|TREMBL:A6XGL3;Q53ZF3;Q53ZV8;Q7Z445;Q7Z5P3;Q7Z5Y9|ENSEMBL:ENSP00000434456	Tax_Id=9606 Gene_Symbol=PRSS1 Uncharacterized protein	1472	0.9792	7	0.03	1473	0.9867	7	0.09
IPI:IPI01009936.1	|TREMBL:A8DPD7|ENSEMBL:ENSP00000441315	Tax_Id=9606 Gene_Symbol=ZYG11B ZYG11B	1472	1	10.6	0.11	NA	NA	NA	NA
IPI:IPI01009955.1	|TREMBL:B3KQ79;Q53G72;Q53HT6|ENSEMBL:ENSP00000387751;ENSP00000392330|REFSEQ:NP_001132929|H-INV:HIT000045504|VEGA:OTTHUMP00000025978	Tax_Id=9606 Gene_Symbol=BCAP31 B-cell receptor-associated protein 31 isoform a	1472	1	13.4	0.07	NA	NA	NA	NA
IPI:IPI01009986.1	|TREMBL:F8W934;Q9BW34|ENSEMBL:ENSP00000349245	Tax_Id=9606 Gene_Symbol=EEF1D Uncharacterized protein	1472	0.9429	43.3	0.09	NA	NA	NA	NA
IPI:IPI01010189.1	|TREMBL:B3KY95;B5MCQ5;B7Z4M8|ENSEMBL:ENSP00000384459|VEGA:OTTHUMP00000200410	Tax_Id=9606 Gene_Symbol=PDIA6 cDNA FLJ16143 fis, clone BRAMY2038516, highly similar to Protein disulfide-isomerase A6	1472	1	8.9	0.08	NA	NA	NA	NA
IPI:IPI01010287.1	|TREMBL:B4DPN6|ENSEMBL:ENSP00000444703	Tax_Id=9606 Gene_Symbol=DDX1 cDNA FLJ51031, highly similar to ATP-dependent RNA helicase DDX1	1472	0.9995	4.7	0.05	NA	NA	NA	NA
IPI:IPI01010313.2	|TREMBL:B3KT18;F8WA20|ENSEMBL:ENSP00000377937	Tax_Id=9606 Gene_Symbol=GLUD1 Uncharacterized protein	NA	NA	NA	NA	1473	1	6.4	0.27
IPI:IPI01010376.1	|TREMBL:F5GYW3|ENSEMBL:ENSP00000441383	Tax_Id=9606 Gene_Symbol=CLIP2 Uncharacterized protein	NA	NA	NA	NA	1473	0.9966	1.7	0.09
IPI:IPI01010400.1	|TREMBL:F5H4J7|ENSEMBL:ENSP00000444862|VEGA:OTTHUMP00000236708	Tax_Id=9606 Gene_Symbol=SLC3A2 Uncharacterized protein	1472	0.9894	2.5	0.03	NA	NA	NA	NA
IPI:IPI01010409.1	|ENSEMBL:ENSP00000446448|VEGA:OTTHUMP00000240544	Tax_Id=9606 Gene_Symbol=KCTD10 Protein	1472	0.9997	7.9	0.05	NA	NA	NA	NA
IPI:IPI01010454.1	|TREMBL:F5GZ34|ENSEMBL:ENSP00000441522|VEGA:OTTHUMP00000238319	Tax_Id=9606 Gene_Symbol=DDB1 Uncharacterized protein	NA	NA	NA	NA	1473	0.9452	5.5	0.02
IPI:IPI01010503.1	|TREMBL:F5GXD8|ENSEMBL:ENSP00000441036|VEGA:OTTHUMP00000236866	Tax_Id=9606 Gene_Symbol=STIP1 Uncharacterized protein	1472	0.9107	8.7	0.03	NA	NA	NA	NA
IPI:IPI01010508.1	|ENSEMBL:ENSP00000445536|VEGA:OTTHUMP00000239646	Tax_Id=9606 Gene_Symbol=DNAJB5 25 kDa protein	1472	0.9873	7.7	0.03	NA	NA	NA	NA
IPI:IPI01010653.1	|TREMBL:B4E3E1;Q86U03;Q86U41|ENSEMBL:ENSP00000442716	Tax_Id=9606 Gene_Symbol=AP1G2 cDNA FLJ56213, highly similar to Adapter-relatedprotein complex 1 gamma- 2 subunit	1472	0.9739	7.7	0.03	NA	NA	NA	NA
IPI:IPI01010739.2	|TREMBL:F5H8I7|ENSEMBL:ENSP00000442034	Tax_Id=9606 Gene_Symbol=YTHDF2 Uncharacterized protein	1472	1	8.1	0.07	NA	NA	NA	NA
IPI:IPI01010764.1	|TREMBL:F8W7D6|ENSEMBL:ENSP00000303019	Tax_Id=9606 Gene_Symbol=GPHN Uncharacterized protein	NA	NA	NA	NA	1473	0.9966	5	0.19
IPI:IPI01010797.1	|TREMBL:B2RCM3;Q59EF6|ENSEMBL:ENSP00000355834	Tax_Id=9606 Gene_Symbol=CAPN2 cDNA, FLJ96158, highly similar to Homo sapiens calpain 2, (m/II) large subunit (CAPN2), mRNA	1472	0.9116	2.5	0.03	NA	NA	NA	NA
IPI:IPI01010852.1	|TREMBL:B4DKS8;Q8NI96|ENSEMBL:ENSP00000444124	Tax_Id=9606 Gene_Symbol=HNRNPF cDNA FLJ57121, highly similar to Heterogeneous nuclear ribonucleoprotein F	1472	1	17.8	0.14	NA	NA	NA	NA
IPI:IPI01010908.1	|TREMBL:B3KQ25|ENSEMBL:ENSP00000441682	Tax_Id=9606 Gene_Symbol=PSME3 cDNA FLJ32659 fis, clone TESTI1000045, highly similar to Proteasome activator complex subunit 3	1472	0.9894	6.2	0.03	NA	NA	NA	NA
IPI:IPI01010919.1	|TREMBL:F5H867|ENSEMBL:ENSP00000442135|VEGA:OTTHUMP00000236711	Tax_Id=9606 Gene_Symbol=SLC3A2 Uncharacterized protein	1472	0.9894	2.5	0.03	NA	NA	NA	NA
IPI:IPI01010931.1	|TREMBL:E5RIR4|ENSEMBL:ENSP00000428381|VEGA:OTTHUMP00000227487	Tax_Id=9606 Gene_Symbol=YWHAZ Uncharacterized protein	NA	NA	NA	NA	1473	0.9949	26.9	0.09
IPI:IPI01010987.1	|TREMBL:E9PNJ7|ENSEMBL:ENSP00000434759|VEGA:OTTHUMP00000229319	Tax_Id=9606 Gene_Symbol=NAP1L4 Uncharacterized protein	NA	NA	NA	NA	1473	0.9748	9.9	0.09
IPI:IPI01010990.1	|TREMBL:B4DVE1;B4DWA8|ENSEMBL:ENSP00000438601	Tax_Id=9606 Gene_Symbol=LGALS3BP cDNA FLJ53478, highly similar to Galectin-3-binding protein	1472	0.9894	2.7	0.03	1473	0.9949	2.7	0.09
IPI:IPI01011099.1	|TREMBL:B4DJ66;Q9UNM7|ENSEMBL:ENSP00000438440	Tax_Id=9606 Gene_Symbol=PSMD13 cDNA FLJ53046, highly similar to 26S proteasome non-ATPase regulatory subunit 13	1472	1	5.8	0.06	1473	1	5.8	0.18
IPI:IPI01011177.1	|TREMBL:E9PJD7|ENSEMBL:ENSP00000433769|VEGA:OTTHUMP00000228764	Tax_Id=9606 Gene_Symbol=CYHR1 Uncharacterized protein	1472	1	10.6	0.11	NA	NA	NA	NA
IPI:IPI01011490.1	|TREMBL:Q7Z350;Q9H8J3|ENSEMBL:ENSP00000437733	Tax_Id=9606 Gene_Symbol=KLHL9 Uncharacterized protein	1472	0.9998	13.5	0.1	NA	NA	NA	NA
IPI:IPI01011530.1	|TREMBL:E7ESK7|ENSEMBL:ENSP00000429041|VEGA:OTTHUMP00000227486	Tax_Id=9606 Gene_Symbol=YWHAZ Uncharacterized protein	NA	NA	NA	NA	1473	0.9949	26.9	0.09
IPI:IPI01011651.1	|ENSEMBL:ENSP00000352091	Tax_Id=9606 Gene_Symbol=NUP98 177 kDa protein	1472	1	2.9	0.08	NA	NA	NA	NA
IPI:IPI01011685.1	|TREMBL:F5H4D6|ENSEMBL:ENSP00000445035	Tax_Id=9606 Gene_Symbol=G3BP1 Uncharacterized protein	1472	0.9873	3.9	0.03	1473	0.9966	3.9	0.09
IPI:IPI01011837.1	|SWISS-PROT:Q53G59|ENSEMBL:ENSP00000356230|REFSEQ:NP_067646|H-INV:HIT000010928|VEGA:OTTHUMP00000038799	Tax_Id=9606 Gene_Symbol=KLHL12 Kelch-like protein 12	1472	1	20.4	0.29	NA	NA	NA	NA
IPI:IPI01011902.1	|TREMBL:F8WA83|ENSEMBL:ENSP00000371024	Tax_Id=9606 Gene_Symbol=PDIA6 Uncharacterized protein	1472	1	8.9	0.08	NA	NA	NA	NA
IPI:IPI01011988.1	|TREMBL:B4E3S0;B7Z9V0|ENSEMBL:ENSP00000415554	Tax_Id=9606 Gene_Symbol=CORO1C cDNA, FLJ79403, highly similar to Coronin-1C	NA	NA	NA	NA	1473	0.9945	3.3	0.09
IPI:IPI01011993.1	|TREMBL:B3KSG1;F8W7S5|ENSEMBL:ENSP00000401206	Tax_Id=9606 Gene_Symbol=RRBP1 Uncharacterized protein	NA	NA	NA	NA	1473	1	3.5	0.19
IPI:IPI01012065.1	|TREMBL:F5GX11|ENSEMBL:ENSP00000441166|VEGA:OTTHUMP00000237995	Tax_Id=9606 Gene_Symbol=PSMA1 Uncharacterized protein	1472	1	14.3	0.08	1473	1	10.5	0.18
IPI:IPI01012329.1	|TREMBL:F5H0E2|ENSEMBL:ENSP00000438032|VEGA:OTTHUMP00000236714	Tax_Id=9606 Gene_Symbol=SLC3A2 Uncharacterized protein	1472	0.9894	2.5	0.03	NA	NA	NA	NA
IPI:IPI01012814.1	|TREMBL:F8W840|ENSEMBL:ENSP00000359358	Tax_Id=9606 Gene_Symbol=YTHDF1 Uncharacterized protein	1472	1	18.5	0.14	NA	NA	NA	NA
IPI:IPI01012950.1	|TREMBL:F5H012|ENSEMBL:ENSP00000444045	Tax_Id=9606 Gene_Symbol=TRIM21 Uncharacterized protein	1472	1	28.4	0.47	1473	1	20.8	0.81
IPI:IPI01012981.1	|TREMBL:B4DNL5;E7EPA8|ENSEMBL:ENSP00000391471	Tax_Id=9606 Gene_Symbol=P4HB cDNA FLJ59361, highly similar to Protein disulfide-isomerase	NA	NA	NA	NA	1473	1	6.2	0.19
IPI:IPI01013087.1	|TREMBL:B2R603|ENSEMBL:ENSP00000415799	Tax_Id=9606 Gene_Symbol=HNRNPC cDNA, FLJ92712, highly similar to Homo sapiens heterogeneous nuclear ribonucleoprotein C (C1/C2) (HNRPC), transcript variant 1, mRNA	NA	NA	NA	NA	1473	0.9999	10.2	0.18
IPI:IPI01013095.1	|TREMBL:B7ZAM9|ENSEMBL:ENSP00000438145	Tax_Id=9606 Gene_Symbol=EIF3K cDNA, FLJ79243, highly similar to Eukaryotic translation initiation factor 3 subunit 12	NA	NA	NA	NA	1473	0.9097	5.2	0.09
IPI:IPI01013106.1	|TREMBL:B4DXE2|ENSEMBL:ENSP00000441795	Tax_Id=9606 Gene_Symbol=BAG2 cDNA FLJ50277, highly similar to BAG family molecular chaperone regulator 2	NA	NA	NA	NA	1473	0.9945	5.1	0.09
IPI:IPI01013194.2	|TREMBL:B4DNU2;F5GYK6;F8VQZ0|ENSEMBL:ENSP00000440893;ENSP00000447298;ENSP00000448731;ENSP00000449175;ENSP00000450070|VEGA:OTTHUMP00000238583	Tax_Id=9606 Gene_Symbol=ABCF1 cDNA FLJ56536, highly similar to ATP-binding cassette sub-family F member 1	NA	NA	NA	NA	1473	0.9682	2.1	0.09
IPI:IPI01013219.1	|TREMBL:F5GY37|ENSEMBL:ENSP00000440317|VEGA:OTTHUMP00000239843	Tax_Id=9606 Gene_Symbol=PHB2 Uncharacterized protein	1472	0.9894	4.5	0.03	NA	NA	NA	NA
IPI:IPI01013273.1	|TREMBL:A1JUI8;B4DPJ8|ENSEMBL:ENSP00000438488	Tax_Id=9606 Gene_Symbol=CCT6A cDNA, FLJ79129, highly similar to T-complex protein 1 subunit zeta	1472	1	4.4	0.06	NA	NA	NA	NA
IPI:IPI01013279.1	|TREMBL:E2QRN0|ENSEMBL:ENSP00000387790|VEGA:OTTHUMP00000217520	Tax_Id=9606 Gene_Symbol=HDX Uncharacterized protein	1472	0.9639	5.3	0.03	NA	NA	NA	NA
IPI:IPI01013280.1	|TREMBL:B4E2Z3;F5GZI0|ENSEMBL:ENSP00000407516;ENSP00000444439|VEGA:OTTHUMP00000236716	Tax_Id=9606 Gene_Symbol=SLC3A2 cDNA FLJ54090, highly similar to 4F2 cell-surface antigen heavy chain	1472	0.9894	2.5	0.03	NA	NA	NA	NA
IPI:IPI01013371.1	|TREMBL:B7Z9C2|ENSEMBL:ENSP00000444759	Tax_Id=9606 Gene_Symbol=NAP1L1 cDNA FLJ58569, highly similar to Nucleosome assembly protein 1-like 1	NA	NA	NA	NA	1473	0.9945	11	0.09
IPI:IPI01013559.1	|TREMBL:B7Z254|ENSEMBL:ENSP00000438778	Tax_Id=9606 Gene_Symbol=PDIA6 cDNA FLJ58502, highly similar to Protein disulfide-isomerase A6	1472	1	8.9	0.08	NA	NA	NA	NA
IPI:IPI01013614.1	|TREMBL:B4DH70|ENSEMBL:ENSP00000444929	Tax_Id=9606 Gene_Symbol=FBXW11 cDNA FLJ54601, highly similar to F-box/WD repeat protein 11	1472	1	16.5	0.22	NA	NA	NA	NA
IPI:IPI01013629.1	|ENSEMBL:ENSP00000438106	Tax_Id=9606 Gene_Symbol=CCT6A 43 kDa protein	1472	1	4.4	0.06	NA	NA	NA	NA
IPI:IPI01013816.1	|TREMBL:F5H4V1|ENSEMBL:ENSP00000439932	Tax_Id=9606 Gene_Symbol=EIF3C;EIF3CL Uncharacterized protein	NA	NA	NA	NA	1473	1	8.1	0.93
IPI:IPI01013830.2	|TREMBL:B4DRB6;B4DZ54;F5H2C8|ENSEMBL:ENSP00000414684|H-INV:HIT000009362	Tax_Id=9606 Gene_Symbol=UBAP2 Uncharacterized protein	1472	0.9894	2.1	0.03	NA	NA	NA	NA
IPI:IPI01013838.1	|ENSEMBL:ENSP00000404079|REFSEQ:NP_001128476|VEGA:OTTHUMP00000021308	Tax_Id=9606 Gene_Symbol=DNAJB5 dnaJ homolog subfamily B member 5 isoform 2	1472	0.9873	7.7	0.03	NA	NA	NA	NA
IPI:IPI01013939.1	|TREMBL:Q8N707|ENSEMBL:ENSP00000365745|REFSEQ:NP_001171669|VEGA:OTTHUMP00000235667	Tax_Id=9606 Gene_Symbol=CTTN src substrate cortactin isoform c	1472	0.9884	4	0.03	1473	0.9945	4	0.17
IPI:IPI01013988.1	|TREMBL:B4DMT5|ENSEMBL:ENSP00000444931	Tax_Id=9606 Gene_Symbol=EIF3F cDNA FLJ52696, highly similar to Eukaryotic translation initiation factor 3 subunit 5	1472	1	15.3	0.14	NA	NA	NA	NA
IPI:IPI01014074.1	|TREMBL:B4DDF7|ENSEMBL:ENSP00000396821	Tax_Id=9606 Gene_Symbol=PPP2R1A cDNA FLJ53296, highly similar to Serine/threonine-protein phosphatase 2A 65 kDa regulatory subunit A alpha isoform	1472	1	4.1	0.06	NA	NA	NA	NA
IPI:IPI01014189.1	|SWISS-PROT:O75592-1|ENSEMBL:ENSP00000349892;ENSP00000444596|H-INV:HIT000066156|VEGA:OTTHUMP00000018523	Tax_Id=9606 Gene_Symbol=MYCBP2 MYC binding protein 2	1472	1	0.6	0.05	NA	NA	NA	NA
IPI:IPI01014209.1	|TREMBL:B4DHC4|ENSEMBL:ENSP00000443803	Tax_Id=9606 Gene_Symbol=YWHAG cDNA FLJ51843, highly similar to 14-3-3 protein gamma	1472	0.9996	8	0.04	1473	0.9959	6.8	0.09
IPI:IPI01014211.1	|TREMBL:F5H282|ENSEMBL:ENSP00000439447|VEGA:OTTHUMP00000238928	Tax_Id=9606 Gene_Symbol=TCP1 T-complex protein 1 subunit alpha	1472	1	9.9	0.1	NA	NA	NA	NA
IPI:IPI01014264.1	|TREMBL:F2Z388|ENSEMBL:ENSP00000437215|VEGA:OTTHUMP00000022108	Tax_Id=9606 Gene_Symbol=RPL35 Uncharacterized protein	1472	0.9727	10.4	0.03	1473	0.9864	10.4	0.09
IPI:IPI01014301.1	|TREMBL:F5H783|ENSEMBL:ENSP00000442704|VEGA:OTTHUMP00000237292	Tax_Id=9606 Gene_Symbol=STIP1 Uncharacterized protein	1472	0.9107	8.7	0.03	NA	NA	NA	NA
IPI:IPI01014382.2	|TREMBL:F5GYQ4|ENSEMBL:ENSP00000441274	Tax_Id=9606 Gene_Symbol=GLUD1 Uncharacterized protein	1472	0.9789	15.5	0.09	1473	1	6.4	0.27
IPI:IPI01014546.1	|SWISS-PROT:Q99873-1|TREMBL:B4E3C3|ENSEMBL:ENSP00000406162|REFSEQ:NP_001527|VEGA:OTTHUMP00000236178	Tax_Id=9606 Gene_Symbol=PRMT1 protein arginine N-methyltransferase 1 isoform 1	1472	1	16.9	0.06	NA	NA	NA	NA
IPI:IPI01014556.1	|TREMBL:E7EUY5|ENSEMBL:ENSP00000418068|VEGA:OTTHUMP00000212289	Tax_Id=9606 Gene_Symbol=SSBP1 Uncharacterized protein	1472	0.9894	12.4	0.03	NA	NA	NA	NA
IPI:IPI01014602.1	|TREMBL:B4DTC3;B4E0W4|ENSEMBL:ENSP00000439380	Tax_Id=9606 Gene_Symbol=HNRNPD cDNA FLJ54150, highly similar to Heterogeneous nuclear ribonucleoprotein D0	NA	NA	NA	NA	1473	0.9899	4.9	0.22
IPI:IPI01014604.2	|TREMBL:B7Z8B1;F5H5W3|ENSEMBL:ENSP00000443061	Tax_Id=9606 Gene_Symbol=CCT4 T-complex protein 1 subunit delta	1472	1	6.9	0.06	NA	NA	NA	NA
IPI:IPI01014729.1	|TREMBL:E9PKT8|ENSEMBL:ENSP00000435327|VEGA:OTTHUMP00000229278	Tax_Id=9606 Gene_Symbol=NAP1L4 Uncharacterized protein	NA	NA	NA	NA	1473	0.9748	9.9	0.09
IPI:IPI01014808.1	|TREMBL:B4DM22;B4DX07;F5GZ16|ENSEMBL:ENSP00000441466	Tax_Id=9606 Gene_Symbol=PSMD2 cDNA FLJ53357, highly similar to 26S proteasome non-ATPase regulatory subunit 2	1472	1	13.6	0.19	1473	1	4.3	0.26
IPI:IPI01014951.1	|TREMBL:F5H335|ENSEMBL:ENSP00000438178	Tax_Id=9606 Gene_Symbol=EIF3A Uncharacterized protein	1472	1	5.9	0.1	1473	1	3	0.44
IPI:IPI01015023.1	|TREMBL:B4DGN5|ENSEMBL:ENSP00000444732	Tax_Id=9606 Gene_Symbol=GLUD1 cDNA FLJ55203, highly similar to Glutamate dehydrogenase 1, mitochondrial	NA	NA	NA	NA	1473	1	6.4	0.27
IPI:IPI01015034.1	|TREMBL:E9PKU4|ENSEMBL:ENSP00000435313|VEGA:OTTHUMP00000229071	Tax_Id=9606 Gene_Symbol=RPL8 Uncharacterized protein	NA	NA	NA	NA	1473	1	12.2	0.18
IPI:IPI01015038.1	|TREMBL:B7Z9L0|ENSEMBL:ENSP00000442174	Tax_Id=9606 Gene_Symbol=CCT4 T-complex protein 1 subunit delta	NA	NA	NA	NA	1473	0.9999	5.6	0.1
IPI:IPI01015264.1	|ENSEMBL:ENSP00000228958|VEGA:OTTHUMP00000239202	Tax_Id=9606 Gene_Symbol=EIF2B1 34 kDa protein	NA	NA	NA	NA	1473	0.9901	3	0.09
IPI:IPI01015295.1	|TREMBL:B3KNN7;F5H8K4|ENSEMBL:ENSP00000407410	Tax_Id=9606 Gene_Symbol=PSMD3 Uncharacterized protein	1472	1	9.2	0.11	1473	1	11.1	0.48
IPI:IPI01015321.1	|TREMBL:F8W8S0|ENSEMBL:ENSP00000433791	Tax_Id=9606 Gene_Symbol=DYNC1I2 Uncharacterized protein	1472	0.9894	5.6	0.03	1473	1	13.9	0.19
IPI:IPI01015558.1	|TREMBL:B3KVK7|ENSEMBL:ENSP00000446168	Tax_Id=9606 Gene_Symbol=MARS cDNA FLJ16674 fis, clone THYMU3008136, highly similar to Methionyl-tRNA synthetase	1472	0.9999	9	0.06	NA	NA	NA	NA
IPI:IPI01015563.1	|ENSEMBL:ENSP00000430152|VEGA:OTTHUMP00000227753	Tax_Id=9606 Gene_Symbol=EIF3E Protein	1472	1	26.7	0.06	NA	NA	NA	NA
IPI:IPI01015635.1	|TREMBL:B4DS57;Q9P1N1|ENSEMBL:ENSP00000345532	Tax_Id=9606 Gene_Symbol=NASP cDNA FLJ53176, highly similar to Nuclear autoantigenic sperm protein	NA	NA	NA	NA	1473	0.9999	3.5	0.18
IPI:IPI01015770.1	|TREMBL:B4DFF1|ENSEMBL:ENSP00000365434	Tax_Id=9606 Gene_Symbol=HNRNPK cDNA FLJ53312, highly similar to Heterogeneous nuclear ribonucleoprotein K	1472	1	10	0.11	1473	1	11.7	0.31
IPI:IPI01015893.1	|TREMBL:A0AUK8;F5GWZ7;O60382|ENSEMBL:ENSP00000441194|H-INV:HIT000338651	Tax_Id=9606 Gene_Symbol=SRRM2 Uncharacterized protein	1472	1	1	0.06	1473	0.9771	0.7	0.09
IPI:IPI01015908.1	|TREMBL:F5H2S7|ENSEMBL:ENSP00000439376	Tax_Id=9606 Gene_Symbol=DCTN2 Uncharacterized protein	1472	1	15	0.11	NA	NA	NA	NA
IPI:IPI01016006.1	|TREMBL:E7EP04|ENSEMBL:ENSP00000389483|VEGA:OTTHUMP00000205319	Tax_Id=9606 Gene_Symbol=DNAJC10 Uncharacterized protein	NA	NA	NA	NA	1473	0.9966	3.6	0.09
IPI:IPI01016080.1	|TREMBL:F8WBH3|ENSEMBL:ENSP00000398675	Tax_Id=9606 Gene_Symbol=ALDH16A1 Uncharacterized protein	1472	0.9839	3.9	0.03	NA	NA	NA	NA
IPI:IPI01018027.1	|TREMBL:B4DEH4	Tax_Id=9606 Gene_Symbol=EIF3L cDNA FLJ53618, highly similar to Eukaryotic translation initiation factor 3 subunit 6-interacting protein	NA	NA	NA	NA	1473	1	14.2	0.28
IPI:IPI01018101.1	|SWISS-PROT:Q99873-3	Tax_Id=9606 Gene_Symbol=PRMT1 Isoform 3 of Protein arginine N-methyltransferase 1	1472	1	16.9	0.06	NA	NA	NA	NA
IPI:IPI01018123.1	|TREMBL:Q4J6C0	Tax_Id=9606 Gene_Symbol=PPM1B PPM1B beta isoform variant 6 (Fragment)	NA	NA	NA	NA	1473	0.9949	3.7	0.09
IPI:IPI01018189.1	|TREMBL:E7EUS1;Q05C46|ENSEMBL:ENSP00000260369	Tax_Id=9606 Gene_Symbol=CASC5 Uncharacterized protein	1472	0.9609	0.7	0.03	NA	NA	NA	NA
IPI:IPI01018635.1	|TREMBL:F5GWA4|ENSEMBL:ENSP00000441672|VEGA:OTTHUMP00000240545	Tax_Id=9606 Gene_Symbol=KCTD10 Uncharacterized protein	1472	0.9997	7.9	0.05	NA	NA	NA	NA
IPI:IPI01018647.1	|TREMBL:F5H223|ENSEMBL:ENSP00000445601	Tax_Id=9606 Gene_Symbol=DCTN2 Uncharacterized protein	1472	1	15	0.11	NA	NA	NA	NA
IPI:IPI01020731.1	|TREMBL:F5H4R6|ENSEMBL:ENSP00000445008	Tax_Id=9606 Gene_Symbol=NAP1L1 Uncharacterized protein	NA	NA	NA	NA	1473	0.9945	11	0.09
IPI:IPI01020805.1	|TREMBL:F8VTZ0|ENSEMBL:ENSP00000448079	Tax_Id=9606 Gene_Symbol=PCBP2 Uncharacterized protein	1472	0.9873	3.2	0.03	NA	NA	NA	NA
IPI:IPI01020905.1	|ENSEMBL:ENSP00000084795	Tax_Id=9606 Gene_Symbol=RPL18 Protein	1472	1	46.9	0.14	1473	1	28.5	0.28
IPI:IPI01020959.1	|ENSEMBL:ENSP00000448039	Tax_Id=9606 Gene_Symbol=NACA 23 kDa protein	NA	NA	NA	NA	1473	0.9918	10.1	0.09
IPI:IPI01020962.1	|TREMBL:F8VX68|ENSEMBL:ENSP00000449427	Tax_Id=9606 Gene_Symbol=CS Uncharacterized protein	1472	0.9189	13.3	0.03	1473	0.9929	13.3	0.25
IPI:IPI01020986.1	|TREMBL:F8VS58|ENSEMBL:ENSP00000448223	Tax_Id=9606 Gene_Symbol=RPLP0 Uncharacterized protein	1472	1	19	0.06	1473	0.9999	19	0.18
IPI:IPI01021049.1	|TREMBL:F8W1G6|ENSEMBL:ENSP00000447068	Tax_Id=9606 Gene_Symbol=PCBP2 Uncharacterized protein	1472	0.9873	3.2	0.03	NA	NA	NA	NA
IPI:IPI01021093.1	|TREMBL:F8VRQ1|ENSEMBL:ENSP00000448633	Tax_Id=9606 Gene_Symbol=HNRNPA1 Uncharacterized protein	NA	NA	NA	NA	1473	0.9966	7.1	0.09
IPI:IPI01021109.1	|TREMBL:F8VNW4|ENSEMBL:ENSP00000450383	Tax_Id=9606 Gene_Symbol=NACA Uncharacterized protein	NA	NA	NA	NA	1473	0.9918	10.1	0.09
IPI:IPI01021112.1	|ENSEMBL:ENSP00000448937	Tax_Id=9606 Gene_Symbol=DCTN2 29 kDa protein	1472	1	15	0.11	NA	NA	NA	NA
IPI:IPI01021139.1	|TREMBL:F8VRK7|ENSEMBL:ENSP00000448639	Tax_Id=9606 Gene_Symbol=RPLP0 Uncharacterized protein	1472	1	19	0.06	1473	0.9999	19	0.18
IPI:IPI01021193.1	|TREMBL:F8VWC5|ENSEMBL:ENSP00000449204	Tax_Id=9606 Gene_Symbol=RPL18 Uncharacterized protein	1472	1	46.9	0.14	1473	1	28.5	0.28
IPI:IPI01021195.1	|ENSEMBL:ENSP00000447914	Tax_Id=9606 Gene_Symbol=MARS Protein	1472	0.9999	9	0.06	NA	NA	NA	NA
IPI:IPI01021216.1	|TREMBL:F8VZX2|ENSEMBL:ENSP00000447670	Tax_Id=9606 Gene_Symbol=PCBP2 Uncharacterized protein	1472	0.9873	3.2	0.03	NA	NA	NA	NA
IPI:IPI01021323.1	|TREMBL:F8W020|ENSEMBL:ENSP00000446756	Tax_Id=9606 Gene_Symbol=NAP1L1 Uncharacterized protein	NA	NA	NA	NA	1473	0.9945	11	0.09
IPI:IPI01021324.1	|TREMBL:F8W6I7|ENSEMBL:ENSP00000333504	Tax_Id=9606 Gene_Symbol=HNRNPA1 Uncharacterized protein	NA	NA	NA	NA	1473	0.9966	7.1	0.09
IPI:IPI01021457.1	|TREMBL:F8VU71|ENSEMBL:ENSP00000448035|REFSEQ:NP_001106674	Tax_Id=9606 Gene_Symbol=NACA nascent polypeptide-associated complex subunit alpha isoform a	NA	NA	NA	NA	1473	0.9918	10.1	0.09
IPI:IPI01021465.1	|TREMBL:F8W0G4|ENSEMBL:ENSP00000446601	Tax_Id=9606 Gene_Symbol=PCBP2 Uncharacterized protein	1472	0.9873	3.2	0.03	NA	NA	NA	NA
IPI:IPI01021490.1	|ENSEMBL:ENSP00000450019	Tax_Id=9606 Gene_Symbol=RPLP0 18 kDa protein	1472	1	19	0.06	1473	0.9999	19	0.18
IPI:IPI01021493.1	|TREMBL:F8W118|ENSEMBL:ENSP00000446787	Tax_Id=9606 Gene_Symbol=NAP1L1 Uncharacterized protein	NA	NA	NA	NA	1473	0.9945	11	0.09
IPI:IPI01021573.1	|TREMBL:F8VPF9|ENSEMBL:ENSP00000450101	Tax_Id=9606 Gene_Symbol=CS Uncharacterized protein	1472	0.9189	13.3	0.03	1473	0.9929	13.3	0.25
IPI:IPI01021577.1	|TREMBL:F8VZK9|ENSEMBL:ENSP00000447346	Tax_Id=9606 Gene_Symbol=CS Uncharacterized protein	1472	0.9189	13.3	0.03	1473	0.9929	13.3	0.25
IPI:IPI01021585.1	|TREMBL:F8VZJ2|ENSEMBL:ENSP00000447705	Tax_Id=9606 Gene_Symbol=NACA Uncharacterized protein	NA	NA	NA	NA	1473	0.9918	10.1	0.09
IPI:IPI01021659.1	|ENSEMBL:ENSP00000446804	Tax_Id=9606 Gene_Symbol=NAP1L1 23 kDa protein	NA	NA	NA	NA	1473	0.9945	11	0.09
IPI:IPI01021673.1	|TREMBL:F8VUA6|ENSEMBL:ENSP00000447894	Tax_Id=9606 Gene_Symbol=RPL18 Uncharacterized protein	1472	1	46.9	0.14	1473	1	28.5	0.28
IPI:IPI01021729.1	|TREMBL:F8W1S4|ENSEMBL:ENSP00000447442	Tax_Id=9606 Gene_Symbol=CS Uncharacterized protein	1472	0.9189	13.3	0.03	1473	0.9929	13.3	0.25
IPI:IPI01021731.1	|TREMBL:F8VRP1|ENSEMBL:ENSP00000448409	Tax_Id=9606 Gene_Symbol=CS Uncharacterized protein	1472	0.9189	13.3	0.03	1473	0.9929	13.3	0.25
IPI:IPI01021744.1	|TREMBL:Q8NAG3	Tax_Id=9606 Gene_Symbol=TPM3 cDNA FLJ35393 fis, clone SKNSH2000971, highly similar to TROPOMYOSIN, CYTOSKELETAL TYPE	1472	0.9997	12.3	0.05	1473	0.9956	5.7	0.09
IPI:IPI01021801.1	|ENSEMBL:ENSP00000446721	Tax_Id=9606 Gene_Symbol=MYL6 18 kDa protein	NA	NA	NA	NA	1473	1	30.5	0.36
IPI:IPI01021889.1	|TREMBL:F8VQY6|ENSEMBL:ENSP00000450222	Tax_Id=9606 Gene_Symbol=RPLP0 Uncharacterized protein	1472	1	19	0.06	1473	0.9999	19	0.18
IPI:IPI01021925.1	|TREMBL:F8W4S1|ENSEMBL:ENSP00000448172	Tax_Id=9606 Gene_Symbol=CS Uncharacterized protein	1472	0.9189	13.3	0.03	1473	0.9929	13.3	0.25
IPI:IPI01022001.1	|TREMBL:F8VUX1|ENSEMBL:ENSP00000448133	Tax_Id=9606 Gene_Symbol=NAP1L1 Uncharacterized protein	NA	NA	NA	NA	1473	0.9945	11	0.09
IPI:IPI01022043.1	|TREMBL:F8VPE8|ENSEMBL:ENSP00000450121	Tax_Id=9606 Gene_Symbol=RPLP0 Uncharacterized protein	1472	1	19	0.06	1473	0.9999	19	0.18
IPI:IPI01022060.1	|TREMBL:Q3MI39|ENSEMBL:ENSP00000446486	Tax_Id=9606 Gene_Symbol=HNRNPA1 HNRPA1 protein	NA	NA	NA	NA	1473	0.9966	7.1	0.09
IPI:IPI01022064.1	|TREMBL:F8W642|ENSEMBL:ENSP00000448166	Tax_Id=9606 Gene_Symbol=CS Uncharacterized protein	1472	0.9189	13.3	0.03	1473	0.9929	13.3	0.25
IPI:IPI01022076.1	|ENSEMBL:ENSP00000388008;ENSP00000390304|REFSEQ:NP_001122386	Tax_Id=9606 Gene_Symbol=PCBP2 poly(rC)-binding protein 2 isoform g	1472	0.9873	3.2	0.03	NA	NA	NA	NA
IPI:IPI01022161.1	|TREMBL:A7MAP0;B3KN06;Q53G58|ENSEMBL:ENSP00000447534	Tax_Id=9606 Gene_Symbol=CORO1C Uncharacterized protein	NA	NA	NA	NA	1473	0.9945	3.3	0.09
IPI:IPI01022171.1	|TREMBL:F8VRJ2|ENSEMBL:ENSP00000448661	Tax_Id=9606 Gene_Symbol=NAP1L1 Uncharacterized protein	NA	NA	NA	NA	1473	0.9945	11	0.09
IPI:IPI01022174.1	|TREMBL:F8VWS0|ENSEMBL:ENSP00000449205	Tax_Id=9606 Gene_Symbol=RPLP0 Uncharacterized protein	1472	1	19	0.06	1473	0.9999	19	0.18
IPI:IPI01022179.1	|ENSEMBL:ENSP00000293422	Tax_Id=9606 Gene_Symbol=MYL6 17 kDa protein	NA	NA	NA	NA	1473	1	30.5	0.36
IPI:IPI01022190.1	|TREMBL:F8VXH9|ENSEMBL:ENSP00000448847	Tax_Id=9606 Gene_Symbol=PCBP2 Uncharacterized protein	1472	0.9873	3.2	0.03	NA	NA	NA	NA
IPI:IPI01022226.1	|TREMBL:F8VTT8|ENSEMBL:ENSP00000447986	Tax_Id=9606 Gene_Symbol=CS Uncharacterized protein	1472	0.9189	13.3	0.03	1473	0.9929	13.3	0.25
IPI:IPI01022244.1	|TREMBL:F8W1N5|ENSEMBL:ENSP00000446933	Tax_Id=9606 Gene_Symbol=NACA Uncharacterized protein	NA	NA	NA	NA	1473	0.9918	10.1	0.09
IPI:IPI01022268.1	|TREMBL:F8W1R7|ENSEMBL:ENSP00000446687	Tax_Id=9606 Gene_Symbol=MYL6 Uncharacterized protein	NA	NA	NA	NA	1473	1	30.5	0.36
IPI:IPI01022332.1	|TREMBL:F8VY35|ENSEMBL:ENSP00000448764	Tax_Id=9606 Gene_Symbol=NAP1L1 Uncharacterized protein	NA	NA	NA	NA	1473	0.9945	11	0.09
IPI:IPI01022339.1	|SWISS-PROT:Q92841-1|TREMBL:B1AHM2;C9JMU5|ENSEMBL:ENSP00000371046	Tax_Id=9606 Gene_Symbol=DDX17 Uncharacterized protein	NA	NA	NA	NA	1473	0.9962	2.9	0.09
IPI:IPI01022344.1	|ENSEMBL:ENSP00000449610	Tax_Id=9606 Gene_Symbol=RPL18 19 kDa protein	NA	NA	NA	NA	1473	1	28.5	0.28
IPI:IPI01022398.1	|TREMBL:F8W0W4|ENSEMBL:ENSP00000447133	Tax_Id=9606 Gene_Symbol=NACA Uncharacterized protein	NA	NA	NA	NA	1473	0.9918	10.1	0.09
IPI:IPI01022462.1	|TREMBL:F8VZS0|ENSEMBL:ENSP00000447311	Tax_Id=9606 Gene_Symbol=RPLP0 Uncharacterized protein	1472	1	19	0.06	1473	0.9999	19	0.18
IPI:IPI01022498.1	|TREMBL:F8VXI6|ENSEMBL:ENSP00000448836	Tax_Id=9606 Gene_Symbol=NAP1L1 Uncharacterized protein	NA	NA	NA	NA	1473	0.9945	11	0.09
IPI:IPI01022506.1	|TREMBL:B4DRM3;E7EX17|ENSEMBL:ENSP00000388806	Tax_Id=9606 Gene_Symbol=EIF4B cDNA FLJ54492, highly similar to Eukaryotic translation initiation factor 4B	NA	NA	NA	NA	1473	1	19.6	0.64
IPI:IPI01022634.1	|TREMBL:F8VSE7|ENSEMBL:ENSP00000448245	Tax_Id=9606 Gene_Symbol=E2F7 Uncharacterized protein	1472	1	11	0.08	1473	1	7.5	0.37
IPI:IPI01022636.1	|TREMBL:F8VU65|ENSEMBL:ENSP00000448046	Tax_Id=9606 Gene_Symbol=RPLP0 Uncharacterized protein	1472	1	19	0.06	1473	0.9999	19	0.18
IPI:IPI01022652.1	|ENSEMBL:ENSP00000447337	Tax_Id=9606 Gene_Symbol=CORO1C 19 kDa protein	NA	NA	NA	NA	1473	0.9945	3.3	0.09
IPI:IPI01022653.1	|ENSEMBL:ENSP00000301540	Tax_Id=9606 Gene_Symbol=MYL6 17 kDa protein	NA	NA	NA	NA	1473	1	30.5	0.36
IPI:IPI01022656.1	|TREMBL:Q59F66|ENSEMBL:ENSP00000384791	Tax_Id=9606 Gene_Symbol=DDX17 DEAD box polypeptide 17 isoform p82 variant (Fragment)	NA	NA	NA	NA	1473	0.9962	2.9	0.09
IPI:IPI01022714.1	|ENSEMBL:ENSP00000446492	Tax_Id=9606 Gene_Symbol=CS 21 kDa protein	1472	0.9189	13.3	0.03	1473	0.9929	13.3	0.25
IPI:IPI01022801.1	|TREMBL:F8VXY0|ENSEMBL:ENSP00000448795	Tax_Id=9606 Gene_Symbol=HNRNPA1 Uncharacterized protein	NA	NA	NA	NA	1473	0.9966	7.1	0.09
IPI:IPI01022822.1	|TREMBL:F8VV59|ENSEMBL:ENSP00000449649	Tax_Id=9606 Gene_Symbol=NAP1L1 Uncharacterized protein	NA	NA	NA	NA	1473	0.9945	11	0.09
IPI:IPI01022863.1	|TREMBL:Q0QEL2|ENSEMBL:ENSP00000446779	Tax_Id=9606 Gene_Symbol=CS Citrate synthase	1472	0.9189	13.3	0.03	1473	0.9929	13.3	0.25
IPI:IPI01022904.1	|TREMBL:F8VX07|ENSEMBL:ENSP00000449753	Tax_Id=9606 Gene_Symbol=CS Uncharacterized protein	1472	0.9189	13.3	0.03	1473	0.9929	13.3	0.25
IPI:IPI01022933.1	|TREMBL:F8VZV5|ENSEMBL:ENSP00000446627	Tax_Id=9606 Gene_Symbol=MYL6 Uncharacterized protein	NA	NA	NA	NA	1473	1	30.5	0.36
IPI:IPI01022981.1	|ENSEMBL:ENSP00000446634	Tax_Id=9606 Gene_Symbol=RPL18 Protein	1472	1	46.9	0.14	1473	1	28.5	0.28
IPI:IPI01022994.1	|ENSEMBL:ENSP00000450236	Tax_Id=9606 Gene_Symbol=NAP1L1 45 kDa protein	NA	NA	NA	NA	1473	0.9945	11	0.09
IPI:IPI01023074.1	|TREMBL:F8VWV4|ENSEMBL:ENSP00000449765	Tax_Id=9606 Gene_Symbol=RPLP0 Uncharacterized protein	1472	1	19	0.06	1473	0.9999	19	0.18
IPI:IPI01024818.1	|TREMBL:Q8TAX8|ENSEMBL:ENSP00000452206	Tax_Id=9606 Gene_Symbol=MAX MYC associated factor X	NA	NA	NA	NA	1473	0.9854	8.1	0.09
IPI:IPI01024875.1	|ENSEMBL:ENSP00000450601	Tax_Id=9606 Gene_Symbol=HNRNPC 24 kDa protein	NA	NA	NA	NA	1473	0.9999	10.2	0.18
IPI:IPI01024911.1	|ENSEMBL:ENSP00000452603	Tax_Id=9606 Gene_Symbol=PSMA6 28 kDa protein	1472	1	27.1	0.17	1473	0.9962	12.1	0.09
IPI:IPI01025005.1	|TREMBL:F8W181|ENSEMBL:ENSP00000446708	Tax_Id=9606 Gene_Symbol=RPL6 Uncharacterized protein	1472	1	18.1	0.08	1473	1	12.8	0.37
IPI:IPI01025045.1	|ENSEMBL:ENSP00000450588	Tax_Id=9606 Gene_Symbol=AP1G2 Protein	1472	0.9739	7.7	0.03	NA	NA	NA	NA
IPI:IPI01025103.1	|ENSEMBL:ENSP00000452545	Tax_Id=9606 Gene_Symbol=HNRNPC 20 kDa protein	NA	NA	NA	NA	1473	0.9999	10.2	0.18
IPI:IPI01025137.1	|ENSEMBL:ENSP00000450706	Tax_Id=9606 Gene_Symbol=GPHN 30 kDa protein	NA	NA	NA	NA	1473	0.9966	5	0.19
IPI:IPI01025279.1	|ENSEMBL:ENSP00000451254	Tax_Id=9606 Gene_Symbol=PSMA6 17 kDa protein	NA	NA	NA	NA	1473	0.9962	12.1	0.09
IPI:IPI01025305.1	|TREMBL:C9JZP6|ENSEMBL:ENSP00000401213	Tax_Id=9606 Gene_Symbol=DHRS2 Uncharacterized protein	1472	1	26.5	0.11	NA	NA	NA	NA
IPI:IPI01025330.1	|ENSEMBL:ENSP00000451156	Tax_Id=9606 Gene_Symbol=PSMC6 Protein	1472	1	11.1	0.08	NA	NA	NA	NA
IPI:IPI01025362.1	|ENSEMBL:ENSP00000451062	Tax_Id=9606 Gene_Symbol=CALM3;CALM2;CALM1 11 kDa protein	NA	NA	NA	NA	1473	0.9621	8	0.09
IPI:IPI01025455.1	|TREMBL:B7Z2P6|ENSEMBL:ENSP00000451235;ENSP00000451989	Tax_Id=9606 Gene_Symbol=DCAF8 cDNA FLJ55296, highly similar to Homo sapiens WD repeat domain 42A (WDR42A), mRNA	1472	0.9801	1.9	0.03	1473	0.9945	1.9	0.09
IPI:IPI01025539.1	|ENSEMBL:ENSP00000452405	Tax_Id=9606 Gene_Symbol=MAX 14 kDa protein	NA	NA	NA	NA	1473	0.9854	8.1	0.09
IPI:IPI01025611.1	|ENSEMBL:ENSP00000450790	Tax_Id=9606 Gene_Symbol=HNRNPC 34 kDa protein	NA	NA	NA	NA	1473	0.9999	10.2	0.18
IPI:IPI01025684.1	|ENSEMBL:ENSP00000450425	Tax_Id=9606 Gene_Symbol=CALM3;CALM2;CALM1 9 kDa protein	NA	NA	NA	NA	1473	0.9621	8	0.09
IPI:IPI01025811.1	|ENSEMBL:ENSP00000452220	Tax_Id=9606 Gene_Symbol=GPHN 41 kDa protein	NA	NA	NA	NA	1473	0.9966	5	0.19
IPI:IPI01025847.1	|TREMBL:Q9BZ93|ENSEMBL:ENSP00000451432|H-INV:HIT000334063	Tax_Id=9606 Gene_Symbol=PSMA6 Similar to Proteasome subunit alpha type-6	NA	NA	NA	NA	1473	0.9962	12.1	0.09
IPI:IPI01025920.1	|TREMBL:F8W8C8|ENSEMBL:ENSP00000316638	Tax_Id=9606 Gene_Symbol=EIF3B Uncharacterized protein	1472	1	8.5	0.14	1473	1	8.7	0.63
IPI:IPI01025973.1	|ENSEMBL:ENSP00000450674	Tax_Id=9606 Gene_Symbol=DYNC1H1 Protein	NA	NA	NA	NA	1473	0.9079	5.6	0.09
IPI:IPI01026111.1	|ENSEMBL:ENSP00000450528	Tax_Id=9606 Gene_Symbol=PSMA6 23 kDa protein	1472	1	27.1	0.17	1473	0.9962	12.1	0.09
IPI:IPI01026216.1	|ENSEMBL:ENSP00000451309	Tax_Id=9606 Gene_Symbol=MTHFD1 69 kDa protein	NA	NA	NA	NA	1473	0.999	15.5	0.56
IPI:IPI01026232.1	|TREMBL:B3KNT8|ENSEMBL:ENSP00000447793	Tax_Id=9606 Gene_Symbol=NAP1L1 cDNA FLJ30458 fis, clone BRACE2009421, highly similar to NUCLEOSOME ASSEMBLY PROTEIN 1-LIKE 1	NA	NA	NA	NA	1473	0.9945	11	0.09
IPI:IPI01026329.1	|ENSEMBL:ENSP00000451708	Tax_Id=9606 Gene_Symbol=HNRNPC 32 kDa protein	NA	NA	NA	NA	1473	0.9999	10.2	0.18
IPI:IPI01026420.1	|TREMBL:B4DP04;F8W884|ENSEMBL:ENSP00000376193	Tax_Id=9606 Gene_Symbol=DNAJC10 Uncharacterized protein	NA	NA	NA	NA	1473	0.9966	3.6	0.09
IPI:IPI01026453.1	|ENSEMBL:ENSP00000451144	Tax_Id=9606 Gene_Symbol=SEL1L 18 kDa protein	NA	NA	NA	NA	1473	0.9966	9.2	0.09
IPI:IPI01026469.1	|ENSEMBL:ENSP00000452021	Tax_Id=9606 Gene_Symbol=HNRNPC 29 kDa protein	NA	NA	NA	NA	1473	0.9999	10.2	0.18
