# Supplementary material for: VAPB/ALS8 interacts with FFAT-like proteins including the p97 cofactor FAF1 and the ASNA1 ATPase
Source: BMC Biol. 2014 May 29;12:39. doi: 10.1186/1741-7007-12-39 (PMC4068158; doi:10.1186/1741-7007-12-39)
Supplement: Additional file 4: Table S3 — SILAC mass spectrometry analysis of endogenous VAPB immunoprecipitates from human U2OS cells. Light- or heavy-labeled cells were treated with MG132 for 2 or 6 hr, as indicated. Equal amounts of light- and heavy-labeled extracts were mixed and endogenous VAPB was immunoprecipitated using specific antibodies. The light/heavy SILAC ratios (L/H) determined by mass spectrometry are indicated, as well as the protein coverage. L + MG indicates that the light-labeled samples were treated with MG132. Proteins whose interaction with VAPB is stimulated by proteasome inhibition accumulate in these samples, resulting in L/H ratios higher than 1. H + MG indicates that the heavy-labeled samples were treated with MG132. Protein accumulation in the heavy-labeled samples results in L/H ratios lower than 1. The L/H for proteins that are not affected by proteasome inhibition will be close to 1. [file 1741-7007-12-39-S4.xlsx]

## Sheet: endogenous VAPB SILAC data new.
Proteome_protein_name	protein_name_alias	description	end VAPB H+MG 2h	probability_1474	coverage_1474	SILAC_ratio1474	end VAPB L+MG 2h	probability_1475	coverage_1475	SILAC_ratio1475	end VAPB H+MG 6h	probability_1476	coverage_1476	SILAC_ratio1476	end VAPB L+MG 6h	probability_1477	coverage_1477	SILAC_ratio1477
IPI:IPI00000001.2	|SWISS-PROT:O95793-1|TREMBL:A8K622;Q59F99|ENSEMBL:ENSP00000360922|REFSEQ:NP_059347|H-INV:HIT000329496|VEGA:OTTHUMP00000031233	Tax_Id=9606 Gene_Symbol=STAU1 Isoform Long of Double-stranded RNA-binding protein Staufen homolog 1	1474	1	36.1	0.77	1475	1	38.3	1.91	1476	1	27.6	1	1477	1	27.6	1.55
IPI:IPI00000105.4	|SWISS-PROT:Q14764|TREMBL:B4DDR2;B4DXN0|ENSEMBL:ENSP00000349977;ENSP00000378760|REFSEQ:NP_005106;NP_059447|VEGA:OTTHUMP00000045913	Tax_Id=9606 Gene_Symbol=MVP Major vault protein	1474	1	26.7	1.02	1475	1	24.3	1.11	1476	1	21.6	1.03	1477	1	20.3	1.38
IPI:IPI00000279.3	|SWISS-PROT:Q8WU90|TREMBL:B7Z592|ENSEMBL:ENSP00000338788|REFSEQ:NP_060941|H-INV:HIT000002329|VEGA:OTTHUMP00000205376	Tax_Id=9606 Gene_Symbol=ZC3H15 Similar to Zinc finger CCCH domain-containing protein 15	1474	1	10.2	0.87	NA	NA	NA	NA	NA	NA	NA	NA	NA	NA	NA	NA
IPI:IPI00000494.6	|SWISS-PROT:P46777|TREMBL:A2RUM7;Q59GX9;Q9BUV4|ENSEMBL:ENSP00000359345|REFSEQ:NP_000960|H-INV:HIT000291718|VEGA:OTTHUMP00000012584	Tax_Id=9606 Gene_Symbol=SNORD21;RPL5 60S ribosomal protein L5	1474	1	37.4	0.61	1475	1	41.1	1.73	1476	1	36.7	0.76	1477	1	37.4	1.62
IPI:IPI00000643.1	|SWISS-PROT:O95816|TREMBL:B3KM36;B3KN59|ENSEMBL:ENSP00000359727|REFSEQ:NP_004273|H-INV:HIT000291510|VEGA:OTTHUMP00000016668	Tax_Id=9606 Gene_Symbol=BAG2 BAG family molecular chaperone regulator 2	1474	1	16.1	1.03	1475	1	12.9	1.64	1476	1	34.6	0.85	1477	1	46.9	1.49
IPI:IPI00000728.3	|SWISS-PROT:Q9Y4E8-1|TREMBL:Q08AL5|ENSEMBL:ENSP00000280377|H-INV:HIT000071857	Tax_Id=9606 Gene_Symbol=USP15 Isoform 1 of Ubiquitin carboxyl-terminal hydrolase 15	NA	NA	NA	NA	NA	NA	NA	NA	1476	0.9994	3.9	0.82	NA	NA	NA	NA
IPI:IPI00000811.2	|SWISS-PROT:P28072|TREMBL:Q6IAT9|ENSEMBL:ENSP00000270586|REFSEQ:NP_002789|H-INV:HIT000284778|VEGA:OTTHUMP00000115982	Tax_Id=9606 Gene_Symbol=PSMB6 Proteasome subunit beta type-6	NA	NA	NA	NA	NA	NA	NA	NA	NA	NA	NA	NA	1477	0.9058	16.3	2.11
IPI:IPI00000816.1	|SWISS-PROT:P62258-1|ENSEMBL:ENSP00000264335|REFSEQ:NP_006752|H-INV:HIT000048658|VEGA:OTTHUMP00000166035	Tax_Id=9606 Gene_Symbol=YWHAE Isoform 1 of 14-3-3 protein epsilon	1474	1	21.9	1.02	1475	1	16.7	1.03	1476	1	27.5	1	1477	1	26.6	0.74
IPI:IPI00000873.3	|SWISS-PROT:P26640|ENSEMBL:ENSP00000211402;ENSP00000364815;ENSP00000403359|REFSEQ:NP_006286|VEGA:OTTHUMP00000029422;OTTHUMP00000029855;OTTHUMP00000193354	Tax_Id=9606 Gene_Symbol=VARS Valyl-tRNA synthetase	NA	NA	NA	NA	NA	NA	NA	NA	1476	0.9691	9.2	0.53	NA	NA	NA	NA
IPI:IPI00000874.1	|SWISS-PROT:Q06830|TREMBL:B2R4P2|ENSEMBL:ENSP00000262746;ENSP00000361152|REFSEQ:NP_001189360;NP_002565;NP_859047;NP_859048|H-INV:HIT000039247|VEGA:OTTHUMP00000009234	Tax_Id=9606 Gene_Symbol=PRDX1 Peroxiredoxin-1	NA	NA	NA	NA	NA	NA	NA	NA	NA	NA	NA	NA	1477	0.9821	22.7	0.29
IPI:IPI00000875.7	|TREMBL:B4DTG2|ENSEMBL:ENSP00000367258	Tax_Id=9606 Gene_Symbol=EEF1G cDNA FLJ56389, highly similar to Elongation factor 1-gamma	1474	1	22.7	0.82	1475	1	22.4	1.09	1476	1	22.2	0.83	1477	1	34.3	1.27
IPI:IPI00001466.3	|SWISS-PROT:Q9HC35|ENSEMBL:ENSP00000320663|REFSEQ:NP_061936|H-INV:HIT000072715|VEGA:OTTHUMP00000158762	Tax_Id=9606 Gene_Symbol=EML4 Echinoderm microtubule-associated protein-like 4	1474	1	5.5	0.93	1475	1	5.2	1.18	1476	1	5.9	0.81	1477	1	3.8	1.44
IPI:IPI00001575.1	|SWISS-PROT:Q9BZF2|TREMBL:Q6PIV6;Q8WXP9;Q9NXG8|ENSEMBL:ENSP00000007414;ENSP00000376295|REFSEQ:NP_665741|H-INV:HIT000261893	Tax_Id=9606 Gene_Symbol=OSBPL7 Oxysterol-binding protein-related protein 7	1474	1	3.5	NA	1475	1	3.5	NA	1476	1	3.5	NA	NA	NA	NA	NA
IPI:IPI00001639.2	|SWISS-PROT:Q14974|TREMBL:B2RBR9;B7Z752|ENSEMBL:ENSP00000290158|REFSEQ:NP_002256|H-INV:HIT000193420|VEGA:OTTHUMP00000035030	Tax_Id=9606 Gene_Symbol=KPNB1 Importin subunit beta-1	NA	NA	NA	NA	NA	NA	NA	NA	NA	NA	NA	NA	1477	0.9777	2.3	0.07
IPI:IPI00001676.9	|SWISS-PROT:Q8TAT6-2|ENSEMBL:ENSP00000363879	Tax_Id=9606 Gene_Symbol=NPLOC4 Isoform 2 of Nuclear protein localization protein 4 homolog	1474	1	14.1	1	1475	1	16.3	0.88	1476	1	18.4	1.06	1477	1	16.9	0.76
IPI:IPI00001690.2	|SWISS-PROT:Q14999|TREMBL:B4DYZ0|ENSEMBL:ENSP00000265348|REFSEQ:NP_055595|H-INV:HIT000041884|VEGA:OTTHUMP00000016418	Tax_Id=9606 Gene_Symbol=CUL7 Cullin-7	1474	1	1.8	0.97	1475	1	1.4	0.95	NA	NA	NA	NA	NA	NA	NA	NA
IPI:IPI00001883.1	|SWISS-PROT:Q9Y5X1|TREMBL:B2RAU5;Q59ES5|ENSEMBL:ENSP00000376024;ENSP00000446165|REFSEQ:NP_057308|H-INV:HIT000072438|VEGA:OTTHUMP00000017492	Tax_Id=9606 Gene_Symbol=SNX9 Sorting nexin-9	NA	NA	NA	NA	NA	NA	NA	NA	1476	1	8.6	0.97	NA	NA	NA	NA
IPI:IPI00002134.4	|SWISS-PROT:Q16401|TREMBL:A8K4T6|ENSEMBL:ENSP00000210313|REFSEQ:NP_005038|H-INV:HIT000036727|VEGA:OTTHUMP00000021990	Tax_Id=9606 Gene_Symbol=PSMD5 26S proteasome non-ATPase regulatory subunit 5	1474	1	6.9	0.97	1475	1	4.1	0.44	1476	1	10.2	1.12	1477	1	6.9	0.83
IPI:IPI00002186.5	|SWISS-PROT:Q9Y6D5|TREMBL:B3KMT7;B4DYN7;Q59FR3;Q86TH5|ENSEMBL:ENSP00000360985|REFSEQ:NP_006411|H-INV:HIT000066632|VEGA:OTTHUMP00000031231	Tax_Id=9606 Gene_Symbol=ARFGEF2 Brefeldin A-inhibited guanine nucleotide-exchange protein 2	NA	NA	NA	NA	NA	NA	NA	NA	1476	0.921	14.8	0.94	NA	NA	NA	NA
IPI:IPI00002188.2	|SWISS-PROT:Q9Y6D6|TREMBL:B3KMS9;Q59FY5|ENSEMBL:ENSP00000262215|REFSEQ:NP_006412|H-INV:HIT000069689|VEGA:OTTHUMP00000227052	Tax_Id=9606 Gene_Symbol=ARFGEF1 Brefeldin A-inhibited guanine nucleotide-exchange protein 1	NA	NA	NA	NA	NA	NA	NA	NA	1476	0.921	14.8	0.94	NA	NA	NA	NA
IPI:IPI00002214.1	|SWISS-PROT:P52292|TREMBL:A8K7D9;Q53YE3;Q6NVW7;Q7Z726|ENSEMBL:ENSP00000332455;ENSP00000438483|REFSEQ:NP_002257|H-INV:HIT000284723	Tax_Id=9606 Gene_Symbol=KPNA2 Importin subunit alpha-2	1474	1	12.5	1.04	1475	1	16.6	1.16	1476	1	9.6	0.97	1477	1	9.6	1.38
IPI:IPI00002549.1	|SWISS-PROT:Q9UJX6-1|TREMBL:B4DGH7;B4DJR9|ENSEMBL:ENSP00000314004|REFSEQ:NP_037498|H-INV:HIT000041573|VEGA:OTTHUMP00000022692	Tax_Id=9606 Gene_Symbol=ANAPC2 Isoform 1 of Anaphase-promoting complex subunit 2	NA	NA	NA	NA	NA	NA	NA	NA	NA	NA	NA	NA	1477	0.9238	1.8	0.96
IPI:IPI00002551.4	|SWISS-PROT:Q9UJX5-1|ENSEMBL:ENSP00000318775|REFSEQ:NP_037499|H-INV:HIT000425133|VEGA:OTTHUMP00000123382	Tax_Id=9606 Gene_Symbol=ANAPC4 Isoform 1 of Anaphase-promoting complex subunit 4	NA	NA	NA	NA	NA	NA	NA	NA	1476	1	4.2	0.65	1477	0.9071	4.2	NA
IPI:IPI00002624.1	|SWISS-PROT:O43660-1|ENSEMBL:ENSP00000424417|REFSEQ:NP_002660|H-INV:HIT000284924|VEGA:OTTHUMP00000220176	Tax_Id=9606 Gene_Symbol=PLRG1 Isoform 1 of Pleiotropic regulator 1	NA	NA	NA	NA	NA	NA	NA	NA	NA	NA	NA	NA	1477	0.9411	5.3	NA
IPI:IPI00002790.3	|SWISS-PROT:Q9UBV2-1|TREMBL:Q3ZCU6|ENSEMBL:ENSP00000337053|REFSEQ:NP_005056|H-INV:HIT000058628	Tax_Id=9606 Gene_Symbol=SEL1L Isoform 1 of Protein sel-1 homolog 1	NA	NA	NA	NA	NA	NA	NA	NA	1476	0.971	10.4	0.48	NA	NA	NA	NA
IPI:IPI00003362.3	|SWISS-PROT:P11021|ENSEMBL:ENSP00000324173|REFSEQ:NP_005338|H-INV:HIT000038771|VEGA:OTTHUMP00000022124	Tax_Id=9606 Gene_Symbol=HSPA5 78 kDa glucose-regulated protein	1474	1	26.8	1.06	1475	1	28.4	1.11	1476	1	26.5	1.15	1477	1	30.4	1.21
IPI:IPI00003394.1	|SWISS-PROT:Q16637-1|TREMBL:F5H6Q6|ENSEMBL:ENSP00000370083;ENSP00000370119|REFSEQ:NP_000335;NP_059107|H-INV:HIT000218455|VEGA:OTTHUMP00000125198;OTTHUMP00000125236	Tax_Id=9606 Gene_Symbol=SMN2;SMN1 Isoform SMN of Survival motor neuron protein	1474	1	12	0.86	1475	1	4.8	1.41	1476	1	8.8	0.76	NA	NA	NA	NA
IPI:IPI00003443.3	|SWISS-PROT:Q16666-1|ENSEMBL:ENSP00000295809	Tax_Id=9606 Gene_Symbol=IFI16 Isoform 1 of Gamma-interferon-inducible protein 16	1474	0.9352	12.6	1.27	NA	NA	NA	NA	NA	NA	NA	NA	NA	NA	NA	NA
IPI:IPI00003482.1	|SWISS-PROT:Q16698|TREMBL:Q7LDK6|ENSEMBL:ENSP00000220764|REFSEQ:NP_001350|H-INV:HIT000192654|VEGA:OTTHUMP00000225076	Tax_Id=9606 Gene_Symbol=DECR1 2,4-dienoyl-CoA reductase, mitochondrial	1474	0.9655	8.6	0.77	1475	1	8.6	1.41	NA	NA	NA	NA	NA	NA	NA	NA
IPI:IPI00003704.4	|SWISS-PROT:Q9BWF3-1|TREMBL:A8K9U0|ENSEMBL:ENSP00000309166;ENSP00000386561;ENSP00000386894;ENSP00000425446;ENSP00000425760|REFSEQ:NP_002887|H-INV:HIT000296642|VEGA:OTTHUMP00000205224;OTTHUMP0000020522	Tax_Id=9606 Gene_Symbol=RBM4;RBM14;RBM14-RBM4 Isoform 1 of RNA-binding protein 4	1474	1	13	1.16	NA	NA	NA	NA	1476	0.9454	4.7	0.7	NA	NA	NA	NA
IPI:IPI00003768.1	|SWISS-PROT:O00541-1|TREMBL:B2RDF2;B3KTZ6|ENSEMBL:ENSP00000346725|REFSEQ:NP_055118|H-INV:HIT000286856|VEGA:OTTHUMP00000199068	Tax_Id=9606 Gene_Symbol=PES1 Isoform 1 of Pescadillo homolog	1474	0.9718	2.2	0.83	1475	1	4.5	0.81	NA	NA	NA	NA	NA	NA	NA	NA
IPI:IPI00003865.1	|SWISS-PROT:P11142-1|TREMBL:B3KTV0;B4E1Q1;Q53GZ6;Q96IS6|ENSEMBL:ENSP00000227378;ENSP00000432083;ENSP00000437125|REFSEQ:NP_006588|H-INV:HIT000037619|VEGA:OTTHUMP00000231743;OTTHUMP00000231745;OTTHUMP00	Tax_Id=9606 Gene_Symbol=HSPA8 Isoform 1 of Heat shock cognate 71 kDa protein	1474	1	42	1.03	1475	1	43.7	1.02	NA	NA	NA	NA	1477	1	41.3	1.08
IPI:IPI00003881.5	|SWISS-PROT:P52597|ENSEMBL:ENSP00000338477;ENSP00000348345;ENSP00000349573;ENSP00000400433;ENSP00000438061|REFSEQ:NP_001091674;NP_001091675;NP_001091676;NP_001091677;NP_001091678;NP_004957|H-INV:HIT00	Tax_Id=9606 Gene_Symbol=HNRNPF Heterogeneous nuclear ribonucleoprotein F	1474	1	36.4	0.93	1475	1	36.4	0.83	1476	1	44.3	0.88	1477	1	49.4	1.23
IPI:IPI00003918.6	|SWISS-PROT:P36578|TREMBL:B4DFI6;Q53G74;Q59GY2|ENSEMBL:ENSP00000311430|REFSEQ:NP_000959|H-INV:HIT000304287|VEGA:OTTHUMP00000164249	Tax_Id=9606 Gene_Symbol=RPL4 60S ribosomal protein L4	1474	1	46.6	0.67	1475	1	42.9	1.28	1476	1	39.3	0.98	1477	1	45.2	1.19
IPI:IPI00003925.6	|SWISS-PROT:P11177-1|ENSEMBL:ENSP00000307241|REFSEQ:NP_000916|H-INV:HIT000384751|VEGA:OTTHUMP00000214202	Tax_Id=9606 Gene_Symbol=PDHB Isoform 1 of Pyruvate dehydrogenase E1 component subunit beta, mitochondrial	NA	NA	NA	NA	1475	0.975	6.4	NA	NA	NA	NA	NA	NA	NA	NA	NA
IPI:IPI00003935.6	|SWISS-PROT:Q16778|ENSEMBL:ENSP00000358151|REFSEQ:NP_003519|H-INV:HIT000263353|VEGA:OTTHUMP00000013920	Tax_Id=9606 Gene_Symbol=HIST2H2BE Histone H2B type 2-E	1474	1	20.6	0.98	1475	1	20.6	0.63	1476	1	20.6	1.23	1477	0.9997	11.9	1.07
IPI:IPI00003964.4	|SWISS-PROT:Q93008-1|TREMBL:D3DWB6;Q59EZ5;Q6P468;Q86X58|ENSEMBL:ENSP00000367558|REFSEQ:NP_001034680|H-INV:HIT000325069|VEGA:OTTHUMP00000023142	Tax_Id=9606 Gene_Symbol=USP9X Isoform 2 of Probable ubiquitin carboxyl-terminal hydrolase FAF-X	NA	NA	NA	NA	NA	NA	NA	NA	1476	1	1.7	1.39	NA	NA	NA	NA
IPI:IPI00004337.2	|SWISS-PROT:O95625|TREMBL:B3KN38;Q59H97|ENSEMBL:ENSP00000326200|REFSEQ:NP_055230|H-INV:HIT000221072|VEGA:OTTHUMP00000214139	Tax_Id=9606 Gene_Symbol=ZBTB11 Zinc finger and BTB domain-containing protein 11	1474	1	4.7	1.04	1475	1	4.7	0.93	NA	NA	NA	NA	NA	NA	NA	NA
IPI:IPI00004450.2	|SWISS-PROT:O75526|TREMBL:A8K8A6|ENSEMBL:ENSP00000304139|REFSEQ:NP_055284|H-INV:HIT000065666|VEGA:OTTHUMP00000230008	Tax_Id=9606 Gene_Symbol=RBMXL2 RNA-binding motif protein, X-linked-like-2	NA	NA	NA	NA	NA	NA	NA	NA	NA	NA	NA	NA	1477	0.9777	7.1	1.33
IPI:IPI00004459.1	|SWISS-PROT:Q9UNQ2|TREMBL:A8K9K8|ENSEMBL:ENSP00000199320|REFSEQ:NP_055288|H-INV:HIT000277524|VEGA:OTTHUMP00000161884	Tax_Id=9606 Gene_Symbol=DIMT1 Probable dimethyladenosine transferase	1474	0.9178	4.2	NA	NA	NA	NA	NA	NA	NA	NA	NA	NA	NA	NA	NA
IPI:IPI00004657.1	|SWISS-PROT:P01889|TREMBL:A0FIZ3;A2VC07;A3F718;A4FRG0;A4Q972;A5A163;A5PHP5;A5PHP6;A7L6C1;A7LB39;A7MAD9;A8K861;A8YQE7;B0BKZ6;B1AA54;B1GYE7;B1GYE9;B2DG03;B2DG04;B2DG10;B2NIX9;B8XPR9;B9WPQ8;C0KZ88;C0LZ21	Tax_Id=9606 Gene_Symbol=HLA-B;HLA-C;HLA-A;MICA;LOC441528 HLA class I histocompatibility antigen, B-7 alpha chain	1474	0.9552	5.5	0.05	NA	NA	NA	NA	NA	NA	NA	NA	NA	NA	NA	NA
IPI:IPI00004671.2	|SWISS-PROT:Q14789|TREMBL:F1T0J2|ENSEMBL:ENSP00000341848|REFSEQ:NP_004478|H-INV:HIT000019406|VEGA:OTTHUMP00000215187	Tax_Id=9606 Gene_Symbol=GOLGB1 Golgin subfamily B member 1	NA	NA	NA	NA	1475	0.977	1.7	1.8	1476	1	1.3	1.27	1477	1	4.1	0.71
IPI:IPI00004860.2	|SWISS-PROT:P54136-1|TREMBL:B4DXW6|ENSEMBL:ENSP00000231572|REFSEQ:NP_002878|H-INV:HIT000029710|VEGA:OTTHUMP00000160962	Tax_Id=9606 Gene_Symbol=RARS Isoform Complexed of Arginyl-tRNA synthetase, cytoplasmic	1474	1	11.9	0.91	1475	1	5.5	1.07	1476	1	6.2	0.94	1477	1	5.5	1.15
IPI:IPI00004968.1	|SWISS-PROT:Q9UMS4|ENSEMBL:ENSP00000227524|REFSEQ:NP_055317|H-INV:HIT000244630|VEGA:OTTHUMP00000236892	Tax_Id=9606 Gene_Symbol=PRPF19 Pre-mRNA-processing factor 19	1474	1	22.4	1.11	1475	1	18.7	1.01	1476	1	24.6	0.97	1477	1	27.8	1.29
IPI:IPI00005132.3	|SWISS-PROT:Q9NVN8|TREMBL:A8MX10;Q05DU1|ENSEMBL:ENSP00000338573;ENSP00000354091|REFSEQ:NP_001171748;NP_061940|H-INV:HIT000003949|VEGA:OTTHUMP00000023374;OTTHUMP00000023375	Tax_Id=9606 Gene_Symbol=GNL3L Guanine nucleotide-binding protein-like 3-like protein	1474	1	4.8	0.85	1475	0.973	2.6	1.1	1476	0.958	4.8	NA	1477	0.9996	6	1.16
IPI:IPI00005154.1	|SWISS-PROT:Q08945|ENSEMBL:ENSP00000278412|REFSEQ:NP_003137|H-INV:HIT000196643|VEGA:OTTHUMP00000234768	Tax_Id=9606 Gene_Symbol=SSRP1 FACT complex subunit SSRP1	1474	1	9.7	0.89	1475	1	6.2	0.87	1476	1	4.1	1.34	1477	0.985	1.6	0.94
IPI:IPI00005198.2	|SWISS-PROT:Q12905|TREMBL:B4DY09;F4ZW62;F4ZW63;Q53FG3|ENSEMBL:ENSP00000355011|REFSEQ:NP_004506|H-INV:HIT000272623|VEGA:OTTHUMP00000035158	Tax_Id=9606 Gene_Symbol=ILF2 Interleukin enhancer-binding factor 2	1474	1	44.3	0.74	1475	1	43.5	1.47	1476	1	52.2	0.9	1477	1	52.2	1.51
IPI:IPI00005511.1	|SWISS-PROT:Q7RTV0|ENSEMBL:ENSP00000216252|REFSEQ:NP_116147|H-INV:HIT000033145|VEGA:OTTHUMP00000198827	Tax_Id=9606 Gene_Symbol=PHF5A PHD finger-like domain-containing protein 5A	NA	NA	NA	NA	NA	NA	NA	NA	NA	NA	NA	NA	1477	1	11.8	1.03
IPI:IPI00005537.3	|TREMBL:B4DLN1|ENSEMBL:ENSP00000439565	Tax_Id=9606 Gene_Symbol=SLC25A10 cDNA FLJ60124, highly similar to Mitochondrial dicarboxylate carrier	NA	NA	NA	NA	NA	NA	NA	NA	1476	0.9365	5.6	0.54	NA	NA	NA	NA
IPI:IPI00005613.3	|SWISS-PROT:Q01081|TREMBL:B5BU08;Q7Z780|ENSEMBL:ENSP00000291552|REFSEQ:NP_006749|H-INV:HIT000196945|VEGA:OTTHUMP00000109423	Tax_Id=9606 Gene_Symbol=U2AF1 Splicing factor U2AF 35 kDa subunit	1474	1	12.9	1.13	1475	1	19.2	0.88	1476	1	22.1	0.85	1477	1	16.7	1.23
IPI:IPI00005615.1	|SWISS-PROT:Q01085|TREMBL:Q2TSD2|ENSEMBL:ENSP00000394902|REFSEQ:NP_003243|H-INV:HIT000196942|VEGA:OTTHUMP00000020605	Tax_Id=9606 Gene_Symbol=TIAL1 Nucleolysin TIAR	1474	1	52.3	0.81	1475	1	49.9	1.23	1476	1	48.3	0.81	1477	1	51.2	1.14
IPI:IPI00005658.3	|SWISS-PROT:P11441|ENSEMBL:ENSP00000358674|REFSEQ:NP_055050|H-INV:HIT000292084|VEGA:OTTHUMP00000015407	Tax_Id=9606 Gene_Symbol=UBL4A Ubiquitin-like protein 4A	1474	1	43.9	0.74	1475	1	34.4	1.5	1476	1	40.8	0.89	1477	1	35.7	1.51
IPI:IPI00005724.1	|SWISS-PROT:O43813|TREMBL:B2R602;Q53TN2;Q6FHH6|ENSEMBL:ENSP00000233714;ENSP00000388713;ENSP00000393323;ENSP00000393597;ENSP00000397646|REFSEQ:NP_001130046;NP_001130047;NP_006046|H-INV:HIT000325654|VEG	Tax_Id=9606 Gene_Symbol=LANCL1 LanC-like protein 1	1474	1	27.6	0.92	1475	1	21.4	0.8	1476	1	27.6	0.92	1477	1	12.5	1
IPI:IPI00005792.2	|SWISS-PROT:Q86U42-1|ENSEMBL:ENSP00000216727|REFSEQ:NP_004634|H-INV:HIT000035131|VEGA:OTTHUMP00000164596	Tax_Id=9606 Gene_Symbol=PABPN1 Isoform 1 of Polyadenylate-binding protein 2	1474	1	11.5	1.05	1475	0.9791	11.5	0.89	NA	NA	NA	NA	NA	NA	NA	NA
IPI:IPI00005822.2	|SWISS-PROT:Q9UJX2-1|ENSEMBL:ENSP00000378350|REFSEQ:NP_004652|H-INV:HIT000064544|VEGA:OTTHUMP00000159484	Tax_Id=9606 Gene_Symbol=CDC23 Isoform 1 of Cell division cycle protein 23 homolog	NA	NA	NA	NA	1475	1	4.6	0.73	1476	1	7.1	0.97	1477	1	6.3	1.15
IPI:IPI00005904.3	|SWISS-PROT:Q9UHI6|TREMBL:Q8IYV2;Q8NEH0;Q8TDR3|ENSEMBL:ENSP00000358716|REFSEQ:NP_009135|H-INV:HIT000051263|VEGA:OTTHUMP00000013738	Tax_Id=9606 Gene_Symbol=DDX20 Probable ATP-dependent RNA helicase DDX20	1474	1	1.8	0.94	1475	1	3	1.13	1476	1	3.6	1.78	1477	0.9662	18.8	NA
IPI:IPI00005969.3	|SWISS-PROT:P52907|TREMBL:A8K0T9|ENSEMBL:ENSP00000263168|REFSEQ:NP_006126|H-INV:HIT000057385|VEGA:OTTHUMP00000013512	Tax_Id=9606 Gene_Symbol=CAPZA1 F-actin-capping protein subunit alpha-1	1474	1	10.8	0.89	NA	NA	NA	NA	NA	NA	NA	NA	NA	NA	NA	NA
IPI:IPI00005978.8	|SWISS-PROT:Q01130|TREMBL:Q53FN0|ENSEMBL:ENSP00000376276|REFSEQ:NP_001182356;NP_003007|H-INV:HIT000305914	Tax_Id=9606 Gene_Symbol=SRSF2 Serine/arginine-rich splicing factor 2	NA	NA	NA	NA	NA	NA	NA	NA	NA	NA	NA	NA	1477	0.9251	4	0.96
IPI:IPI00005979.2	|SWISS-PROT:Q9UI10-1|TREMBL:Q9HBP7|ENSEMBL:ENSP00000233552|REFSEQ:NP_001029288|H-INV:HIT000277179|VEGA:OTTHUMP00000200797	Tax_Id=9606 Gene_Symbol=EIF2B4 Isoform 1 of Translation initiation factor eIF-2B subunit delta	NA	NA	NA	NA	NA	NA	NA	NA	NA	NA	NA	NA	1477	1	9.8	1.38
IPI:IPI00006025.1	|SWISS-PROT:Q15020-1|ENSEMBL:ENSP00000228284|REFSEQ:NP_055521|H-INV:HIT000058644	Tax_Id=9606 Gene_Symbol=SART3 Isoform 1 of Squamous cell carcinoma antigen recognized by T-cells 3	NA	NA	NA	NA	1475	1	7.8	1.39	NA	NA	NA	NA	1477	1	4.5	1.34
IPI:IPI00006181.1	|SWISS-PROT:O15371|TREMBL:B4E1K8|ENSEMBL:ENSP00000216190;ENSP00000385812|REFSEQ:NP_003744|H-INV:HIT000281442|VEGA:OTTHUMP00000197900;OTTHUMP00000197901	Tax_Id=9606 Gene_Symbol=EIF3D Eukaryotic translation initiation factor 3 subunit D	1474	1	35.8	1	1475	1	32.8	0.97	1476	1	33.6	0.99	1477	1	32.8	1.18
IPI:IPI00006196.3	|SWISS-PROT:Q14980-2|TREMBL:A8K394;Q59HB8;Q7Z757;Q9UPG3|ENSEMBL:ENSP00000351851;ENSP00000352675|VEGA:OTTHUMP00000236522	Tax_Id=9606 Gene_Symbol=NUMA1 Isoform 2 of Nuclear mitotic apparatus protein 1	1474	1	1.3	1.58	1475	1	1.3	1.01	1476	1	6.2	1.52	1477	1	5	0.64
IPI:IPI00006211.4	|SWISS-PROT:O95292-1|TREMBL:B3KVU7;Q53XM7|ENSEMBL:ENSP00000417175|REFSEQ:NP_004729|H-INV:HIT000030595|VEGA:OTTHUMP00000031393	Tax_Id=9606 Gene_Symbol=VAPB Isoform 1 of Vesicle-associated membrane protein-associated protein B/C	1474	1	67.9	0.93	1475	1	65.4	0.89	1476	1	79	0.94	1477	1	70	1.09
IPI:IPI00006252.3	|SWISS-PROT:Q12904|ENSEMBL:ENSP00000350699;ENSP00000405248|REFSEQ:NP_001135887;NP_004748|H-INV:HIT000020806|VEGA:OTTHUMP00000161878	Tax_Id=9606 Gene_Symbol=AIMP1 Aminoacyl tRNA synthase complex-interacting multifunctional protein 1	NA	NA	NA	NA	1475	1	9.6	1.07	1476	0.9348	8	1.09	1477	0.9806	8	0.86
IPI:IPI00006273.1	|TREMBL:Q9UID7	Tax_Id=9606 Gene_Symbol=CYR61 CYR61 protein	1474	1	6.9	1.12	1475	1	2.7	1.23	NA	NA	NA	NA	NA	NA	NA	NA
IPI:IPI00006362.1	|SWISS-PROT:O60869-2|ENSEMBL:ENSP00000360711|REFSEQ:NP_694880|VEGA:OTTHUMP00000022617	Tax_Id=9606 Gene_Symbol=EDF1 Isoform 2 of Endothelial differentiation-related factor 1	NA	NA	NA	NA	1475	0.9999	5.8	1.19	NA	NA	NA	NA	NA	NA	NA	NA
IPI:IPI00006440.7	|SWISS-PROT:Q9Y2R9|TREMBL:Q96Q63|ENSEMBL:ENSP00000245539|REFSEQ:NP_057055|H-INV:HIT000029451	Tax_Id=9606 Gene_Symbol=MRPS7 28S ribosomal protein S7, mitochondrial	1474	1	4.5	1.64	1475	0.905	4.5	1.82	NA	NA	NA	NA	NA	NA	NA	NA
IPI:IPI00006504.3	|SWISS-PROT:Q9NR50-1|TREMBL:Q9HA31|ENSEMBL:ENSP00000353575|REFSEQ:NP_065098|H-INV:HIT000271748|VEGA:OTTHUMP00000010262	Tax_Id=9606 Gene_Symbol=EIF2B3 Isoform 1 of Translation initiation factor eIF-2B subunit gamma	1474	0.9552	8.6	0.76	NA	NA	NA	NA	NA	NA	NA	NA	1477	0.985	9.5	1.8
IPI:IPI00006726.2	|SWISS-PROT:O15479|TREMBL:B2R8F3;Q53G50|ENSEMBL:ENSP00000368273|REFSEQ:NP_002355|H-INV:HIT000062368|VEGA:OTTHUMP00000023098	Tax_Id=9606 Gene_Symbol=MAGEB2 Melanoma-associated antigen B2	1474	1	12.2	0.69	1475	1	11	1.73	1476	1	11	0.89	1477	1	11	1.68
IPI:IPI00006752.2	|SWISS-PROT:O95819-1|ENSEMBL:ENSP00000314363|VEGA:OTTHUMP00000207903	Tax_Id=9606 Gene_Symbol=MAP4K4 Isoform 1 of Mitogen-activated protein kinase kinase kinase kinase 4	NA	NA	NA	NA	NA	NA	NA	NA	NA	NA	NA	NA	1477	0.9058	1.4	2.38
IPI:IPI00006932.4	|TREMBL:B7Z4Q3|ENSEMBL:ENSP00000440222	Tax_Id=9606 Gene_Symbol=LUC7L2 cDNA FLJ55988, highly similar to RNA-binding protein Luc7-like 2	1474	1	14.4	1.09	1475	1	14.4	0.88	1476	1	15.4	0.98	1477	1	10.5	1.07
IPI:IPI00006970.2	|SWISS-PROT:Q9Y399|ENSEMBL:ENSP00000241600;ENSP00000360850|REFSEQ:NP_057118|H-INV:HIT000297808|VEGA:OTTHUMP00000022545	Tax_Id=9606 Gene_Symbol=MRPS2 Mitochondrial 28S ribosomal protein S2	NA	NA	NA	NA	NA	NA	NA	NA	NA	NA	NA	NA	1477	0.9705	2.5	1.24
IPI:IPI00006980.1	|SWISS-PROT:Q9Y224|TREMBL:Q549M8;Q5RLJ0|ENSEMBL:ENSP00000261700|REFSEQ:NP_057123|H-INV:HIT000071670|VEGA:OTTHUMP00000178984	Tax_Id=9606 Gene_Symbol=C14orf166 UPF0568 protein C14orf166	1474	1	45.9	1	1475	1	48.4	1.24	1476	1	27.9	1.2	1477	1	36.1	1.3
IPI:IPI00007047.1	|SWISS-PROT:P05109|ENSEMBL:ENSP00000357721;ENSP00000357722|REFSEQ:NP_002955|H-INV:HIT000321168|VEGA:OTTHUMP00000015329;OTTHUMP00000015330	Tax_Id=9606 Gene_Symbol=S100A8 Protein S100-A8	NA	NA	NA	NA	NA	NA	NA	NA	1476	1	22.6	NA	NA	NA	NA	NA
IPI:IPI00007144.1	|SWISS-PROT:Q9UNX3|ENSEMBL:ENSP00000265100;ENSP00000428177;ENSP00000428223;ENSP00000430147|REFSEQ:NP_057177|H-INV:HIT000037967|VEGA:OTTHUMP00000161072;OTTHUMP00000223519;OTTHUMP00000223520;OTTHUMP0000	Tax_Id=9606 Gene_Symbol=RPL26L1 60S ribosomal protein L26-like 1	1474	1	31.2	0.67	1475	0.99	30.5	1.91	NA	NA	NA	NA	NA	NA	NA	NA
IPI:IPI00007188.6	|SWISS-PROT:P05141|TREMBL:B2RCV1;Q6NVC0|ENSEMBL:ENSP00000360671|REFSEQ:NP_001143|H-INV:HIT000054137|VEGA:OTTHUMP00000024324	Tax_Id=9606 Gene_Symbol=SLC25A5 ADP/ATP translocase 2	NA	NA	NA	NA	1475	0.957	4.4	0.46	1476	1	8.4	0.69	1477	1	4.4	0.96
IPI:IPI00007320.3	|SWISS-PROT:Q9BQ70|ENSEMBL:ENSP00000263346|REFSEQ:NP_055787|H-INV:HIT000342646|VEGA:OTTHUMP00000176847	Tax_Id=9606 Gene_Symbol=TCF25 Transcription factor 25	1474	0.9352	6.5	0.95	1475	1	25.9	1.76	NA	NA	NA	NA	NA	NA	NA	NA
IPI:IPI00007411.1	|SWISS-PROT:Q9UKA4|TREMBL:Q6AI61|ENSEMBL:ENSP00000025301|REFSEQ:NP_057332|H-INV:HIT000072657|VEGA:OTTHUMP00000018327	Tax_Id=9606 Gene_Symbol=AKAP11 A-kinase anchor protein 11	1474	1	4.3	0.96	1475	1	5.6	1.15	1476	1	1.6	1.09	1477	1	1.2	1
IPI:IPI00007675.6	|SWISS-PROT:Q9Y6G9|TREMBL:B3KM42;Q6MZE7|ENSEMBL:ENSP00000273130|REFSEQ:NP_057225|H-INV:HIT000015128|VEGA:OTTHUMP00000161315	Tax_Id=9606 Gene_Symbol=DYNC1LI1 Cytoplasmic dynein 1 light intermediate chain 1	NA	NA	NA	NA	NA	NA	NA	NA	NA	NA	NA	NA	1477	1	8.8	1.93
IPI:IPI00007736.5	|SWISS-PROT:Q9UL18|TREMBL:B2RAD8;B3KME0|ENSEMBL:ENSP00000362300|REFSEQ:NP_036331|H-INV:HIT000068378|VEGA:OTTHUMP00000008519	Tax_Id=9606 Gene_Symbol=EIF2C1 Protein argonaute-1	1474	1	2.6	1.01	NA	NA	NA	NA	NA	NA	NA	NA	NA	NA	NA	NA
IPI:IPI00007750.1	|SWISS-PROT:P68366|ENSEMBL:ENSP00000248437|REFSEQ:NP_005991|H-INV:HIT000011345|VEGA:OTTHUMP00000164167	Tax_Id=9606 Gene_Symbol=TUBA4A Tubulin alpha-4A chain	1474	1	32.6	1.13	1475	1	29.1	1.33	1476	1	30	1.19	1477	1	49.4	1.22
IPI:IPI00007752.1	|SWISS-PROT:P68371|TREMBL:Q8IWP6;Q8IZ29;Q8N6N5;Q96HX0|ENSEMBL:ENSP00000341289|REFSEQ:NP_006079|H-INV:HIT000009868|VEGA:OTTHUMP00000162590	Tax_Id=9606 Gene_Symbol=TUBB2C Tubulin beta-2C chain	1474	1	59.8	1.07	1475	1	57.8	1.05	1476	1	56	1.14	1477	1	62.5	1.34
IPI:IPI00007940.6	|SWISS-PROT:O75477|TREMBL:B2RDK6;D3DR65|ENSEMBL:ENSP00000384900;ENSP00000410964|REFSEQ:NP_001094096;NP_006450|H-INV:HIT000065391|VEGA:OTTHUMP00000020274;OTTHUMP00000020275	Tax_Id=9606 Gene_Symbol=ERLIN1 erlin-1	NA	NA	NA	NA	NA	NA	NA	NA	1476	1	16.1	0.88	1477	1	8.9	0.94
IPI:IPI00007941.4	|SWISS-PROT:O94992|TREMBL:B3KN49|ENSEMBL:ENSP00000328773|REFSEQ:NP_006451|H-INV:HIT000058658	Tax_Id=9606 Gene_Symbol=HEXIM1 Protein HEXIM1	1474	1	4.7	0.91	1475	1	4.7	1.01	1476	1	4.7	1.25	1477	1	7	1.37
IPI:IPI00008240.2	|SWISS-PROT:P56192|TREMBL:A8K492|ENSEMBL:ENSP00000262027|REFSEQ:NP_004981|H-INV:HIT000101864	Tax_Id=9606 Gene_Symbol=MARS Methionyl-tRNA synthetase, cytoplasmic	1474	1	3.3	1.03	NA	NA	NA	NA	1476	1	2.6	0.54	1477	0.9999	3.3	2.5
IPI:IPI00008247.2	|SWISS-PROT:Q9UJX4-1|TREMBL:B7Z6Z3|ENSEMBL:ENSP00000261819|REFSEQ:NP_057321|H-INV:HIT000032740|VEGA:OTTHUMP00000240251	Tax_Id=9606 Gene_Symbol=ANAPC5 Isoform 1 of Anaphase-promoting complex subunit 5	NA	NA	NA	NA	NA	NA	NA	NA	NA	NA	NA	NA	1477	0.985	3.1	0.84
IPI:IPI00008248.4	|SWISS-PROT:Q9UJX3-1|TREMBL:A5D8X2;A8KAQ7;Q2M2R1;Q4KMX6|ENSEMBL:ENSP00000394394|REFSEQ:NP_057322|H-INV:HIT000073264|VEGA:OTTHUMP00000211290	Tax_Id=9606 Gene_Symbol=ANAPC7 Isoform 1 of Anaphase-promoting complex subunit 7	1474	1	6.9	0.99	1475	1	7.3	1.21	1476	1	15.2	1.49	1477	1	15.2	1.15
IPI:IPI00008380.1	|SWISS-PROT:P67775|TREMBL:B3KQ51;B3KUN1|ENSEMBL:ENSP00000418447|REFSEQ:NP_002706|VEGA:OTTHUMP00000159382	Tax_Id=9606 Gene_Symbol=PPP2CA Serine/threonine-protein phosphatase 2A catalytic subunit alpha isoform	1474	1	21.2	0.91	1475	1	21.2	1.09	NA	NA	NA	NA	1477	0.9999	11.7	1.51
IPI:IPI00008433.4	|SWISS-PROT:P46782|TREMBL:Q53G25|ENSEMBL:ENSP00000196551|REFSEQ:NP_001000|H-INV:HIT000037112	Tax_Id=9606 Gene_Symbol=RPS5 40S ribosomal protein S5	1474	1	38.7	0.6	1475	1	47.5	1.56	1476	1	39.2	0.75	1477	1	39.2	1.44
IPI:IPI00008438.1	|SWISS-PROT:P46783|ENSEMBL:ENSP00000347271|REFSEQ:NP_001005;NP_001190174;NP_001191020|H-INV:HIT000265025|VEGA:OTTHUMP00000016229	Tax_Id=9606 Gene_Symbol=RPS10 40S ribosomal protein S10	1474	1	9.1	0.61	1475	1	18.2	1.77	1476	1	14.5	0.72	1477	1	9.1	1.47
IPI:IPI00008477.1	|SWISS-PROT:Q9ULW0|TREMBL:B3KM90;Q643R0|ENSEMBL:ENSP00000300403|REFSEQ:NP_036244|H-INV:HIT000038750|VEGA:OTTHUMP00000030547	Tax_Id=9606 Gene_Symbol=TPX2 Targeting protein for Xklp2	NA	NA	NA	NA	1475	0.975	9.9	0.6	1476	0.9983	2.8	0.6	1477	0.9995	2.9	0.98
IPI:IPI00008527.3	|SWISS-PROT:P05386|TREMBL:Q6FG99;Q6ICQ4;Q7Z612|ENSEMBL:ENSP00000346037|REFSEQ:NP_000994|H-INV:HIT000277076|VEGA:OTTHUMP00000164511	Tax_Id=9606 Gene_Symbol=RPLP1 60S acidic ribosomal protein P1	1474	0.9995	28.9	0.69	1475	1	66.7	2.2	1476	1	28.9	0.88	1477	0.9925	28.9	1.78
IPI:IPI00008529.1	|SWISS-PROT:P05387|TREMBL:Q6FG96|ENSEMBL:ENSP00000322419;ENSP00000431240|REFSEQ:NP_000995|H-INV:HIT000032403|VEGA:OTTHUMP00000164440;OTTHUMP00000229016	Tax_Id=9606 Gene_Symbol=RPLP2 60S acidic ribosomal protein P2	1474	1	90.4	0.63	1475	1	90.4	1.48	1476	1	95.7	0.54	1477	1	97.4	1.11
IPI:IPI00008530.1	|SWISS-PROT:P05388|TREMBL:A8K4Z4;B4E3D5;Q3MHV2;Q53HK9;Q53HW2|ENSEMBL:ENSP00000339027;ENSP00000376299;ENSP00000449328|REFSEQ:NP_000993;NP_444505|H-INV:HIT000049094	Tax_Id=9606 Gene_Symbol=RPLP0 60S acidic ribosomal protein P0	1474	1	45.1	0.61	1475	1	55.7	1.67	NA	NA	NA	NA	1477	1	49	1.46
IPI:IPI00008575.3	|SWISS-PROT:Q07666-1|TREMBL:B2R7B5|ENSEMBL:ENSP00000313829|REFSEQ:NP_006550|H-INV:HIT000196692|VEGA:OTTHUMP00000004022	Tax_Id=9606 Gene_Symbol=KHDRBS1 Isoform 1 of KH domain-containing, RNA-binding, signal transduction-associated protein 1	1474	0.9676	3.5	0.94	1475	1	8.4	1.14	1476	1	8.4	0.93	NA	NA	NA	NA
IPI:IPI00008708.5	|SWISS-PROT:O76021|TREMBL:A0PJ87;Q32Q62|ENSEMBL:ENSP00000379760|REFSEQ:NP_056474|H-INV:HIT000038531|VEGA:OTTHUMP00000160258	Tax_Id=9606 Gene_Symbol=RSL1D1 Ribosomal L1 domain-containing protein 1	1474	0.9655	3.1	1.1	NA	NA	NA	NA	NA	NA	NA	NA	1477	0.9835	3.1	1.22
IPI:IPI00008868.4	|SWISS-PROT:P46821|TREMBL:A2BDK6;A5D6X1;Q32NB7;Q4VBY4;Q5H9P1;Q6PJD3;Q86X89|ENSEMBL:ENSP00000296755|REFSEQ:NP_005900|VEGA:OTTHUMP00000126944	Tax_Id=9606 Gene_Symbol=MAP1B Microtubule-associated protein 1B	1474	1	16.1	0.94	1475	1	15.2	1.19	1476	1	18	0.98	1477	1	17.5	1.26
IPI:IPI00008998.3	|SWISS-PROT:Q9P035|ENSEMBL:ENSP00000261875|REFSEQ:NP_057479|H-INV:HIT000081933	Tax_Id=9606 Gene_Symbol=PTPLAD1 3-hydroxyacyl-CoA dehydratase 3	NA	NA	NA	NA	1475	1	6.8	1.15	1476	1	11.9	1.08	1477	1	11.9	1.41
IPI:IPI00009032.1	|SWISS-PROT:P05455|TREMBL:B5BUB5;Q14730;Q9UMH5|ENSEMBL:ENSP00000260956;ENSP00000386636|REFSEQ:NP_003133|H-INV:HIT000288232|VEGA:OTTHUMP00000163067;OTTHUMP00000204778	Tax_Id=9606 Gene_Symbol=SSB Lupus La protein	1474	1	23	1.16	1475	1	19.9	1.41	1476	1	15	0.79	1477	1	19.7	2.06
IPI:IPI00009057.2	|SWISS-PROT:Q9UN86-1|ENSEMBL:ENSP00000352738;ENSP00000379069|REFSEQ:NP_036429;NP_987101|H-INV:HIT000000385|VEGA:OTTHUMP00000160586;OTTHUMP00000160587	Tax_Id=9606 Gene_Symbol=G3BP2 Isoform A of Ras GTPase-activating protein-binding protein 2	1474	1	9.7	1.09	1475	1	13.7	0.98	NA	NA	NA	NA	1477	0.9549	3.1	1.36
IPI:IPI00009104.7	|SWISS-PROT:Q9Y230|TREMBL:B3KNL2|ENSEMBL:ENSP00000221413|REFSEQ:NP_006657|H-INV:HIT000292648	Tax_Id=9606 Gene_Symbol=RUVBL2 RuvB-like 2	1474	1	3.8	1.06	1475	1	6.5	1.09	1476	1	6.5	1	1477	1	3.8	1.17
IPI:IPI00009146.4	|SWISS-PROT:O14545|ENSEMBL:ENSP00000257604;ENSP00000396526|REFSEQ:NP_001137378;NP_006691|H-INV:HIT000058131	Tax_Id=9606 Gene_Symbol=TRAFD1 TRAF-type zinc finger domain-containing protein 1	1474	1	7.7	0.76	1475	1	5.5	1.23	1476	1	3.6	1.02	1477	1	4	1.22
IPI:IPI00009210.1	|SWISS-PROT:Q9UNI6|ENSEMBL:ENSP00000356920|REFSEQ:NP_009171|H-INV:HIT000032727|VEGA:OTTHUMP00000032494	Tax_Id=9606 Gene_Symbol=DUSP12 Dual specificity protein phosphatase 12	NA	NA	NA	NA	NA	NA	NA	NA	1476	1	12.4	1.29	1477	0.969	8.8	1.4
IPI:IPI00009235.3	|SWISS-PROT:Q9UNL2|ENSEMBL:ENSP00000265044|REFSEQ:NP_009038|H-INV:HIT000001875|VEGA:OTTHUMP00000213166	Tax_Id=9606 Gene_Symbol=SSR3 Translocon-associated protein subunit gamma	1474	0.9697	8	0.77	NA	NA	NA	NA	1476	1	8	0.76	1477	1	8	1.7
IPI:IPI00009320.3	|SWISS-PROT:Q5J8M3-1|ENSEMBL:ENSP00000267750|REFSEQ:NP_057538|H-INV:HIT000082262|VEGA:OTTHUMP00000159778	Tax_Id=9606 Gene_Symbol=TMEM85 Isoform 1 of Transmembrane protein 85	NA	NA	NA	NA	NA	NA	NA	NA	1476	0.9076	9.6	0.99	NA	NA	NA	NA
IPI:IPI00009342.1	|SWISS-PROT:P46940|TREMBL:A4QPB0;B4DNP4;B4E2M0;F5H7A1;Q05DN7;Q5FWG8;Q6P1N4;Q96PA3|ENSEMBL:ENSP00000268182|REFSEQ:NP_003861|H-INV:HIT000193089|VEGA:OTTHUMP00000194748	Tax_Id=9606 Gene_Symbol=IQGAP1 Ras GTPase-activating-like protein IQGAP1	1474	1	8.2	1.2	1475	1	10.7	1.11	1476	1	9.2	1.08	1477	1	8.2	1.33
IPI:IPI00009464.1	|SWISS-PROT:Q01780-1|ENSEMBL:ENSP00000366135|REFSEQ:NP_001001998|H-INV:HIT000265014|VEGA:OTTHUMP00000002176	Tax_Id=9606 Gene_Symbol=EXOSC10 Isoform 1 of Exosome component 10	NA	NA	NA	NA	NA	NA	NA	NA	1476	0.9767	3.5	1.06	1477	0.985	3.5	1.79
IPI:IPI00009542.1	|SWISS-PROT:Q9UNF1-1|ENSEMBL:ENSP00000218439;ENSP00000364193;ENSP00000364198;ENSP00000364209;ENSP00000379526|REFSEQ:NP_055414;NP_803182;NP_957516|H-INV:HIT000334353|VEGA:OTTHUMP00000023381;OTTHUMP0000	Tax_Id=9606 Gene_Symbol=MAGED2 Isoform 1 of Melanoma-associated antigen D2	NA	NA	NA	NA	1475	0.973	4.2	NA	1476	0.9999	7.8	0.25	1477	1	5.1	4.04
IPI:IPI00009597.1	|SWISS-PROT:Q16637-3|ENSEMBL:ENSP00000370117;ENSP00000424926|REFSEQ:NP_075013|VEGA:OTTHUMP00000224066	Tax_Id=9606 Gene_Symbol=SMN2;SMN1 Isoform SMN-delta7 of Survival motor neuron protein	1474	1	12	0.86	1475	1	4.8	1.41	1476	1	8.8	0.76	NA	NA	NA	NA
IPI:IPI00009598.1	|SWISS-PROT:Q16637-4|TREMBL:B4DP61;Q9UNT8|ENSEMBL:ENSP00000423298;ENSP00000424282|REFSEQ:NP_075015|VEGA:OTTHUMP00000221944;OTTHUMP00000223567	Tax_Id=9606 Gene_Symbol=SMN2;SMN1 Isoform SMN-delta57 of Survival motor neuron protein	1474	1	12	0.86	1475	1	4.8	1.41	1476	1	8.8	0.76	NA	NA	NA	NA
IPI:IPI00009841.6	|TREMBL:Q96MX4|ENSEMBL:ENSP00000400142|REFSEQ:NP_053733|VEGA:OTTHUMP00000217043	Tax_Id=9606 Gene_Symbol=EWSR1 RNA-binding protein EWS isoform 1	1474	1	21.2	0.96	1475	1	20.2	1.04	1476	1	15.2	0.83	1477	1	14.2	1.3
IPI:IPI00009865.4	|SWISS-PROT:P13645|ENSEMBL:ENSP00000269576|REFSEQ:NP_000412|H-INV:HIT000051206|VEGA:OTTHUMP00000165049	Tax_Id=9606 Gene_Symbol=KRT10 Keratin, type I cytoskeletal 10	1474	1	18.3	11.08	1475	1	11.5	5.12	1476	1	23.1	26.13	1477	1	18.3	30.03
IPI:IPI00009867.3	|SWISS-PROT:P13647|ENSEMBL:ENSP00000252242|REFSEQ:NP_000415|H-INV:HIT000039811	Tax_Id=9606 Gene_Symbol=KRT5 Keratin, type II cytoskeletal 5	NA	NA	NA	NA	NA	NA	NA	NA	1476	0.9884	4.5	5.81	NA	NA	NA	NA
IPI:IPI00010105.1	|SWISS-PROT:P56537|ENSEMBL:ENSP00000363559;ENSP00000363574|REFSEQ:NP_002203;NP_852133|H-INV:HIT000001733|VEGA:OTTHUMP00000030734;OTTHUMP00000061360	Tax_Id=9606 Gene_Symbol=EIF6 Eukaryotic translation initiation factor 6	1474	1	38.8	0.98	1475	1	33.1	1.17	1476	1	33.1	1.21	1477	1	38.8	1.06
IPI:IPI00010130.3	|SWISS-PROT:P15104|TREMBL:A1L199;A8YXX4;B4DWM6|ENSEMBL:ENSP00000307900;ENSP00000344958;ENSP00000356537;ENSP00000398320|REFSEQ:NP_001028216;NP_001028228;NP_002056|H-INV:HIT000038498|VEGA:OTTHUMP0000003	Tax_Id=9606 Gene_Symbol=GLUL Glutamine synthetase	NA	NA	NA	NA	NA	NA	NA	NA	1476	0.9654	3.2	46.13	NA	NA	NA	NA
IPI:IPI00010153.5	|SWISS-PROT:P62829|TREMBL:Q9BTQ7|ENSEMBL:ENSP00000377865;ENSP00000420311|REFSEQ:NP_000969|H-INV:HIT000337801|VEGA:OTTHUMP00000164151;OTTHUMP00000164153	Tax_Id=9606 Gene_Symbol=RPL23 60S ribosomal protein L23	1474	1	58.6	0.66	1475	1	57.1	1.65	1476	1	57.1	0.8	1477	1	50	1.45
IPI:IPI00010204.1	|SWISS-PROT:P84103|TREMBL:B2R6F3|ENSEMBL:ENSP00000362820|REFSEQ:NP_003008|H-INV:HIT000069548|VEGA:OTTHUMP00000016294	Tax_Id=9606 Gene_Symbol=SRSF3 Serine/arginine-rich splicing factor 3	1474	1	25	1.31	1475	1	24.2	1.35	1476	1	16.9	0.91	1477	0.9777	16.9	1.56
IPI:IPI00010368.6	|SWISS-PROT:O00139-1|TREMBL:B0AZS5;E9PB70|ENSEMBL:ENSP00000370493|H-INV:HIT000041378|VEGA:OTTHUMP00000123384	Tax_Id=9606 Gene_Symbol=KIF2A Uncharacterized protein	NA	NA	NA	NA	1475	0.9015	1.7	NA	NA	NA	NA	NA	NA	NA	NA	NA
IPI:IPI00010700.3	|SWISS-PROT:P48634-1|TREMBL:B4DLY2|ENSEMBL:ENSP00000365175;ENSP00000365201|REFSEQ:NP_004629;NP_542417|VEGA:OTTHUMP00000029233;OTTHUMP00000166020	Tax_Id=9606 Gene_Symbol=PRRC2A Isoform 1 of Protein PRRC2A	1474	1	5.1	1.1	1475	1	2.9	1.45	1476	0.9999	2.6	2.8	1477	0.9605	0.6	1.19
IPI:IPI00010720.1	|SWISS-PROT:P48643|TREMBL:A8K2X8;B4DX08;Q9BU08|ENSEMBL:ENSP00000280326|REFSEQ:NP_036205|H-INV:HIT000095964|VEGA:OTTHUMP00000161671	Tax_Id=9606 Gene_Symbol=CCT5 T-complex protein 1 subunit epsilon	1474	1	24.3	0.94	1475	1	25.8	1.01	1476	1	24.3	0.9	1477	1	13.8	1.17
IPI:IPI00010740.1	|SWISS-PROT:P23246-1|TREMBL:Q6PIX2;Q86VG2;Q9BSV4|ENSEMBL:ENSP00000349748|REFSEQ:NP_005057|H-INV:HIT000323115|VEGA:OTTHUMP00000004329	Tax_Id=9606 Gene_Symbol=SFPQ Isoform Long of Splicing factor, proline- and glutamine-rich	1474	1	22.6	0.94	1475	1	21.1	1.05	1476	0.9999	7.5	1.81	1477	1	14.1	1.12
IPI:IPI00010865.1	|SWISS-PROT:P67870|TREMBL:B0UXA9|ENSEMBL:ENSP00000365025;ENSP00000365026;ENSP00000365042;ENSP00000372919;ENSP00000372925;ENSP00000382980;ENSP00000390900;ENSP00000391038;ENSP00000393756;ENSP00000394855	Tax_Id=9606 Gene_Symbol=CSNK2B Casein kinase II subunit beta	NA	NA	NA	NA	NA	NA	NA	NA	NA	NA	NA	NA	1477	1	12.7	1.2
IPI:IPI00011126.6	|SWISS-PROT:P62191|TREMBL:Q53HB3;Q53XL8;Q6NW36|ENSEMBL:ENSP00000261303|REFSEQ:NP_002793|H-INV:HIT000029694	Tax_Id=9606 Gene_Symbol=PSMC1 26S protease regulatory subunit 4	1474	1	22.9	1.05	1475	1	15.5	0.99	1476	1	21	0.82	1477	1	26.6	1.33
IPI:IPI00011253.3	|SWISS-PROT:P23396|TREMBL:Q53G83;Q9NQS8|ENSEMBL:ENSP00000433821;ENSP00000434643;ENSP00000436971|REFSEQ:NP_000996|H-INV:HIT000287076|VEGA:OTTHUMP00000229804;OTTHUMP00000229805;OTTHUMP00000229882	Tax_Id=9606 Gene_Symbol=RPS3 40S ribosomal protein S3	1474	1	64.2	0.62	NA	NA	NA	NA	NA	NA	NA	NA	1477	1	67.9	1.7
IPI:IPI00011268.2	|SWISS-PROT:Q9UKM9-1|TREMBL:Q53GL6|ENSEMBL:ENSP00000246194|REFSEQ:NP_057951|H-INV:HIT000302975|VEGA:OTTHUMP00000030674	Tax_Id=9606 Gene_Symbol=RALY cDNA FLJ77422, highly similar to Homo sapiens RNA binding protein, autoantigenic (hnRNP-associated with lethal yellow homolog (mouse)), transcript variant 1, mRNA (Fragment)	NA	NA	NA	NA	NA	NA	NA	NA	1476	0.9673	4.1	0.29	NA	NA	NA	NA
IPI:IPI00011274.3	|SWISS-PROT:O14979-1|TREMBL:B4DGN3;B4DTA2|ENSEMBL:ENSP00000295470;ENSP00000422040|REFSEQ:NP_112740|H-INV:HIT000058500|VEGA:OTTHUMP00000160812;OTTHUMP00000219470	Tax_Id=9606 Gene_Symbol=HNRPDL Isoform 1 of Heterogeneous nuclear ribonucleoprotein D-like	1474	1	36.5	0.95	1475	1	44.3	1.06	1476	1	46.7	0.7	1477	1	44.7	1.49
IPI:IPI00011488.4	|SWISS-PROT:Q13043-1|TREMBL:Q59FZ4|ENSEMBL:ENSP00000361892|REFSEQ:NP_006273|VEGA:OTTHUMP00000043418	Tax_Id=9606 Gene_Symbol=STK4 Isoform 1 of Serine/threonine-protein kinase 4	1474	1	9.3	0.79	NA	NA	NA	NA	1476	1	13.8	1.04	1477	1	9.7	1
IPI:IPI00011603.2	|SWISS-PROT:O43242|TREMBL:B4DEB0;B4DPM7;B4DV84;Q6IBN0;Q8N9M2;Q96N86|ENSEMBL:ENSP00000264639|REFSEQ:NP_002800|H-INV:HIT000291193|VEGA:OTTHUMP00000164347	Tax_Id=9606 Gene_Symbol=PSMD3 26S proteasome non-ATPase regulatory subunit 3	1474	1	7.9	1.02	1475	1	4.2	1.05	1476	1	5.4	0.77	1477	0.985	2.5	1.5
IPI:IPI00011735.2	|SWISS-PROT:O00458|TREMBL:A4D0U1;Q75M98;Q75M99|ENSEMBL:ENSP00000005558;ENSP00000384477|REFSEQ:NP_001007246;NP_001541|H-INV:HIT000030278|VEGA:OTTHUMP00000207275;OTTHUMP00000207380	Tax_Id=9606 Gene_Symbol=IFRD1 Interferon-related developmental regulator 1	NA	NA	NA	NA	NA	NA	NA	NA	1476	0.9227	38.7	0.38	NA	NA	NA	NA
IPI:IPI00011898.3	|SWISS-PROT:Q13144|ENSEMBL:ENSP00000273783|REFSEQ:NP_003898|H-INV:HIT000016513|VEGA:OTTHUMP00000210774	Tax_Id=9606 Gene_Symbol=EIF2B5 Translation initiation factor eIF-2B subunit epsilon	1474	1	7.7	0.94	1475	1	13.8	1.25	1476	1	3.1	0.92	1477	1	3.1	1.3
IPI:IPI00011913.1	|SWISS-PROT:Q13151|ENSEMBL:ENSP00000316042|REFSEQ:NP_006796|H-INV:HIT000038484|VEGA:OTTHUMP00000159432	Tax_Id=9606 Gene_Symbol=HNRNPA0 Heterogeneous nuclear ribonucleoprotein A0	1474	1	27.2	0.97	1475	1	35.7	1.01	1476	1	31.5	0.89	1477	1	39	1.29
IPI:IPI00012066.2	|TREMBL:A8K7X6|ENSEMBL:ENSP00000448762|REFSEQ:NP_114366	Tax_Id=9606 Gene_Symbol=PCBP2 poly(rC)-binding protein 2 isoform b	1474	1	5.5	0.8	1475	1	3.2	1.48	1476	0.9975	7.2	1.48	1477	1	3.2	1.87
IPI:IPI00012074.3	|SWISS-PROT:O43390-1|TREMBL:B2R7W4|ENSEMBL:ENSP00000304405;ENSP00000363741|REFSEQ:NP_005817|H-INV:HIT000061569|VEGA:OTTHUMP00000003258;OTTHUMP00000003260	Tax_Id=9606 Gene_Symbol=HNRNPR Isoform 1 of Heterogeneous nuclear ribonucleoprotein R	1474	1	12	1.03	1475	1	13.4	1.04	1476	1	12.3	0.88	1477	1	12.6	1.47
IPI:IPI00012079.12	|SWISS-PROT:P23588|ENSEMBL:ENSP00000262056|REFSEQ:NP_001408|H-INV:HIT000264934	Tax_Id=9606 Gene_Symbol=EIF4B Eukaryotic translation initiation factor 4B	1474	1	18.9	1.04	1475	1	5.8	0.49	1476	0.9998	7.5	1.21	NA	NA	NA	NA
IPI:IPI00012268.3	|SWISS-PROT:Q13200|TREMBL:Q53XQ4;Q59EG8;Q9NSM5|ENSEMBL:ENSP00000310129|REFSEQ:NP_002799|H-INV:HIT000031345|VEGA:OTTHUMP00000210627	Tax_Id=9606 Gene_Symbol=PSMD2 26S proteasome non-ATPase regulatory subunit 2	1474	1	38.4	1.05	1475	1	43.5	1.02	1476	1	43.9	1.06	1477	1	48.3	1.06
IPI:IPI00012341.1	|SWISS-PROT:Q13243-1|ENSEMBL:ENSP00000377892;ENSP00000451088;ENSP00000452123|REFSEQ:NP_001034554;NP_008856|H-INV:HIT000096066	Tax_Id=9606 Gene_Symbol=SRSF5 Isoform SRP40-1 of Serine/arginine-rich splicing factor 5	1474	0.976	5.6	0.66	1475	0.975	5.6	0.66	1476	1	8.9	1	1477	0.9398	5.2	1.21
IPI:IPI00012353.1	|SWISS-PROT:P09001|TREMBL:B4DW56|ENSEMBL:ENSP00000264995|REFSEQ:NP_009139|H-INV:HIT000280740|VEGA:OTTHUMP00000215980	Tax_Id=9606 Gene_Symbol=MRPL3 39S ribosomal protein L3, mitochondrial	NA	NA	NA	NA	NA	NA	NA	NA	1476	0.9805	53.6	0.66	1477	0.9998	9.5	3.47
IPI:IPI00012442.1	|SWISS-PROT:Q13283|TREMBL:B7Z8K4;Q32P45;Q53HH4;Q5U0Q1;Q6FI03|ENSEMBL:ENSP00000348578;ENSP00000377681|REFSEQ:NP_005745;NP_938405|H-INV:HIT000056659|VEGA:OTTHUMP00000160618;OTTHUMP00000224181	Tax_Id=9606 Gene_Symbol=G3BP1 Ras GTPase-activating protein-binding protein 1	1474	1	37.1	0.9	1475	1	35.6	1.27	1476	1	20.8	0.94	1477	1	19.1	1.32
IPI:IPI00012462.1	|SWISS-PROT:Q9BY44-1|ENSEMBL:ENSP00000417229|REFSEQ:NP_114414|H-INV:HIT000002285|VEGA:OTTHUMP00000216446	Tax_Id=9606 Gene_Symbol=EIF2A Eukaryotic translation initiation factor 2A	1474	1	4	0.77	1475	1	8.6	1.4	NA	NA	NA	NA	NA	NA	NA	NA
IPI:IPI00012493.1	|SWISS-PROT:P60866|ENSEMBL:ENSP00000009589;ENSP00000427788|REFSEQ:NP_001014|H-INV:HIT000050232|VEGA:OTTHUMP00000226397;OTTHUMP00000226399	Tax_Id=9606 Gene_Symbol=SNORD54;RPS20 40S ribosomal protein S20	1474	1	23.5	0.6	1475	1	22.7	1.82	1476	1	23.5	0.74	1477	1	23.5	1.62
IPI:IPI00012535.1	|SWISS-PROT:P31689|TREMBL:Q5T7Q0;Q86TL9|ENSEMBL:ENSP00000369127|REFSEQ:NP_001530|H-INV:HIT000020396|VEGA:OTTHUMP00000021193	Tax_Id=9606 Gene_Symbol=DNAJA1 DnaJ homolog subfamily A member 1	1474	1	15.8	0.82	1475	1	9.6	1.14	1476	1	10.4	1.08	1477	1	17.4	1.15
IPI:IPI00012726.4	|SWISS-PROT:Q13310-1|ENSEMBL:ENSP00000361948|REFSEQ:NP_003810|H-INV:HIT000221269|VEGA:OTTHUMP00000010668	Tax_Id=9606 Gene_Symbol=PABPC4 Isoform 1 of Polyadenylate-binding protein 4	1474	1	24.6	0.74	1475	1	27.5	1.29	1476	1	19	1.15	1477	1	19.5	0.98
IPI:IPI00012750.3	|SWISS-PROT:P62851|ENSEMBL:ENSP00000435096|REFSEQ:NP_001019|H-INV:HIT000031580|VEGA:OTTHUMP00000232696	Tax_Id=9606 Gene_Symbol=RPS25 40S ribosomal protein S25	1474	1	23.2	0.57	1475	1	16	1.65	1476	1	16	0.67	1477	1	36.8	1.49
IPI:IPI00012772.8	|SWISS-PROT:P62917|ENSEMBL:ENSP00000262584;ENSP00000378378|REFSEQ:NP_000964;NP_150644|H-INV:HIT000334555|VEGA:OTTHUMP00000229065;OTTHUMP00000229067	Tax_Id=9606 Gene_Symbol=RPL8 60S ribosomal protein L8	1474	1	45.9	0.59	1475	1	51.4	1.37	1476	1	40.5	0.63	1477	1	37.7	1.4
IPI:IPI00012795.3	|SWISS-PROT:Q13347|TREMBL:Q53HU7;Q5U0F4;Q9P1D9|ENSEMBL:ENSP00000362688|REFSEQ:NP_003748|H-INV:HIT000301875|VEGA:OTTHUMP00000008492	Tax_Id=9606 Gene_Symbol=EIF3I Eukaryotic translation initiation factor 3 subunit I	1474	1	44.6	0.96	1475	1	29.8	0.85	1476	1	41.2	0.93	1477	1	53.2	1.11
IPI:IPI00012970.1	|SWISS-PROT:O00743-1|ENSEMBL:ENSP00000362648|REFSEQ:NP_002712|H-INV:HIT000032970|VEGA:OTTHUMP00000022122	Tax_Id=9606 Gene_Symbol=PPP6C Isoform 1 of Serine/threonine-protein phosphatase 6 catalytic subunit	NA	NA	NA	NA	NA	NA	NA	NA	NA	NA	NA	NA	1477	0.9719	6.3	1.22
IPI:IPI00013068.1	|SWISS-PROT:P60228|TREMBL:B2R806;B3KW56;Q6IAX5|ENSEMBL:ENSP00000220849|REFSEQ:NP_001559|H-INV:HIT000294580|VEGA:OTTHUMP00000227726	Tax_Id=9606 Gene_Symbol=EIF3E Eukaryotic translation initiation factor 3 subunit E	1474	1	26.7	0.97	1475	1	13	0.86	1476	1	24.7	1.12	1477	1	24.7	1.12
IPI:IPI00013070.2	|SWISS-PROT:Q9BUJ2-1|TREMBL:A8K5K0;A8K6U7|ENSEMBL:ENSP00000375863|REFSEQ:NP_008971|H-INV:HIT000006137	Tax_Id=9606 Gene_Symbol=HNRNPUL1 Isoform 1 of Heterogeneous nuclear ribonucleoprotein U-like protein 1	1474	1	57.5	1.1	1475	1	56.2	1.14	1476	1	57.2	1.24	1477	1	58.1	1.25
IPI:IPI00013146.1	|SWISS-PROT:P82650|TREMBL:A8K9Y7|ENSEMBL:ENSP00000310785;ENSP00000418008|REFSEQ:NP_064576|H-INV:HIT000077394|VEGA:OTTHUMP00000216955	Tax_Id=9606 Gene_Symbol=MRPS22 28S ribosomal protein S22, mitochondrial	NA	NA	NA	NA	NA	NA	NA	NA	NA	NA	NA	NA	1477	0.9733	6	3.36
IPI:IPI00013160.2	|SWISS-PROT:P41214-1|ENSEMBL:ENSP00000271764|REFSEQ:NP_008824|H-INV:HIT000030499|VEGA:OTTHUMP00000034537	Tax_Id=9606 Gene_Symbol=EIF2D Isoform 1 of Eukaryotic translation initiation factor 2D	NA	NA	NA	NA	1475	0.9997	4.5	1.04	NA	NA	NA	NA	NA	NA	NA	NA
IPI:IPI00013174.2	|SWISS-PROT:Q96PK6-1|TREMBL:B4DNG4|ENSEMBL:ENSP00000311747|REFSEQ:NP_006319|H-INV:HIT000005042|VEGA:OTTHUMP00000179145	Tax_Id=9606 Gene_Symbol=RBM14;RBM14-RBM4 Isoform 1 of RNA-binding protein 14	NA	NA	NA	NA	1475	0.975	4.3	0.74	NA	NA	NA	NA	NA	NA	NA	NA
IPI:IPI00013195.1	|SWISS-PROT:Q13405|ENSEMBL:ENSP00000279242;ENSP00000434190|REFSEQ:NP_004918|H-INV:HIT000049066|VEGA:OTTHUMP00000230438;OTTHUMP00000230440	Tax_Id=9606 Gene_Symbol=MRPL49 39S ribosomal protein L49, mitochondrial	NA	NA	NA	NA	NA	NA	NA	NA	NA	NA	NA	NA	1477	1	22.3	2.59
IPI:IPI00013296.3	|SWISS-PROT:P62269|ENSEMBL:ENSP00000211372;ENSP00000393241;ENSP00000403175;ENSP00000412583;ENSP00000416110|REFSEQ:NP_072045|VEGA:OTTHUMP00000014635;OTTHUMP00000029059;OTTHUMP00000029467;OTTHUMP0000019	Tax_Id=9606 Gene_Symbol=RPS18;RPS18P9 40S ribosomal protein S18	1474	1	32.2	0.58	1475	1	36.8	1.5	1476	1	32.2	0.71	1477	1	32.9	1.76
IPI:IPI00013297.1	|SWISS-PROT:Q13442|ENSEMBL:ENSP00000222968|REFSEQ:NP_055706|H-INV:HIT000029833|VEGA:OTTHUMP00000206311	Tax_Id=9606 Gene_Symbol=PDAP1 28 kDa heat- and acid-stable phosphoprotein	1474	1	25.4	1.2	1475	1	32.6	1.27	NA	NA	NA	NA	NA	NA	NA	NA
IPI:IPI00013396.3	|SWISS-PROT:P09234|TREMBL:Q5TAL4|ENSEMBL:ENSP00000244520|REFSEQ:NP_003084|H-INV:HIT000282313|VEGA:OTTHUMP00000016238	Tax_Id=9606 Gene_Symbol=SNRPC U1 small nuclear ribonucleoprotein C	1474	0.9999	17	0.97	NA	NA	NA	NA	NA	NA	NA	NA	1477	1	11.3	1.6
IPI:IPI00013415.1	|SWISS-PROT:P62081|TREMBL:Q57Z92|ENSEMBL:ENSP00000339095;ENSP00000385018;ENSP00000385286|REFSEQ:NP_001002|H-INV:HIT000260253|VEGA:OTTHUMP00000115354;OTTHUMP00000200057;OTTHUMP00000200058	Tax_Id=9606 Gene_Symbol=RPS7 40S ribosomal protein S7	1474	1	53.1	0.45	1475	1	53.6	1.37	1476	1	47.4	0.62	1477	1	44.8	1.53
IPI:IPI00013452.11	|SWISS-PROT:P07814|TREMBL:B4DP50|ENSEMBL:ENSP00000355890|REFSEQ:NP_004437|H-INV:HIT000388867|VEGA:OTTHUMP00000035562	Tax_Id=9606 Gene_Symbol=EPRS Bifunctional aminoacyl-tRNA synthetase	1474	1	6.4	0.91	1475	1	8.5	1.05	1476	1	10.7	1.15	1477	1	9.4	1.48
IPI:IPI00013466.4	|SWISS-PROT:O43681|TREMBL:E7EVN0|ENSEMBL:ENSP00000349887|REFSEQ:NP_004308|H-INV:HIT000031067	Tax_Id=9606 Gene_Symbol=ASNA1 ATPase ASNA1	1474	1	35.1	0.79	1475	1	37.6	1.31	1476	1	40.2	0.87	1477	1	37.4	1.42
IPI:IPI00013475.1	|SWISS-PROT:Q13885|TREMBL:A5D906;A5D907|ENSEMBL:ENSP00000369703|REFSEQ:NP_001060|H-INV:HIT000289258|VEGA:OTTHUMP00000015956	Tax_Id=9606 Gene_Symbol=TUBB2A Tubulin beta-2A chain	NA	NA	NA	NA	NA	NA	NA	NA	NA	NA	NA	NA	1477	0.9997	47.9	1.69
IPI:IPI00013485.3	|SWISS-PROT:P15880|TREMBL:Q3KQT6;Q6IPX5;Q8J014;Q8N5L9|ENSEMBL:ENSP00000341885|REFSEQ:NP_002943|H-INV:HIT000262212|VEGA:OTTHUMP00000158896	Tax_Id=9606 Gene_Symbol=RPS2 40S ribosomal protein S2	1474	1	29.4	0.62	1475	1	23.5	1.46	1476	1	28.3	0.73	1477	1	29.8	1.5
IPI:IPI00013495.1	|SWISS-PROT:Q8NE71-2|TREMBL:Q2L6I2|ENSEMBL:ENSP00000365728;ENSP00000373081;ENSP00000389472;ENSP00000391102;ENSP00000393143;ENSP00000403526;ENSP00000404726|REFSEQ:NP_001081|VEGA:OTTHUMP00000014745;OTTH	Tax_Id=9606 Gene_Symbol=ABCF1 Isoform 2 of ATP-binding cassette sub-family F member 1	1474	1	11.9	0.96	1475	1	9.7	0.9	1476	1	7.9	1	1477	0.9425	2.3	1.69
IPI:IPI00013871.1	|SWISS-PROT:P23921|TREMBL:B4E0I8;Q53GZ5|ENSEMBL:ENSP00000300738|REFSEQ:NP_001024|H-INV:HIT000322327|VEGA:OTTHUMP00000164513	Tax_Id=9606 Gene_Symbol=RRM1 Ribonucleoside-diphosphate reductase large subunit	1474	0.9451	3.3	1.11	1475	0.9531	4.2	1.09	NA	NA	NA	NA	NA	NA	NA	NA
IPI:IPI00013877.2	|SWISS-PROT:P31942-1|TREMBL:Q53F48|ENSEMBL:ENSP00000265866|REFSEQ:NP_036339|VEGA:OTTHUMP00000035218	Tax_Id=9606 Gene_Symbol=HNRNPH3 Isoform 1 of Heterogeneous nuclear ribonucleoprotein H3	1474	1	41.9	1.02	1475	1	42	0.97	1476	1	52	0.64	1477	1	53.9	1.78
IPI:IPI00013881.6	|SWISS-PROT:P31943|ENSEMBL:ENSP00000349168;ENSP00000377082;ENSP00000397797|REFSEQ:NP_005511|H-INV:HIT000192494|VEGA:OTTHUMP00000161513;OTTHUMP00000223418;OTTHUMP00000223419	Tax_Id=9606 Gene_Symbol=HNRNPH1 Heterogeneous nuclear ribonucleoprotein H	1474	1	36.1	0.9	1475	1	34.5	0.89	1476	1	36.3	0.81	1477	1	36.5	1.3
IPI:IPI00013917.3	|SWISS-PROT:P25398|ENSEMBL:ENSP00000230050|REFSEQ:NP_001007|H-INV:HIT000335217|VEGA:OTTHUMP00000017230	Tax_Id=9606 Gene_Symbol=RPS12 40S ribosomal protein S12	1474	1	44.7	0.6	1475	1	65.9	1.63	1476	1	44.7	0.69	1477	1	65.9	1.57
IPI:IPI00013949.1	|SWISS-PROT:O43765|ENSEMBL:ENSP00000221566|REFSEQ:NP_003012|H-INV:HIT000024034	Tax_Id=9606 Gene_Symbol=SGTA Small glutamine-rich tetratricopeptide repeat-containing protein alpha	1474	1	8.3	0.96	1475	1	13.1	1.19	1476	1	23.3	0.87	1477	1	19.2	1.68
IPI:IPI00014137.3	|SWISS-PROT:Q9H1P3-1|TREMBL:B2RDK3|ENSEMBL:ENSP00000316649|REFSEQ:NP_653081|H-INV:HIT000078852|VEGA:OTTHUMP00000031479	Tax_Id=9606 Gene_Symbol=OSBPL2 Isoform 1 of Oxysterol-binding protein-related protein 2	1474	1	29.5	1.3	1475	1	30.1	1.01	1476	1	37.4	1.12	1477	1	32.3	0.97
IPI:IPI00014151.3	|SWISS-PROT:Q15008|ENSEMBL:ENSP00000295901|REFSEQ:NP_055629|H-INV:HIT000074129|VEGA:OTTHUMP00000213406	Tax_Id=9606 Gene_Symbol=PSMD6 26S proteasome non-ATPase regulatory subunit 6	1474	1	6.8	0.89	NA	NA	NA	NA	1476	0.9999	6.8	1.13	1477	1	8	1.28
IPI:IPI00014177.3	|SWISS-PROT:Q15019-1|ENSEMBL:ENSP00000353157;ENSP00000375832;ENSP00000375834;ENSP00000385172|REFSEQ:NP_001008491;NP_001008492;NP_004395;NP_006146|H-INV:HIT000042294|VEGA:OTTHUMP00000200241;OTTHUMP0000	Tax_Id=9606 Gene_Symbol=SEPT2 Isoform 1 of Septin-2	1474	1	47.6	1.21	1475	1	65.7	0.7	1476	1	63.7	1.14	1477	1	60.1	0.73
IPI:IPI00014198.3	|SWISS-PROT:Q15024|TREMBL:B2RDZ9;B4DIU0|ENSEMBL:ENSP00000265564|REFSEQ:NP_055819|H-INV:HIT000035984|VEGA:OTTHUMP00000164126	Tax_Id=9606 Gene_Symbol=EXOSC7 Exosome complex component RRP42	NA	NA	NA	NA	NA	NA	NA	NA	1476	1	5.2	0.92	1477	1	27.1	1.93
IPI:IPI00014230.1	|SWISS-PROT:Q07021|TREMBL:A8K651|ENSEMBL:ENSP00000225698|REFSEQ:NP_001203|H-INV:HIT000286556	Tax_Id=9606 Gene_Symbol=C1QBP Complement component 1 Q subcomponent-binding protein, mitochondrial	1474	0.9999	5	0.96	1475	1	5	0.76	1476	1	5	0.66	1477	1	5	1.13
IPI:IPI00014235.3	|SWISS-PROT:Q15042-1|TREMBL:B9A6J2;D3DP75|ENSEMBL:ENSP00000264158|REFSEQ:NP_036365|H-INV:HIT000042219|VEGA:OTTHUMP00000206878	Tax_Id=9606 Gene_Symbol=RAB3GAP1 Isoform 1 of Rab3 GTPase-activating protein catalytic subunit	1474	1	20.5	0.96	1475	1	23.5	1.28	1476	1	34.7	1.03	1477	1	33.4	1.4
IPI:IPI00014238.2	|SWISS-PROT:Q15046-1|ENSEMBL:ENSP00000303043|REFSEQ:NP_005539|H-INV:HIT000101392|VEGA:OTTHUMP00000174948	Tax_Id=9606 Gene_Symbol=KARS Isoform Cytoplasmic of Lysyl-tRNA synthetase	1474	1	4.4	1.1	1475	1	8	1.12	1476	1	9.5	1.45	1477	0.9918	9.7	1
IPI:IPI00014340.2	|SWISS-PROT:Q9BZL4-1|ENSEMBL:ENSP00000263433|REFSEQ:NP_060077|H-INV:HIT000077029	Tax_Id=9606 Gene_Symbol=PPP1R12C Isoform 1 of Protein phosphatase 1 regulatory subunit 12C	NA	NA	NA	NA	1475	1	28.5	2.37	1476	1	16.8	1.52	1477	1	36.1	2.39
IPI:IPI00014398.4	|TREMBL:B7Z5T4;Q53FI7|ENSEMBL:ENSP00000359717|REFSEQ:NP_001153171|VEGA:OTTHUMP00000024100	Tax_Id=9606 Gene_Symbol=FHL1 four and a half LIM domains protein 1 isoform 5	NA	NA	NA	NA	1475	1	19.8	1.13	NA	NA	NA	NA	1477	1	25.8	1.13
IPI:IPI00014399.2	|SWISS-PROT:Q13643|TREMBL:Q96C98;Q9P100|ENSEMBL:ENSP00000362107|REFSEQ:NP_004459|H-INV:HIT000220618|VEGA:OTTHUMP00000004724	Tax_Id=9606 Gene_Symbol=FHL3 Four and a half LIM domains protein 3	1474	1	5.4	0.99	1475	1	6.4	0.9	NA	NA	NA	NA	1477	1	8.2	1.03
IPI:IPI00014424.1	|SWISS-PROT:Q05639|ENSEMBL:ENSP00000217182;ENSP00000298049|REFSEQ:NP_001949|H-INV:HIT000386552|VEGA:OTTHUMP00000031776	Tax_Id=9606 Gene_Symbol=EEF1A2 Elongation factor 1-alpha 2	1474	1	29.8	1.39	1475	1	29.6	1.23	1476	1	24.4	1.19	1477	1	28.9	1.34
IPI:IPI00014474.1	|SWISS-PROT:O43823|TREMBL:Q8NE02;Q9UG73|ENSEMBL:ENSP00000269701|REFSEQ:NP_005849|H-INV:HIT000325684	Tax_Id=9606 Gene_Symbol=AKAP8 A-kinase anchor protein 8	1474	0.9739	5.3	0.85	NA	NA	NA	NA	NA	NA	NA	NA	1477	0.9806	5.3	1.09
IPI:IPI00014898.3	|SWISS-PROT:Q15149-1|ENSEMBL:ENSP00000323856|REFSEQ:NP_958782|VEGA:OTTHUMP00000229284	Tax_Id=9606 Gene_Symbol=PLEC Isoform 1 of Plectin	1474	1	0.6	0.4	1475	1	0.7	1.91	NA	NA	NA	NA	NA	NA	NA	NA
IPI:IPI00015077.1	|SWISS-PROT:P41567|TREMBL:Q6IAV3|ENSEMBL:ENSP00000419449|REFSEQ:NP_005792|H-INV:HIT000292971|VEGA:OTTHUMP00000164728	Tax_Id=9606 Gene_Symbol=EIF1 Eukaryotic translation initiation factor 1	NA	NA	NA	NA	1475	1	28.3	0.87	1476	1	49.6	0.79	1477	1	49.6	1.19
IPI:IPI00015842.1	|SWISS-PROT:Q15293|ENSEMBL:ENSP00000054950|REFSEQ:NP_002892|H-INV:HIT000049062|VEGA:OTTHUMP00000232227	Tax_Id=9606 Gene_Symbol=RCN1 Reticulocalbin-1	1474	1	33.9	1.01	1475	1	27.1	1.08	1476	1	26.8	0.9	1477	1	19.6	1.11
IPI:IPI00015905.1	|SWISS-PROT:Q13868|TREMBL:A2VCR1;B3KQW2|ENSEMBL:ENSP00000361433|REFSEQ:NP_055100|H-INV:HIT000005734|VEGA:OTTHUMP00000022370	Tax_Id=9606 Gene_Symbol=EXOSC2 Exosome complex component RRP4	NA	NA	NA	NA	NA	NA	NA	NA	NA	NA	NA	NA	1477	0.9083	6	1.7
IPI:IPI00015947.5	|SWISS-PROT:P25685|TREMBL:Q6FHS4;Q6FI51|ENSEMBL:ENSP00000254322|REFSEQ:NP_006136|H-INV:HIT000101520	Tax_Id=9606 Gene_Symbol=DNAJB1 DnaJ homolog subfamily B member 1	NA	NA	NA	NA	NA	NA	NA	NA	NA	NA	NA	NA	1477	1	6.5	2.03
IPI:IPI00015952.2	|TREMBL:B4DZF2;Q59G42|ENSEMBL:ENSP00000399908	Tax_Id=9606 Gene_Symbol=EIF4G2 cDNA FLJ59571, highly similar to Eukaryotic translation initiation factor 4gamma 2	1474	1	6.3	0.77	1475	1	11.5	1.21	1476	1	6.3	0.82	1477	1	3.5	0.95
IPI:IPI00015953.3	|SWISS-PROT:Q9NR30-1|TREMBL:Q8NI92|ENSEMBL:ENSP00000346120|REFSEQ:NP_004719|H-INV:HIT000219764|VEGA:OTTHUMP00000019713	Tax_Id=9606 Gene_Symbol=DDX21 Isoform 1 of Nucleolar RNA helicase 2	NA	NA	NA	NA	NA	NA	NA	NA	1476	1	20.4	0.85	1477	1	18.7	1.21
IPI:IPI00016249.4	|SWISS-PROT:P51114-1|ENSEMBL:ENSP00000350170|REFSEQ:NP_005078|H-INV:HIT000218760|VEGA:OTTHUMP00000212640	Tax_Id=9606 Gene_Symbol=FXR1 Isoform 1 of Fragile X mental retardation syndrome-related protein 1	NA	NA	NA	NA	1475	1	8.7	1.01	NA	NA	NA	NA	NA	NA	NA	NA
IPI:IPI00016448.3	|SWISS-PROT:Q9NX07-1|TREMBL:B7Z6E0|ENSEMBL:ENSP00000362936|REFSEQ:NP_060316|H-INV:HIT000052280|VEGA:OTTHUMP00000003783	Tax_Id=9606 Gene_Symbol=TRNAU1AP Isoform 1 of tRNA selenocysteine 1-associated protein 1	1474	1	13.6	1.05	1475	0.977	10.2	0.77	1476	1	17.1	1.45	1477	1	17.1	0.99
IPI:IPI00016610.2	|SWISS-PROT:Q15365|TREMBL:Q53SS8|ENSEMBL:ENSP00000305556|REFSEQ:NP_006187|H-INV:HIT000303351|VEGA:OTTHUMP00000160048	Tax_Id=9606 Gene_Symbol=PCBP1 Poly(rC)-binding protein 1	1474	1	5.5	0.8	1475	1	3.2	1.48	1476	0.9009	7.6	NA	1477	1	3.2	1.87
IPI:IPI00016613.2	|TREMBL:B2R6D7;B5BUH5;Q5U5J2|ENSEMBL:ENSP00000371400	Tax_Id=9606 Gene_Symbol=CSNK2A1 Uncharacterized protein	NA	NA	NA	NA	1475	1	7.8	0.57	NA	NA	NA	NA	NA	NA	NA	NA
IPI:IPI00016786.1	|SWISS-PROT:P60953-2|ENSEMBL:ENSP00000341072;ENSP00000383118|REFSEQ:NP_001034891;NP_001782|H-INV:HIT000038320|VEGA:OTTHUMP00000002834	Tax_Id=9606 Gene_Symbol=CDC42 Isoform 2 of Cell division control protein 42 homolog	NA	NA	NA	NA	1475	0.9998	5.2	NA	NA	NA	NA	NA	NA	NA	NA	NA
IPI:IPI00016801.1	|SWISS-PROT:P00367|TREMBL:B4DMF5;B4DMG8;B4E0N9;E9KL48;Q53GW3|ENSEMBL:ENSP00000277865|REFSEQ:NP_005262|H-INV:HIT000194758|VEGA:OTTHUMP00000020018	Tax_Id=9606 Gene_Symbol=GLUD1 Glutamate dehydrogenase 1, mitochondrial	1474	1	29	0.97	1475	1	28.6	0.97	1476	1	8.4	1.4	1477	1	15.3	1.19
IPI:IPI00016910.1	|SWISS-PROT:Q99613|TREMBL:A1KYQ7;B4E1D5;B4E2Z6;F5H1I1;Q3B7B9|ENSEMBL:ENSP00000332604;ENSP00000378953|REFSEQ:NP_001032897;NP_001186071;NP_003743|H-INV:HIT000030496|VEGA:OTTHUMP00000125295	Tax_Id=9606 Gene_Symbol=EIF3C;EIF3CL Eukaryotic translation initiation factor 3 subunit C	1474	1	26.1	0.9	1475	1	22.5	1.03	1476	1	21.5	0.91	1477	1	24.6	1.2
IPI:IPI00016912.1	|SWISS-PROT:Q99614|TREMBL:Q53GE7;Q53HD9|ENSEMBL:ENSP00000231238;ENSP00000429225|REFSEQ:NP_003305|H-INV:HIT000288727|VEGA:OTTHUMP00000160843;OTTHUMP00000224232	Tax_Id=9606 Gene_Symbol=TTC1 Tetratricopeptide repeat protein 1	1474	1	35.3	0.97	1475	1	32.5	0.95	1476	1	47.9	0.66	1477	1	45.5	0.94
IPI:IPI00017334.1	|SWISS-PROT:P35232|TREMBL:A8K401;Q53FV0;Q6FHP5;Q6PUJ7|ENSEMBL:ENSP00000300408|REFSEQ:NP_002625|H-INV:HIT000298776|VEGA:OTTHUMP00000165764	Tax_Id=9606 Gene_Symbol=PHB Prohibitin	NA	NA	NA	NA	NA	NA	NA	NA	1476	1	53.3	0.69	1477	1	54.4	1.25
IPI:IPI00017381.1	|SWISS-PROT:P35249|ENSEMBL:ENSP00000296273;ENSP00000376272|REFSEQ:NP_002907;NP_853551|H-INV:HIT000196665|VEGA:OTTHUMP00000210038	Tax_Id=9606 Gene_Symbol=RFC4 Replication factor C subunit 4	NA	NA	NA	NA	1475	1	21.1	2.52	NA	NA	NA	NA	NA	NA	NA	NA
IPI:IPI00017448.1	|SWISS-PROT:P63220|TREMBL:Q6FGH5|ENSEMBL:ENSP00000324438;ENSP00000345957|REFSEQ:NP_001015|H-INV:HIT000090495|VEGA:OTTHUMP00000031485	Tax_Id=9606 Gene_Symbol=RPS21 40S ribosomal protein S21	1474	1	42	0.49	1475	1	30.9	1.67	1476	1	42	0.72	1477	1	40.7	1.57
IPI:IPI00017617.1	|SWISS-PROT:P17844|TREMBL:B5BUE6;Q7Z2V5|ENSEMBL:ENSP00000440276|REFSEQ:NP_004387|H-INV:HIT000321720	Tax_Id=9606 Gene_Symbol=DDX5 Probable ATP-dependent RNA helicase DDX5	1474	1	25.1	0.88	1475	1	27.5	1.11	1476	1	31.5	0.84	1477	1	27	1.29
IPI:IPI00017731.1	|SWISS-PROT:Q99719|TREMBL:E7ENS5|ENSEMBL:ENSP00000391311|REFSEQ:NP_002679|H-INV:HIT000039868|VEGA:OTTHUMP00000197271	Tax_Id=9606 Gene_Symbol=SEPT5 Septin-5	1474	1	15	1.41	1475	1	10.3	0.88	1476	1	6.3	1.43	1477	1	12	1.05
IPI:IPI00017763.8	|TREMBL:A8MZ22|ENSEMBL:ENSP00000382533	Tax_Id=9606 Gene_Symbol=NAP1L4 Uncharacterized protein	NA	NA	NA	NA	1475	0.9903	6.9	1.6	NA	NA	NA	NA	1477	1	18.6	1.19
IPI:IPI00017963.1	|SWISS-PROT:P62316|ENSEMBL:ENSP00000342374|REFSEQ:NP_004588|H-INV:HIT000218293	Tax_Id=9606 Gene_Symbol=SNRPD2 Small nuclear ribonucleoprotein Sm D2	NA	NA	NA	NA	1475	0.9359	9.3	0.96	1476	1	26.9	0.66	1477	0.9748	9.3	1.41
IPI:IPI00017964.1	|SWISS-PROT:P62318|ENSEMBL:ENSP00000215829|REFSEQ:NP_004166|VEGA:OTTHUMP00000198379	Tax_Id=9606 Gene_Symbol=SNRPD3 Small nuclear ribonucleoprotein Sm D3	1474	1	17.5	0.78	1475	1	17.5	1	1476	1	25.8	0.96	1477	1	25.8	1.4
IPI:IPI00018074.1	|SWISS-PROT:P43362|ENSEMBL:ENSP00000243314;ENSP00000298974|REFSEQ:NP_001074259;NP_005356|VEGA:OTTHUMP00000216441;OTTHUMP00000226031	Tax_Id=9606 Gene_Symbol=MAGEA9;MAGEA9B Melanoma-associated antigen 9	NA	NA	NA	NA	1475	0.9689	5.2	1.25	NA	NA	NA	NA	NA	NA	NA	NA
IPI:IPI00018120.1	|SWISS-PROT:P51398|ENSEMBL:ENSP00000341692;ENSP00000357320|REFSEQ:NP_001186778;NP_004623;NP_387506|H-INV:HIT000296646|VEGA:OTTHUMP00000033480;OTTHUMP00000033481	Tax_Id=9606 Gene_Symbol=DAP3 28S ribosomal protein S29, mitochondrial	1474	1	14	0.67	1475	1	9.8	0.38	1476	1	8.4	0.74	1477	1	4.2	2.15
IPI:IPI00018140.3	|SWISS-PROT:O60506-1|TREMBL:B2R8Z8|ENSEMBL:ENSP00000358635|REFSEQ:NP_006363|VEGA:OTTHUMP00000016815	Tax_Id=9606 Gene_Symbol=SYNCRIP Isoform 1 of Heterogeneous nuclear ribonucleoprotein Q	1474	1	30.7	0.94	1475	1	34.3	1.07	1476	1	22.4	0.93	1477	1	23.7	1.23
IPI:IPI00018146.1	|SWISS-PROT:P27348|ENSEMBL:ENSP00000238081;ENSP00000371267|REFSEQ:NP_006817|H-INV:HIT000259592|VEGA:OTTHUMP00000015730;OTTHUMP00000165887	Tax_Id=9606 Gene_Symbol=YWHAQ 14-3-3 protein theta	1474	1	26.5	0.96	1475	1	16.7	1.07	1476	1	29	0.95	1477	1	29	1.2
IPI:IPI00018398.4	|SWISS-PROT:P17980|TREMBL:A8K781|ENSEMBL:ENSP00000298852|REFSEQ:NP_002795|H-INV:HIT000033914|VEGA:OTTHUMP00000236492	Tax_Id=9606 Gene_Symbol=PSMC3 26S protease regulatory subunit 6A	1474	1	28.7	0.92	1475	1	23.7	1.23	1476	1	32.7	0.77	1477	1	28.7	1.77
IPI:IPI00018465.1	|SWISS-PROT:Q99832|TREMBL:Q53HV2;Q6IBT3|ENSEMBL:ENSP00000258091|REFSEQ:NP_006420|H-INV:HIT000266185|VEGA:OTTHUMP00000202321	Tax_Id=9606 Gene_Symbol=CCT7 T-complex protein 1 subunit eta	1474	1	14.6	1.24	1475	1	14.6	1.16	1476	1	13.8	0.98	1477	1	8.8	0.94
IPI:IPI00018534.4	|SWISS-PROT:Q99880|ENSEMBL:ENSP00000366618|REFSEQ:NP_003510|H-INV:HIT000334736|VEGA:OTTHUMP00000016184	Tax_Id=9606 Gene_Symbol=HIST1H2BL Histone H2B type 1-L	1474	1	20.6	0.98	1475	1	20.6	0.63	1476	1	20.6	1.23	1477	0.9997	11.9	1.07
IPI:IPI00018627.3	|SWISS-PROT:Q9GZZ1-1|ENSEMBL:ENSP00000240922|REFSEQ:NP_079422|H-INV:HIT000006530|VEGA:OTTHUMP00000214738	Tax_Id=9606 Gene_Symbol=NAA50 Isoform 1 of N-alpha-acetyltransferase 50, NatE catalytic subunit	1474	1	32.1	1.01	1475	1	32.1	1.21	1476	1	32.1	0.86	1477	1	14.8	1.43
IPI:IPI00018780.1	|SWISS-PROT:Q96JB5-2|TREMBL:B4DWZ1;B7Z6N4;F5H3I5|ENSEMBL:ENSP00000438886|H-INV:HIT000284909	Tax_Id=9606 Gene_Symbol=CDK5RAP3 Isoform 2 of CDK5 regulatory subunit-associated protein 3	NA	NA	NA	NA	1475	0.905	2.4	0.93	NA	NA	NA	NA	1477	1	5.7	0.99
IPI:IPI00019157.3	|SWISS-PROT:Q6UVK1|ENSEMBL:ENSP00000312506|REFSEQ:NP_001888|H-INV:HIT000253175|VEGA:OTTHUMP00000183520	Tax_Id=9606 Gene_Symbol=CSPG4 Chondroitin sulfate proteoglycan 4	1474	1	2.1	0.81	1475	0.9285	0.6	1.16	1476	1	2.2	1.21	1477	1	1.6	1.25
IPI:IPI00019223.3	|SWISS-PROT:Q99996-1|ENSEMBL:ENSP00000351922	Tax_Id=9606 Gene_Symbol=AKAP9 Isoform 1 of A-kinase anchor protein 9	1474	1	1	1.1	1475	1	2.6	0.84	1476	1	1.4	0.98	1477	0.9821	0.3	0.79
IPI:IPI00019269.3	|SWISS-PROT:Q9GZS3|ENSEMBL:ENSP00000267973|REFSEQ:NP_079510|H-INV:HIT000008028|VEGA:OTTHUMP00000184910	Tax_Id=9606 Gene_Symbol=WDR61 WD repeat-containing protein 61	1474	0.9352	9.5	1.25	1475	1	15.1	0.96	NA	NA	NA	NA	NA	NA	NA	NA
IPI:IPI00019329.1	|SWISS-PROT:P63167|TREMBL:Q6FGH9|ENSEMBL:ENSP00000242577;ENSP00000376296;ENSP00000376297;ENSP00000446614;ENSP00000447907|REFSEQ:NP_001032583;NP_001032584;NP_003737|H-INV:HIT000269701	Tax_Id=9606 Gene_Symbol=DYNLL1 Dynein light chain 1, cytoplasmic	1474	1	38.2	0.87	1475	1	38.2	1.09	1476	1	38.2	1.11	1477	1	46.1	1.02
IPI:IPI00019359.4	|SWISS-PROT:P35527|ENSEMBL:ENSP00000246662|REFSEQ:NP_000217|H-INV:HIT000326846|VEGA:OTTHUMP00000164967	Tax_Id=9606 Gene_Symbol=KRT9 Keratin, type I cytoskeletal 9	1474	1	9.3	18.6	1475	1	22	14.94	1476	1	17.8	28.51	1477	1	11.1	104.42
IPI:IPI00019376.7	|SWISS-PROT:Q9NVA2-2|ENSEMBL:ENSP00000422896;ENSP00000443701|VEGA:OTTHUMP00000219162	Tax_Id=9606 Gene_Symbol=SEPT11 Isoform 2 of Septin-11	1474	1	48.9	1.11	1475	1	47.1	0.69	1476	1	46.4	1.16	1477	1	53.2	0.65
IPI:IPI00019385.4	|SWISS-PROT:P51571|ENSEMBL:ENSP00000317331;ENSP00000359103;ENSP00000359104|REFSEQ:NP_006271|VEGA:OTTHUMP00000025956;OTTHUMP00000025957;OTTHUMP00000025958	Tax_Id=9606 Gene_Symbol=SSR4 Translocon-associated protein subunit delta	NA	NA	NA	NA	NA	NA	NA	NA	1476	0.9526	9.2	0.92	1477	0.9999	9.2	1.64
IPI:IPI00019463.3	|SWISS-PROT:P19525|TREMBL:B7ZKK7;Q6PK38;Q8IW76|ENSEMBL:ENSP00000233057;ENSP00000378559|REFSEQ:NP_001129123;NP_002750|H-INV:HIT000195644|VEGA:OTTHUMP00000126954	Tax_Id=9606 Gene_Symbol=EIF2AK2 Interferon-induced, double-stranded RNA-activated protein kinase	1474	1	9.4	0.7	1475	1	11.3	1.18	1476	1	9.4	0.81	1477	1	7.3	1.19
IPI:IPI00019472.4	|SWISS-PROT:Q15758|TREMBL:B4DR77;B7ZB81|ENSEMBL:ENSP00000444408|REFSEQ:NP_005619|H-INV:HIT000069488	Tax_Id=9606 Gene_Symbol=SLC1A5 Neutral amino acid transporter B(0)	NA	NA	NA	NA	NA	NA	NA	NA	NA	NA	NA	NA	1477	0.9777	6.4	8.88
IPI:IPI00019642.1	|SWISS-PROT:Q9UDT6-1|ENSEMBL:ENSP00000223398;ENSP00000378500|REFSEQ:NP_003379|VEGA:OTTHUMP00000160724	Tax_Id=9606 Gene_Symbol=CLIP2 Isoform 1 of CAP-Gly domain-containing linker protein 2	1474	1	4.5	1.02	1475	1	3.3	0.78	1476	1	3.3	1.04	1477	0.969	1.7	NA
IPI:IPI00019906.1	|SWISS-PROT:P35613-2|TREMBL:B4DY23;Q54A51|ENSEMBL:ENSP00000343809|REFSEQ:NP_940991|H-INV:HIT000272095	Tax_Id=9606 Gene_Symbol=BSG Isoform 2 of Basigin	NA	NA	NA	NA	NA	NA	NA	NA	NA	NA	NA	NA	1477	0.9591	8	24.42
IPI:IPI00019962.3	|SWISS-PROT:Q96EY4|ENSEMBL:ENSP00000351380|REFSEQ:NP_060822|H-INV:HIT000275181|VEGA:OTTHUMP00000220341	Tax_Id=9606 Gene_Symbol=C4orf43 UPF0534 protein C4orf43	NA	NA	NA	NA	1475	0.9103	13.9	1.05	NA	NA	NA	NA	NA	NA	NA	NA
IPI:IPI00020042.2	|SWISS-PROT:P43686-1|TREMBL:A8K2M0|ENSEMBL:ENSP00000157812|REFSEQ:NP_006494	Tax_Id=9606 Gene_Symbol=PSMC4 Isoform 1 of 26S protease regulatory subunit 6B	1474	1	27.5	1.22	1475	1	21.8	0.8	1476	1	31.1	0.68	1477	1	32.1	1.33
IPI:IPI00020101.9	|SWISS-PROT:P62807|TREMBL:B2R4S9|ENSEMBL:ENSP00000244601;ENSP00000321744;ENSP00000348924;ENSP00000353074;ENSP00000366962;ENSP00000380180|REFSEQ:NP_003509;NP_003513;NP_003514;NP_003516;NP_003517|H-INV:	Tax_Id=9606 Gene_Symbol=HIST1H2BG;HIST1H2BI;HIST1H2BE;HIST1H2BC;HIST1H2BF;NCALD Histone H2B type 1-C/E/F/G/I	1474	1	20.6	0.98	1475	1	20.6	0.63	1476	1	20.6	1.23	1477	0.9997	11.9	1.07
IPI:IPI00020131.1	|SWISS-PROT:Q07889|TREMBL:Q53SF8|ENSEMBL:ENSP00000384675;ENSP00000387784|REFSEQ:NP_005624|H-INV:HIT000192229|VEGA:OTTHUMP00000128306	Tax_Id=9606 Gene_Symbol=SOS1 Son of sevenless homolog 1	1474	1	4.8	0.86	1475	1	3	1.09	NA	NA	NA	NA	1477	1	2.9	1.54
IPI:IPI00020194.1	|SWISS-PROT:Q92804-2|TREMBL:B4E312;F5GWQ7|ENSEMBL:ENSP00000441735|REFSEQ:NP_003478	Tax_Id=9606 Gene_Symbol=TAF15 Isoform Short of TATA-binding protein-associated factor 2N	1474	1	23.9	1.05	1475	1	19.4	0.93	1476	1	14.1	1.25	1477	1	18.7	1.11
IPI:IPI00020356.4	|SWISS-PROT:P78559-2|TREMBL:E9PGC8|ENSEMBL:ENSP00000371462;ENSP00000382380|VEGA:OTTHUMP00000066114	Tax_Id=9606 Gene_Symbol=MAP1A Uncharacterized protein	1474	1	1.5	1.03	1475	1	1.3	0.99	1476	0.9043	1.6	0.82	NA	NA	NA	NA
IPI:IPI00020472.1	|SWISS-PROT:Q9P0I2-1|ENSEMBL:ENSP00000245046|REFSEQ:NP_060917|H-INV:HIT000002049|VEGA:OTTHUMP00000158825	Tax_Id=9606 Gene_Symbol=TMEM111 Isoform 1 of Transmembrane protein 111	NA	NA	NA	NA	NA	NA	NA	NA	1476	0.9654	6.4	1.02	NA	NA	NA	NA
IPI:IPI00021167.3	|SWISS-PROT:O75569-1|ENSEMBL:ENSP00000318176|REFSEQ:NP_003681|H-INV:HIT000034386|VEGA:OTTHUMP00000163394	Tax_Id=9606 Gene_Symbol=PRKRA Isoform 1 of Interferon-inducible double stranded RNA-dependent protein kinase activator A	1474	1	25.7	0.98	1475	1	14.3	1.22	1476	1	14.3	0.9	1477	0.9999	11.8	1.69
IPI:IPI00021187.4	|SWISS-PROT:Q9Y265-1|TREMBL:B5BUB1|ENSEMBL:ENSP00000318297|REFSEQ:NP_003698|H-INV:HIT000326082|VEGA:OTTHUMP00000216127	Tax_Id=9606 Gene_Symbol=RUVBL1 Isoform 1 of RuvB-like 1	1474	0.9998	6.5	0.91	1475	1	7	0.8	1476	0.9313	2.8	0.89	1477	1	7	1.01
IPI:IPI00021248.1	|SWISS-PROT:P53350|TREMBL:B2R841|ENSEMBL:ENSP00000300093|REFSEQ:NP_005021|H-INV:HIT000030836|VEGA:OTTHUMP00000122462	Tax_Id=9606 Gene_Symbol=PLK1 Serine/threonine-protein kinase PLK1	1474	0.9103	3.4	0.61	1475	0.9689	3.4	1.69	NA	NA	NA	NA	NA	NA	NA	NA
IPI:IPI00021263.3	|SWISS-PROT:P63104|TREMBL:D0PNI1|ENSEMBL:ENSP00000309503;ENSP00000379281;ENSP00000379283;ENSP00000379286;ENSP00000379287;ENSP00000379288;ENSP00000395114;ENSP00000398599|REFSEQ:NP_001129171;NP_00112917	Tax_Id=9606 Gene_Symbol=YWHAZ 14-3-3 protein zeta/delta	1474	1	38	1.06	1475	1	21.6	1.05	1476	1	39.6	1.08	1477	1	39.6	1.22
IPI:IPI00021266.1	|SWISS-PROT:P62750|ENSEMBL:ENSP00000389103|REFSEQ:NP_000975|H-INV:HIT000259830|VEGA:OTTHUMP00000163536	Tax_Id=9606 Gene_Symbol=RPL23A;SNORD4A 60S ribosomal protein L23a	1474	1	43.6	0.72	1475	1	43.6	1.37	1476	1	50.6	0.87	1477	1	37.8	1.23
IPI:IPI00021290.5	|SWISS-PROT:P53396|ENSEMBL:ENSP00000253792|REFSEQ:NP_001087|H-INV:HIT000032659|VEGA:OTTHUMP00000164772	Tax_Id=9606 Gene_Symbol=ACLY ATP-citrate synthase	1474	1	5.9	1	1475	0.975	1.8	1.23	1476	1	4.5	0.72	1477	1	3.1	1.67
IPI:IPI00021304.1	|SWISS-PROT:P35908|ENSEMBL:ENSP00000310861|REFSEQ:NP_000414|H-INV:HIT000197028	Tax_Id=9606 Gene_Symbol=KRT2 Keratin, type II cytoskeletal 2 epidermal	1474	1	13.6	9.06	1475	1	12.2	29.82	1476	1	12.6	11.75	1477	1	3.7	6.45
IPI:IPI00021320.2	|SWISS-PROT:Q7L2J0|TREMBL:A8K5Q1;B3KP86|ENSEMBL:ENSP00000308546|REFSEQ:NP_062552|H-INV:HIT000037568|VEGA:OTTHUMP00000207605	Tax_Id=9606 Gene_Symbol=MEPCE 7SK snRNA methylphosphate capping enzyme	NA	NA	NA	NA	1475	0.975	1.9	1.61	NA	NA	NA	NA	NA	NA	NA	NA
IPI:IPI00021435.3	|SWISS-PROT:P35998|TREMBL:B7Z571;Q75L23|ENSEMBL:ENSP00000292644;ENSP00000391211|REFSEQ:NP_002794|H-INV:HIT000031017|VEGA:OTTHUMP00000211710	Tax_Id=9606 Gene_Symbol=PSMC2 26S protease regulatory subunit 7	1474	1	8.5	1.02	1475	1	23.8	1.07	1476	1	22.4	0.89	1477	1	27.5	1.46
IPI:IPI00021536.2	|SWISS-PROT:Q9NZT1|TREMBL:Q53H37|ENSEMBL:ENSP00000369689|REFSEQ:NP_059118|H-INV:HIT000072441|VEGA:OTTHUMP00000019005	Tax_Id=9606 Gene_Symbol=CALML5 Calmodulin-like protein 5	1474	0.9782	15.8	3.1	1475	0.977	15.8	33.33	NA	NA	NA	NA	1477	1	39	15.05
IPI:IPI00021570.1	|SWISS-PROT:O60869-1|ENSEMBL:ENSP00000224073|REFSEQ:NP_003783|H-INV:HIT000037144|VEGA:OTTHUMP00000022616	Tax_Id=9606 Gene_Symbol=EDF1 Isoform 1 of Endothelial differentiation-related factor 1	NA	NA	NA	NA	1475	0.9999	5.8	1.19	NA	NA	NA	NA	NA	NA	NA	NA
IPI:IPI00021626.2	|SWISS-PROT:Q9BTD8-1|TREMBL:B4DWT0|ENSEMBL:ENSP00000262633|REFSEQ:NP_077297|H-INV:HIT000296913	Tax_Id=9606 Gene_Symbol=RBM42 Isoform 1 of RNA-binding protein 42	1474	1	4.7	0.79	1475	1	8.5	1.59	NA	NA	NA	NA	NA	NA	NA	NA
IPI:IPI00021728.3	|SWISS-PROT:P20042|TREMBL:B5BU01;Q3B7I9;Q6IBR8;Q96I16|ENSEMBL:ENSP00000364119|REFSEQ:NP_003899|H-INV:HIT000304172|VEGA:OTTHUMP00000030680	Tax_Id=9606 Gene_Symbol=EIF2S2 Eukaryotic translation initiation factor 2 subunit 2	1474	1	22.8	0.87	1475	1	31.5	1.14	1476	1	19.2	1.02	1477	1	15.6	1.25
IPI:IPI00021770.1	|SWISS-PROT:P04035-1|TREMBL:A8KA27;B2R649|ENSEMBL:ENSP00000287936;ENSP00000426745|REFSEQ:NP_000850|H-INV:HIT000194098|VEGA:OTTHUMP00000128250;OTTHUMP00000222062	Tax_Id=9606 Gene_Symbol=HMGCR Isoform 1 of 3-hydroxy-3-methylglutaryl-coenzyme A reductase	NA	NA	NA	NA	NA	NA	NA	NA	NA	NA	NA	NA	1477	1	3.8	190.69
IPI:IPI00021812.2	|SWISS-PROT:Q09666|TREMBL:B4DTV0|ENSEMBL:ENSP00000367263|REFSEQ:NP_001611|H-INV:HIT000196448|VEGA:OTTHUMP00000236448	Tax_Id=9606 Gene_Symbol=AHNAK Neuroblast differentiation-associated protein AHNAK	1474	0.9122	3	0.68	NA	NA	NA	NA	1476	0.9691	3	0.84	1477	1	3	1.63
IPI:IPI00021831.1	|SWISS-PROT:P10644|TREMBL:B2R5T5;Q68DQ4;Q96P62|ENSEMBL:ENSP00000351410;ENSP00000376474;ENSP00000376475;ENSP00000445625|REFSEQ:NP_002725;NP_997636;NP_997637|H-INV:HIT000334533	Tax_Id=9606 Gene_Symbol=PRKAR1A cAMP-dependent protein kinase type I-alpha regulatory subunit	1474	1	29.1	0.94	1475	1	16	1.17	1476	1	20.2	1.1	1477	1	27.3	1
IPI:IPI00021840.1	|SWISS-PROT:P62753|TREMBL:A2A3R6;Q96DV6|ENSEMBL:ENSP00000369757|REFSEQ:NP_001001|H-INV:HIT000278246|VEGA:OTTHUMP00000021120	Tax_Id=9606 Gene_Symbol=RPS6 40S ribosomal protein S6	1474	1	31.3	0.64	1475	1	32.1	1.38	1476	1	27.7	0.77	1477	1	28.1	1.36
IPI:IPI00021907.2	|SWISS-PROT:P02686-1|ENSEMBL:ENSP00000348273|REFSEQ:NP_001020272	Tax_Id=9606 Gene_Symbol=MBP Isoform 1 of Myelin basic protein	NA	NA	NA	NA	NA	NA	NA	NA	NA	NA	NA	NA	1477	0.9821	7.5	46.15
IPI:IPI00022082.7	|SWISS-PROT:Q92599-2|TREMBL:B7ZVZ1|ENSEMBL:ENSP00000296873|REFSEQ:NP_055961|VEGA:OTTHUMP00000066075	Tax_Id=9606 Gene_Symbol=SEPT8 Isoform 2 of Septin-8	1474	1	37.1	1.24	1475	1	37.1	0.69	1476	1	35.2	1.1	1477	1	33.3	0.7
IPI:IPI00022091.3	|SWISS-PROT:Q13042-1|ENSEMBL:ENSP00000348554;ENSP00000353549|REFSEQ:NP_001072113;NP_003894|H-INV:HIT000037899|VEGA:OTTHUMP00000178881	Tax_Id=9606 Gene_Symbol=CDC16 Isoform 1 of Cell division cycle protein 16 homolog	1474	1	4.4	1.05	1475	0.9791	3	1.9	1476	1	15.8	1.33	1477	1	14.8	1.25
IPI:IPI00022164.3	|SWISS-PROT:Q9NZN5-1|ENSEMBL:ENSP00000380942|REFSEQ:NP_056128|H-INV:HIT000072800|VEGA:OTTHUMP00000231993	Tax_Id=9606 Gene_Symbol=ARHGEF12 Isoform 1 of Rho guanine nucleotide exchange factor 12	1474	1	2.1	1	1475	1	2.1	0.85	1476	1	0.8	1.12	1477	0.9791	0.8	1.08
IPI:IPI00022228.2	|SWISS-PROT:Q00341|TREMBL:B2R5V9|ENSEMBL:ENSP00000312042;ENSP00000375836;ENSP00000375837|REFSEQ:NP_005327;NP_976221|H-INV:HIT000030200|VEGA:OTTHUMP00000164572;OTTHUMP00000200288;OTTHUMP00000200289	Tax_Id=9606 Gene_Symbol=HDLBP Vigilin	NA	NA	NA	NA	1475	0.9849	11.4	1.32	1476	0.9899	14.9	0.93	1477	0.9898	13.3	1.99
IPI:IPI00022431.2	|TREMBL:B7Z8Q2;C9JV77;F5H0Q5|ENSEMBL:ENSP00000273784;ENSP00000438707|VEGA:OTTHUMP00000210159	Tax_Id=9606 Gene_Symbol=AHSG cDNA FLJ55606, highly similar to Alpha-2-HS-glycoprotein	1474	0.9613	4.9	171.74	NA	NA	NA	NA	1476	0.921	4.9	90.85	1477	0.9619	4.9	10.47
IPI:IPI00022434.4	|TREMBL:A6NBZ8;A8K9P0;B2RBS8;B4DPP6;E7ESU5;Q56G89|ENSEMBL:ENSP00000393831	Tax_Id=9606 Gene_Symbol=ALB Uncharacterized protein	1474	1	6.1	38.09	1475	1	10.3	385.36	1476	1	6.1	320.37	1477	0.9835	3.8	9.42
IPI:IPI00022694.3	|SWISS-PROT:P55036-1|ENSEMBL:ENSP00000357879|REFSEQ:NP_002801|H-INV:HIT000218749|VEGA:OTTHUMP00000014286	Tax_Id=9606 Gene_Symbol=PSMD4 Isoform Rpn10A of 26S proteasome non-ATPase regulatory subunit 4	1474	0.9999	7.2	2.26	NA	NA	NA	NA	1476	1	15.8	0.72	1477	1	14.9	1.53
IPI:IPI00022774.3	|SWISS-PROT:P55072|TREMBL:Q0IIN5;Q96IF9;Q9HAP0;Q9HAP1;Q9NTC4|ENSEMBL:ENSP00000351777|REFSEQ:NP_009057|H-INV:HIT000339803|VEGA:OTTHUMP00000021326	Tax_Id=9606 Gene_Symbol=VCP Transitional endoplasmic reticulum ATPase	1474	1	58.1	0.77	1475	1	57.3	1.22	1476	1	60.5	0.88	1477	1	65.4	1.32
IPI:IPI00022793.5	|SWISS-PROT:P55084|TREMBL:B4DY96|ENSEMBL:ENSP00000325136|REFSEQ:NP_000174|H-INV:HIT000100599|VEGA:OTTHUMP00000122456	Tax_Id=9606 Gene_Symbol=HADHB Trifunctional enzyme subunit beta, mitochondrial	1474	1	10.4	0.95	1475	1	8.3	1.04	1476	1	23.6	0.99	1477	1	8.8	1.14
IPI:IPI00023004.7	|SWISS-PROT:O14602|ENSEMBL:ENSP00000354722|REFSEQ:NP_004672|H-INV:HIT000032318|VEGA:OTTHUMP00000034700	Tax_Id=9606 Gene_Symbol=EIF1AY Eukaryotic translation initiation factor 1A, Y-chromosomal	NA	NA	NA	NA	NA	NA	NA	NA	1476	0.9786	12.1	0.9	1477	0.9998	20.7	0.84
IPI:IPI00023048.4	|SWISS-PROT:P29692-1|ENSEMBL:ENSP00000317399;ENSP00000378551;ENSP00000388261;ENSP00000434872|REFSEQ:NP_001123527;NP_001123529;NP_001951|VEGA:OTTHUMP00000228835;OTTHUMP00000228856	Tax_Id=9606 Gene_Symbol=EEF1D Isoform 1 of Elongation factor 1-delta	NA	NA	NA	NA	1475	1	37.5	1.03	1476	1	36	0.88	1477	1	51.2	1.2
IPI:IPI00023086.3	|SWISS-PROT:Q9P015|TREMBL:B2R739|ENSEMBL:ENSP00000260102|REFSEQ:NP_054894|H-INV:HIT000029981|VEGA:OTTHUMP00000226445	Tax_Id=9606 Gene_Symbol=MRPL15 39S ribosomal protein L15, mitochondrial	1474	0.976	6.6	NA	NA	NA	NA	NA	1476	1	21.6	0.39	NA	NA	NA	NA
IPI:IPI00023532.9	|TREMBL:B4DT67|ENSEMBL:ENSP00000387333	Tax_Id=9606 Gene_Symbol=SPATS2L cDNA FLJ59751, weakly similar to Mus musculus spermatogenesis associated, serine-rich 2 (Spats2), mRNA	1474	1	14.3	0.75	1475	1	10.8	1.2	1476	1	2.7	0.95	1477	1	5.1	1.62
IPI:IPI00023555.1	|SWISS-PROT:Q9H4L5-1|ENSEMBL:ENSP00000315410|REFSEQ:NP_056365|H-INV:HIT000078849|VEGA:OTTHUMP00000122489	Tax_Id=9606 Gene_Symbol=OSBPL3 Isoform 1a of Oxysterol-binding protein-related protein 3	1474	1	56.1	1.06	1475	1	54.7	1.02	1476	1	63.4	1.03	1477	1	58.6	1.15
IPI:IPI00023591.1	|SWISS-PROT:Q00577|TREMBL:Q2NLC9;Q2NLD4;Q56A79;Q5U0P9|ENSEMBL:ENSP00000332706|REFSEQ:NP_005850|H-INV:HIT000196930|VEGA:OTTHUMP00000159547	Tax_Id=9606 Gene_Symbol=PURA Transcriptional activator protein Pur-alpha	1474	1	7.1	1.15	1475	1	7.1	1.55	NA	NA	NA	NA	1477	0.9605	10.6	1.27
IPI:IPI00023598.2	|SWISS-PROT:P04350|TREMBL:B4DE77|ENSEMBL:ENSP00000264071;ENSP00000443590|REFSEQ:NP_006078|H-INV:HIT000036323	Tax_Id=9606 Gene_Symbol=TUBB4 Tubulin beta-4 chain	NA	NA	NA	NA	NA	NA	NA	NA	1476	1	48.9	1.2	NA	NA	NA	NA
IPI:IPI00023673.1	|SWISS-PROT:Q08380|ENSEMBL:ENSP00000262776|REFSEQ:NP_005558|H-INV:HIT000192184	Tax_Id=9606 Gene_Symbol=LGALS3BP Galectin-3-binding protein	1474	1	29.8	1.17	1475	1	23.2	0.93	1476	1	26.9	1.39	1477	1	22.2	1.08
IPI:IPI00023711.2	|SWISS-PROT:Q92817|TREMBL:A8K2R8|ENSEMBL:ENSP00000301607|REFSEQ:NP_001979|H-INV:HIT000220312	Tax_Id=9606 Gene_Symbol=EVPL Envoplakin	1474	0.9753	0.3	NA	1475	0.923	0.3	NA	NA	NA	NA	NA	NA	NA	NA	NA
IPI:IPI00023748.3	|SWISS-PROT:Q13765|TREMBL:B2R4P8|ENSEMBL:ENSP00000349212;ENSP00000377469;ENSP00000446801;ENSP00000447821|REFSEQ:NP_001106672;NP_001106673;NP_005585|H-INV:HIT000015517	Tax_Id=9606 Gene_Symbol=NACA Nascent polypeptide-associated complex subunit alpha	1474	1	28.4	0.77	1475	1	28.4	1.15	1476	1	28.4	0.77	1477	1	28.4	1.93
IPI:IPI00023860.1	|SWISS-PROT:P55209|ENSEMBL:ENSP00000261182;ENSP00000376947|REFSEQ:NP_004528;NP_631946|H-INV:HIT000273970	Tax_Id=9606 Gene_Symbol=NAP1L1 Nucleosome assembly protein 1-like 1	NA	NA	NA	NA	1475	1	41.2	1.36	NA	NA	NA	NA	NA	NA	NA	NA
IPI:IPI00023919.4	|SWISS-PROT:P62195|ENSEMBL:ENSP00000310572|REFSEQ:NP_002796|H-INV:HIT000289771	Tax_Id=9606 Gene_Symbol=PSMC5 26S protease regulatory subunit 8	1474	1	12.5	0.91	1475	1	18.6	1.07	1476	1	25.4	0.68	1477	1	16.5	1.47
IPI:IPI00024067.4	|SWISS-PROT:Q00610-1|TREMBL:Q49AL0|ENSEMBL:ENSP00000269122|REFSEQ:NP_004850|H-INV:HIT000054067|VEGA:OTTHUMP00000165784	Tax_Id=9606 Gene_Symbol=CLTC Isoform 1 of Clathrin heavy chain 1	1474	1	5.9	1.18	1475	1	4.2	0.95	1476	1	12.3	0.69	1477	1	14.6	1.2
IPI:IPI00024157.1	|SWISS-PROT:Q00688|TREMBL:Q53GD8|ENSEMBL:ENSP00000216330;ENSP00000379374|REFSEQ:NP_002004|H-INV:HIT000037515|VEGA:OTTHUMP00000178918	Tax_Id=9606 Gene_Symbol=FKBP3 Peptidyl-prolyl cis-trans isomerase FKBP3	1474	1	6.2	0.76	NA	NA	NA	NA	NA	NA	NA	NA	NA	NA	NA	NA
IPI:IPI00024320.1	|SWISS-PROT:P98179|ENSEMBL:ENSP00000365946;ENSP00000365950|REFSEQ:NP_006734|H-INV:HIT000294842|VEGA:OTTHUMP00000025800;OTTHUMP00000025802	Tax_Id=9606 Gene_Symbol=RBM3 Putative RNA-binding protein 3	1474	1	28.7	0.89	1475	1	25.5	0.96	1476	1	39.5	0.94	1477	1	28	1.26
IPI:IPI00024642.2	|SWISS-PROT:Q96A33-1|ENSEMBL:ENSP00000225726;ENSP00000384888|REFSEQ:NP_064583|H-INV:HIT000082422	Tax_Id=9606 Gene_Symbol=CCDC47 Isoform 1 of Coiled-coil domain-containing protein 47	1474	1	5.2	0.85	1475	1	5.6	1.31	1476	1	26.9	0.81	1477	1	26.9	1.22
IPI:IPI00024933.3	|SWISS-PROT:P30050-1|TREMBL:D3DS95;Q59FI9|ENSEMBL:ENSP00000354739|REFSEQ:NP_000967|H-INV:HIT000301385|VEGA:OTTHUMP00000022186	Tax_Id=9606 Gene_Symbol=RPL12 Isoform 1 of 60S ribosomal protein L12	1474	1	49.7	0.75	1475	1	53.3	1.58	1476	1	58.8	0.83	1477	1	49.1	1.49
IPI:IPI00024971.1	|SWISS-PROT:P22059|TREMBL:B4DR25|ENSEMBL:ENSP00000263847|REFSEQ:NP_002547|H-INV:HIT000072894|VEGA:OTTHUMP00000235906	Tax_Id=9606 Gene_Symbol=OSBP Oxysterol-binding protein 1	1474	1	22.8	1.18	1475	1	30.7	1.08	1476	1	25.9	1.09	1477	1	25	1.28
IPI:IPI00025091.3	|SWISS-PROT:P62280|ENSEMBL:ENSP00000270625|REFSEQ:NP_001006|H-INV:HIT000034861	Tax_Id=9606 Gene_Symbol=RPS11 40S ribosomal protein S11	1474	1	43.7	0.58	1475	1	48.1	1.7	1476	1	36.1	0.69	1477	1	43.7	1.62
IPI:IPI00025178.3	|SWISS-PROT:O75934|TREMBL:B2R7W3;Q53HE3|ENSEMBL:ENSP00000358554|REFSEQ:NP_005863|H-INV:HIT000058639|VEGA:OTTHUMP00000013668	Tax_Id=9606 Gene_Symbol=BCAS2 Pre-mRNA-splicing factor SPF27	NA	NA	NA	NA	1475	0.9791	10.2	1.31	1476	1	16	0.52	1477	1	5.8	1.26
IPI:IPI00025329.1	|SWISS-PROT:P84098|TREMBL:Q53G49;Q8IWR8|ENSEMBL:ENSP00000225430|REFSEQ:NP_000972|H-INV:HIT000335238	Tax_Id=9606 Gene_Symbol=RPL19 60S ribosomal protein L19	1474	1	18.9	0.8	1475	1	23	1.29	1476	1	18.9	0.91	1477	1	14.3	1.3
IPI:IPI00025491.1	|SWISS-PROT:P60842|TREMBL:A8K088;A8K7F6;B4DNH2;Q9NZR9|ENSEMBL:ENSP00000293831|REFSEQ:NP_001407|H-INV:HIT000281563;HIT000333951|VEGA:OTTHUMP00000135288	Tax_Id=9606 Gene_Symbol=EIF4A1 Eukaryotic initiation factor 4A-I	1474	1	3.2	0.96	NA	NA	NA	NA	NA	NA	NA	NA	1477	0.9999	8.4	1.43
IPI:IPI00025512.2	|SWISS-PROT:P04792|ENSEMBL:ENSP00000248553|REFSEQ:NP_001531|H-INV:HIT000222208|VEGA:OTTHUMP00000161096	Tax_Id=9606 Gene_Symbol=HSPB1 Heat shock protein beta-1	1474	1	23.9	0.18	1475	1	21	5.36	1476	1	61	0.06	1477	1	64.9	13.07
IPI:IPI00025815.2	|SWISS-PROT:Q13148-2	Tax_Id=9606 Gene_Symbol=TARDBP Isoform 2 of TAR DNA-binding protein 43	NA	NA	NA	NA	NA	NA	NA	NA	1476	0.971	4.1	0.48	NA	NA	NA	NA
IPI:IPI00025842.1	|SWISS-PROT:Q9NQ39	Tax_Id=9606 Gene_Symbol=RPS10P5 Putative 40S ribosomal protein S10-like	1474	1	9.1	0.61	NA	NA	NA	NA	NA	NA	NA	NA	1477	1	9.1	1.47
IPI:IPI00025849.1	|SWISS-PROT:P39687|TREMBL:Q08AJ6|ENSEMBL:ENSP00000417864|REFSEQ:NP_006296|H-INV:HIT000277640|VEGA:OTTHUMP00000205820	Tax_Id=9606 Gene_Symbol=ANP32A;ANP32AP1 Acidic leucine-rich nuclear phosphoprotein 32 family member A	NA	NA	NA	NA	1475	0.9435	10	0.9	NA	NA	NA	NA	NA	NA	NA	NA
IPI:IPI00025874.2	|SWISS-PROT:P04843|TREMBL:Q53EP4;Q6IBR0;Q96HX3|ENSEMBL:ENSP00000296255|REFSEQ:NP_002941|H-INV:HIT000325275|VEGA:OTTHUMP00000216245	Tax_Id=9606 Gene_Symbol=RPN1 Dolichyl-diphosphooligosaccharide--protein glycosyltransferase subunit 1 precursor	1474	1	4.2	0.93	1475	0.9193	3.2	0.82	1476	1	12.2	0.8	1477	1	10.2	1.22
IPI:IPI00026089.4	|SWISS-PROT:O75533|TREMBL:A0JLT9;A0PJH5;Q32Q20;Q7Z497;Q9NTB4|ENSEMBL:ENSP00000335321|REFSEQ:NP_036565|H-INV:HIT000064546|VEGA:OTTHUMP00000205700	Tax_Id=9606 Gene_Symbol=SF3B1 Splicing factor 3B subunit 1	NA	NA	NA	NA	NA	NA	NA	NA	1476	1	2.8	1.23	NA	NA	NA	NA
IPI:IPI00026111.3	|SWISS-PROT:Q9UM00-1|ENSEMBL:ENSP00000356856|REFSEQ:NP_061899|H-INV:HIT000280639|VEGA:OTTHUMP00000032603	Tax_Id=9606 Gene_Symbol=TMCO1 Isoform 1 of Transmembrane and coiled-coil domain-containing protein 1	NA	NA	NA	NA	NA	NA	NA	NA	1476	0.9635	8.9	0.7	1477	1	17.2	1.21
IPI:IPI00026202.1	|SWISS-PROT:Q02543|TREMBL:B2R4C0;B4DUV3;Q53HD3;Q76N54|ENSEMBL:ENSP00000222247|REFSEQ:NP_000971|H-INV:HIT000262210	Tax_Id=9606 Gene_Symbol=RPL18A 60S ribosomal protein L18a	1474	1	42.2	0.65	1475	1	47.4	0.95	1476	1	47.4	0.56	1477	1	42.2	1.33
IPI:IPI00026215.1	|SWISS-PROT:P39748|TREMBL:B4DWZ4;Q6FHX6|ENSEMBL:ENSP00000305480|REFSEQ:NP_004102|H-INV:HIT000029517|VEGA:OTTHUMP00000238148	Tax_Id=9606 Gene_Symbol=FEN1 Flap endonuclease 1	1474	0.976	5.3	0.91	NA	NA	NA	NA	NA	NA	NA	NA	NA	NA	NA	NA
IPI:IPI00026230.1	|SWISS-PROT:P55795|ENSEMBL:ENSP00000361927|REFSEQ:NP_001027565;NP_062543|H-INV:HIT000303916|VEGA:OTTHUMP00000023682	Tax_Id=9606 Gene_Symbol=HNRNPH2 Heterogeneous nuclear ribonucleoprotein H2	1474	1	27.4	1.03	1475	1	27.8	0.99	1476	0.9993	29.6	0.94	1477	1	25.8	1.19
IPI:IPI00026271.5	|SWISS-PROT:P62263|ENSEMBL:ENSP00000311028;ENSP00000385425;ENSP00000385958;ENSP00000428509|REFSEQ:NP_001020241;NP_001020242;NP_005608|H-INV:HIT000275460|VEGA:OTTHUMP00000160559;OTTHUMP00000224341;OTTH	Tax_Id=9606 Gene_Symbol=RPS14 40S ribosomal protein S14	1474	1	68.9	0.62	1475	1	39.1	1.7	1476	1	61.6	0.68	1477	1	68.2	1.5
IPI:IPI00026272.2	|SWISS-PROT:P04908|TREMBL:B2R5B3;B2R5B6;Q08AJ9|ENSEMBL:ENSP00000259791;ENSP00000303373|REFSEQ:NP_003504;NP_066390|H-INV:HIT000334811;HIT000388593|VEGA:OTTHUMP00000016137;OTTHUMP00000016155	Tax_Id=9606 Gene_Symbol=HIST1H2AE;HIST1H2AB;HIST1H2AD;HIST1H2AG;HIST1H2AK;HIST1H2AL;HIST1H2AM;HIST1H2AJ;HIST1H2AI Histone H2A type 1-B/E	1474	1	21.9	0.84	1475	0.954	14.8	1.28	NA	NA	NA	NA	NA	NA	NA	NA
IPI:IPI00026302.3	|SWISS-PROT:P62899|TREMBL:B2R4C1;Q76N53|ENSEMBL:ENSP00000264258;ENSP00000386681|REFSEQ:NP_000984|H-INV:HIT000264328|VEGA:OTTHUMP00000161274;OTTHUMP00000202942	Tax_Id=9606 Gene_Symbol=RPL31 60S ribosomal protein L31	1474	1	27	0.61	1475	1	33	1.66	1476	1	26.1	0.79	1477	1	20	1.55
IPI:IPI00026320.1	|SWISS-PROT:O95071|TREMBL:B3KML2|ENSEMBL:ENSP00000429084|REFSEQ:NP_056986|VEGA:OTTHUMP00000227389	Tax_Id=9606 Gene_Symbol=UBR5 E3 ubiquitin-protein ligase UBR5	NA	NA	NA	NA	1475	0.977	9	0.86	NA	NA	NA	NA	NA	NA	NA	NA
IPI:IPI00026602.2	|SWISS-PROT:P30479|TREMBL:A2VBB7;A2VC08;A4GWZ2;A4UQL5;A5A340;B0FYW2;B2CY72;B2DG09;C5IZS8;C6K6H8;C7FNH8;C8CH44;C9WCS5;C9WCV9;D1MZU1;D4HP98;D4HPB7;D5FZL9;D6CIB8;D7GM37;D9UAT3;D9UAX7;D9UAX8;D9UAX9;D9UAY7	Tax_Id=9606 Gene_Symbol=HLA-B;HLA-C;HLA-A;MICA;LOC441528 HLA class I histocompatibility antigen, B-41 alpha chain	1474	0.9552	5.5	0.05	NA	NA	NA	NA	NA	NA	NA	NA	NA	NA	NA	NA
IPI:IPI00026670.3	|SWISS-PROT:Q15370|ENSEMBL:ENSP00000386652|REFSEQ:NP_009039|H-INV:HIT000036202|VEGA:OTTHUMP00000205114	Tax_Id=9606 Gene_Symbol=TCEB2 Transcription elongation factor B polypeptide 2	1474	1	22.1	1.63	1475	1	22.1	1.26	1476	1	22.1	1.15	1477	1	22.1	1.04
IPI:IPI00026781.3	|SWISS-PROT:P49327|ENSEMBL:ENSP00000304592|REFSEQ:NP_004095|H-INV:HIT000260792	Tax_Id=9606 Gene_Symbol=FASN Fatty acid synthase	NA	NA	NA	NA	NA	NA	NA	NA	1476	1	3.1	0.56	1477	1	4.5	2.12
IPI:IPI00026942.5	|SWISS-PROT:O94905-1|ENSEMBL:ENSP00000276461;ENSP00000428112|REFSEQ:NP_009106|H-INV:HIT000252153|VEGA:OTTHUMP00000225548;OTTHUMP00000225552	Tax_Id=9606 Gene_Symbol=ERLIN2 Isoform 1 of Erlin-2	NA	NA	NA	NA	NA	NA	NA	NA	1476	0.9887	7.1	1.01	NA	NA	NA	NA
IPI:IPI00026970.4	|SWISS-PROT:Q9Y5B9|TREMBL:Q0VGA3|ENSEMBL:ENSP00000216297|REFSEQ:NP_009123|H-INV:HIT000071840|VEGA:OTTHUMP00000028337	Tax_Id=9606 Gene_Symbol=SUPT16H FACT complex subunit SPT16	1474	1	10.2	1.1	1475	1	9	0.75	1476	1	9.3	1.19	1477	1	8.6	0.62
IPI:IPI00027028.1	|SWISS-PROT:Q9UL42|TREMBL:Q5U5Z3|ENSEMBL:ENSP00000429344|REFSEQ:NP_009188|H-INV:HIT000098634|VEGA:OTTHUMP00000225004	Tax_Id=9606 Gene_Symbol=PNMA2 Paraneoplastic antigen Ma2	NA	NA	NA	NA	NA	NA	NA	NA	1476	0.9673	3	0.76	NA	NA	NA	NA
IPI:IPI00027035.2	|SWISS-PROT:Q9HCN4|TREMBL:B4DQM4;Q53RZ9|ENSEMBL:ENSP00000264718|REFSEQ:NP_009197|H-INV:HIT000059418|VEGA:OTTHUMP00000123421	Tax_Id=9606 Gene_Symbol=GPN1 GPN-loop GTPase 1 isoform a	NA	NA	NA	NA	NA	NA	NA	NA	1476	0.9805	3.9	0.71	1477	0.9821	3.9	1.35
IPI:IPI00027107.5	|SWISS-PROT:P49411|ENSEMBL:ENSP00000322439|REFSEQ:NP_003312|H-INV:HIT000034759|VEGA:OTTHUMP00000122539	Tax_Id=9606 Gene_Symbol=TUFM elongation factor Tu, mitochondrial precursor	1474	1	17.6	0.97	1475	1	18	0.97	1476	1	9	1.21	1477	1	16.9	1.18
IPI:IPI00027146.1	|SWISS-PROT:P49448|TREMBL:Q9BSD0|ENSEMBL:ENSP00000327589|REFSEQ:NP_036216|H-INV:HIT000053579|VEGA:OTTHUMP00000023966	Tax_Id=9606 Gene_Symbol=GLUD2 Glutamate dehydrogenase 2, mitochondrial	NA	NA	NA	NA	NA	NA	NA	NA	NA	NA	NA	NA	1477	1	15.3	1.19
IPI:IPI00027230.3	|SWISS-PROT:P14625|TREMBL:Q59FC6;Q5CAQ5|ENSEMBL:ENSP00000299767|REFSEQ:NP_003290|H-INV:HIT000262289	Tax_Id=9606 Gene_Symbol=HSP90B1 Endoplasmin	1474	1	20.6	0.8	1475	1	20.6	0.83	NA	NA	NA	NA	1477	0.9553	10.8	0.67
IPI:IPI00027252.6	|SWISS-PROT:Q99623|TREMBL:Q9BXV3|ENSEMBL:ENSP00000382362;ENSP00000441875|REFSEQ:NP_001138303;NP_009204|H-INV:HIT000339489|VEGA:OTTHUMP00000238920	Tax_Id=9606 Gene_Symbol=PHB2 Prohibitin-2	1474	0.9491	4.5	1.1	NA	NA	NA	NA	1476	1	27.1	0.65	1477	1	26.8	1.28
IPI:IPI00027270.1	|SWISS-PROT:P61254|TREMBL:Q6IBH6|ENSEMBL:ENSP00000293842|REFSEQ:NP_000978|H-INV:HIT000264489|VEGA:OTTHUMP00000135333	Tax_Id=9606 Gene_Symbol=RPL26 60S ribosomal protein L26	1474	1	33.1	0.07	1475	1	32.4	0.25	1476	1	33.1	0.45	1477	1	33.1	1.53
IPI:IPI00027285.1	|SWISS-PROT:P14678-1|TREMBL:B4DVS0;Q5XPV6|ENSEMBL:ENSP00000412566|REFSEQ:NP_937859|VEGA:OTTHUMP00000030013	Tax_Id=9606 Gene_Symbol=SNRPB Isoform SM-B' of Small nuclear ribonucleoprotein-associated proteins B and B'	NA	NA	NA	NA	NA	NA	NA	NA	1476	0.9805	6.1	0.62	1477	0.9806	6.1	0.99
IPI:IPI00027415.3	|SWISS-PROT:Q9H2U1-1|ENSEMBL:ENSP00000417078|REFSEQ:NP_065916|H-INV:HIT000074163|VEGA:OTTHUMP00000214101	Tax_Id=9606 Gene_Symbol=DHX36 Isoform 1 of Probable ATP-dependent RNA helicase DHX36	1474	1	4.3	0.78	1475	1	6.4	4.97	NA	NA	NA	NA	1477	0.9307	0.9	0.57
IPI:IPI00027485.3	|SWISS-PROT:P06730|TREMBL:B7Z2T1|ENSEMBL:ENSP00000389624|REFSEQ:NP_001959|H-INV:HIT000051340|VEGA:OTTHUMP00000219701	Tax_Id=9606 Gene_Symbol=EIF4E Eukaryotic translation initiation factor 4E	1474	0.9999	10.2	0.87	NA	NA	NA	NA	NA	NA	NA	NA	NA	NA	NA	NA
IPI:IPI00027493.1	|SWISS-PROT:P08195-2|ENSEMBL:ENSP00000340815|REFSEQ:NP_001013269|VEGA:OTTHUMP00000236712	Tax_Id=9606 Gene_Symbol=SLC3A2 Isoform 2 of 4F2 cell-surface antigen heavy chain	NA	NA	NA	NA	NA	NA	NA	NA	NA	NA	NA	NA	1477	0.985	2.5	1.22
IPI:IPI00027626.3	|SWISS-PROT:P40227|TREMBL:B2R9K8;Q59ET3|ENSEMBL:ENSP00000275603|REFSEQ:NP_001753|H-INV:HIT000078722|VEGA:OTTHUMP00000159736	Tax_Id=9606 Gene_Symbol=CCT6A T-complex protein 1 subunit zeta	1474	1	14.2	1.25	1475	1	16.6	1.1	1476	1	14.2	0.99	1477	1	20.8	1.35
IPI:IPI00027717.2	|SWISS-PROT:P57678|TREMBL:Q8WUM5;Q9HBB9;Q9HC39|ENSEMBL:ENSP00000321706|REFSEQ:NP_056536	Tax_Id=9606 Gene_Symbol=GEMIN4 Component of gems 4	NA	NA	NA	NA	NA	NA	NA	NA	1476	1	4	0.28	NA	NA	NA	NA
IPI:IPI00027798.1	|SWISS-PROT:Q9BTL3|ENSEMBL:ENSP00000307181|REFSEQ:NP_113640|H-INV:HIT000276919|VEGA:OTTHUMP00000190868	Tax_Id=9606 Gene_Symbol=FAM103A1 Protein FAM103A1	1474	1	19.5	0.95	1475	1	39	1.2	1476	1	19.5	1.08	1477	0.9705	12.7	1.4
IPI:IPI00027834.3	|SWISS-PROT:P14866|TREMBL:B2R959;Q6NTA2|ENSEMBL:ENSP00000221419|REFSEQ:NP_001524|H-INV:HIT000059409	Tax_Id=9606 Gene_Symbol=HNRNPL Heterogeneous nuclear ribonucleoprotein L	1474	1	11.7	0.95	1475	1	8.1	0.89	1476	1	15.1	0.3	1477	1	22.2	4.29
IPI:IPI00027970.5	|SWISS-PROT:P57721-1|ENSEMBL:ENSP00000383168;ENSP00000401198|REFSEQ:NP_065389|VEGA:OTTHUMP00000115464	Tax_Id=9606 Gene_Symbol=PCBP3 Isoform 1 of Poly(rC)-binding protein 3	1474	1	5.5	0.8	1475	1	3.2	1.48	1476	0.9975	7.2	1.48	1477	1	3.2	1.87
IPI:IPI00028083.1	|SWISS-PROT:P49770|TREMBL:Q53XC2;Q9BPX4|ENSEMBL:ENSP00000266126|REFSEQ:NP_055054|H-INV:HIT000305186	Tax_Id=9606 Gene_Symbol=EIF2B2 Translation initiation factor eIF-2B subunit beta	1474	1	12	1.03	1475	1	8.5	1.38	1476	1	8.5	1.07	1477	0.9122	5.1	1.6
IPI:IPI00028275.2	|SWISS-PROT:Q14008-1|TREMBL:Q8IYN5|ENSEMBL:ENSP00000432768|REFSEQ:NP_001008938|H-INV:HIT000042253|VEGA:OTTHUMP00000233662	Tax_Id=9606 Gene_Symbol=CKAP5 Isoform 1 of Cytoskeleton-associated protein 5	1474	1	15.9	NA	1475	1	15.8	1.13	1476	1	8.5	0.99	1477	1	8	1.2
IPI:IPI00028276.5	|SWISS-PROT:Q9C0B0|ENSEMBL:ENSP00000293218|REFSEQ:NP_001073888|H-INV:HIT000259260	Tax_Id=9606 Gene_Symbol=UNK RING finger protein unkempt homolog	1474	1	2.7	0.92	1475	1	2.7	1.05	1476	0.9786	1.4	1.44	1477	0.9791	1.4	0.92
IPI:IPI00028279.5	|SWISS-PROT:Q86VY4|ENSEMBL:ENSP00000322802|REFSEQ:NP_277047|H-INV:HIT000052950|VEGA:OTTHUMP00000227724	Tax_Id=9606 Gene_Symbol=TSPYL5 Testis-specific Y-encoded-like protein 5	1474	1	17.5	0.94	1475	1	18	1.42	1476	1	12	1.07	1477	1	12	1.36
IPI:IPI00028387.3	|SWISS-PROT:Q96HY6-1|ENSEMBL:ENSP00000346483|REFSEQ:NP_076424|H-INV:HIT000029799|VEGA:OTTHUMP00000030087	Tax_Id=9606 Gene_Symbol=DDRGK1 Isoform 1 of DDRGK domain-containing protein 1	NA	NA	NA	NA	NA	NA	NA	NA	1476	0.9805	10.9	1.38	1477	1	15.3	1.4
IPI:IPI00028412.1	|SWISS-PROT:O60232|ENSEMBL:ENSP00000312318|REFSEQ:NP_006387|H-INV:HIT000057961|VEGA:OTTHUMP00000232769	Tax_Id=9606 Gene_Symbol=SSSCA1 Sjoegren syndrome/scleroderma autoantigen 1	NA	NA	NA	NA	1475	1	18.5	1.13	1476	1	40.7	1.22	1477	0.9647	18.5	0.99
IPI:IPI00028635.5	|SWISS-PROT:P04844|TREMBL:B2RE46|ENSEMBL:ENSP00000237530|REFSEQ:NP_002942|H-INV:HIT000283859|VEGA:OTTHUMP00000030900	Tax_Id=9606 Gene_Symbol=RPN2 Dolichyl-diphosphooligosaccharide--protein glycosyltransferase subunit 2	1474	0.9999	2.9	0.88	1475	1	6.5	1.11	1476	1	10.7	0.96	1477	1	8.8	1.3
IPI:IPI00028888.1	|SWISS-PROT:Q14103-1|ENSEMBL:ENSP00000313199|REFSEQ:NP_112738|H-INV:HIT000101661|VEGA:OTTHUMP00000160798	Tax_Id=9606 Gene_Symbol=HNRNPD Isoform 1 of Heterogeneous nuclear ribonucleoprotein D0	NA	NA	NA	NA	NA	NA	NA	NA	1476	1	33.9	0.88	NA	NA	NA	NA
IPI:IPI00028955.4	|SWISS-PROT:Q14137|TREMBL:A8K3R2;B2RDN4;B4DEN9|ENSEMBL:ENSP00000304151|REFSEQ:NP_056016|H-INV:HIT000036443|VEGA:OTTHUMP00000228465	Tax_Id=9606 Gene_Symbol=BOP1 Ribosome biogenesis protein BOP1	NA	NA	NA	NA	1475	0.975	6.7	1.38	NA	NA	NA	NA	NA	NA	NA	NA
IPI:IPI00029012.1	|SWISS-PROT:Q14152|TREMBL:B4DYS1;Q05BS0;Q24JU4;Q3B770;Q6P1R0;Q7Z5T5|ENSEMBL:ENSP00000358140|REFSEQ:NP_003741|H-INV:HIT000042275|VEGA:OTTHUMP00000020589	Tax_Id=9606 Gene_Symbol=EIF3A Eukaryotic translation initiation factor 3 subunit A	1474	1	18.7	1	1475	1	18.1	0.97	1476	1	17	1	1477	1	12.5	1.05
IPI:IPI00029019.7	|SWISS-PROT:Q14157-1|TREMBL:B4DZJ6|ENSEMBL:ENSP00000345308|REFSEQ:NP_001120792|VEGA:OTTHUMP00000034205	Tax_Id=9606 Gene_Symbol=UBAP2L Isoform 2 of Ubiquitin-associated protein 2-like	1474	1	10.2	0.8	1475	1	7.5	1.64	1476	1	3.3	1.05	NA	NA	NA	NA
IPI:IPI00029073.1	|SWISS-PROT:O60356|TREMBL:B2R5C4|ENSEMBL:ENSP00000315559|REFSEQ:NP_036517|H-INV:HIT000065643|VEGA:OTTHUMP00000162567	Tax_Id=9606 Gene_Symbol=NUPR1 Nuclear protein 1	1474	0.9552	19.5	0.21	NA	NA	NA	NA	NA	NA	NA	NA	NA	NA	NA	NA
IPI:IPI00029267.1	|SWISS-PROT:P08579|TREMBL:B5BTZ8;Q86YK2|ENSEMBL:ENSP00000246071;ENSP00000367178|REFSEQ:NP_003083;NP_937863|H-INV:HIT000285044|VEGA:OTTHUMP00000030324;OTTHUMP00000030325	Tax_Id=9606 Gene_Symbol=SNRPB2 U2 small nuclear ribonucleoprotein B''	1474	1	4.9	0.89	1475	1	4.9	0.98	1476	0.9454	4.9	0.81	NA	NA	NA	NA
IPI:IPI00029601.6	|SWISS-PROT:Q14247|TREMBL:Q53HG7;Q76MU0|ENSEMBL:ENSP00000301843|REFSEQ:NP_005222|H-INV:HIT000197014|VEGA:OTTHUMP00000165962	Tax_Id=9606 Gene_Symbol=CTTN Src substrate cortactin	1474	1	32.5	0.96	1475	1	30.7	0.85	1476	1	41.8	1.09	1477	1	33.5	0.91
IPI:IPI00029628.1	|SWISS-PROT:Q14257|ENSEMBL:ENSP00000378349|REFSEQ:NP_002893|H-INV:HIT000292336|VEGA:OTTHUMP00000184901	Tax_Id=9606 Gene_Symbol=RCN2 Reticulocalbin-2	1474	1	26.2	1.15	1475	1	28.4	1.15	1476	1	11	1.12	1477	1	32.5	1.21
IPI:IPI00029629.4	|SWISS-PROT:Q14258|TREMBL:D3DTY9;Q59GW5|ENSEMBL:ENSP00000323889;ENSP00000445961|REFSEQ:NP_005073|H-INV:HIT000052708	Tax_Id=9606 Gene_Symbol=TRIM25 E3 ubiquitin/ISG15 ligase TRIM25	1474	1	7.5	1.04	1475	1	10.3	1.37	NA	NA	NA	NA	NA	NA	NA	NA
IPI:IPI00029731.8	|SWISS-PROT:P18077|ENSEMBL:ENSP00000393393;ENSP00000419117|REFSEQ:NP_000987|H-INV:HIT000035138|VEGA:OTTHUMP00000207884;OTTHUMP00000207885	Tax_Id=9606 Gene_Symbol=RPL35A 60S ribosomal protein L35a	1474	1	30.9	0.54	1475	1	30.9	1.46	1476	1	30.9	0.76	1477	1	30.9	1.37
IPI:IPI00029744.1	|SWISS-PROT:Q04837|TREMBL:A4D1U3;Q567R6|ENSEMBL:ENSP00000265304;ENSP00000419388;ENSP00000419541;ENSP00000419665;ENSP00000420485|REFSEQ:NP_003134|H-INV:HIT000075998|VEGA:OTTHUMP00000212286;OTTHUMP00000	Tax_Id=9606 Gene_Symbol=SSBP1 Single-stranded DNA-binding protein, mitochondrial	NA	NA	NA	NA	NA	NA	NA	NA	NA	NA	NA	NA	1477	1	24.8	0.65
IPI:IPI00029750.1	|SWISS-PROT:P62847-1|ENSEMBL:ENSP00000361435|REFSEQ:NP_001017|VEGA:OTTHUMP00000019919	Tax_Id=9606 Gene_Symbol=RPS24 Isoform 1 of 40S ribosomal protein S24	1474	1	28.5	0.65	1475	1	30	1.6	1476	1	28.5	0.77	1477	1	30	1.64
IPI:IPI00029795.1	|SWISS-PROT:P08651-1	Tax_Id=9606 Gene_Symbol=NFIC Isoform 4 of Nuclear factor 1 C-type	NA	NA	NA	NA	NA	NA	NA	NA	NA	NA	NA	NA	1477	0.9122	7.9	0.96
IPI:IPI00030179.3	|SWISS-PROT:P18124|TREMBL:O95036|ENSEMBL:ENSP00000339795|REFSEQ:NP_000962|H-INV:HIT000034462|VEGA:OTTHUMP00000166002	Tax_Id=9606 Gene_Symbol=RPL7P32;RPL7 60S ribosomal protein L7	1474	1	49.6	0.79	1475	1	50.4	1.34	1476	1	41.3	0.96	1477	1	46	1.32
IPI:IPI00030243.1	|SWISS-PROT:P61289-1|TREMBL:Q6FHK7|ENSEMBL:ENSP00000409487|REFSEQ:NP_005780|H-INV:HIT000030401	Tax_Id=9606 Gene_Symbol=PSME3 Isoform 1 of Proteasome activator complex subunit 3	1474	1	29.1	1.95	1475	1	25.2	0.48	1476	1	40.9	2.21	1477	1	31.1	0.43
IPI:IPI00030296.6	|TREMBL:Q96B07;Q9NZE6|ENSEMBL:ENSP00000348925|H-INV:HIT000075726	Tax_Id=9606 Gene_Symbol=MIR1248;SNORA4;SNORD2;EIF4A2;SNORA81;SNORA63 Uncharacterized protein	1474	1	3.2	0.96	NA	NA	NA	NA	NA	NA	NA	NA	NA	NA	NA	NA
IPI:IPI00030320.4	|SWISS-PROT:P26196|TREMBL:B2R858|ENSEMBL:ENSP00000264018;ENSP00000433704;ENSP00000442266|REFSEQ:NP_004388|H-INV:HIT000101075|VEGA:OTTHUMP00000232837;OTTHUMP00000232838	Tax_Id=9606 Gene_Symbol=DDX6 Probable ATP-dependent RNA helicase DDX6	1474	1	11.2	0.95	1475	1	12.6	0.6	1476	0.9544	12.8	1.22	1477	0.9748	12.8	0.85
IPI:IPI00030572.5	|SWISS-PROT:Q9HCJ0-1|ENSEMBL:ENSP00000301624;ENSP00000440310;ENSP00000444480|REFSEQ:NP_061869|H-INV:HIT000011609|VEGA:OTTHUMP00000236672	Tax_Id=9606 Gene_Symbol=TNRC6C Isoform 1 of Trinucleotide repeat-containing gene 6C protein	1474	1	1.5	0.95	NA	NA	NA	NA	NA	NA	NA	NA	NA	NA	NA	NA
IPI:IPI00030602.6	|SWISS-PROT:Q9HCK5|TREMBL:A7MD27;Q9NXV9|ENSEMBL:ENSP00000362306|REFSEQ:NP_060099|H-INV:HIT000436041|VEGA:OTTHUMP00000004431	Tax_Id=9606 Gene_Symbol=EIF2C4 Protein argonaute-4	1474	1	2.6	1.01	NA	NA	NA	NA	NA	NA	NA	NA	NA	NA	NA	NA
IPI:IPI00030695.1	|SWISS-PROT:O95429|TREMBL:B2RA34|ENSEMBL:ENSP00000287322|REFSEQ:NP_004865|H-INV:HIT000095236|VEGA:OTTHUMP00000225746	Tax_Id=9606 Gene_Symbol=BAG4 BAG family molecular chaperone regulator 4	1474	1	19.5	0.98	1475	1	30	0.99	1476	1	15.7	1.31	1477	1	12.6	1.04
IPI:IPI00031030.1	|SWISS-PROT:Q06481-1|ENSEMBL:ENSP00000263574|REFSEQ:NP_001633|H-INV:HIT000215918|VEGA:OTTHUMP00000230927	Tax_Id=9606 Gene_Symbol=APLP2 Isoform 1 of Amyloid-like protein 2	NA	NA	NA	NA	NA	NA	NA	NA	1476	0.9999	4	1.15	1477	0.9998	4	1.5
IPI:IPI00031242.9	|SWISS-PROT:O15027-5	Tax_Id=9606 Gene_Symbol=SEC16A Isoform 5 of Protein transport protein Sec16A	NA	NA	NA	NA	NA	NA	NA	NA	1476	1	17.4	1.53	1477	1	16.1	0.78
IPI:IPI00031370.3	|SWISS-PROT:Q9BVA1|TREMBL:A1L195;O43209;Q9UGA2|ENSEMBL:ENSP00000259818|REFSEQ:NP_821080|H-INV:HIT000304367|VEGA:OTTHUMP00000015964	Tax_Id=9606 Gene_Symbol=TUBB2B Tubulin beta-2B chain	NA	NA	NA	NA	NA	NA	NA	NA	NA	NA	NA	NA	1477	0.993	47.9	1.7
IPI:IPI00031499.2	|SWISS-PROT:Q5J8M3-2|ENSEMBL:ENSP00000249209	Tax_Id=9606 Gene_Symbol=TMEM85 Isoform 2 of Transmembrane protein 85	NA	NA	NA	NA	NA	NA	NA	NA	1476	0.9076	9.6	0.99	NA	NA	NA	NA
IPI:IPI00031521.1	|SWISS-PROT:P40938|TREMBL:B4DKE6;Q53HK8;Q5U0C2|ENSEMBL:ENSP00000369411|REFSEQ:NP_002906|H-INV:HIT000278175|VEGA:OTTHUMP00000018237	Tax_Id=9606 Gene_Symbol=RFC3 Replication factor C subunit 3	1474	0.9552	4.6	1.22	1475	0.9285	4.6	1.35	1476	1	4.6	1.34	NA	NA	NA	NA
IPI:IPI00031522.2	|SWISS-PROT:P40939|TREMBL:B4DDZ5;B4DRH6;E9KL44;Q53T69;Q53TA2;Q9UQC5|ENSEMBL:ENSP00000370023|REFSEQ:NP_000173|H-INV:HIT000034217|VEGA:OTTHUMP00000122457	Tax_Id=9606 Gene_Symbol=HADHA Trifunctional enzyme subunit alpha, mitochondrial	1474	1	13.4	1.02	1475	1	13.6	1.02	1476	1	19.1	1.13	1477	1	14.4	1.03
IPI:IPI00031556.7	|SWISS-PROT:P26368-1|TREMBL:B5BU25|ENSEMBL:ENSP00000307863|REFSEQ:NP_009210	Tax_Id=9606 Gene_Symbol=U2AF2 Isoform 1 of Splicing factor U2AF 65 kDa subunit	1474	1	20.8	1.15	1475	1	17	0.96	1476	1	20.8	1.04	1477	1	21	1.1
IPI:IPI00031562.3	|SWISS-PROT:Q7L7L0|ENSEMBL:ENSP00000355656|REFSEQ:NP_254280|H-INV:HIT000030212|VEGA:OTTHUMP00000037948	Tax_Id=9606 Gene_Symbol=HIST3H2A Histone H2A type 3	1474	1	21.9	0.84	1475	0.954	14.8	1.28	NA	NA	NA	NA	NA	NA	NA	NA
IPI:IPI00031583.5	|SWISS-PROT:O60763-2	Tax_Id=9606 Gene_Symbol=USO1 Isoform 2 of General vesicular transport factor p115	1474	1	15.2	0.96	1475	1	14.6	1.02	1476	1	17.5	0.95	1477	1	25.8	1.05
IPI:IPI00031651.1	|SWISS-PROT:Q9BRJ6|ENSEMBL:ENSP00000350011;ENSP00000380286;ENSP00000380288|REFSEQ:NP_001127867;NP_001127868;NP_115726|H-INV:HIT000032683|VEGA:OTTHUMP00000200082;OTTHUMP00000200083	Tax_Id=9606 Gene_Symbol=C7orf50 Uncharacterized protein C7orf50	NA	NA	NA	NA	1475	1	35.9	1.89	NA	NA	NA	NA	1477	0.9762	7.4	1.18
IPI:IPI00031679.2	|SWISS-PROT:Q9BQ75|TREMBL:B4DUM1|ENSEMBL:ENSP00000410396|REFSEQ:NP_115735|H-INV:HIT000032859|VEGA:OTTHUMP00000213941	Tax_Id=9606 Gene_Symbol=C3orf26 Uncharacterized protein C3orf26	1474	0.9973	8.4	0.89	NA	NA	NA	NA	NA	NA	NA	NA	NA	NA	NA	NA
IPI:IPI00031691.1	|SWISS-PROT:P32969|TREMBL:Q53Z07|ENSEMBL:ENSP00000346022;ENSP00000400467|REFSEQ:NP_000652;NP_001020092|H-INV:HIT000262209;HIT000284757|VEGA:OTTHUMP00000125205;OTTHUMP00000218426	Tax_Id=9606 Gene_Symbol=RPL9 60S ribosomal protein L9	1474	1	51	0.59	1475	1	54.7	1.62	1476	1	56.8	0.78	1477	1	51	1.48
IPI:IPI00031697.1	|SWISS-PROT:Q9BVC6|TREMBL:B2R9T9|ENSEMBL:ENSP00000227525;ENSP00000443990|REFSEQ:NP_076997|H-INV:HIT000030310|VEGA:OTTHUMP00000236897;OTTHUMP00000236899	Tax_Id=9606 Gene_Symbol=TMEM109 Transmembrane protein 109	NA	NA	NA	NA	NA	NA	NA	NA	NA	NA	NA	NA	1477	0.916	5.1	1.37
IPI:IPI00031801.4	|SWISS-PROT:P16989-1|ENSEMBL:ENSP00000228251|REFSEQ:NP_003642|H-INV:HIT000037186|VEGA:OTTHUMP00000238733	Tax_Id=9606 Gene_Symbol=CSDA Isoform 1 of DNA-binding protein A	1474	1	37.4	0.98	1475	1	37.4	1.2	1476	1	35.3	1.2	1477	1	31	1.33
IPI:IPI00031812.3	|SWISS-PROT:P67809|TREMBL:A0JLU4;Q05D43;Q6PKI6|ENSEMBL:ENSP00000361626|REFSEQ:NP_004550|H-INV:HIT000305396|VEGA:OTTHUMP00000008731	Tax_Id=9606 Gene_Symbol=YBX1 Nuclease-sensitive element-binding protein 1	1474	1	43.5	0.96	NA	NA	NA	NA	1476	1	38.3	0.92	1477	1	39.2	1.34
IPI:IPI00031820.3	|SWISS-PROT:Q9Y285|TREMBL:Q6IBR2|ENSEMBL:ENSP00000320309|REFSEQ:NP_004452|H-INV:HIT000049466	Tax_Id=9606 Gene_Symbol=FARSA Phenylalanyl-tRNA synthetase alpha chain	1474	1	8.6	0.91	1475	1	17	1.62	1476	1	8	0.91	1477	1	2.9	1.36
IPI:IPI00031836.3	|SWISS-PROT:Q9Y295|TREMBL:Q9UFA5|ENSEMBL:ENSP00000329715|REFSEQ:NP_004138|H-INV:HIT000066260|VEGA:OTTHUMP00000028883	Tax_Id=9606 Gene_Symbol=DRG1 Developmentally-regulated GTP-binding protein 1	1474	1	23.4	0.75	1475	1	13.4	1.2	1476	1	10.4	0.8	NA	NA	NA	NA
IPI:IPI00032003.1	|SWISS-PROT:P50402|TREMBL:Q6FI02|ENSEMBL:ENSP00000358857|REFSEQ:NP_000108|H-INV:HIT000029882|VEGA:OTTHUMP00000031938	Tax_Id=9606 Gene_Symbol=EMD Emerin	NA	NA	NA	NA	NA	NA	NA	NA	NA	NA	NA	NA	1477	0.9777	5.5	1
IPI:IPI00032355.3	|TREMBL:Q5T1Z8|ENSEMBL:ENSP00000362846|VEGA:OTTHUMP00000003893	Tax_Id=9606 Gene_Symbol=PUM1 Uncharacterized protein	1474	0.9739	2.1	0.7	NA	NA	NA	NA	NA	NA	NA	NA	NA	NA	NA	NA
IPI:IPI00032406.1	|SWISS-PROT:O60884|ENSEMBL:ENSP00000314030|REFSEQ:NP_005871|H-INV:HIT000037340|VEGA:OTTHUMP00000164136	Tax_Id=9606 Gene_Symbol=DNAJA2 DnaJ homolog subfamily A member 2	1474	0.9999	3.2	0.91	NA	NA	NA	NA	NA	NA	NA	NA	NA	NA	NA	NA
IPI:IPI00032413.1	|SWISS-PROT:Q9BWL3-1|ENSEMBL:ENSP00000357507|REFSEQ:NP_001092086|H-INV:HIT000029388|VEGA:OTTHUMP00000034198	Tax_Id=9606 Gene_Symbol=C1orf43 Isoform 1 of Uncharacterized protein C1orf43	1474	0.976	7.4	1.4	NA	NA	NA	NA	NA	NA	NA	NA	NA	NA	NA	NA
IPI:IPI00032563.3	|SWISS-PROT:Q9Y2X9|TREMBL:B3KMX2;B3KND7;Q5RKW5|ENSEMBL:ENSP00000294740;ENSP00000356322|REFSEQ:NP_036614|VEGA:OTTHUMP00000033837;OTTHUMP00000033838	Tax_Id=9606 Gene_Symbol=ZNF281 Zinc finger protein 281	1474	0.9782	2.1	1.4	1475	1	7.3	1.11	NA	NA	NA	NA	NA	NA	NA	NA
IPI:IPI00032635.1	|SWISS-PROT:Q9BX40-1|ENSEMBL:ENSP00000279068;ENSP00000435839|REFSEQ:NP_653304|VEGA:OTTHUMP00000031461	Tax_Id=9606 Gene_Symbol=LSM14B Isoform 1 of Protein LSM14 homolog B	1474	1	13.8	1.2	1475	1	15.8	0.77	1476	1	7.8	1.38	1477	0.9633	3.6	0.91
IPI:IPI00032881.2	|SWISS-PROT:Q9Y3D9|ENSEMBL:ENSP00000320184|REFSEQ:NP_057154|H-INV:HIT000301661	Tax_Id=9606 Gene_Symbol=MRPS23 28S ribosomal protein S23, mitochondrial	1474	1	5.3	0.96	NA	NA	NA	NA	1476	1	5.3	0.94	NA	NA	NA	NA
IPI:IPI00032970.2	|SWISS-PROT:Q9BXB4|TREMBL:Q9GZM0|ENSEMBL:ENSP00000296220|REFSEQ:NP_073613|H-INV:HIT000078859|VEGA:OTTHUMP00000215865	Tax_Id=9606 Gene_Symbol=OSBPL11 Oxysterol-binding protein-related protein 11	1474	1	36.1	1.09	1475	1	42.2	1.04	1476	1	33.2	1.22	1477	1	36.4	1.07
IPI:IPI00032971.2	|SWISS-PROT:Q9BXB5|TREMBL:B3KUL5;Q9NX98|ENSEMBL:ENSP00000379804|REFSEQ:NP_060254|H-INV:HIT000078856|VEGA:OTTHUMP00000161257	Tax_Id=9606 Gene_Symbol=OSBPL10 Oxysterol-binding protein-related protein 10	1474	1	29.1	0.89	1475	1	33.4	0.95	1476	1	32.1	1.23	1477	1	30.4	1.02
IPI:IPI00033030.2	|SWISS-PROT:Q16186|ENSEMBL:ENSP00000253003|REFSEQ:NP_008933;NP_783163|H-INV:HIT000282409|VEGA:OTTHUMP00000031471	Tax_Id=9606 Gene_Symbol=ADRM1 Proteasomal ubiquitin receptor ADRM1	1474	0.9718	5	0.86	NA	NA	NA	NA	NA	NA	NA	NA	1477	1	5	1.79
IPI:IPI00033143.1	|SWISS-PROT:Q9UBQ5|TREMBL:B4DVD7|ENSEMBL:ENSP00000248342|REFSEQ:NP_037366|H-INV:HIT000066213	Tax_Id=9606 Gene_Symbol=EIF3K Eukaryotic translation initiation factor 3 subunit K	1474	1	24.2	0.95	1475	1	17.5	1.09	1476	1	17.5	0.88	1477	1	25.7	1.02
IPI:IPI00033494.3	|SWISS-PROT:O14950|ENSEMBL:ENSP00000237500;ENSP00000383036;ENSP00000383037;ENSP00000383039|REFSEQ:NP_001138416;NP_001138417;NP_291024|VEGA:OTTHUMP00000162244;OTTHUMP00000165806;OTTHUMP00000165807;OTTH	Tax_Id=9606 Gene_Symbol=MYL12B Myosin regulatory light chain 12B	1474	1	23.4	1.17	NA	NA	NA	NA	1476	0.9999	22.2	0.76	1477	1	40.4	2.06
IPI:IPI00033611.5	|SWISS-PROT:P29558-2|TREMBL:E7ETU5|ENSEMBL:ENSP00000386347;ENSP00000386571;ENSP00000387280|REFSEQ:NP_002888|VEGA:OTTHUMP00000205156;OTTHUMP00000205157;OTTHUMP00000205158	Tax_Id=9606 Gene_Symbol=RBMS1 Isoform 2 of RNA-binding motif, single-stranded-interacting protein 1	NA	NA	NA	NA	1475	0.977	3.7	1.24	NA	NA	NA	NA	NA	NA	NA	NA
IPI:IPI00033907.1	|SWISS-PROT:Q9H1A4|ENSEMBL:ENSP00000339109|REFSEQ:NP_073153|H-INV:HIT000246436|VEGA:OTTHUMP00000161951	Tax_Id=9606 Gene_Symbol=ANAPC1 Anaphase-promoting complex subunit 1	NA	NA	NA	NA	1475	1	2.6	1.46	1476	1	2.3	1.2	1477	1	1.6	1.44
IPI:IPI00034049.1	|SWISS-PROT:Q92900-1	Tax_Id=9606 Gene_Symbol=UPF1 Isoform 1 of Regulator of nonsense transcripts 1	1474	1	4.7	0.79	1475	1	6.2	1.29	NA	NA	NA	NA	1477	0.9999	2.7	0.38
IPI:IPI00034322.3	|SWISS-PROT:Q9BWL3-2|TREMBL:Q09GN0|ENSEMBL:ENSP00000271925|REFSEQ:NP_056264|VEGA:OTTHUMP00000034197	Tax_Id=9606 Gene_Symbol=C1orf43 Isoform 2 of Uncharacterized protein C1orf43	1474	0.976	7.4	1.4	NA	NA	NA	NA	NA	NA	NA	NA	NA	NA	NA	NA
IPI:IPI00037619.4	|SWISS-PROT:Q59GN2|H-INV:HIT000329012	Tax_Id=9606 Gene_Symbol=RPL39P5 Putative 60S ribosomal protein L39-like 5	1474	1	19.6	0.68	NA	NA	NA	NA	NA	NA	NA	NA	1477	0.9835	19.6	1.64
IPI:IPI00039626.3	|SWISS-PROT:Q9NZB2-4|ENSEMBL:ENSP00000344698;ENSP00000412440|VEGA:OTTHUMP00000021682	Tax_Id=9606 Gene_Symbol=FAM120A Isoform D of Constitutive coactivator of PPAR-gamma-like protein 1	NA	NA	NA	NA	NA	NA	NA	NA	1476	1	5.3	0.97	1477	0.9995	1.9	NA
IPI:IPI00043407.4	|SWISS-PROT:Q9HCJ0-2|ENSEMBL:ENSP00000336783;ENSP00000379146;ENSP00000442421|REFSEQ:NP_001136112|VEGA:OTTHUMP00000236673	Tax_Id=9606 Gene_Symbol=TNRC6C Isoform 2 of Trinucleotide repeat-containing gene 6C protein	1474	1	1.5	0.95	NA	NA	NA	NA	NA	NA	NA	NA	NA	NA	NA	NA
IPI:IPI00043622.3	|SWISS-PROT:Q96NE9-1|TREMBL:B2RE19|ENSEMBL:ENSP00000343899|VEGA:OTTHUMP00000178978	Tax_Id=9606 Gene_Symbol=FRMD6 Isoform 1 of FERM domain-containing protein 6	NA	NA	NA	NA	1475	1	10.2	1.1	1476	0.9026	10.2	1.07	1477	1	10.2	1.01
IPI:IPI00043638.1	|SWISS-PROT:Q71RC2-2|ENSEMBL:ENSP00000429631|H-INV:HIT000012135|VEGA:OTTHUMP00000224664	Tax_Id=9606 Gene_Symbol=LARP4 Isoform 2 of La-related protein 4	1474	0.9999	4.3	1.4	NA	NA	NA	NA	NA	NA	NA	NA	NA	NA	NA	NA
IPI:IPI00045051.3	|SWISS-PROT:Q96QR8|ENSEMBL:ENSP00000379051|REFSEQ:NP_150093|H-INV:HIT000083580|VEGA:OTTHUMP00000159538	Tax_Id=9606 Gene_Symbol=PURB Transcriptional activator protein Pur-beta	1474	1	4.2	0.95	1475	1	14.4	1.38	NA	NA	NA	NA	1477	1	14.4	1.08
IPI:IPI00045207.2	|SWISS-PROT:Q96RE7|ENSEMBL:ENSP00000292431|REFSEQ:NP_443108|H-INV:HIT000054115	Tax_Id=9606 Gene_Symbol=NACC1 Nucleus accumbens-associated protein 1	1474	1	2.3	1.1	1475	1	5.9	0.93	1476	1	5.7	1.4	1477	1	3.8	0.71
IPI:IPI00045498.4	|SWISS-PROT:O14979-3|ENSEMBL:ENSP00000338552	Tax_Id=9606 Gene_Symbol=HNRPDL Isoform 3 of Heterogeneous nuclear ribonucleoprotein D-like	1474	1	36.5	0.95	1475	1	44.3	1.06	1476	1	46.7	0.7	1477	1	44.7	1.49
IPI:IPI00045917.3	|SWISS-PROT:Q96SW2-1|ENSEMBL:ENSP00000231948|REFSEQ:NP_057386|H-INV:HIT000037998|VEGA:OTTHUMP00000115288	Tax_Id=9606 Gene_Symbol=CRBN Isoform 1 of Protein cereblon	1474	1	14.2	1.46	1475	1	27.2	0.88	1476	1	11.7	1.47	1477	1	17.5	0.99
IPI:IPI00055606.2	|SWISS-PROT:Q13642-2|ENSEMBL:ENSP00000071281;ENSP00000377710|REFSEQ:NP_001153174|VEGA:OTTHUMP00000024098	Tax_Id=9606 Gene_Symbol=FHL1 Isoform 2 of Four and a half LIM domains protein 1	NA	NA	NA	NA	1475	1	19.8	1.13	NA	NA	NA	NA	NA	NA	NA	NA
IPI:IPI00056494.5	|SWISS-PROT:Q969Q0|TREMBL:B2R4V2|ENSEMBL:ENSP00000346012|REFSEQ:NP_000992|H-INV:HIT000338846|VEGA:OTTHUMP00000178927	Tax_Id=9606 Gene_Symbol=RPL36AL 60S ribosomal protein L36a-like	1474	1	40.6	0.65	1475	1	30.2	1.58	1476	1	40.6	0.78	1477	1	31.1	1.28
IPI:IPI00056499.1	|SWISS-PROT:Q969S3|ENSEMBL:ENSP00000310042|REFSEQ:NP_219482|H-INV:HIT000083792|VEGA:OTTHUMP00000115678	Tax_Id=9606 Gene_Symbol=ZNF622 Zinc finger protein 622	1474	1	21.4	1.02	1475	1	27.7	1.3	1476	1	22.6	1.25	1477	1	23.3	1.19
IPI:IPI00059930.1	|SWISS-PROT:Q96BF6|ENSEMBL:ENSP00000277554;ENSP00000360818|REFSEQ:NP_653254|H-INV:HIT000037239|VEGA:OTTHUMP00000022564	Tax_Id=9606 Gene_Symbol=NACC2 Nucleus accumbens-associated protein 2	1474	1	2.3	1.1	NA	NA	NA	NA	NA	NA	NA	NA	NA	NA	NA	NA
IPI:IPI00060627.2	|SWISS-PROT:Q96CT7|ENSEMBL:ENSP00000408730|REFSEQ:NP_001129675;NP_612451|H-INV:HIT000036420	Tax_Id=9606 Gene_Symbol=CCDC124 Coiled-coil domain-containing protein 124	1474	1	41.3	1.03	1475	1	26	1.05	1476	1	17.9	1.13	1477	1	13.9	0.94
IPI:IPI00060893.1	|SWISS-PROT:Q96DE5|TREMBL:C5H3H2|ENSEMBL:ENSP00000299381|REFSEQ:NP_775744|H-INV:HIT000294501|VEGA:OTTHUMP00000019780	Tax_Id=9606 Gene_Symbol=ANAPC16 Anaphase-promoting complex subunit 16	NA	NA	NA	NA	1475	1	13.6	1.18	NA	NA	NA	NA	1477	1	26.4	1.66
IPI:IPI00061178.1	|SWISS-PROT:Q96E39|TREMBL:Q2VIN3;Q5T9T9|ENSEMBL:ENSP00000318415;ENSP00000446099|REFSEQ:NP_001156008;NP_062556|VEGA:OTTHUMP00000216065	Tax_Id=9606 Gene_Symbol=RBMXL1 Heterogeneous nuclear ribonucleoprotein G-like 1	NA	NA	NA	NA	NA	NA	NA	NA	NA	NA	NA	NA	1477	0.9777	7.1	1.33
IPI:IPI00062037.1	|SWISS-PROT:Q96FJ2|ENSEMBL:ENSP00000240343|REFSEQ:NP_542408|H-INV:HIT000035065	Tax_Id=9606 Gene_Symbol=DYNLL2 Dynein light chain 2, cytoplasmic	NA	NA	NA	NA	NA	NA	NA	NA	NA	NA	NA	NA	1477	1	38.2	1.06
IPI:IPI00063234.1	|TREMBL:Q9BUB1|ENSEMBL:ENSP00000296446|VEGA:OTTHUMP00000210267	Tax_Id=9606 Gene_Symbol=PRKAR2A Uncharacterized protein	1474	1	31.7	1.08	1475	1	19.4	0.96	1476	1	19.9	1.47	1477	1	30.4	1.05
IPI:IPI00065438.3	|SWISS-PROT:Q96LZ7-2|ENSEMBL:ENSP00000234195|REFSEQ:NP_653314|VEGA:OTTHUMP00000158601	Tax_Id=9606 Gene_Symbol=FAM82A1 Isoform 2 of Regulator of microtubule dynamics protein 2	NA	NA	NA	NA	NA	NA	NA	NA	1476	1	18.7	1.62	NA	NA	NA	NA
IPI:IPI00065554.4	|TREMBL:B0QYK1;Q96MN4|ENSEMBL:ENSP00000331699|REFSEQ:NP_001156758|VEGA:OTTHUMP00000199150	Tax_Id=9606 Gene_Symbol=EWSR1 RNA-binding protein EWS isoform 4	1474	1	21.2	0.96	1475	1	20.2	1.04	1476	1	15.2	0.83	1477	1	14.2	1.3
IPI:IPI00069750.2	|SWISS-PROT:Q9UHX1-1|ENSEMBL:ENSP00000434359|REFSEQ:NP_510965|H-INV:HIT000069845|VEGA:OTTHUMP00000228645	Tax_Id=9606 Gene_Symbol=PUF60 Isoform 1 of Poly(U)-binding-splicing factor PUF60	1474	0.9999	7.6	1.47	1475	0.9999	8.8	1	1476	1	29.5	1.02	1477	1	35.1	0.92
IPI:IPI00070643.6	|SWISS-PROT:Q9UNN5-1|TREMBL:A8K9X5;Q549F0|ENSEMBL:ENSP00000360843;ENSP00000379457|REFSEQ:NP_008982|H-INV:HIT000032120|VEGA:OTTHUMP00000009649	Tax_Id=9606 Gene_Symbol=FAF1 Isoform Long of FAS-associated factor 1	1474	1	17.2	1.14	1475	1	15.5	0.89	1476	1	18.6	1.6	1477	1	20.8	0.68
IPI:IPI00072377.1	|SWISS-PROT:Q01105-1|TREMBL:Q5VXV3|ENSEMBL:ENSP00000361777|REFSEQ:NP_001116293|H-INV:HIT000101488|VEGA:OTTHUMP00000022285	Tax_Id=9606 Gene_Symbol=SET Isoform 1 of Protein SET	NA	NA	NA	NA	NA	NA	NA	NA	NA	NA	NA	NA	1477	1	34.2	0.91
IPI:IPI00073602.1	|SWISS-PROT:Q5RKV6|ENSEMBL:ENSP00000398597|REFSEQ:NP_478126|H-INV:HIT000099481|VEGA:OTTHUMP00000174902	Tax_Id=9606 Gene_Symbol=EXOSC6 Exosome complex component MTR3	NA	NA	NA	NA	NA	NA	NA	NA	NA	NA	NA	NA	1477	0.9806	5.9	1.7
IPI:IPI00073713.3	|SWISS-PROT:Q96DH6-1|ENSEMBL:ENSP00000284073|REFSEQ:NP_620412|H-INV:HIT000030475	Tax_Id=9606 Gene_Symbol=MSI2 Isoform 1 of RNA-binding protein Musashi homolog 2	1474	0.9718	6	0.99	NA	NA	NA	NA	NA	NA	NA	NA	NA	NA	NA	NA
IPI:IPI00074224.12	|H-INV:HIT000299492	Tax_Id=9606 Gene_Symbol=EIF1AXP1 S1, IF1 type family protein	NA	NA	NA	NA	NA	NA	NA	NA	1476	0.9786	12.1	0.9	NA	NA	NA	NA
IPI:IPI00074329.2	|SWISS-PROT:Q9BTD8-3|ENSEMBL:ENSP00000353663	Tax_Id=9606 Gene_Symbol=RBM42 Isoform 3 of RNA-binding protein 42	1474	1	4.7	0.79	1475	1	8.5	1.59	NA	NA	NA	NA	NA	NA	NA	NA
IPI:IPI00075248.11	|SWISS-PROT:P62158|TREMBL:B4DJ51|ENSEMBL:ENSP00000272298;ENSP00000291295;ENSP00000349467;ENSP00000375785|REFSEQ:NP_001734;NP_005175;NP_008819|H-INV:HIT000035481;HIT000191227;HIT000272851|VEGA:OTTHUMP0	Tax_Id=9606 Gene_Symbol=CALM3;CALM2;CALM1 Calmodulin	NA	NA	NA	NA	1475	1	38.1	1.05	NA	NA	NA	NA	NA	NA	NA	NA
IPI:IPI00075607.4	|TREMBL:Q2VIL1	Tax_Id=9606 Gene_Symbol=FAM192BP;FAM192A RcNIP30 (Fragment)	NA	NA	NA	NA	1475	0.9791	5.9	0.83	NA	NA	NA	NA	1477	0.9821	5.9	0.33
IPI:IPI00077853.7	|SWISS-PROT:Q96SU4-1|ENSEMBL:ENSP00000407168|REFSEQ:NP_078862|VEGA:OTTHUMP00000009942	Tax_Id=9606 Gene_Symbol=OSBPL9 Isoform 1 of Oxysterol-binding protein-related protein 9	NA	NA	NA	NA	1475	1	38.8	0.99	NA	NA	NA	NA	NA	NA	NA	NA
IPI:IPI00081836.3	|SWISS-PROT:Q96KK5|TREMBL:A3KPC7|ENSEMBL:ENSP00000366679|REFSEQ:NP_542163|H-INV:HIT000334824|VEGA:OTTHUMP00000016173	Tax_Id=9606 Gene_Symbol=HIST1H2AH;HIST1H2AG;HIST1H2AK;HIST1H2AL;HIST1H2AM;HIST1H2AJ;HIST1H2AI Histone H2A type 1-H	1474	1	21.9	0.84	1475	0.954	14.8	1.28	NA	NA	NA	NA	NA	NA	NA	NA
IPI:IPI00082310.1	|SWISS-PROT:Q07666-3|ENSEMBL:ENSP00000417731|VEGA:OTTHUMP00000035623	Tax_Id=9606 Gene_Symbol=KHDRBS1 Isoform 3 of KH domain-containing, RNA-binding, signal transduction-associated protein 1	1474	0.9676	3.5	0.94	1475	1	8.4	1.14	1476	1	8.4	0.93	NA	NA	NA	NA
IPI:IPI00083708.5	|SWISS-PROT:Q9Y520-7|TREMBL:E7EPN9|ENSEMBL:ENSP00000356716;ENSP00000375928|VEGA:OTTHUMP00000213041	Tax_Id=9606 Gene_Symbol=PRRC2C Isoform 7 of Protein PRRC2C	1474	1	5.3	0.84	1475	1	6.5	1.05	1476	1	5.5	0.97	1477	1	5.5	1.4
IPI:IPI00084746.5	|SWISS-PROT:P48634-2	Tax_Id=9606 Gene_Symbol=PRRC2A Isoform 2 of Protein PRRC2A	1474	1	5.1	1.1	1475	1	2.9	1.45	1476	0.9999	2.6	2.8	NA	NA	NA	NA
IPI:IPI00100151.4	|SWISS-PROT:Q9H0D6-1|TREMBL:B3KMC9|ENSEMBL:ENSP00000366396|REFSEQ:NP_036387|H-INV:HIT000025437|VEGA:OTTHUMP00000030403	Tax_Id=9606 Gene_Symbol=XRN2 Isoform 1 of 5'-3' exoribonuclease 2	1474	1	2.6	0.5	1475	1	2.6	0.53	1476	0.9999	2.6	0.2	1477	1	2.6	1.49
IPI:IPI00100656.3	|SWISS-PROT:Q9NZ01-1|TREMBL:B4DR74|ENSEMBL:ENSP00000215567|REFSEQ:NP_612510|H-INV:HIT000277229	Tax_Id=9606 Gene_Symbol=TECR Isoform 1 of Trans-2,3-enoyl-CoA reductase	NA	NA	NA	NA	NA	NA	NA	NA	1476	0.9807	6.4	1.35	NA	NA	NA	NA
IPI:IPI00100716.2	|SWISS-PROT:Q9UHX1-2|ENSEMBL:ENSP00000322036|REFSEQ:NP_055096|VEGA:OTTHUMP00000228649	Tax_Id=9606 Gene_Symbol=PUF60 Isoform 2 of Poly(U)-binding-splicing factor PUF60	1474	0.9999	7.6	1.47	1475	0.9999	8.8	1	1476	1	29.5	1.02	1477	1	35.1	0.92
IPI:IPI00101037.3	|SWISS-PROT:Q96D15|ENSEMBL:ENSP00000270645|REFSEQ:NP_065701|H-INV:HIT000085190	Tax_Id=9606 Gene_Symbol=RCN3 Reticulocalbin-3	1474	1	17.7	1.29	1475	1	4.3	1.36	1476	1	17.7	1.13	1477	1	13.1	1.2
IPI:IPI00101186.6	|SWISS-PROT:Q5JTH9-1|TREMBL:B3KMR5;B3KPQ2|ENSEMBL:ENSP00000360031|REFSEQ:NP_055994|H-INV:HIT000005770|VEGA:OTTHUMP00000020207	Tax_Id=9606 Gene_Symbol=RRP12 Isoform 1 of RRP12-like protein	NA	NA	NA	NA	NA	NA	NA	NA	1476	1	2.5	1.99	NA	NA	NA	NA
IPI:IPI00101278.7	|SWISS-PROT:P57721-2|ENSEMBL:ENSP00000383163|REFSEQ:NP_001123613|VEGA:OTTHUMP00000115468	Tax_Id=9606 Gene_Symbol=PCBP3 Isoform 2 of Poly(rC)-binding protein 3	1474	1	5.5	0.8	1475	1	3.2	1.48	1476	0.9975	7.2	1.48	1477	1	3.2	1.87
IPI:IPI00102069.5	|SWISS-PROT:Q7L2H7|ENSEMBL:ENSP00000436049|REFSEQ:NP_006351|H-INV:HIT000050335|VEGA:OTTHUMP00000232370	Tax_Id=9606 Gene_Symbol=EIF3M Eukaryotic translation initiation factor 3 subunit M	1474	1	27.3	0.96	1475	1	25.9	0.7	1476	1	25.4	1	1477	1	24.9	1.05
IPI:IPI00102661.2	|TREMBL:Q96RR5|ENSEMBL:ENSP00000341145|VEGA:OTTHUMP00000030548	Tax_Id=9606 Gene_Symbol=TPX2 Uncharacterized protein	NA	NA	NA	NA	1475	0.975	9.9	0.6	1476	0.9983	2.8	0.6	1477	0.9995	2.9	0.98
IPI:IPI00102936.3	|SWISS-PROT:Q9UHB9-2	Tax_Id=9606 Gene_Symbol=SRP68 Isoform 2 of Signal recognition particle 68 kDa protein	NA	NA	NA	NA	NA	NA	NA	NA	NA	NA	NA	NA	1477	1	9.1	0.85
IPI:IPI00102991.2	|TREMBL:B4DN88;Q5CZ65;Q5CZ66|ENSEMBL:ENSP00000376508	Tax_Id=9606 Gene_Symbol=RBMS1 cDNA FLJ61322, highly similar to RNA-binding motif,single-stranded-interacting protein 1	NA	NA	NA	NA	1475	0.977	3.7	1.24	NA	NA	NA	NA	NA	NA	NA	NA
IPI:IPI00103027.4	|SWISS-PROT:Q9NUQ6-2|ENSEMBL:ENSP00000353989|REFSEQ:NP_001093894|VEGA:OTTHUMP00000206214	Tax_Id=9606 Gene_Symbol=SPATS2L Isoform 2 of SPATS2-like protein	1474	1	14.3	0.75	1475	1	10.8	1.2	1476	1	2.7	0.95	1477	1	5.1	1.62
IPI:IPI00103599.1	|SWISS-PROT:Q8WY22|ENSEMBL:ENSP00000340761|REFSEQ:NP_542193|H-INV:HIT000076223|VEGA:OTTHUMP00000239024	Tax_Id=9606 Gene_Symbol=BRI3BP BRI3-binding protein	1474	1	7.6	1	1475	1	7.6	1.31	1476	0.9805	7.6	1.21	1477	1	7.6	1.37
IPI:IPI00103994.4	|SWISS-PROT:Q9P2J5|TREMBL:B2RCM2;Q6NVI4|ENSEMBL:ENSP00000377954|REFSEQ:NP_064502|H-INV:HIT000001067|VEGA:OTTHUMP00000223912	Tax_Id=9606 Gene_Symbol=LARS Leucyl-tRNA synthetase, cytoplasmic	1474	1	5.4	1.11	1475	0.977	11.4	1.31	NA	NA	NA	NA	NA	NA	NA	NA
IPI:IPI00106491.3	|SWISS-PROT:Q9UKD2|ENSEMBL:ENSP00000364320|REFSEQ:NP_057267|H-INV:HIT000007501|VEGA:OTTHUMP00000002580	Tax_Id=9606 Gene_Symbol=MRTO4 mRNA turnover protein 4 homolog	1474	1	10.9	0.67	1475	0.9991	15.1	0.82	1476	0.9313	7.6	1	NA	NA	NA	NA
IPI:IPI00106502.5	|SWISS-PROT:Q14145|ENSEMBL:ENSP00000171111;ENSP00000377245|REFSEQ:NP_036421;NP_987096|H-INV:HIT000078393	Tax_Id=9606 Gene_Symbol=KEAP1 Kelch-like ECH-associated protein 1	1474	1	8.5	1.18	1475	1	2.9	0.78	NA	NA	NA	NA	NA	NA	NA	NA
IPI:IPI00107531.1	|SWISS-PROT:Q92878-3|ENSEMBL:ENSP00000368100	Tax_Id=9606 Gene_Symbol=RAD50 Isoform 3 of DNA repair protein RAD50	1474	1	7.6	NA	1475	0.971	7.6	NA	1476	1	1.8	0.81	NA	NA	NA	NA
IPI:IPI00107745.3	|SWISS-PROT:O95232-1|TREMBL:Q6PKC2;Q86Y74|ENSEMBL:ENSP00000240304;ENSP00000425092|REFSEQ:NP_006098;NP_057508|H-INV:HIT000006946|VEGA:OTTHUMP00000221730;OTTHUMP00000221731	Tax_Id=9606 Gene_Symbol=LUC7L3 Isoform 1 of Luc7-like protein 3	1474	0.9999	41	0.92	NA	NA	NA	NA	NA	NA	NA	NA	NA	NA	NA	NA
IPI:IPI00140420.4	|SWISS-PROT:Q7KZF4|TREMBL:B3KU67;Q59FF0|ENSEMBL:ENSP00000346762|REFSEQ:NP_055205|H-INV:HIT000037857|VEGA:OTTHUMP00000212277	Tax_Id=9606 Gene_Symbol=SND1 Staphylococcal nuclease domain-containing protein 1	1474	1	27.9	0.73	1475	1	25.6	1.59	1476	1	26.4	1.08	1477	1	28.7	1.3
IPI:IPI00141318.2	|SWISS-PROT:Q07065|ENSEMBL:ENSP00000367265|REFSEQ:NP_006816|H-INV:HIT000323075	Tax_Id=9606 Gene_Symbol=CKAP4 Cytoskeleton-associated protein 4	1474	1	23.4	0.58	1475	1	22.9	1.35	1476	1	33.7	0.87	1477	1	38.6	1.19
IPI:IPI00142716.12	|SWISS-PROT:Q5F1R6-1|ENSEMBL:ENSP00000343728|REFSEQ:NP_001012339|H-INV:HIT000251281|VEGA:OTTHUMP00000082746	Tax_Id=9606 Gene_Symbol=DNAJC21 Isoform 1 of DnaJ homolog subfamily C member 21	1474	1	7.7	1.08	1475	1	10.5	0.98	1476	1	5.5	1.24	1477	1	3	1.08
IPI:IPI00142768.6	|SWISS-PROT:Q03001-9|TREMBL:Q5TF24|ENSEMBL:ENSP00000393645;ENSP00000404924|H-INV:HIT000079035|VEGA:OTTHUMP00000016658	Tax_Id=9606 Gene_Symbol=DST Isoform 4 of Dystonin	NA	NA	NA	NA	NA	NA	NA	NA	NA	NA	NA	NA	1477	1	4.3	1.22
IPI:IPI00148247.6	|SWISS-PROT:Q9Y520-6|TREMBL:B7WNZ6|ENSEMBL:ENSP00000410219;ENSP00000420382|VEGA:OTTHUMP00000213042	Tax_Id=9606 Gene_Symbol=PRRC2C Isoform 6 of Protein PRRC2C	1474	1	5.3	0.84	1475	1	6.5	1.05	1476	1	5.5	0.97	1477	1	5.5	1.4
IPI:IPI00148768.4	|SWISS-PROT:Q9H2D6-5|TREMBL:F8W6V6|ENSEMBL:ENSP00000386026|REFSEQ:NP_008963|VEGA:OTTHUMP00000198153	Tax_Id=9606 Gene_Symbol=TRIOBP TRIO and F-actin-binding protein isoform 1	1474	1	33.1	0.78	1475	1	33.7	1.17	1476	1	34.4	0.68	1477	1	43.7	1.84
IPI:IPI00152785.3	|SWISS-PROT:P23527|ENSEMBL:ENSP00000303408|REFSEQ:NP_003518|H-INV:HIT000055937|VEGA:OTTHUMP00000016190	Tax_Id=9606 Gene_Symbol=HIST1H2BO Histone H2B type 1-O	1474	1	20.6	0.98	1475	1	20.6	0.63	1476	1	20.6	1.23	1477	0.9997	11.9	1.07
IPI:IPI00152906.6	|SWISS-PROT:P58876|ENSEMBL:ENSP00000289316;ENSP00000367008|REFSEQ:NP_066407;NP_619790|H-INV:HIT000031232|VEGA:OTTHUMP00000016142;OTTHUMP00000016143	Tax_Id=9606 Gene_Symbol=HIST1H2BD Histone H2B type 1-D	1474	1	20.6	0.98	1475	1	20.6	0.63	1476	1	20.6	1.23	1477	0.9997	11.9	1.07
IPI:IPI00153032.1	|SWISS-PROT:Q96GA3|TREMBL:B4DTT8|ENSEMBL:ENSP00000356548|REFSEQ:NP_116249|H-INV:HIT000272820|VEGA:OTTHUMP00000017340	Tax_Id=9606 Gene_Symbol=LTV1 Protein LTV1 homolog	NA	NA	NA	NA	1475	1	4	1.27	1476	1	4	0.85	1477	0.9999	4	0.9
IPI:IPI00154590.6	|SWISS-PROT:Q9BYG3|ENSEMBL:ENSP00000285814|REFSEQ:NP_115766|H-INV:HIT000273960|VEGA:OTTHUMP00000162139	Tax_Id=9606 Gene_Symbol=MKI67IP MKI67 FHA domain-interacting nucleolar phosphoprotein	1474	0.9293	7.9	1.37	NA	NA	NA	NA	NA	NA	NA	NA	NA	NA	NA	NA
IPI:IPI00155562.1	|SWISS-PROT:Q9BV68-2|TREMBL:O60372;Q9NPN4|ENSEMBL:ENSP00000292363|REFSEQ:NP_919442	Tax_Id=9606 Gene_Symbol=RNF126 Isoform 2 of RING finger protein 126	1474	0.976	4.5	0.61	NA	NA	NA	NA	1476	0.9786	4.5	0.63	1477	1	14.8	1.58
IPI:IPI00160395.3	|TREMBL:E9PCW9;Q9NSC1|ENSEMBL:ENSP00000221222|REFSEQ:NP_001139196	Tax_Id=9606 Gene_Symbol=HOMER3 homer protein homolog 3 isoform 3	1474	0.9431	3.7	1.22	1475	0.9322	3.7	0.89	1476	0.9805	3.7	1.06	NA	NA	NA	NA
IPI:IPI00163505.2	|SWISS-PROT:Q14498-1|TREMBL:B3KWX7;B4DLM0;B4E1M7;E9PCZ6;Q68DD9|ENSEMBL:ENSP00000253363|REFSEQ:NP_909122|VEGA:OTTHUMP00000030795	Tax_Id=9606 Gene_Symbol=RBM39 Isoform 1 of RNA-binding protein 39	1474	1	10.5	1.26	1475	1	5.7	0.9	1476	1	15.9	1.11	1477	1	11.5	1.16
IPI:IPI00164481.2	|SWISS-PROT:Q9NUL3-2	Tax_Id=9606 Gene_Symbol=STAU2 Isoform 2 of Double-stranded RNA-binding protein Staufen homolog 2	1474	1	7	0.41	1475	1	16.6	1.06	NA	NA	NA	NA	NA	NA	NA	NA
IPI:IPI00165041.5	|SWISS-PROT:Q13428-6|ENSEMBL:ENSP00000390717|REFSEQ:NP_001182070|VEGA:OTTHUMP00000231643	Tax_Id=9606 Gene_Symbol=TCOF1 Isoform 6 of Treacle protein	NA	NA	NA	NA	NA	NA	NA	NA	NA	NA	NA	NA	1477	1	1.7	0.8
IPI:IPI00165075.3	|TREMBL:B4DVF2;Q9H7D3|ENSEMBL:ENSP00000308458	Tax_Id=9606 Gene_Symbol=TCF25 cDNA: FLJ21026 fis, clone CAE06812	1474	0.9352	6.5	0.95	1475	1	25.9	1.76	NA	NA	NA	NA	NA	NA	NA	NA
IPI:IPI00165230.1	|SWISS-PROT:Q96EP5-1|TREMBL:B3KS63|ENSEMBL:ENSP00000233078|REFSEQ:NP_061832|H-INV:HIT000035629	Tax_Id=9606 Gene_Symbol=DAZAP1 Isoform 1 of DAZ-associated protein 1	1474	1	4	1.46	1475	1	8.2	1.02	1476	1	8.2	0.81	NA	NA	NA	NA
IPI:IPI00166121.2	|SWISS-PROT:Q8N0Z3|TREMBL:B3KX77|ENSEMBL:ENSP00000295872|REFSEQ:NP_653319|H-INV:HIT000027060|VEGA:OTTHUMP00000214562	Tax_Id=9606 Gene_Symbol=SPICE1 Spindle and centriole-associated protein 1	1474	0.9676	1.5	1.46	NA	NA	NA	NA	NA	NA	NA	NA	NA	NA	NA	NA
IPI:IPI00166137.5	|SWISS-PROT:Q86SE5-1|ENSEMBL:ENSP00000428667;ENSP00000430367;ENSP00000430394|REFSEQ:NP_001093862;NP_001093863;NP_776247|H-INV:HIT000020415|VEGA:OTTHUMP00000227058;OTTHUMP00000227063;OTTHUMP00000227704	Tax_Id=9606 Gene_Symbol=RALYL Isoform 1 of RNA-binding Raly-like protein	NA	NA	NA	NA	NA	NA	NA	NA	1476	0.9673	4.1	0.29	NA	NA	NA	NA
IPI:IPI00166180.1	|SWISS-PROT:P0C880|H-INV:HIT000391057	Tax_Id=9606 Gene_Symbol=FLJ40606 Putative uncharacterized protein FLJ40606	1474	0.966	5.9	NA	NA	NA	NA	NA	NA	NA	NA	NA	NA	NA	NA	NA
IPI:IPI00166293.5	|SWISS-PROT:Q8N257|ENSEMBL:ENSP00000375736|REFSEQ:NP_778225|H-INV:HIT000016087|VEGA:OTTHUMP00000037947	Tax_Id=9606 Gene_Symbol=HIST3H2BB Histone H2B type 3-B	1474	1	20.6	0.98	1475	1	20.6	0.63	1476	1	20.6	1.23	1477	0.9997	11.9	1.07
IPI:IPI00166518.6	|SWISS-PROT:Q6WCQ1-3|TREMBL:A8MW37;C9J9W5;Q5ZEZ6;Q96EE5|ENSEMBL:ENSP00000379152;ENSP00000400189|VEGA:OTTHUMP00000065513	Tax_Id=9606 Gene_Symbol=MPRIP Isoform 3 of Myosin phosphatase Rho-interacting protein	NA	NA	NA	NA	1475	1	27.7	1.17	NA	NA	NA	NA	NA	NA	NA	NA
IPI:IPI00166785.2	|SWISS-PROT:Q8N4V1-2|ENSEMBL:ENSP00000411359	Tax_Id=9606 Gene_Symbol=MMGT1 Isoform 2 of Membrane magnesium transporter 1	NA	NA	NA	NA	NA	NA	NA	NA	1476	1	18.3	0.98	1477	0.9835	18.3	1.05
IPI:IPI00167053.1	|SWISS-PROT:Q9H4L5-2|ENSEMBL:ENSP00000315331;ENSP00000379708|REFSEQ:NP_663160|VEGA:OTTHUMP00000122490	Tax_Id=9606 Gene_Symbol=OSBPL3 Isoform 1b of Oxysterol-binding protein-related protein 3	NA	NA	NA	NA	NA	NA	NA	NA	1476	1	63.4	1.03	NA	NA	NA	NA
IPI:IPI00167147.1	|SWISS-PROT:Q9BUJ2-2	Tax_Id=9606 Gene_Symbol=HNRNPUL1 Isoform 2 of Heterogeneous nuclear ribonucleoprotein U-like protein 1	1474	1	57.5	1.1	1475	1	56.2	1.14	1476	1	57.2	1.24	1477	1	58.1	1.25
IPI:IPI00167369.2	|SWISS-PROT:Q8N7X1|ENSEMBL:ENSP00000417451|REFSEQ:NP_001138818|VEGA:OTTHUMP00000212442	Tax_Id=9606 Gene_Symbol=RBMXL3 RNA-binding motif protein, X-linked-like-3	NA	NA	NA	NA	NA	NA	NA	NA	NA	NA	NA	NA	1477	0.9777	7.1	1.33
IPI:IPI00167572.4	|SWISS-PROT:Q52LJ0|ENSEMBL:ENSP00000303412|REFSEQ:NP_001035894|H-INV:HIT000334873	Tax_Id=9606 Gene_Symbol=FAM98B Protein FAM98B	1474	1	7.6	0.99	1475	1	7.6	1.11	1476	1	3.6	0.8	1477	1	8.8	1.24
IPI:IPI00167750.5	|SWISS-PROT:P57721-5|ENSEMBL:ENSP00000330225;ENSP00000383165|H-INV:HIT000019156|VEGA:OTTHUMP00000115465	Tax_Id=9606 Gene_Symbol=PCBP3 Isoform 5 of Poly(rC)-binding protein 3	1474	1	5.5	0.8	1475	1	3.2	1.48	1476	0.9975	7.2	1.48	1477	1	3.2	1.87
IPI:IPI00167804.7	|SWISS-PROT:Q9BZF3-3|ENSEMBL:ENSP00000318723|REFSEQ:NP_665682|VEGA:OTTHUMP00000205308	Tax_Id=9606 Gene_Symbol=OSBPL6 Isoform 3 of Oxysterol-binding protein-related protein 6	1474	1	28.1	0.89	1475	1	23	1.13	1476	1	32	1.03	1477	1	33.2	1.11
IPI:IPI00167806.3	|SWISS-PROT:Q96DH6-2|ENSEMBL:ENSP00000313616|REFSEQ:NP_733839	Tax_Id=9606 Gene_Symbol=MSI2 Isoform 2 of RNA-binding protein Musashi homolog 2	1474	0.9718	6	0.99	NA	NA	NA	NA	NA	NA	NA	NA	NA	NA	NA	NA
IPI:IPI00168184.8	|TREMBL:B3KQV6;B4DE69;E9PH38;F5H3X9;Q8NB89|ENSEMBL:ENSP00000375668;ENSP00000415067|VEGA:OTTHUMP00000174393	Tax_Id=9606 Gene_Symbol=PPP2R1A cDNA FLJ56053, highly similar to Serine/threonine-protein phosphatase 2A 65 kDa regulatory subunit A alpha isoform	1474	0.976	12.8	0.15	1475	0.977	12.8	0.2	NA	NA	NA	NA	NA	NA	NA	NA
IPI:IPI00168388.1	|SWISS-PROT:Q9UHB9-1|TREMBL:B4DVI7|ENSEMBL:ENSP00000312066|REFSEQ:NP_055045|H-INV:HIT000081733	Tax_Id=9606 Gene_Symbol=SRP68 Isoform 1 of Signal recognition particle 68 kDa protein	1474	1	10.8	1.1	1475	1	10.8	1	1476	1	18	0.91	1477	1	9.1	0.85
IPI:IPI00168885.5	|SWISS-PROT:Q6P158-1|TREMBL:B4DKW2;Q8N4U2|ENSEMBL:ENSP00000295373|REFSEQ:NP_945314|H-INV:HIT000390497|VEGA:OTTHUMP00000128298	Tax_Id=9606 Gene_Symbol=DHX57 Isoform 1 of Putative ATP-dependent RNA helicase DHX57	1474	1	1.9	0.98	NA	NA	NA	NA	NA	NA	NA	NA	NA	NA	NA	NA
IPI:IPI00169387.1	|SWISS-PROT:Q8NHZ8|ENSEMBL:ENSP00000363322|REFSEQ:NP_644815|H-INV:HIT000262191|VEGA:OTTHUMP00000021952	Tax_Id=9606 Gene_Symbol=CDC26 Anaphase-promoting complex subunit CDC26	NA	NA	NA	NA	1475	0.905	14.1	0.91	1476	0.94	22.4	1.22	NA	NA	NA	NA
IPI:IPI00169400.1	|SWISS-PROT:P82675-1|ENSEMBL:ENSP00000272418|REFSEQ:NP_114108|H-INV:HIT000036561|VEGA:OTTHUMP00000160940	Tax_Id=9606 Gene_Symbol=MRPS5 Isoform 1 of 28S ribosomal protein S5, mitochondrial	1474	1	3.7	1.01	NA	NA	NA	NA	1476	0.9296	3.7	0.77	1477	0.9999	6.3	2.12
IPI:IPI00169413.1	|SWISS-PROT:P82930|ENSEMBL:ENSP00000380531|REFSEQ:NP_076425|H-INV:HIT000030203|VEGA:OTTHUMP00000158801	Tax_Id=9606 Gene_Symbol=MRPS34 28S ribosomal protein S34, mitochondrial	NA	NA	NA	NA	NA	NA	NA	NA	NA	NA	NA	NA	1477	0.9647	8	1.82
IPI:IPI00170692.4	|SWISS-PROT:Q9P0L0-1|TREMBL:A8KA83|ENSEMBL:ENSP00000382880|REFSEQ:NP_919415|H-INV:HIT000274343|VEGA:OTTHUMP00000162363	Tax_Id=9606 Gene_Symbol=VAPA Isoform 1 of Vesicle-associated membrane protein-associated protein A	1474	1	28.9	1.03	1475	1	34.1	1.02	1476	1	51.4	1.05	1477	1	50.2	1.24
IPI:IPI00170891.6	|TREMBL:B7Z4Q6;Q86YQ3|ENSEMBL:ENSP00000413263|REFSEQ:NP_683704|VEGA:OTTHUMP00000009943	Tax_Id=9606 Gene_Symbol=OSBPL9 oxysterol-binding protein-related protein 9 isoform b	NA	NA	NA	NA	1475	1	38.8	0.99	NA	NA	NA	NA	NA	NA	NA	NA
IPI:IPI00170935.1	|SWISS-PROT:Q8N1G4|ENSEMBL:ENSP00000367498|REFSEQ:NP_065761|H-INV:HIT000041276|VEGA:OTTHUMP00000003589	Tax_Id=9606 Gene_Symbol=LRRC47 Leucine-rich repeat-containing protein 47	1474	1	2.6	0.97	1475	1	2.6	0.95	NA	NA	NA	NA	NA	NA	NA	NA
IPI:IPI00171437.6	|SWISS-PROT:Q8NC69|ENSEMBL:ENSP00000347188;ENSP00000384948;ENSP00000417490|REFSEQ:NP_001121686;NP_699162|H-INV:HIT000039676|VEGA:OTTHUMP00000214221;OTTHUMP00000214222;OTTHUMP00000214224	Tax_Id=9606 Gene_Symbol=KCTD6 BTB/POZ domain-containing protein KCTD6	1474	1	21.9	1.06	1475	1	21.9	1.03	1476	1	13.1	1.35	1477	1	21.9	1.09
IPI:IPI00171903.2	|SWISS-PROT:P52272-1|TREMBL:Q7KYM9|ENSEMBL:ENSP00000325376|REFSEQ:NP_005959	Tax_Id=9606 Gene_Symbol=HNRNPM Isoform 1 of Heterogeneous nuclear ribonucleoprotein M	1474	1	4.6	1.43	NA	NA	NA	NA	NA	NA	NA	NA	NA	NA	NA	NA
IPI:IPI00172656.6	|SWISS-PROT:Q96CS3|ENSEMBL:ENSP00000261942|REFSEQ:NP_055428|H-INV:HIT000061463|VEGA:OTTHUMP00000223381	Tax_Id=9606 Gene_Symbol=FAF2 FAS-associated factor 2	1474	1	20.3	0.4	1475	1	17.5	1.01	1476	1	29.2	0.73	1477	1	26.3	0.97
IPI:IPI00173359.2	|SWISS-PROT:Q9BZF9|TREMBL:B7ZKM6|ENSEMBL:ENSP00000314556|REFSEQ:NP_060473|H-INV:HIT000001276|VEGA:OTTHUMP00000164515	Tax_Id=9606 Gene_Symbol=UACA Uveal autoantigen with coiled-coil domains and ankyrin repeats	1474	1	4.5	0.86	NA	NA	NA	NA	1476	0.971	2.3	0.97	1477	0.9835	2.1	NA
IPI:IPI00174442.2	|SWISS-PROT:Q8NCA5-1|TREMBL:C9J3G8|ENSEMBL:ENSP00000378617;ENSP00000398490|H-INV:HIT000081902|VEGA:OTTHUMP00000201897	Tax_Id=9606 Gene_Symbol=FAM98A Isoform 1 of Protein FAM98A	1474	1	24.4	1.01	1475	1	16.7	1.03	NA	NA	NA	NA	NA	NA	NA	NA
IPI:IPI00175193.5	|SWISS-PROT:Q2VIQ3|TREMBL:B4DYE2|ENSEMBL:ENSP00000387875|REFSEQ:NP_001092763|VEGA:OTTHUMP00000226013	Tax_Id=9606 Gene_Symbol=KIF4B Chromosome-associated kinesin KIF4B	1474	1	1.4	0.98	1475	1	1.4	1.33	NA	NA	NA	NA	NA	NA	NA	NA
IPI:IPI00176903.2	|SWISS-PROT:Q6NZI2-1|TREMBL:B4DNU9|ENSEMBL:ENSP00000349541|REFSEQ:NP_036364|H-INV:HIT000262120	Tax_Id=9606 Gene_Symbol=PTRF Isoform 1 of Polymerase I and transcript release factor	1474	1	11	0.91	1475	1	16.7	1.12	1476	1	25	0.63	1477	1	25	1.48
IPI:IPI00177937.6	|SWISS-PROT:Q7RTP6-1|TREMBL:A8K0E1|ENSEMBL:ENSP00000252134;ENSP00000416015|REFSEQ:NP_056056|VEGA:OTTHUMP00000196193	Tax_Id=9606 Gene_Symbol=MICAL3 Isoform 1 of Protein MICAL-3	1474	1	1.3	0.59	NA	NA	NA	NA	NA	NA	NA	NA	NA	NA	NA	NA
IPI:IPI00177938.2	|SWISS-PROT:Q04726-2|TREMBL:B4E2W3;F8W964|ENSEMBL:ENSP00000415057|REFSEQ:NP_065959|H-INV:HIT000001262	Tax_Id=9606 Gene_Symbol=TLE3 Isoform 2 of Transducin-like enhancer protein 3	1474	1	6.1	0.95	1475	1	9.1	1.01	1476	1	6.2	1.38	1477	1	7.9	1.05
IPI:IPI00178150.5	|SWISS-PROT:O95239-1|TREMBL:B3KNC0;Q59HG1|ENSEMBL:ENSP00000363524|REFSEQ:NP_036442|VEGA:OTTHUMP00000023473	Tax_Id=9606 Gene_Symbol=KIF4A Isoform 1 of Chromosome-associated kinesin KIF4A	1474	1	1.4	0.98	1475	1	1.4	1.33	NA	NA	NA	NA	NA	NA	NA	NA
IPI:IPI00178185.1	|SWISS-PROT:Q8TD16-1|ENSEMBL:ENSP00000364662|REFSEQ:NP_056065|H-INV:HIT000083901|VEGA:OTTHUMP00000022791	Tax_Id=9606 Gene_Symbol=BICD2 Isoform 1 of Protein bicaudal D homolog 2	1474	1	3	1.13	1475	0.9139	1.5	1.05	NA	NA	NA	NA	NA	NA	NA	NA
IPI:IPI00178188.5	|SWISS-PROT:Q8TF09|ENSEMBL:ENSP00000302936|REFSEQ:NP_570967|H-INV:HIT000070498|VEGA:OTTHUMP00000174966	Tax_Id=9606 Gene_Symbol=DYNLRB2 Dynein light chain roadblock-type 2	NA	NA	NA	NA	NA	NA	NA	NA	1476	0.9142	12.5	1.21	1477	0.9676	12.5	1.14
IPI:IPI00178352.6	|SWISS-PROT:Q14315-1|TREMBL:Q59H94|ENSEMBL:ENSP00000327145|REFSEQ:NP_001449|H-INV:HIT000068170|VEGA:OTTHUMP00000025245	Tax_Id=9606 Gene_Symbol=FLNC Isoform 1 of Filamin-C	NA	NA	NA	NA	1475	0.9359	0.4	1.26	NA	NA	NA	NA	1477	0.9045	0.5	1.4
IPI:IPI00178431.12	|SWISS-PROT:P46063|ENSEMBL:ENSP00000395449;ENSP00000416739|REFSEQ:NP_002898;NP_116559|H-INV:HIT000030104|VEGA:OTTHUMP00000240142;OTTHUMP00000240143	Tax_Id=9606 Gene_Symbol=RECQL ATP-dependent DNA helicase Q1	1474	1	24.8	0.88	1475	1	29.1	1.24	1476	1	16.6	1.12	1477	1	14.8	1.29
IPI:IPI00178440.3	|SWISS-PROT:P24534|TREMBL:A4D1M6|ENSEMBL:ENSP00000236957;ENSP00000376055;ENSP00000376056|REFSEQ:NP_001032752;NP_001950;NP_066944|H-INV:HIT000322412|VEGA:OTTHUMP00000163805;OTTHUMP00000206335	Tax_Id=9606 Gene_Symbol=SNORA41;EEF1B2 Elongation factor 1-beta	1474	1	28.4	1.1	1475	1	23.1	1.14	1476	1	17.3	0.76	1477	1	31.6	1.16
IPI:IPI00178750.3	|SWISS-PROT:Q9GZU8|TREMBL:Q6P4H7|ENSEMBL:ENSP00000335808;ENSP00000374098|REFSEQ:NP_079222|H-INV:HIT000008726	Tax_Id=9606 Gene_Symbol=FAM192BP;FAM192A Protein FAM192A	NA	NA	NA	NA	1475	0.9791	5.9	0.83	NA	NA	NA	NA	1477	0.9821	5.9	0.33
IPI:IPI00179109.2	|SWISS-PROT:Q8IXJ6-1|ENSEMBL:ENSP00000249396|REFSEQ:NP_036369|H-INV:HIT000066540|VEGA:OTTHUMP00000197460	Tax_Id=9606 Gene_Symbol=SIRT2 Isoform 1 of NAD-dependent deacetylase sirtuin-2	1474	1	29.5	1.03	1475	1	13.3	1.05	1476	1	39.1	1.01	1477	1	39.6	1.04
IPI:IPI00179326.7	|SWISS-PROT:Q9UHR4|ENSEMBL:ENSP00000005260|REFSEQ:NP_061330|H-INV:HIT000001931|VEGA:OTTHUMP00000205450	Tax_Id=9606 Gene_Symbol=BAIAP2L1 Brain-specific angiogenesis inhibitor 1-associated protein 2-like protein 1	1474	1	10.2	1.03	1475	1	18	1.06	1476	1	14.5	1.21	1477	1	7.2	1.25
IPI:IPI00179330.6	|SWISS-PROT:P62979|TREMBL:B2RDW1;Q5RKT7|ENSEMBL:ENSP00000272317;ENSP00000383981;ENSP00000385659|REFSEQ:NP_001129064;NP_001170884;NP_002945|H-INV:HIT000384848|VEGA:OTTHUMP00000200786;OTTHUMP00000200788	Tax_Id=9606 Gene_Symbol=RPS27A Ubiquitin-40S ribosomal protein S27a	1474	1	54.5	0.48	1475	1	53.2	1.46	1476	1	54.5	0.44	1477	1	48.7	2
IPI:IPI00179709.4	|SWISS-PROT:Q13748-1|TREMBL:Q1ZYQ1|ENSEMBL:ENSP00000326042;ENSP00000382982|REFSEQ:NP_005992;NP_525125|VEGA:OTTHUMP00000018071;OTTHUMP00000204183	Tax_Id=9606 Gene_Symbol=TUBA3D;TUBA3C Isoform 1 of Tubulin alpha-3C/D chain	1474	0.9998	31.6	1.28	1475	0.9851	31.6	0.96	1476	0.9998	32.4	1.09	1477	0.9998	46	1.19
IPI:IPI00179713.6	|SWISS-PROT:Q9Y6M1-2|ENSEMBL:ENSP00000371634|REFSEQ:NP_006539|H-INV:HIT000039192|VEGA:OTTHUMP00000082606	Tax_Id=9606 Gene_Symbol=IGF2BP2 Isoform 1 of Insulin-like growth factor 2 mRNA-binding protein 2	1474	0.9999	5.5	0.95	1475	1	4.9	1.29	1476	0.9617	2.4	1.13	1477	1	2.8	1.26
IPI:IPI00179890.2	|SWISS-PROT:Q9UN86-2|TREMBL:A8K6V7|ENSEMBL:ENSP00000350518|REFSEQ:NP_987100|VEGA:OTTHUMP00000160588	Tax_Id=9606 Gene_Symbol=G3BP2 Isoform B of Ras GTPase-activating protein-binding protein 2	1474	1	9.7	1.09	1475	1	13.7	0.98	NA	NA	NA	NA	1477	0.9549	3.1	1.36
IPI:IPI00179964.5	|SWISS-PROT:P26599-1|ENSEMBL:ENSP00000014112|REFSEQ:NP_114368	Tax_Id=9606 Gene_Symbol=PTBP1 Isoform 1 of Polypyrimidine tract-binding protein 1	1474	1	17.7	0.96	1475	1	17	1.27	NA	NA	NA	NA	NA	NA	NA	NA
IPI:IPI00180730.1	|H-INV:HIT000296643	Tax_Id=9606 Gene_Symbol=- Similar to Elongation factor 1-alpha 1	NA	NA	NA	NA	NA	NA	NA	NA	1476	0.9905	18.6	0.15	1477	0.9131	19.3	NA
IPI:IPI00180983.1	|SWISS-PROT:Q9Y6M1-1|TREMBL:B4DKT5|ENSEMBL:ENSP00000320204|REFSEQ:NP_001007226|VEGA:OTTHUMP00000082607	Tax_Id=9606 Gene_Symbol=IGF2BP2 Isoform 2 of Insulin-like growth factor 2 mRNA-binding protein 2	1474	0.9999	5.5	0.95	1475	1	4.9	1.29	1476	0.9617	2.4	1.13	1477	1	2.8	1.26
IPI:IPI00181306.3	|SWISS-PROT:Q14157-3|ENSEMBL:ENSP00000407672|VEGA:OTTHUMP00000034212	Tax_Id=9606 Gene_Symbol=UBAP2L Isoform 3 of Ubiquitin-associated protein 2-like	1474	1	10.2	0.8	1475	1	7.5	1.64	1476	1	3.3	1.05	NA	NA	NA	NA
IPI:IPI00182289.6	|SWISS-PROT:P62273|ENSEMBL:ENSP00000245458|REFSEQ:NP_001023|VEGA:OTTHUMP00000178928	Tax_Id=9606 Gene_Symbol=RPS29 40S ribosomal protein S29	1474	1	33.9	0.59	1475	1	48.2	1.62	1476	1	48.2	0.65	1477	1	48.2	1.47
IPI:IPI00182478.2	|SWISS-PROT:Q04726-3	Tax_Id=9606 Gene_Symbol=TLE3 Isoform 3 of Transducin-like enhancer protein 3	1474	1	6.1	0.95	1475	1	9.1	1.01	1476	1	6.2	1.38	1477	1	7.9	1.05
IPI:IPI00182533.5	|SWISS-PROT:P46779|TREMBL:O60251|ENSEMBL:ENSP00000342787|REFSEQ:NP_000982|H-INV:HIT000021725	Tax_Id=9606 Gene_Symbol=RPL28 60S ribosomal protein L28	1474	1	53.6	1.32	1475	1	43.5	2.35	1476	1	42	0.89	1477	1	53.6	1.49
IPI:IPI00182655.8	|SWISS-PROT:O43790|TREMBL:A8K872;B4DN72;Q9NSB0|ENSEMBL:ENSP00000293525;ENSP00000443169;ENSP00000444533;ENSP00000452237|REFSEQ:NP_002275|H-INV:HIT000263736	Tax_Id=9606 Gene_Symbol=KRT86 Keratin, type II cuticular Hb6	NA	NA	NA	NA	NA	NA	NA	NA	NA	NA	NA	NA	1477	0.9991	7	9.15
IPI:IPI00183002.6	|SWISS-PROT:O14974-1|TREMBL:B2RAH5;B4DZ09|ENSEMBL:ENSP00000261207;ENSP00000389168|REFSEQ:NP_001137357;NP_002471	Tax_Id=9606 Gene_Symbol=PPP1R12A Isoform 1 of Protein phosphatase 1 regulatory subunit 12A	1474	1	34.4	0.73	1475	1	44.3	1.33	1476	1	41.7	0.96	NA	NA	NA	NA
IPI:IPI00183065.6	|TREMBL:E9PGJ9;Q9NX28|ENSEMBL:ENSP00000254346	Tax_Id=9606 Gene_Symbol=CC2D1A Uncharacterized protein	1474	0.9352	1.6	2.27	NA	NA	NA	NA	NA	NA	NA	NA	NA	NA	NA	NA
IPI:IPI00183400.8	|SWISS-PROT:P48729-1|TREMBL:D6REM4|ENSEMBL:ENSP00000367074;ENSP00000426747|REFSEQ:NP_001883|H-INV:HIT000193279|VEGA:OTTHUMP00000224001	Tax_Id=9606 Gene_Symbol=CSNK1A1 Isoform 1 of Casein kinase I isoform alpha	1474	1	20.6	0.74	1475	1	14.5	0.34	1476	0.9999	15.4	0.97	1477	1	20.6	0.62
IPI:IPI00183626.8	|TREMBL:Q9BUQ0|ENSEMBL:ENSP00000349428|REFSEQ:NP_002810|H-INV:HIT000322851	Tax_Id=9606 Gene_Symbol=PTBP1 polypyrimidine tract-binding protein 1 isoform a	1474	1	17.7	0.96	1475	1	17	1.27	NA	NA	NA	NA	NA	NA	NA	NA
IPI:IPI00184707.1	|SWISS-PROT:Q96NE9-2|TREMBL:B3KX30|ENSEMBL:ENSP00000348550;ENSP00000379068|REFSEQ:NP_001035946;NP_689543|H-INV:HIT000056510|VEGA:OTTHUMP00000178977	Tax_Id=9606 Gene_Symbol=FRMD6 Isoform 2 of FERM domain-containing protein 6	NA	NA	NA	NA	1475	1	10.2	1.1	1476	0.9026	10.2	1.07	1477	1	10.2	1.01
IPI:IPI00185398.5	|TREMBL:A6NC17|ENSEMBL:ENSP00000314653	Tax_Id=9606 Gene_Symbol=MARS Uncharacterized protein	1474	1	3.3	1.03	NA	NA	NA	NA	1476	1	2.6	0.54	1477	0.9999	3.3	2.5
IPI:IPI00185919.3	|SWISS-PROT:Q6PKG0-1|ENSEMBL:ENSP00000428589|VEGA:OTTHUMP00000225969	Tax_Id=9606 Gene_Symbol=LARP1 Isoform 1 of La-related protein 1	1474	1	7.7	0.94	1475	1	10.6	1.24	1476	1	5.6	1.44	NA	NA	NA	NA
IPI:IPI00186290.6	|SWISS-PROT:P13639|TREMBL:Q6PK56;Q8TA90|ENSEMBL:ENSP00000307940|REFSEQ:NP_001952|H-INV:HIT000326370	Tax_Id=9606 Gene_Symbol=EEF2 Elongation factor 2	1474	1	12	0.12	1475	1	12.9	4.45	1476	1	5.3	0.55	1477	1	5.3	2.58
IPI:IPI00186711.4	|SWISS-PROT:Q15149-2|ENSEMBL:ENSP00000388180|REFSEQ:NP_000436|H-INV:HIT000254874|VEGA:OTTHUMP00000229287	Tax_Id=9606 Gene_Symbol=PLEC Isoform 2 of Plectin	1474	1	0.6	0.4	1475	1	0.7	1.91	NA	NA	NA	NA	NA	NA	NA	NA
IPI:IPI00215637.5	|SWISS-PROT:O00571|TREMBL:B5BTY4;Q59GX6|ENSEMBL:ENSP00000382840|REFSEQ:NP_001347|H-INV:HIT000220175|VEGA:OTTHUMP00000023143	Tax_Id=9606 Gene_Symbol=DDX3X ATP-dependent RNA helicase DDX3X	1474	1	48.6	0.85	1475	1	46.9	1.15	1476	1	43.5	1.14	1477	1	43.2	1.03
IPI:IPI00215743.3	|SWISS-PROT:Q9P2E9-1|TREMBL:A1A5C4;Q05DK7;Q32NB1|ENSEMBL:ENSP00000246043;ENSP00000367044|VEGA:OTTHUMP00000030333	Tax_Id=9606 Gene_Symbol=RRBP1 Isoform 3 of Ribosome-binding protein 1	NA	NA	NA	NA	1475	1	17	2.15	NA	NA	NA	NA	1477	1	17.8	1.58
IPI:IPI00215777.1	|SWISS-PROT:Q00325-2|TREMBL:B2RE88;Q53HC3;Q8NCF7|ENSEMBL:ENSP00000188376;ENSP00000383898;ENSP00000447740;ENSP00000448708|REFSEQ:NP_002626;NP_998776	Tax_Id=9606 Gene_Symbol=SLC25A3 Isoform B of Phosphate carrier protein, mitochondrial	NA	NA	NA	NA	NA	NA	NA	NA	1476	1	16	0.91	1477	1	25.6	1.21
IPI:IPI00215780.5	|SWISS-PROT:P39019|TREMBL:B0ZBD0;Q8WVX7|ENSEMBL:ENSP00000221975|REFSEQ:NP_001013|H-INV:HIT000038368	Tax_Id=9606 Gene_Symbol=RPS19 40S ribosomal protein S19	1474	1	42.8	0.55	1475	1	49.7	1.79	1476	1	42.8	0.71	1477	1	36.6	1.79
IPI:IPI00215790.6	|SWISS-PROT:P63173|ENSEMBL:ENSP00000309830;ENSP00000390279;ENSP00000434243|REFSEQ:NP_000990;NP_001030335|H-INV:HIT000326788|VEGA:OTTHUMP00000231708;OTTHUMP00000231709;OTTHUMP00000231710	Tax_Id=9606 Gene_Symbol=RPL38 60S ribosomal protein L38	1474	1	35.7	0.84	1475	1	35.7	1.6	1476	1	35.7	0.86	1477	1	35.7	1.37
IPI:IPI00215801.1	|SWISS-PROT:Q14498-2|ENSEMBL:ENSP00000354437|REFSEQ:NP_004893|H-INV:HIT000192042|VEGA:OTTHUMP00000030794	Tax_Id=9606 Gene_Symbol=RBM39 Isoform 2 of RNA-binding protein 39	1474	1	10.5	1.26	1475	1	5.7	0.9	1476	1	15.9	1.11	1477	1	11.5	1.16
IPI:IPI00215888.4	|SWISS-PROT:O76094|TREMBL:A0PJJ5;Q0D2M6;Q71V07;Q86X80|ENSEMBL:ENSP00000342181|REFSEQ:NP_008878|H-INV:HIT000065678|VEGA:OTTHUMP00000159063	Tax_Id=9606 Gene_Symbol=SRP72 Signal recognition particle 72 kDa protein	1474	1	16.9	0.95	1475	1	11.1	1.01	1476	1	8.7	0.88	1477	1	7.9	0.87
IPI:IPI00215928.4	|SWISS-PROT:P41208|ENSEMBL:ENSP00000359300|REFSEQ:NP_004335|H-INV:HIT000036380|VEGA:OTTHUMP00000026058	Tax_Id=9606 Gene_Symbol=CETN2 Centrin-2	NA	NA	NA	NA	NA	NA	NA	NA	NA	NA	NA	NA	1477	0.9835	7.6	NA
IPI:IPI00216044.1	|SWISS-PROT:Q9UKM9-2|TREMBL:A8K4T9|ENSEMBL:ENSP00000364255|REFSEQ:NP_031393|VEGA:OTTHUMP00000030673	Tax_Id=9606 Gene_Symbol=RALY Isoform 1 of RNA-binding protein Raly	NA	NA	NA	NA	NA	NA	NA	NA	1476	0.9673	4.1	0.29	NA	NA	NA	NA
IPI:IPI00216049.1	|SWISS-PROT:P61978-1|ENSEMBL:ENSP00000317788;ENSP00000353552;ENSP00000365440|REFSEQ:NP_112552|H-INV:HIT000036940|VEGA:OTTHUMP00000021553;OTTHUMP00000021558	Tax_Id=9606 Gene_Symbol=HNRNPK Isoform 1 of Heterogeneous nuclear ribonucleoprotein K	NA	NA	NA	NA	1475	1	28.2	0.91	1476	1	29.4	0.9	1477	1	40	1.59
IPI:IPI00216106.3	|SWISS-PROT:Q9NTK5-3|TREMBL:B4DK14;Q53SW9|ENSEMBL:ENSP00000410385|VEGA:OTTHUMP00000205070	Tax_Id=9606 Gene_Symbol=OLA1 Isoform 3 of Obg-like ATPase 1	1474	0.9739	12.9	NA	NA	NA	NA	NA	NA	NA	NA	NA	NA	NA	NA	NA
IPI:IPI00216139.3	|SWISS-PROT:Q14141-2|TREMBL:Q541S4|ENSEMBL:ENSP00000353278;ENSP00000378108;ENSP00000418715|REFSEQ:NP_665798;NP_665799|H-INV:HIT000079146|VEGA:OTTHUMP00000023918;OTTHUMP00000023921	Tax_Id=9606 Gene_Symbol=SEPT6 Isoform I of Septin-6	1474	1	22.5	1.17	1475	1	27.4	0.61	1476	1	22.7	1.25	1477	1	22.7	0.61
IPI:IPI00216237.5	|SWISS-PROT:Q9Y3U8|TREMBL:Q9BYF3|ENSEMBL:ENSP00000252543;ENSP00000378081|REFSEQ:NP_056229;NP_378669|H-INV:HIT000295557	Tax_Id=9606 Gene_Symbol=RPL36 60S ribosomal protein L36	1474	1	30.5	0.71	1475	1	30.5	1.57	1476	1	29.5	0.93	1477	1	30.5	1.47
IPI:IPI00216247.2	|SWISS-PROT:P55036-2|TREMBL:Q5VWC4|ENSEMBL:ENSP00000357876|VEGA:OTTHUMP00000014287	Tax_Id=9606 Gene_Symbol=PSMD4 Uncharacterized protein	1474	0.9999	7.2	2.26	NA	NA	NA	NA	1476	1	15.8	0.72	1477	1	14.9	1.53
IPI:IPI00216298.6	|SWISS-PROT:P10599|ENSEMBL:ENSP00000363641|REFSEQ:NP_003320|H-INV:HIT000323628|VEGA:OTTHUMP00000021892	Tax_Id=9606 Gene_Symbol=TXN Thioredoxin	NA	NA	NA	NA	NA	NA	NA	NA	1476	1	25.9	1.31	1477	0.9507	15.3	2.85
IPI:IPI00216318.5	|SWISS-PROT:P31946-1|TREMBL:B5BU24|ENSEMBL:ENSP00000300161;ENSP00000361930|REFSEQ:NP_003395;NP_647539|H-INV:HIT000322080|VEGA:OTTHUMP00000031075;OTTHUMP00000031076	Tax_Id=9606 Gene_Symbol=YWHAB Isoform Long of 14-3-3 protein beta/alpha	1474	1	29.5	1.1	1475	1	15.6	1.16	1476	1	32	1	1477	1	37.7	1.16
IPI:IPI00216319.3	|SWISS-PROT:Q04917|TREMBL:B2R6N6;Q9H4N8|ENSEMBL:ENSP00000248975|REFSEQ:NP_003396|H-INV:HIT000295865|VEGA:OTTHUMP00000028905	Tax_Id=9606 Gene_Symbol=YWHAH 14-3-3 protein eta	1474	1	26.8	0.96	1475	1	26.8	1.15	1476	1	32.5	1.18	1477	1	26.8	1.07
IPI:IPI00216348.1	|SWISS-PROT:Q13409-3|TREMBL:B4DX93|ENSEMBL:ENSP00000339430;ENSP00000386397|VEGA:OTTHUMP00000205407;OTTHUMP00000205411	Tax_Id=9606 Gene_Symbol=DYNC1I2 Isoform 2C of Cytoplasmic dynein 1 intermediate chain 2	NA	NA	NA	NA	1475	1	3.9	1.1	1476	1	6.9	1.07	1477	1	21.1	1.09
IPI:IPI00216456.5	|SWISS-PROT:Q93077|ENSEMBL:ENSP00000321389;ENSP00000367022|REFSEQ:NP_003503|H-INV:HIT000300948|VEGA:OTTHUMP00000016145	Tax_Id=9606 Gene_Symbol=HIST1H2AC Histone H2A type 1-C	1474	1	21.9	0.84	1475	0.954	14.8	1.28	NA	NA	NA	NA	NA	NA	NA	NA
IPI:IPI00216457.7	|SWISS-PROT:Q6FI13|ENSEMBL:ENSP00000358155;ENSP00000358158|REFSEQ:NP_001035807;NP_003507|VEGA:OTTHUMP00000013922;OTTHUMP00000014042	Tax_Id=9606 Gene_Symbol=HIST2H2AA4;HIST2H2AA3 Histone H2A type 2-A	1474	1	21.9	0.84	1475	0.954	14.8	1.28	NA	NA	NA	NA	NA	NA	NA	NA
IPI:IPI00216475.3	|SWISS-PROT:P02686-3|ENSEMBL:ENSP00000372025|REFSEQ:NP_001020252|H-INV:HIT000195369|VEGA:OTTHUMP00000163775	Tax_Id=9606 Gene_Symbol=MBP Isoform 3 of Myelin basic protein	NA	NA	NA	NA	NA	NA	NA	NA	NA	NA	NA	NA	1477	0.9821	7.5	46.15
IPI:IPI00216477.1	|SWISS-PROT:P02686-5|ENSEMBL:ENSP00000380964|REFSEQ:NP_001020261|VEGA:OTTHUMP00000174385	Tax_Id=9606 Gene_Symbol=MBP Isoform 5 of Myelin basic protein	NA	NA	NA	NA	NA	NA	NA	NA	NA	NA	NA	NA	1477	0.9821	7.5	46.15
IPI:IPI00216478.1	|SWISS-PROT:P02686-6|TREMBL:B4DF42|ENSEMBL:ENSP00000380963|REFSEQ:NP_001020263|VEGA:OTTHUMP00000174386	Tax_Id=9606 Gene_Symbol=MBP Isoform 6 of Myelin basic protein	NA	NA	NA	NA	NA	NA	NA	NA	NA	NA	NA	NA	1477	0.9821	7.5	46.15
IPI:IPI00216492.1	|SWISS-PROT:P31942-2|ENSEMBL:ENSP00000346726|REFSEQ:NP_067676|H-INV:HIT000052257|VEGA:OTTHUMP00000019701	Tax_Id=9606 Gene_Symbol=HNRNPH3 Isoform 2 of Heterogeneous nuclear ribonucleoprotein H3	NA	NA	NA	NA	1475	1	42	0.97	NA	NA	NA	NA	NA	NA	NA	NA
IPI:IPI00216493.1	|SWISS-PROT:P31942-3	Tax_Id=9606 Gene_Symbol=HNRNPH3 Isoform 3 of Heterogeneous nuclear ribonucleoprotein H3	NA	NA	NA	NA	NA	NA	NA	NA	NA	NA	NA	NA	1477	1	53.9	1.78
IPI:IPI00216587.9	|SWISS-PROT:P62241|TREMBL:Q5JR94|ENSEMBL:ENSP00000379888|REFSEQ:NP_001003|H-INV:HIT000430720|VEGA:OTTHUMP00000010160	Tax_Id=9606 Gene_Symbol=RPS8;SNORD55 40S ribosomal protein S8	1474	1	51.4	0.67	1475	1	54.3	1.31	1476	1	51.4	0.77	1477	1	58.7	1.36
IPI:IPI00216592.2	|SWISS-PROT:P07910-2|TREMBL:B2R5W2;B3KX96;D3DPI2|ENSEMBL:ENSP00000404559;ENSP00000442816;ENSP00000450544;ENSP00000450725;ENSP00000451176|REFSEQ:NP_001070911;NP_004491|H-INV:HIT000288613	Tax_Id=9606 Gene_Symbol=HNRNPC Isoform C1 of Heterogeneous nuclear ribonucleoproteins C1/C2	1474	1	25.6	0.73	1475	1	16.5	1.09	NA	NA	NA	NA	NA	NA	NA	NA
IPI:IPI00216613.1	|SWISS-PROT:P23246-2|ENSEMBL:ENSP00000424440|VEGA:OTTHUMP00000224028	Tax_Id=9606 Gene_Symbol=SFPQ Isoform Short of Splicing factor, proline- and glutamine-rich	NA	NA	NA	NA	NA	NA	NA	NA	1476	0.9999	7.5	1.81	NA	NA	NA	NA
IPI:IPI00216616.1	|SWISS-PROT:Q15025-2|TREMBL:A4F1W9;B7Z8K2|ENSEMBL:ENSP00000428243;ENSP00000430971|VEGA:OTTHUMP00000224612;OTTHUMP00000224616	Tax_Id=9606 Gene_Symbol=TNIP1 Isoform 2 of TNFAIP3-interacting protein 1	1474	1	18.9	1.12	1475	1	16.5	1.16	1476	1	12.6	1.17	1477	1	19.4	1
IPI:IPI00216682.5	|SWISS-PROT:Q15417|TREMBL:Q6FHA7|ENSEMBL:ENSP00000359225;ENSP00000437665|REFSEQ:NP_001830|H-INV:HIT000039910|VEGA:OTTHUMP00000012470	Tax_Id=9606 Gene_Symbol=CNN3 Calponin-3	1474	1	3.9	0.82	1475	1	3.9	0.9	1476	1	13.4	1.05	1477	1	10.6	1.58
IPI:IPI00216689.2	|SWISS-PROT:Q15366|ENSEMBL:ENSP00000408949|REFSEQ:NP_001122383	Tax_Id=9606 Gene_Symbol=PCBP2 Poly(rC)-binding protein 2	1474	1	5.5	0.8	1475	1	3.2	1.48	1476	0.9975	7.2	1.48	1477	1	3.2	1.87
IPI:IPI00216737.3	|SWISS-PROT:Q8IUF8-1|ENSEMBL:ENSP00000328251;ENSP00000377748|REFSEQ:NP_001035998;NP_694822|H-INV:HIT000343385|VEGA:OTTHUMP00000217524;OTTHUMP00000217525	Tax_Id=9606 Gene_Symbol=MINA Isoform 1 of MYC-induced nuclear antigen	1474	0.9552	12.5	NA	NA	NA	NA	NA	NA	NA	NA	NA	NA	NA	NA	NA
IPI:IPI00216746.1	|SWISS-PROT:P61978-2|TREMBL:Q5EC54;Q6IBN1|ENSEMBL:ENSP00000365439;ENSP00000365444;ENSP00000365458|REFSEQ:NP_002131;NP_112553|VEGA:OTTHUMP00000021554;OTTHUMP00000021557	Tax_Id=9606 Gene_Symbol=HNRNPK Isoform 2 of Heterogeneous nuclear ribonucleoprotein K	NA	NA	NA	NA	1475	1	28.2	0.91	1476	1	29.4	0.9	1477	1	40	1.59
IPI:IPI00216773.6	|TREMBL:Q8IUK7|ENSEMBL:ENSP00000331666	Tax_Id=9606 Gene_Symbol=ALB Uncharacterized protein	1474	1	6.1	38.09	NA	NA	NA	NA	1476	1	6.1	320.37	1477	0.9835	3.8	9.42
IPI:IPI00216951.2	|SWISS-PROT:P14868|TREMBL:D3DP78;Q53R85|ENSEMBL:ENSP00000264161|REFSEQ:NP_001340|H-INV:HIT000048792|VEGA:OTTHUMP00000162534	Tax_Id=9606 Gene_Symbol=DARS Aspartyl-tRNA synthetase, cytoplasmic	NA	NA	NA	NA	1475	0.9999	5.3	1.1	NA	NA	NA	NA	1477	0.9999	7.5	1.21
IPI:IPI00216991.1	|SWISS-PROT:Q14161-3	Tax_Id=9606 Gene_Symbol=GIT2 Isoform 3 of ARF GTPase-activating protein GIT2	NA	NA	NA	NA	1475	1	10.2	0.82	1476	1	13.3	1.39	1477	1	7.7	0.97
IPI:IPI00216993.1	|SWISS-PROT:Q14161-4|ENSEMBL:ENSP00000353312	Tax_Id=9606 Gene_Symbol=GIT2 Isoform 4 of ARF GTPase-activating protein GIT2	NA	NA	NA	NA	1475	1	10.2	0.82	1476	1	13.3	1.39	1477	1	7.7	0.97
IPI:IPI00216994.1	|SWISS-PROT:Q14161-5|TREMBL:B4E027;B5BU58|ENSEMBL:ENSP00000354282|REFSEQ:NP_001128686	Tax_Id=9606 Gene_Symbol=GIT2 Isoform 5 of ARF GTPase-activating protein GIT2	NA	NA	NA	NA	1475	1	10.2	0.82	1476	1	13.3	1.39	1477	1	7.7	0.97
IPI:IPI00216997.1	|SWISS-PROT:Q14161-8	Tax_Id=9606 Gene_Symbol=GIT2 Isoform 8 of ARF GTPase-activating protein GIT2	NA	NA	NA	NA	1475	1	10.2	0.82	1476	1	13.3	1.39	1477	1	7.7	0.97
IPI:IPI00216998.4	|SWISS-PROT:Q14161-9|TREMBL:F8W7V0;Q68DM7|ENSEMBL:ENSP00000340938	Tax_Id=9606 Gene_Symbol=GIT2 Uncharacterized protein	NA	NA	NA	NA	1475	1	10.2	0.82	1476	1	13.3	1.39	1477	1	7.7	0.97
IPI:IPI00217030.10	|SWISS-PROT:P62701|TREMBL:B2R491;Q53HV1;Q96IR1|ENSEMBL:ENSP00000362744|REFSEQ:NP_000998|H-INV:HIT000195867|VEGA:OTTHUMP00000023537	Tax_Id=9606 Gene_Symbol=RPS4X 40S ribosomal protein S4, X isoform	1474	1	58.2	0.49	1475	1	64.3	1.49	1476	1	52.1	0.5	1477	1	55.1	1.15
IPI:IPI00217227.3	|SWISS-PROT:Q9NR50-2|ENSEMBL:ENSP00000361257|REFSEQ:NP_001160060|VEGA:OTTHUMP00000010263	Tax_Id=9606 Gene_Symbol=EIF2B3 Isoform 2 of Translation initiation factor eIF-2B subunit gamma	1474	0.9552	8.6	0.76	NA	NA	NA	NA	NA	NA	NA	NA	1477	0.985	9.5	1.8
IPI:IPI00217413.3	|SWISS-PROT:Q7Z478|ENSEMBL:ENSP00000251636|REFSEQ:NP_061903|H-INV:HIT000057782|VEGA:OTTHUMP00000221887	Tax_Id=9606 Gene_Symbol=DHX29 ATP-dependent RNA helicase DHX29	1474	1	2.1	0.71	1475	1	1.8	1.18	NA	NA	NA	NA	NA	NA	NA	NA
IPI:IPI00217465.5	|SWISS-PROT:P16403|TREMBL:A8K4I2|ENSEMBL:ENSP00000339566|REFSEQ:NP_005310|H-INV:HIT000031065|VEGA:OTTHUMP00000017749	Tax_Id=9606 Gene_Symbol=HIST1H1C Histone H1.2	NA	NA	NA	NA	NA	NA	NA	NA	1476	1	11.7	0.91	NA	NA	NA	NA
IPI:IPI00217466.3	|SWISS-PROT:P16402|ENSEMBL:ENSP00000244534|REFSEQ:NP_005311|H-INV:HIT000337962|VEGA:OTTHUMP00000016148	Tax_Id=9606 Gene_Symbol=HIST1H1D Histone H1.3	NA	NA	NA	NA	NA	NA	NA	NA	1476	1	11.7	0.91	NA	NA	NA	NA
IPI:IPI00217467.3	|SWISS-PROT:P10412|TREMBL:A3R0T7;A3R0T8;B2R984;Q4VB24|ENSEMBL:ENSP00000307705|REFSEQ:NP_005312|H-INV:HIT000335456|VEGA:OTTHUMP00000016139	Tax_Id=9606 Gene_Symbol=HIST1H1E Histone H1.4	NA	NA	NA	NA	NA	NA	NA	NA	1476	1	11.7	0.91	1477	1	22.8	0.88
IPI:IPI00217474.7	|SWISS-PROT:Q16666-2|TREMBL:C9JXU0;D3DUZ3|ENSEMBL:ENSP00000357113;ENSP00000357114|REFSEQ:NP_005522|H-INV:HIT000196084|VEGA:OTTHUMP00000035192;OTTHUMP00000035193	Tax_Id=9606 Gene_Symbol=IFI16 Interferon, gamma-inducible protein 16, isoform CRA_b	1474	0.9352	12.6	1.27	NA	NA	NA	NA	NA	NA	NA	NA	NA	NA	NA	NA
IPI:IPI00217475.2	|SWISS-PROT:Q16666-3|ENSEMBL:ENSP00000342741;ENSP00000404325|VEGA:OTTHUMP00000035197	Tax_Id=9606 Gene_Symbol=IFI16 Isoform 3 of Gamma-interferon-inducible protein 16	1474	0.9352	12.6	1.27	NA	NA	NA	NA	NA	NA	NA	NA	NA	NA	NA	NA
IPI:IPI00217553.1	|SWISS-PROT:Q8IXM3|ENSEMBL:ENSP00000360498|REFSEQ:NP_115866|H-INV:HIT000052305|VEGA:OTTHUMP00000022696	Tax_Id=9606 Gene_Symbol=MRPL41 39S ribosomal protein L41, mitochondrial	NA	NA	NA	NA	NA	NA	NA	NA	1476	0.9786	24.1	0.75	NA	NA	NA	NA
IPI:IPI00217686.4	|SWISS-PROT:Q8IY81|TREMBL:B4DKU3|ENSEMBL:ENSP00000396673|REFSEQ:NP_060117|H-INV:HIT000051778	Tax_Id=9606 Gene_Symbol=FTSJ3 Putative rRNA methyltransferase 3	1474	0.9999	2	1.81	1475	1	2	0.98	NA	NA	NA	NA	NA	NA	NA	NA
IPI:IPI00217760.3	|SWISS-PROT:Q9H2U1-3|ENSEMBL:ENSP00000309296|VEGA:OTTHUMP00000214102	Tax_Id=9606 Gene_Symbol=DHX36 Isoform 3 of Probable ATP-dependent RNA helicase DHX36	1474	1	4.3	0.78	1475	1	6.4	4.97	NA	NA	NA	NA	1477	0.9307	0.9	0.57
IPI:IPI00217960.1	|SWISS-PROT:P17612-2|TREMBL:Q15136|ENSEMBL:ENSP00000340940|REFSEQ:NP_997401	Tax_Id=9606 Gene_Symbol=PRKACA Isoform 2 of cAMP-dependent protein kinase catalytic subunit alpha	1474	1	8.7	1.29	1475	0.977	5	1.24	1476	0.9786	3.8	2.18	1477	0.9748	3.8	0.78
IPI:IPI00217966.9	|SWISS-PROT:P00338-1|ENSEMBL:ENSP00000368722;ENSP00000395337;ENSP00000445331|REFSEQ:NP_005557|H-INV:HIT000049306|VEGA:OTTHUMP00000165205;OTTHUMP00000236646;OTTHUMP00000236647	Tax_Id=9606 Gene_Symbol=LDHA Isoform 1 of L-lactate dehydrogenase A chain	1474	1	8.3	0.88	NA	NA	NA	NA	NA	NA	NA	NA	NA	NA	NA	NA
IPI:IPI00218019.1	|SWISS-PROT:P35613-1|TREMBL:B4DNE1|ENSEMBL:ENSP00000333769|REFSEQ:NP_001719	Tax_Id=9606 Gene_Symbol=BSG Isoform 1 of Basigin	NA	NA	NA	NA	NA	NA	NA	NA	NA	NA	NA	NA	1477	0.9591	8	24.42
IPI:IPI00218037.3	|SWISS-PROT:P08651-3|ENSEMBL:ENSP00000378543	Tax_Id=9606 Gene_Symbol=NFIC Isoform 2 of Nuclear factor 1 C-type	NA	NA	NA	NA	NA	NA	NA	NA	NA	NA	NA	NA	1477	0.9122	7.9	0.96
IPI:IPI00218039.3	|SWISS-PROT:P08651-4|ENSEMBL:ENSP00000301935	Tax_Id=9606 Gene_Symbol=NFIC Isoform 3 of Nuclear factor 1 C-type	NA	NA	NA	NA	NA	NA	NA	NA	NA	NA	NA	NA	1477	0.9122	7.9	0.96
IPI:IPI00218041.1	|SWISS-PROT:P08651-5|ENSEMBL:ENSP00000342194|REFSEQ:NP_005588	Tax_Id=9606 Gene_Symbol=NFIC Isoform 5 of Nuclear factor 1 C-type	NA	NA	NA	NA	NA	NA	NA	NA	NA	NA	NA	NA	1477	0.9122	7.9	0.96
IPI:IPI00218200.8	|SWISS-PROT:P51572|ENSEMBL:ENSP00000343458;ENSP00000405417|REFSEQ:NP_001132913;NP_005736|VEGA:OTTHUMP00000025977	Tax_Id=9606 Gene_Symbol=BCAP31 B-cell receptor-associated protein 31	1474	1	23.6	1.13	1475	1	31.3	0.97	1476	1	17.5	1.05	1477	1	18.3	1.07
IPI:IPI00218235.5	|SWISS-PROT:Q13268-1|TREMBL:D3DS54|ENSEMBL:ENSP00000250383|REFSEQ:NP_005785|H-INV:HIT000219165|VEGA:OTTHUMP00000164601	Tax_Id=9606 Gene_Symbol=DHRS2 dehydrogenase/reductase SDR family member 2 isoform 2	1474	1	32.5	0.97	1475	1	26.5	0.71	1476	1	47	0.97	1477	1	16.3	0.1
IPI:IPI00218236.6	|SWISS-PROT:P62140|TREMBL:B4DJ75;B7ZB67|ENSEMBL:ENSP00000296122;ENSP00000351298;ENSP00000378769|REFSEQ:NP_002700;NP_996759|H-INV:HIT000056617|VEGA:OTTHUMP00000200967;OTTHUMP00000200968	Tax_Id=9606 Gene_Symbol=PPP1CB Serine/threonine-protein phosphatase PP1-beta catalytic subunit	1474	1	46.8	0.79	1475	1	50.5	1.37	1476	1	50.5	0.92	1477	1	50.8	1.56
IPI:IPI00218292.2	|SWISS-PROT:Q92890-2|TREMBL:Q541A5|ENSEMBL:ENSP00000263202|REFSEQ:NP_005650|H-INV:HIT000273467|VEGA:OTTHUMP00000196377	Tax_Id=9606 Gene_Symbol=UFD1L Isoform Short of Ubiquitin fusion degradation protein 1 homolog	1474	1	4.1	0.71	1475	1	12.2	0.97	NA	NA	NA	NA	1477	1	12.2	1.23
IPI:IPI00218342.11	|SWISS-PROT:P11586|ENSEMBL:ENSP00000216605;ENSP00000450560|REFSEQ:NP_005947|H-INV:HIT000191225|VEGA:OTTHUMP00000180657	Tax_Id=9606 Gene_Symbol=MTHFD1 C-1-tetrahydrofolate synthase, cytoplasmic	1474	1	24.7	1.04	1475	1	31.9	0.98	1476	1	30.8	1.1	1477	1	25.8	1.08
IPI:IPI00218343.4	|SWISS-PROT:Q9BQE3|ENSEMBL:ENSP00000301072|REFSEQ:NP_116093|H-INV:HIT000279007	Tax_Id=9606 Gene_Symbol=TUBA1C Tubulin alpha-1C chain	1474	1	35.2	1.15	1475	1	35.6	2.08	1476	1	54.3	1.97	1477	1	63.9	1.59
IPI:IPI00218449.4	|SWISS-PROT:Q96SU4-2|TREMBL:B1AKJ6|ENSEMBL:ENSP00000337265;ENSP00000360779|REFSEQ:NP_683706|H-INV:HIT000047916|VEGA:OTTHUMP00000009940	Tax_Id=9606 Gene_Symbol=OSBPL9 Oxysterol-binding protein	NA	NA	NA	NA	1475	1	38.8	0.99	NA	NA	NA	NA	NA	NA	NA	NA
IPI:IPI00218466.7	|TREMBL:B4DR61|ENSEMBL:ENSP00000418493|VEGA:OTTHUMP00000216020	Tax_Id=9606 Gene_Symbol=SEC61A1 cDNA FLJ59739, highly similar to Protein transport protein Sec61 subunit alpha isoform 1	1474	1	4.2	0.65	1475	1	4.2	1.74	1476	1	6.5	0.7	1477	1	4.2	2.14
IPI:IPI00218606.7	|SWISS-PROT:P62266|TREMBL:A8K517|ENSEMBL:ENSP00000296674|REFSEQ:NP_001016|H-INV:HIT000264179|VEGA:OTTHUMP00000222330	Tax_Id=9606 Gene_Symbol=RPS23 40S ribosomal protein S23	1474	1	49	0.61	1475	1	43.4	1.57	1476	1	49	0.76	1477	1	43.4	1.6
IPI:IPI00218609.2	|SWISS-PROT:O95793-2|TREMBL:B3KRE0|ENSEMBL:ENSP00000323443;ENSP00000345425;ENSP00000353604;ENSP00000360870|REFSEQ:NP_004593;NP_059346;NP_059348|VEGA:OTTHUMP00000031234;OTTHUMP00000031235;OTTHUMP000000	Tax_Id=9606 Gene_Symbol=STAU1 Isoform Short of Double-stranded RNA-binding protein Staufen homolog 1	1474	1	36.1	0.77	1475	1	38.3	1.91	1476	1	27.6	1	1477	1	27.6	1.55
IPI:IPI00219018.7	|SWISS-PROT:P04406|TREMBL:Q0QET7;Q2TSD0|ENSEMBL:ENSP00000229239;ENSP00000380068;ENSP00000380070|REFSEQ:NP_002037|H-INV:HIT000034167|VEGA:OTTHUMP00000174430;OTTHUMP00000174431;OTTHUMP00000174432	Tax_Id=9606 Gene_Symbol=GAPDH Glyceraldehyde-3-phosphate dehydrogenase	NA	NA	NA	NA	NA	NA	NA	NA	1476	0.9729	9.6	NA	1477	1	9.2	0.53
IPI:IPI00219147.4	|SWISS-PROT:P16989-2|TREMBL:Q96GD7|ENSEMBL:ENSP00000279550|REFSEQ:NP_001138898|VEGA:OTTHUMP00000238732	Tax_Id=9606 Gene_Symbol=CSDA Isoform 2 of DNA-binding protein A	NA	NA	NA	NA	NA	NA	NA	NA	1476	1	35.3	1.2	1477	1	31	1.33
IPI:IPI00219148.2	|SWISS-PROT:P16989-3	Tax_Id=9606 Gene_Symbol=CSDA Isoform 3 of DNA-binding protein A	1474	1	37.4	0.98	1475	1	37.4	1.2	NA	NA	NA	NA	1477	1	31	1.33
IPI:IPI00219153.4	|SWISS-PROT:P35268|TREMBL:Q7Z4W8;Q8WYP0;Q9BYF5|ENSEMBL:ENSP00000346088|REFSEQ:NP_000974|H-INV:HIT000322310;HIT000334037|VEGA:OTTHUMP00000001141	Tax_Id=9606 Gene_Symbol=RPL22 60S ribosomal protein L22	1474	1	57	0.63	1475	1	68.8	1.58	1476	1	41.4	0.88	1477	1	41.4	1.47
IPI:IPI00219155.5	|SWISS-PROT:P61353|TREMBL:B2R4D8;Q6LCU2|ENSEMBL:ENSP00000253788|REFSEQ:NP_000979|H-INV:HIT000336011	Tax_Id=9606 Gene_Symbol=RPL27 60S ribosomal protein L27	1474	1	31.6	0.57	1475	1	45.6	1.4	1476	1	39.7	0.76	1477	1	45.6	1.38
IPI:IPI00219156.7	|SWISS-PROT:P62888|ENSEMBL:ENSP00000287038;ENSP00000428085|REFSEQ:NP_000980|H-INV:HIT000335219|VEGA:OTTHUMP00000227550;OTTHUMP00000227629	Tax_Id=9606 Gene_Symbol=RPL30 60S ribosomal protein L30	1474	1	58.8	0.6	1475	1	58.8	1.53	1476	1	44.7	0.8	1477	1	58.8	1.45
IPI:IPI00219160.3	|SWISS-PROT:P49207|TREMBL:Q5MK14|ENSEMBL:ENSP00000378160;ENSP00000378162;ENSP00000378163;ENSP00000423316;ENSP00000423983|REFSEQ:NP_000986;NP_296374|H-INV:HIT000030641|VEGA:OTTHUMP00000162661;OTTHUMP00	Tax_Id=9606 Gene_Symbol=RPL34 60S ribosomal protein L34	1474	1	22.2	0.74	1475	1	19.4	1.39	1476	1	19.4	0.93	1477	1	14.5	1.24
IPI:IPI00219162.9	|SWISS-PROT:P62891|TREMBL:D6W5G5|ENSEMBL:ENSP00000355315|REFSEQ:NP_000991|H-INV:HIT000264163|VEGA:OTTHUMP00000023908	Tax_Id=9606 Gene_Symbol=RPL39 60S ribosomal protein L39	1474	1	19.6	0.68	NA	NA	NA	NA	NA	NA	NA	NA	1477	0.9835	19.6	1.64
IPI:IPI00219330.2	|SWISS-PROT:Q12906-5|TREMBL:B4DDF3;B4DFG4|ENSEMBL:ENSP00000405436|REFSEQ:NP_703194	Tax_Id=9606 Gene_Symbol=ILF3 Isoform 5 of Interleukin enhancer-binding factor 3	1474	1	25.5	0.81	1475	1	25.7	1.12	1476	1	31	1.3	1477	1	24.5	1.39
IPI:IPI00219360.1	|SWISS-PROT:Q16637-2|ENSEMBL:ENSP00000305857;ENSP00000370118;ENSP00000428128|REFSEQ:NP_075012;NP_075014|VEGA:OTTHUMP00000125237;OTTHUMP00000226924	Tax_Id=9606 Gene_Symbol=SMN2;SMN1 Isoform SMN-delta5 of Survival motor neuron protein	1474	1	12	0.86	1475	1	4.8	1.41	1476	1	8.8	0.76	NA	NA	NA	NA
IPI:IPI00219368.4	|SWISS-PROT:Q04726-1|ENSEMBL:ENSP00000319233|REFSEQ:NP_005069	Tax_Id=9606 Gene_Symbol=TLE3 Isoform 1 of Transducin-like enhancer protein 3	1474	1	6.1	0.95	1475	1	9.1	1.01	1476	1	6.2	1.38	1477	1	7.9	1.05
IPI:IPI00219445.1	|SWISS-PROT:P61289-2|ENSEMBL:ENSP00000293362|REFSEQ:NP_789839	Tax_Id=9606 Gene_Symbol=PSME3 Isoform 2 of Proteasome activator complex subunit 3	1474	1	29.1	1.95	1475	1	25.2	0.48	1476	1	40.9	2.21	1477	1	31.1	0.43
IPI:IPI00219483.1	|SWISS-PROT:P08621-2	Tax_Id=9606 Gene_Symbol=SNRNP70 Isoform 2 of U1 small nuclear ribonucleoprotein 70 kDa	1474	1	5.4	0.9	1475	1	9.6	0.93	1476	1	4	0.85	NA	NA	NA	NA
IPI:IPI00219484.1	|SWISS-PROT:P08621-3|ENSEMBL:ENSP00000385077|H-INV:HIT000292000	Tax_Id=9606 Gene_Symbol=SNRNP70 Isoform 3 of U1 small nuclear ribonucleoprotein 70 kDa	1474	1	5.4	0.9	NA	NA	NA	NA	NA	NA	NA	NA	NA	NA	NA	NA
IPI:IPI00219504.1	|SWISS-PROT:Q9Y4E8-2|TREMBL:Q2NL66|ENSEMBL:ENSP00000258123|REFSEQ:NP_006304	Tax_Id=9606 Gene_Symbol=USP15 Isoform 2 of Ubiquitin carboxyl-terminal hydrolase 15	NA	NA	NA	NA	NA	NA	NA	NA	1476	0.9994	3.9	0.82	NA	NA	NA	NA
IPI:IPI00219505.3	|TREMBL:E9PCQ3|ENSEMBL:ENSP00000377264	Tax_Id=9606 Gene_Symbol=USP15 Ubiquitin carboxyl-terminal hydrolase	NA	NA	NA	NA	NA	NA	NA	NA	1476	0.9994	3.9	0.82	NA	NA	NA	NA
IPI:IPI00219622.3	|SWISS-PROT:P25787|TREMBL:Q53GF5|ENSEMBL:ENSP00000223321|REFSEQ:NP_002778|H-INV:HIT000053207|VEGA:OTTHUMP00000159096	Tax_Id=9606 Gene_Symbol=PSMA2 Proteasome subunit alpha type-2	NA	NA	NA	NA	NA	NA	NA	NA	NA	NA	NA	NA	1477	0.9535	12.2	1.78
IPI:IPI00219678.3	|SWISS-PROT:P05198|TREMBL:Q53XC0|ENSEMBL:ENSP00000256383;ENSP00000425299|REFSEQ:NP_004085|H-INV:HIT000030955|VEGA:OTTHUMP00000028404;OTTHUMP00000218025	Tax_Id=9606 Gene_Symbol=EIF2S1 Eukaryotic translation initiation factor 2 subunit 1	1474	1	14.9	0.81	1475	1	10.2	1.07	1476	1	10.2	0.81	1477	1	10.2	1.46
IPI:IPI00219774.3	|SWISS-PROT:P13861|TREMBL:A8KAH7|ENSEMBL:ENSP00000265563;ENSP00000394041|REFSEQ:NP_004148|H-INV:HIT000321476|VEGA:OTTHUMP00000164821;OTTHUMP00000210266	Tax_Id=9606 Gene_Symbol=PRKAR2A cAMP-dependent protein kinase type II-alpha regulatory subunit	1474	1	31.7	1.08	1475	1	19.4	0.96	1476	1	19.9	1.47	1477	1	30.4	1.05
IPI:IPI00219799.2	|SWISS-PROT:O95819-2|ENSEMBL:ENSP00000409720|REFSEQ:NP_663720|VEGA:OTTHUMP00000207972	Tax_Id=9606 Gene_Symbol=MAP4K4 mitogen-activated protein kinase kinase kinase kinase 4 isoform 3	NA	NA	NA	NA	NA	NA	NA	NA	NA	NA	NA	NA	1477	0.9058	1.4	2.38
IPI:IPI00219800.1	|SWISS-PROT:O95819-3|ENSEMBL:ENSP00000396066|VEGA:OTTHUMP00000207974	Tax_Id=9606 Gene_Symbol=MAP4K4 Isoform 3 of Mitogen-activated protein kinase kinase kinase kinase 4	NA	NA	NA	NA	NA	NA	NA	NA	NA	NA	NA	NA	1477	0.9058	1.4	2.38
IPI:IPI00219802.1	|SWISS-PROT:O95819-5|TREMBL:B7Z3V5	Tax_Id=9606 Gene_Symbol=MAP4K4 Isoform 5 of Mitogen-activated protein kinase kinase kinase kinase 4	NA	NA	NA	NA	NA	NA	NA	NA	NA	NA	NA	NA	1477	0.9058	1.4	2.38
IPI:IPI00219806.7	|SWISS-PROT:P31151|ENSEMBL:ENSP00000357711;ENSP00000357712|REFSEQ:NP_002954|H-INV:HIT000051199;HIT000196645|VEGA:OTTHUMP00000015327;OTTHUMP00000015328	Tax_Id=9606 Gene_Symbol=S100A7 Protein S100-A7	NA	NA	NA	NA	1475	0.9791	12.9	999	NA	NA	NA	NA	1477	1	44.6	47.19
IPI:IPI00220038.1	|SWISS-PROT:Q9BXP5-2|ENSEMBL:ENSP00000416553|REFSEQ:NP_001122325|VEGA:OTTHUMP00000211333	Tax_Id=9606 Gene_Symbol=SRRT Isoform 2 of Serrate RNA effector molecule homolog	1474	1	4.4	1.05	1475	1	10.2	0.91	1476	1	11	0.77	1477	1	5.6	1.24
IPI:IPI00220102.1	|SWISS-PROT:P25686-3|TREMBL:A8K0R1;B4DJY6;Q53QD7|ENSEMBL:ENSP00000338019|REFSEQ:NP_006727|VEGA:OTTHUMP00000164174	Tax_Id=9606 Gene_Symbol=DNAJB2 Isoform 3 of DnaJ homolog subfamily B member 2	1474	1	16.2	1.14	1475	1	16.2	1.53	NA	NA	NA	NA	NA	NA	NA	NA
IPI:IPI00220219.6	|SWISS-PROT:P35606|ENSEMBL:ENSP00000329419|REFSEQ:NP_004757|H-INV:HIT000029520|VEGA:OTTHUMP00000217144	Tax_Id=9606 Gene_Symbol=COPB2 Coatomer subunit beta'	1474	1	3.3	1.27	1475	1	3.3	1.17	1476	1	6.3	1.06	1477	1	13.8	1.19
IPI:IPI00220232.2	|SWISS-PROT:Q9UI10-2|ENSEMBL:ENSP00000394869|REFSEQ:NP_751945|VEGA:OTTHUMP00000225846	Tax_Id=9606 Gene_Symbol=EIF2B4 Isoform 2 of Translation initiation factor eIF-2B subunit delta	NA	NA	NA	NA	NA	NA	NA	NA	NA	NA	NA	NA	1477	1	9.8	1.38
IPI:IPI00220327.4	|SWISS-PROT:P04264|ENSEMBL:ENSP00000252244|REFSEQ:NP_006112|H-INV:HIT000261150	Tax_Id=9606 Gene_Symbol=KRT1 Keratin, type II cytoskeletal 1	1474	1	6.8	7.57	1475	1	23	30.02	1476	1	34.9	41.69	1477	1	16.3	27.71
IPI:IPI00220336.1	|SWISS-PROT:Q01780-2|ENSEMBL:ENSP00000307307|REFSEQ:NP_002676|VEGA:OTTHUMP00000002177	Tax_Id=9606 Gene_Symbol=EXOSC10 Isoform 2 of Exosome component 10	NA	NA	NA	NA	NA	NA	NA	NA	1476	0.9767	3.5	1.06	1477	0.985	3.5	1.79
IPI:IPI00220344.10	|SWISS-PROT:P83881|ENSEMBL:ENSP00000404375;ENSP00000446503|REFSEQ:NP_066357|H-INV:HIT000030646|VEGA:OTTHUMP00000023680	Tax_Id=9606 Gene_Symbol=RPL36A 60S ribosomal protein L36a isoform a	1474	0.9882	36.6	0.65	1475	0.9999	28.6	1.46	1476	0.9994	38.4	0.89	1477	1	31.1	1.28
IPI:IPI00220360.2	|SWISS-PROT:P63162|TREMBL:Q6LBS1;Q9UKR4|ENSEMBL:ENSP00000375105;ENSP00000382969;ENSP00000382970;ENSP00000382972|REFSEQ:NP_003088;NP_073716;NP_073717;NP_073718;NP_073719|H-INV:HIT000093809|VEGA:OTTHUMP	Tax_Id=9606 Gene_Symbol=SNRPN Small nuclear ribonucleoprotein-associated protein N	NA	NA	NA	NA	NA	NA	NA	NA	1476	0.9805	6.1	0.62	1477	0.9806	6.1	0.99
IPI:IPI00220403.3	|SWISS-PROT:P33778|ENSEMBL:ENSP00000350580|REFSEQ:NP_066406|H-INV:HIT000335688|VEGA:OTTHUMP00000016138	Tax_Id=9606 Gene_Symbol=HIST1H2BB Histone H2B type 1-B	1474	1	20.6	0.98	1475	1	20.6	0.63	1476	1	20.6	1.23	1477	0.9997	11.9	1.07
IPI:IPI00220460.1	|SWISS-PROT:Q9H1P3-2|ENSEMBL:ENSP00000350755|REFSEQ:NP_055650|VEGA:OTTHUMP00000031478	Tax_Id=9606 Gene_Symbol=OSBPL2 Isoform 2 of Oxysterol-binding protein-related protein 2	1474	1	29.5	1.3	1475	1	30.1	1.01	1476	1	37.4	1.12	1477	1	32.3	0.97
IPI:IPI00220528.6	|SWISS-PROT:P62306|ENSEMBL:ENSP00000266735|REFSEQ:NP_003086|H-INV:HIT000030947	Tax_Id=9606 Gene_Symbol=SNRPF Small nuclear ribonucleoprotein F	NA	NA	NA	NA	NA	NA	NA	NA	1476	1	24.4	0.82	1477	1	24.4	1.45
IPI:IPI00220568.1	|SWISS-PROT:Q9BZF3-1|ENSEMBL:ENSP00000190611|REFSEQ:NP_115912|H-INV:HIT000077443|VEGA:OTTHUMP00000205303	Tax_Id=9606 Gene_Symbol=OSBPL6 Isoform 1 of Oxysterol-binding protein-related protein 6	1474	1	28.1	0.89	1475	1	23	1.13	1476	1	32	1.03	1477	1	33.2	1.11
IPI:IPI00220573.4	|SWISS-PROT:P19105|TREMBL:Q2F834;Q53HL1;Q53X45|ENSEMBL:ENSP00000217652;ENSP00000441231|REFSEQ:NP_006462|H-INV:HIT000041393|VEGA:OTTHUMP00000162243	Tax_Id=9606 Gene_Symbol=MYL12A Myosin regulatory light chain 12A	1474	1	23.4	1.17	NA	NA	NA	NA	1476	0.9999	22.2	0.76	1477	1	40.4	2.06
IPI:IPI00220624.2	|SWISS-PROT:Q99996-2|ENSEMBL:ENSP00000348573|REFSEQ:NP_005742|H-INV:HIT000244646|VEGA:OTTHUMP00000161771	Tax_Id=9606 Gene_Symbol=AKAP9 A-kinase anchor protein 9 isoform 2	1474	1	1	1.1	1475	1	2.6	0.84	1476	1	1.4	0.98	1477	0.9821	0.3	0.79
IPI:IPI00220625.1	|SWISS-PROT:Q99996-3|TREMBL:B3KQF9;F5H3X5|ENSEMBL:ENSP00000378042;ENSP00000403090|REFSEQ:NP_671714|VEGA:OTTHUMP00000165817	Tax_Id=9606 Gene_Symbol=AKAP9 Isoform 3 of A-kinase anchor protein 9	1474	1	1	1.1	1475	1	2.6	0.84	1476	1	1.4	0.98	1477	0.9821	0.3	0.79
IPI:IPI00220627.1	|SWISS-PROT:Q99996-5|TREMBL:A4D1E4;Q5GIA7;Q8IW64|ENSEMBL:ENSP00000350813	Tax_Id=9606 Gene_Symbol=AKAP9 Isoform 5 of A-kinase anchor protein 9	1474	1	1	1.1	1475	1	2.6	0.84	1476	1	1.4	0.98	1477	0.9821	0.3	0.79
IPI:IPI00220628.1	|SWISS-PROT:Q99996-6	Tax_Id=9606 Gene_Symbol=AKAP9 Isoform 6 of A-kinase anchor protein 9	1474	1	1	1.1	1475	1	2.6	0.84	1476	1	1.4	0.98	1477	0.9821	0.3	0.79
IPI:IPI00220637.5	|SWISS-PROT:P49591|TREMBL:Q0VGA5;Q53HA4|ENSEMBL:ENSP00000234677|REFSEQ:NP_006504|H-INV:HIT000285418|VEGA:OTTHUMP00000013432	Tax_Id=9606 Gene_Symbol=SARS Seryl-tRNA synthetase, cytoplasmic	NA	NA	NA	NA	NA	NA	NA	NA	1476	1	10.7	0.07	1477	1	7.8	9.06
IPI:IPI00220642.7	|SWISS-PROT:P61981|TREMBL:B3KNB4|ENSEMBL:ENSP00000306330|REFSEQ:NP_036611|H-INV:HIT000039050|VEGA:OTTHUMP00000161136	Tax_Id=9606 Gene_Symbol=YWHAG 14-3-3 protein gamma	1474	1	27.1	1.08	1475	1	27.1	1	1476	1	40.9	0.96	1477	1	43.1	1.11
IPI:IPI00220684.1	|SWISS-PROT:Q14103-3|ENSEMBL:ENSP00000313327|REFSEQ:NP_002129|VEGA:OTTHUMP00000160799	Tax_Id=9606 Gene_Symbol=HNRNPD Isoform 3 of Heterogeneous nuclear ribonucleoprotein D0	NA	NA	NA	NA	NA	NA	NA	NA	1476	1	33.9	0.88	NA	NA	NA	NA
IPI:IPI00220740.1	|SWISS-PROT:P06748-2|ENSEMBL:ENSP00000341168|REFSEQ:NP_954654|VEGA:OTTHUMP00000161025	Tax_Id=9606 Gene_Symbol=NPM1 Isoform 2 of Nucleophosmin	1474	1	34	0.97	1475	1	34	1.11	1476	1	46.4	1.27	1477	1	45.7	1.01
IPI:IPI00220834.8	|SWISS-PROT:P13010|TREMBL:Q53T09;Q53TC2|ENSEMBL:ENSP00000375977;ENSP00000375978|REFSEQ:NP_066964|H-INV:HIT000195394|VEGA:OTTHUMP00000164061	Tax_Id=9606 Gene_Symbol=XRCC5 X-ray repair cross-complementing protein 5	1474	1	34.4	0.9	1475	1	34.6	1.03	1476	1	32.9	1.08	1477	1	28.3	1.09
IPI:IPI00220835.7	|SWISS-PROT:P60468|TREMBL:Q53FA5|ENSEMBL:ENSP00000223641|REFSEQ:NP_006799|H-INV:HIT000030612|VEGA:OTTHUMP00000021784	Tax_Id=9606 Gene_Symbol=SEC61B Protein transport protein Sec61 subunit beta	1474	1	15.6	0.75	1475	0.9493	15.6	2.55	NA	NA	NA	NA	NA	NA	NA	NA
IPI:IPI00220855.3	|SWISS-PROT:Q9BTM1-1|ENSEMBL:ENSP00000373730;ENSP00000438553|REFSEQ:NP_808760|H-INV:HIT000304413|VEGA:OTTHUMP00000239324;OTTHUMP00000239325	Tax_Id=9606 Gene_Symbol=H2AFJ Isoform 1 of Histone H2A.J	1474	1	21.9	0.84	1475	0.954	14.8	1.28	NA	NA	NA	NA	NA	NA	NA	NA
IPI:IPI00220967.1	|SWISS-PROT:Q9P2E9-2	Tax_Id=9606 Gene_Symbol=RRBP1 Isoform 1 of Ribosome-binding protein 1	NA	NA	NA	NA	1475	1	17	2.15	NA	NA	NA	NA	NA	NA	NA	NA
IPI:IPI00220977.1	|SWISS-PROT:Q06481-2	Tax_Id=9606 Gene_Symbol=APLP2 Isoform 2 of Amyloid-like protein 2	NA	NA	NA	NA	NA	NA	NA	NA	1476	0.9999	4	1.15	1477	0.9998	4	1.5
IPI:IPI00220978.3	|SWISS-PROT:Q06481-3|ENSEMBL:ENSP00000345444|REFSEQ:NP_001135748|VEGA:OTTHUMP00000230929	Tax_Id=9606 Gene_Symbol=APLP2 Isoform 3 of Amyloid-like protein 2	NA	NA	NA	NA	NA	NA	NA	NA	1476	0.9999	4	1.15	1477	0.9998	4	1.5
IPI:IPI00221012.7	|SWISS-PROT:Q93008-3|ENSEMBL:ENSP00000316357|REFSEQ:NP_001034679|VEGA:OTTHUMP00000216101	Tax_Id=9606 Gene_Symbol=USP9X Isoform 1 of Probable ubiquitin carboxyl-terminal hydrolase FAF-X	NA	NA	NA	NA	NA	NA	NA	NA	1476	1	1.7	1.39	NA	NA	NA	NA
IPI:IPI00221035.4	|SWISS-PROT:P20290-1|ENSEMBL:ENSP00000369965|REFSEQ:NP_001032726|VEGA:OTTHUMP00000128197	Tax_Id=9606 Gene_Symbol=BTF3 Isoform 1 of Transcription factor BTF3	1474	1	16	0.58	1475	1	33.3	1.17	NA	NA	NA	NA	NA	NA	NA	NA
IPI:IPI00221088.5	|SWISS-PROT:P46781|TREMBL:A9C4C1;B7Z732|ENSEMBL:ENSP00000302896;ENSP00000375632;ENSP00000375633|REFSEQ:NP_001004|H-INV:HIT000296024|VEGA:OTTHUMP00000069577;OTTHUMP00000069584;OTTHUMP00000069585;OTTHUM	Tax_Id=9606 Gene_Symbol=RPS9 40S ribosomal protein S9	1474	1	35.1	0.56	1475	1	29.4	1.69	1476	1	38.1	0.73	1477	1	26.8	1.65
IPI:IPI00221089.5	|SWISS-PROT:P62277|ENSEMBL:ENSP00000435777|REFSEQ:NP_001008|H-INV:HIT000191446|VEGA:OTTHUMP00000231640	Tax_Id=9606 Gene_Symbol=RPS13 40S ribosomal protein S13	1474	1	33.1	0.59	1475	1	28.4	1.81	1476	1	28.4	0.73	1477	1	28.4	1.58
IPI:IPI00221091.9	|SWISS-PROT:P62244|TREMBL:A8K7H3;B2R4W8|ENSEMBL:ENSP00000318646|REFSEQ:NP_001010;NP_001025180|H-INV:HIT000338243|VEGA:OTTHUMP00000162054	Tax_Id=9606 Gene_Symbol=RPS15A 40S ribosomal protein S15a	1474	1	32.3	0.63	1475	1	40.8	1.52	1476	1	45.4	0.76	1477	1	51.5	1.35
IPI:IPI00221092.8	|SWISS-PROT:P62249|ENSEMBL:ENSP00000251453|REFSEQ:NP_001011|H-INV:HIT000031865;HIT000033564	Tax_Id=9606 Gene_Symbol=RPS16 40S ribosomal protein S16	1474	1	39.7	0.61	1475	1	37.7	1.72	1476	1	42.5	0.7	1477	1	20.5	1.76
IPI:IPI00221093.7	|SWISS-PROT:P08708;P0CW22|ENSEMBL:ENSP00000346045;ENSP00000346046|REFSEQ:NP_001012;NP_001185986|H-INV:HIT000021991|VEGA:OTTHUMP00000190866	Tax_Id=9606 Gene_Symbol=RPS17;RPS17L 40S ribosomal protein S17	1474	1	57	0.6	1475	1	54.8	1.87	1476	1	55.6	0.79	1477	1	48.1	1.78
IPI:IPI00221206.1	|SWISS-PROT:Q04726-4	Tax_Id=9606 Gene_Symbol=TLE3 Isoform 4 of Transducin-like enhancer protein 3	1474	1	6.1	0.95	1475	1	9.1	1.01	1476	1	6.2	1.38	1477	1	7.9	1.05
IPI:IPI00221222.7	|SWISS-PROT:P53999|TREMBL:Q59G24;Q6IBA2|ENSEMBL:ENSP00000265073;ENSP00000422078;ENSP00000422806;ENSP00000426850;ENSP00000427100|REFSEQ:NP_006704|H-INV:HIT000264480|VEGA:OTTHUMP00000161705;OTTHUMP00000	Tax_Id=9606 Gene_Symbol=SUB1 Activated RNA polymerase II transcriptional coactivator p15	1474	1	17.9	1.1	1475	1	33.9	0.95	1476	1	17.9	1.21	1477	1	17.9	1.21
IPI:IPI00221300.2	|SWISS-PROT:Q14232|ENSEMBL:ENSP00000416250|REFSEQ:NP_001405|H-INV:HIT000337355|VEGA:OTTHUMP00000239201	Tax_Id=9606 Gene_Symbol=EIF2B1 Translation initiation factor eIF-2B subunit alpha	1474	0.9655	3.6	0.98	NA	NA	NA	NA	NA	NA	NA	NA	1477	0.9748	3.6	NA
IPI:IPI00221354.1	|SWISS-PROT:P35637-2|TREMBL:E7EUX0|REFSEQ:NP_001164105	Tax_Id=9606 Gene_Symbol=FUS Isoform Short of RNA-binding protein FUS	1474	1	31.9	0.71	1475	1	31.9	1.11	1476	1	31.9	0.82	1477	1	31.9	1.31
IPI:IPI00221382.3	|SWISS-PROT:P04035-2|ENSEMBL:ENSP00000340816|REFSEQ:NP_001124468|VEGA:OTTHUMP00000222063	Tax_Id=9606 Gene_Symbol=HMGCR Isoform 2 of 3-hydroxy-3-methylglutaryl-coenzyme A reductase	NA	NA	NA	NA	NA	NA	NA	NA	NA	NA	NA	NA	1477	1	3.8	190.69
IPI:IPI00232533.5	|SWISS-PROT:P47813|ENSEMBL:ENSP00000368927|REFSEQ:NP_001403|H-INV:HIT000386564|VEGA:OTTHUMP00000024300	Tax_Id=9606 Gene_Symbol=EIF1AX Eukaryotic translation initiation factor 1A, X-chromosomal	NA	NA	NA	NA	NA	NA	NA	NA	1476	0.9786	12.1	0.9	1477	0.9998	20.7	0.84
IPI:IPI00236901.6	|SWISS-PROT:Q8TEY7-1|ENSEMBL:ENSP00000350009;ENSP00000359829|REFSEQ:NP_055832|VEGA:OTTHUMP00000011330	Tax_Id=9606 Gene_Symbol=USP33 Isoform 1 of Ubiquitin carboxyl-terminal hydrolase 33	1474	0.9999	18	0.78	1475	1	5.8	1.77	1476	1	18	0.52	1477	1	10	2.48
IPI:IPI00238218.3	|SWISS-PROT:Q14161-1|ENSEMBL:ENSP00000347464|REFSEQ:NP_476510|H-INV:HIT000070471	Tax_Id=9606 Gene_Symbol=GIT2 Isoform 1 of ARF GTPase-activating protein GIT2	NA	NA	NA	NA	1475	1	10.2	0.82	1476	1	13.3	1.39	1477	1	7.7	0.97
IPI:IPI00238262.4	|SWISS-PROT:Q86SJ2|TREMBL:B3KRK1;B3KS95|ENSEMBL:ENSP00000266581;ENSP00000320848;ENSP00000406020;ENSP00000449034|REFSEQ:NP_001137140;NP_862830|H-INV:HIT000335270	Tax_Id=9606 Gene_Symbol=AMIGO2 Amphoterin-induced protein 2	NA	NA	NA	NA	1475	0.9791	3.1	3.22	NA	NA	NA	NA	NA	NA	NA	NA
IPI:IPI00246616.2	|SWISS-PROT:Q9UDT6-2|TREMBL:A7E2F7;Q7Z5B7|ENSEMBL:ENSP00000355151|REFSEQ:NP_115797|H-INV:HIT000000108|VEGA:OTTHUMP00000160723	Tax_Id=9606 Gene_Symbol=CLIP2 Isoform 2 of CAP-Gly domain-containing linker protein 2	1474	1	4.5	1.02	1475	1	3.3	0.78	1476	1	3.3	1.04	1477	0.969	1.7	NA
IPI:IPI00247583.5	|SWISS-PROT:P46778|TREMBL:Q6IAX2|ENSEMBL:ENSP00000346027;ENSP00000351021;ENSP00000370569;ENSP00000370574|REFSEQ:NP_000973|H-INV:HIT000056316|VEGA:OTTHUMP00000018163;OTTHUMP00000018164;OTTHUMP000000181	Tax_Id=9606 Gene_Symbol=RPL21;SNORD102;SNORA27;RPL21P19 60S ribosomal protein L21	1474	1	33.8	0.69	1475	1	29.4	1.12	1476	1	34.4	0.87	1477	1	32.5	1.5
IPI:IPI00255316.5	|SWISS-PROT:P20671|ENSEMBL:ENSP00000341094|REFSEQ:NP_066409|VEGA:OTTHUMP00000016153	Tax_Id=9606 Gene_Symbol=HIST1H2AD Histone H2A type 1-D	1474	1	21.9	0.84	1475	0.954	14.8	1.28	NA	NA	NA	NA	NA	NA	NA	NA
IPI:IPI00260630.7	|SWISS-PROT:Q76M96-1|TREMBL:A3KC71;A8KA16|ENSEMBL:ENSP00000206423;ENSP00000411814|REFSEQ:NP_955805;NP_955806|H-INV:HIT000387392|VEGA:OTTHUMP00000214595;OTTHUMP00000214596	Tax_Id=9606 Gene_Symbol=CCDC80 Isoform 1 of Coiled-coil domain-containing protein 80	1474	1	4.4	0.95	1475	1	4.4	0.38	1476	1	4.4	2.21	1477	1	6.4	0.41
IPI:IPI00260715.5	|SWISS-PROT:P35637-1|TREMBL:Q13344|ENSEMBL:ENSP00000254108|H-INV:HIT000281479|VEGA:OTTHUMP00000163228	Tax_Id=9606 Gene_Symbol=FUS Fus-like protein (Fragment)	1474	1	31.9	0.71	1475	1	31.9	1.11	1476	1	31.9	0.82	1477	1	31.9	1.31
IPI:IPI00289334.2	|SWISS-PROT:O75369-1|ENSEMBL:ENSP00000295956|REFSEQ:NP_001448|H-INV:HIT000063679|VEGA:OTTHUMP00000214207	Tax_Id=9606 Gene_Symbol=FLNB Isoform 1 of Filamin-B	NA	NA	NA	NA	1475	0.9359	0.4	1.26	NA	NA	NA	NA	NA	NA	NA	NA
IPI:IPI00289491.3	|SWISS-PROT:O15234|ENSEMBL:ENSP00000264645;ENSP00000377673|REFSEQ:NP_031385|H-INV:HIT000323796|VEGA:OTTHUMP00000164448	Tax_Id=9606 Gene_Symbol=CASC3 Protein CASC3	1474	0.9431	1.7	1.04	NA	NA	NA	NA	NA	NA	NA	NA	NA	NA	NA	NA
IPI:IPI00289608.4	|SWISS-PROT:O14617-2|ENSEMBL:ENSP00000349398|REFSEQ:NP_001070991	Tax_Id=9606 Gene_Symbol=AP3D1 Isoform 2 of AP-3 complex subunit delta-1	NA	NA	NA	NA	1475	1	1.5	1.4	NA	NA	NA	NA	NA	NA	NA	NA
IPI:IPI00289746.2	|SWISS-PROT:Q13153-2|TREMBL:A8KAN3;B7Z3K0|ENSEMBL:ENSP00000278568|REFSEQ:NP_001122092|VEGA:OTTHUMP00000228569	Tax_Id=9606 Gene_Symbol=PAK1 Isoform 2 of Serine/threonine-protein kinase PAK 1	1474	1	17.4	1.15	1475	1	24.6	1.14	1476	1	17.4	1.17	1477	1	17.4	1.1
IPI:IPI00290204.1	|SWISS-PROT:P08621-1|TREMBL:A8KAQ5|ENSEMBL:ENSP00000221448|REFSEQ:NP_003080	Tax_Id=9606 Gene_Symbol=SNRNP70 Isoform 1 of U1 small nuclear ribonucleoprotein 70 kDa	1474	1	5.4	0.9	1475	1	9.6	0.93	1476	1	4	0.85	NA	NA	NA	NA
IPI:IPI00290416.3	|SWISS-PROT:Q9NTK5-1|TREMBL:D7EHM2|ENSEMBL:ENSP00000284719|REFSEQ:NP_037473|H-INV:HIT000035990|VEGA:OTTHUMP00000163173	Tax_Id=9606 Gene_Symbol=OLA1 Isoform 1 of Obg-like ATPase 1	1474	0.9739	12.9	NA	NA	NA	NA	NA	NA	NA	NA	NA	NA	NA	NA	NA
IPI:IPI00290439.3	|TREMBL:B4DS61|ENSEMBL:ENSP00000391069|VEGA:OTTHUMP00000016276	Tax_Id=9606 Gene_Symbol=SRPK1 cDNA FLJ58405, highly similar to Serine/threonine-protein kinase SRPK1	1474	1	11.3	0.75	1475	1	6.9	1.44	NA	NA	NA	NA	NA	NA	NA	NA
IPI:IPI00290460.3	|SWISS-PROT:O75821|TREMBL:A8K5K5;Q6IAM0|ENSEMBL:ENSP00000253108|REFSEQ:NP_003746|H-INV:HIT000033812	Tax_Id=9606 Gene_Symbol=EIF3G Eukaryotic translation initiation factor 3 subunit G	1474	1	22.2	1.08	1475	1	15.6	1.04	1476	1	14.7	1.06	1477	1	23.1	1.19
IPI:IPI00290461.3	|SWISS-PROT:O75822|ENSEMBL:ENSP00000261868|REFSEQ:NP_003749|H-INV:HIT000031127|VEGA:OTTHUMP00000161809	Tax_Id=9606 Gene_Symbol=EIF3J Eukaryotic translation initiation factor 3 subunit J	1474	1	30.1	1.04	1475	1	10.8	1.03	1476	1	23.9	0.93	NA	NA	NA	NA
IPI:IPI00290543.5	|SWISS-PROT:Q8TAT6-1|ENSEMBL:ENSP00000331487|REFSEQ:NP_060391|H-INV:HIT000040033	Tax_Id=9606 Gene_Symbol=NPLOC4 Isoform 1 of Nuclear protein localization protein 4 homolog	1474	1	14.1	1	1475	1	16.3	0.88	1476	1	18.4	1.06	1477	1	16.9	0.76
IPI:IPI00290566.1	|SWISS-PROT:P17987|ENSEMBL:ENSP00000317334|REFSEQ:NP_110379|H-INV:HIT000292987|VEGA:OTTHUMP00000017529	Tax_Id=9606 Gene_Symbol=TCP1 T-complex protein 1 subunit alpha	1474	1	20.7	1	1475	1	20.5	1.15	1476	1	10.6	1.18	1477	1	12.1	1.18
IPI:IPI00291316.5	|SWISS-PROT:Q92974-1|ENSEMBL:ENSP00000354837|REFSEQ:NP_001155855|H-INV:HIT000038828|VEGA:OTTHUMP00000018854	Tax_Id=9606 Gene_Symbol=ARHGEF2 Isoform 1 of Rho guanine nucleotide exchange factor 2	1474	1	2.7	0.95	1475	1	3.7	1.32	1476	0.9805	1.6	0.97	1477	1	3.2	1.59
IPI:IPI00291467.7	|SWISS-PROT:P12236|TREMBL:O75961;Q59EI9;Q6I9V5|ENSEMBL:ENSP00000370808|REFSEQ:NP_001627|VEGA:OTTHUMP00000022826	Tax_Id=9606 Gene_Symbol=SLC25A6 ADP/ATP translocase 3	NA	NA	NA	NA	NA	NA	NA	NA	1476	0.9916	15.8	1.26	1477	0.985	8.2	1.73
IPI:IPI00291510.3	|SWISS-PROT:P12268|TREMBL:B7Z1G4|ENSEMBL:ENSP00000321584|REFSEQ:NP_000875|H-INV:HIT000032622|VEGA:OTTHUMP00000210555	Tax_Id=9606 Gene_Symbol=IMPDH2 Inosine-5'-monophosphate dehydrogenase 2	NA	NA	NA	NA	NA	NA	NA	NA	1476	0.9599	2.3	1.06	1477	0.985	2.3	1.06
IPI:IPI00291646.3	|SWISS-PROT:Q6UB35-1|TREMBL:B2RD24;B7ZM99|ENSEMBL:ENSP00000356290|REFSEQ:NP_056255|H-INV:HIT000253337|VEGA:OTTHUMP00000017418	Tax_Id=9606 Gene_Symbol=MTHFD1L Methylenetetrahydrofolate dehydrogenase (NADP+ dependent) 1-like	1474	1	14.9	1.01	1475	1	8.7	1.1	1476	1	7.7	1.26	1477	1	5.7	1.11
IPI:IPI00291764.5	|SWISS-PROT:P0C0S8|TREMBL:A4FTV9|ENSEMBL:ENSP00000330307;ENSP00000349873;ENSP00000351589;ENSP00000352119;ENSP00000352627|REFSEQ:NP_003500;NP_003501;NP_003502;NP_003505;NP_066408|H-INV:HIT000041710;HIT	Tax_Id=9606 Gene_Symbol=HIST1H2AG;HIST1H2AK;HIST1H2AL;HIST1H2AM;HIST1H2AJ;HIST1H2AI Histone H2A type 1	1474	1	21.9	0.84	1475	0.954	14.8	1.28	NA	NA	NA	NA	NA	NA	NA	NA
IPI:IPI00291783.4	|SWISS-PROT:Q8TEQ6|TREMBL:B7ZLC9;Q58EZ8|ENSEMBL:ENSP00000285873|REFSEQ:NP_056280|H-INV:HIT000387067|VEGA:OTTHUMP00000160692	Tax_Id=9606 Gene_Symbol=GEMIN5 Gem-associated protein 5	1474	1	2.7	1.22	1475	0.977	0.9	1.63	NA	NA	NA	NA	NA	NA	NA	NA
IPI:IPI00291922.2	|SWISS-PROT:P28066|TREMBL:Q5U0A0|ENSEMBL:ENSP00000271308|REFSEQ:NP_002781|H-INV:HIT000279617|VEGA:OTTHUMP00000013792	Tax_Id=9606 Gene_Symbol=PSMA5 Proteasome subunit alpha type-5	NA	NA	NA	NA	NA	NA	NA	NA	1476	0.9805	10.4	0.5	1477	1	20.7	2.71
IPI:IPI00292771.4	|SWISS-PROT:Q14980-1|TREMBL:Q4LE64|ENSEMBL:ENSP00000377298|REFSEQ:NP_006176|H-INV:HIT000329882|VEGA:OTTHUMP00000236571	Tax_Id=9606 Gene_Symbol=NUMA1 Isoform 1 of Nuclear mitotic apparatus protein 1	1474	1	1.3	1.58	1475	1	1.3	1.01	1476	1	6.2	1.52	1477	1	5	0.64
IPI:IPI00292894.5	|SWISS-PROT:Q2NL82|ENSEMBL:ENSP00000301364|REFSEQ:NP_060598|H-INV:HIT000339742	Tax_Id=9606 Gene_Symbol=TSR1 Pre-rRNA-processing protein TSR1 homolog	1474	1	7.1	1.05	1475	1	5.1	1.1	1476	0.9599	1.4	1.02	NA	NA	NA	NA
IPI:IPI00292953.6	|SWISS-PROT:Q9P0K7-2|ENSEMBL:ENSP00000427123|REFSEQ:NP_001138997|H-INV:HIT000251702|VEGA:OTTHUMP00000221030	Tax_Id=9606 Gene_Symbol=RAI14 Isoform 2 of Ankycorbin	1474	1	48.4	0.7	NA	NA	NA	NA	NA	NA	NA	NA	1477	1	53.1	1.84
IPI:IPI00293260.5	|SWISS-PROT:Q8IXB1-1|TREMBL:B3KNK5;Q8N4C5|ENSEMBL:ENSP00000264065|REFSEQ:NP_061854|H-INV:HIT000010919|VEGA:OTTHUMP00000205317	Tax_Id=9606 Gene_Symbol=DNAJC10 Isoform 1 of DnaJ homolog subfamily C member 10	1474	1	13.4	0.87	1475	1	10.2	0.93	1476	1	11.1	0.91	1477	1	6.3	1
IPI:IPI00293434.2	|SWISS-PROT:P37108|ENSEMBL:ENSP00000267884|REFSEQ:NP_003125|H-INV:HIT000299445	Tax_Id=9606 Gene_Symbol=SRP14 Signal recognition particle 14 kDa protein	1474	1	33.8	0.96	1475	1	26.5	0.99	1476	1	26.5	0.97	1477	1	17.6	0.93
IPI:IPI00293464.5	|SWISS-PROT:Q16531|TREMBL:B7Z2A1|ENSEMBL:ENSP00000301764|REFSEQ:NP_001914|H-INV:HIT000053478|VEGA:OTTHUMP00000238316	Tax_Id=9606 Gene_Symbol=DDB1 DNA damage-binding protein 1	1474	1	17.4	1.05	1475	1	14.6	0.85	1476	1	19.6	1.13	1477	1	18.4	1.11
IPI:IPI00293655.3	|SWISS-PROT:Q92499|TREMBL:A3RJH1;B4DME8;B4DP70;F1T0B3|ENSEMBL:ENSP00000233084;ENSP00000370745|REFSEQ:NP_004930|H-INV:HIT000323104|VEGA:OTTHUMP00000115711	Tax_Id=9606 Gene_Symbol=DDX1 ATP-dependent RNA helicase DDX1	1474	1	29.9	1	1475	1	30	1.07	1476	1	20.9	1.25	1477	1	23.1	0.98
IPI:IPI00293665.9	|SWISS-PROT:P04259|ENSEMBL:ENSP00000252252|REFSEQ:NP_005546|H-INV:HIT000051181	Tax_Id=9606 Gene_Symbol=KRT6B Keratin, type II cytoskeletal 6B	NA	NA	NA	NA	NA	NA	NA	NA	1476	0.9884	4.5	5.81	NA	NA	NA	NA
IPI:IPI00294426.3	|SWISS-PROT:Q92804-1|TREMBL:Q86X94|ENSEMBL:ENSP00000309558|REFSEQ:NP_631961|H-INV:HIT000220205	Tax_Id=9606 Gene_Symbol=TAF15 Isoform Long of TATA-binding protein-associated factor 2N	1474	1	23.9	1.05	1475	1	19.4	0.93	1476	1	14.1	1.25	1477	1	18.7	1.11
IPI:IPI00294536.2	|TREMBL:B4DNJ6|ENSEMBL:ENSP00000025399|VEGA:OTTHUMP00000239479	Tax_Id=9606 Gene_Symbol=STRAP cDNA FLJ51909, highly similar to Serine-threonine kinase receptor-associatedprotein	1474	0.9782	7	1.1	NA	NA	NA	NA	NA	NA	NA	NA	1477	0.985	7	2.09
IPI:IPI00294575.7	|SWISS-PROT:P30260|ENSEMBL:ENSP00000066544|REFSEQ:NP_001247|H-INV:HIT000216784|VEGA:OTTHUMP00000232872	Tax_Id=9606 Gene_Symbol=CDC27 Cell division cycle protein 27 homolog	1474	0.9235	5.6	0.71	1475	0.9999	2.7	0.98	1476	1	6.9	1.01	1477	1	6.3	1.23
IPI:IPI00294619.2	|SWISS-PROT:Q92734|ENSEMBL:ENSP00000240851;ENSP00000419960|REFSEQ:NP_001007566;NP_001182407;NP_006061|H-INV:HIT000325374|VEGA:OTTHUMP00000214045;OTTHUMP00000214047	Tax_Id=9606 Gene_Symbol=TFG Protein TFG	1474	1	30.8	1.37	1475	1	30.8	1.04	1476	1	37.1	1.89	1477	1	35.4	0.81
IPI:IPI00294794.5	|TREMBL:B4DK00;E9PCK7|ENSEMBL:ENSP00000414863|REFSEQ:NP_001138586	Tax_Id=9606 Gene_Symbol=RRP12 RRP12-like protein isoform 2	NA	NA	NA	NA	NA	NA	NA	NA	1476	1	2.5	1.99	NA	NA	NA	NA
IPI:IPI00294834.6	|SWISS-PROT:Q12797-1|TREMBL:A8K721;B3GQE5;B4E2K4;B8Y0L3|ENSEMBL:ENSP00000368767|REFSEQ:NP_004309|VEGA:OTTHUMP00000226573	Tax_Id=9606 Gene_Symbol=ASPH Isoform 1 of Aspartyl/asparaginyl beta-hydroxylase	1474	1	11.9	1.12	1475	1	7.4	1.69	1476	1	17.2	1.11	NA	NA	NA	NA
IPI:IPI00294839.6	|SWISS-PROT:Q9Y4K0|TREMBL:B2R5Q0;Q53HV3|ENSEMBL:ENSP00000373783|REFSEQ:NP_002309|H-INV:HIT000222150|VEGA:OTTHUMP00000224942	Tax_Id=9606 Gene_Symbol=LOXL2 Lysyl oxidase homolog 2	NA	NA	NA	NA	1475	1	8.2	0.9	NA	NA	NA	NA	1477	0.9835	5.5	NA
IPI:IPI00295081.1	|SWISS-PROT:P23258|ENSEMBL:ENSP00000251413|REFSEQ:NP_001061|H-INV:HIT000029781	Tax_Id=9606 Gene_Symbol=TUBG1 Tubulin gamma-1 chain	NA	NA	NA	NA	1475	0.959	5.8	0.92	NA	NA	NA	NA	1477	0.9398	5.8	1.85
IPI:IPI00295457.6	|SWISS-PROT:Q6WCQ1-2|TREMBL:B9EGI2|ENSEMBL:ENSP00000379156|REFSEQ:NP_055949|H-INV:HIT000242194|VEGA:OTTHUMP00000065508	Tax_Id=9606 Gene_Symbol=MPRIP Isoform 2 of Myosin phosphatase Rho-interacting protein	1474	1	17.5	0.93	1475	1	27.7	1.17	1476	1	28.7	0.74	1477	1	27.4	1.78
IPI:IPI00295857.7	|SWISS-PROT:P53621-1|ENSEMBL:ENSP00000241704|REFSEQ:NP_004362|H-INV:HIT000218731|VEGA:OTTHUMP00000031847	Tax_Id=9606 Gene_Symbol=COPA Isoform 1 of Coatomer subunit alpha	1474	1	6.3	1.64	1475	1	3.3	1.18	1476	1	8.6	0.77	1477	1	8.3	1.12
IPI:IPI00295889.2	|SWISS-PROT:P09132|ENSEMBL:ENSP00000424870|REFSEQ:NP_003126|H-INV:HIT000321326|VEGA:OTTHUMP00000159018	Tax_Id=9606 Gene_Symbol=SRP19 Signal recognition particle 19 kDa protein	1474	1	12.5	0.95	1475	1	27.8	1.06	1476	1	12.5	0.92	1477	1	12.5	1.08
IPI:IPI00295940.4	|SWISS-PROT:Q9UH99|TREMBL:B4E2A6;Q2T9F7|ENSEMBL:ENSP00000216064;ENSP00000383992;ENSP00000385740|REFSEQ:NP_001186509;NP_056189|H-INV:HIT000000393|VEGA:OTTHUMP00000198989;OTTHUMP00000199094	Tax_Id=9606 Gene_Symbol=SUN2 cDNA FLJ55508, highly similar to Sad1/unc-84-like protein 2	NA	NA	NA	NA	1475	1	6.5	0.37	NA	NA	NA	NA	1477	0.9719	3.8	0.17
IPI:IPI00296022.1	|SWISS-PROT:P07919|ENSEMBL:ENSP00000309565|REFSEQ:NP_005995|H-INV:HIT000305141|VEGA:OTTHUMP00000009481	Tax_Id=9606 Gene_Symbol=UQCRH Cytochrome b-c1 complex subunit 6, mitochondrial	NA	NA	NA	NA	NA	NA	NA	NA	1476	1	21.2	NA	1477	0.985	21.2	1.31
IPI:IPI00296099.6	|SWISS-PROT:P07996|TREMBL:A0PJG0;B4E3J7;Q59E99;Q7KYY3|ENSEMBL:ENSP00000260356|REFSEQ:NP_003237|H-INV:HIT000321462|VEGA:OTTHUMP00000165029	Tax_Id=9606 Gene_Symbol=THBS1 Thrombospondin-1	1474	1	3.2	1.32	NA	NA	NA	NA	1476	0.9812	24.5	1.24	1477	0.9998	3	1.19
IPI:IPI00296337.2	|SWISS-PROT:P78527-1|TREMBL:F5GX40|ENSEMBL:ENSP00000313420;ENSP00000441157|REFSEQ:NP_008835|H-INV:HIT000220021|VEGA:OTTHUMP00000237535	Tax_Id=9606 Gene_Symbol=PRKDC Isoform 1 of DNA-dependent protein kinase catalytic subunit	1474	1	15.8	1.06	1475	1	14.9	1.07	1476	1	16.6	1.11	1477	1	14.4	1.13
IPI:IPI00296485.6	|SWISS-PROT:Q66K74|TREMBL:A8K940|ENSEMBL:ENSP00000325313|REFSEQ:NP_060644|H-INV:HIT000265816	Tax_Id=9606 Gene_Symbol=MAP1S Microtubule-associated protein 1S	NA	NA	NA	NA	1475	1	2.5	1.07	NA	NA	NA	NA	1477	0.9777	2.5	1.03
IPI:IPI00296909.4	|SWISS-PROT:Q9UKK3|TREMBL:A0PJ82;B4E2S2|ENSEMBL:ENSP00000371419|REFSEQ:NP_006428|H-INV:HIT000072007|VEGA:OTTHUMP00000018130	Tax_Id=9606 Gene_Symbol=PARP4 Poly [ADP-ribose] polymerase 4	1474	0.9552	0.6	0.96	NA	NA	NA	NA	NA	NA	NA	NA	NA	NA	NA	NA
IPI:IPI00297084.7	|SWISS-PROT:P39656|TREMBL:B4DLI2|ENSEMBL:ENSP00000364188|REFSEQ:NP_005207|H-INV:HIT000031020|VEGA:OTTHUMP00000002882	Tax_Id=9606 Gene_Symbol=DDOST Dolichyl-diphosphooligosaccharide--protein glycosyltransferase 48 kDa subunit	NA	NA	NA	NA	NA	NA	NA	NA	1476	0.9999	16.7	0.64	1477	1	16.7	1.12
IPI:IPI00297455.6	|SWISS-PROT:Q9ULX6|TREMBL:B3KMD4;B4DJ74;Q9UF73|ENSEMBL:ENSP00000380557|REFSEQ:NP_055186|H-INV:HIT000029858	Tax_Id=9606 Gene_Symbol=AKAP8L A-kinase anchor protein 8-like	1474	1	8.5	1.16	1475	1	4	0.74	1476	1	2	0.95	1477	1	2	0.76
IPI:IPI00297655.4	|SWISS-PROT:Q04721|TREMBL:Q13560;Q96JU8;Q9UFD5|ENSEMBL:ENSP00000256646|REFSEQ:NP_077719|H-INV:HIT000077141|VEGA:OTTHUMP00000014035	Tax_Id=9606 Gene_Symbol=NOTCH2 Neurogenic locus notch homolog protein 2	NA	NA	NA	NA	1475	1	1	1.4	NA	NA	NA	NA	NA	NA	NA	NA
IPI:IPI00297779.7	|SWISS-PROT:P78371|TREMBL:A8K402;B5BTY7;B7Z243;B7Z7K4|ENSEMBL:ENSP00000299300|REFSEQ:NP_006422|H-INV:HIT000062801	Tax_Id=9606 Gene_Symbol=CCT2 T-complex protein 1 subunit beta	1474	1	24.9	1.03	NA	NA	NA	NA	1476	1	26.5	1.27	1477	1	30.1	1.1
IPI:IPI00297931.4	|SWISS-PROT:Q9UMZ2-1|ENSEMBL:ENSP00000005279|REFSEQ:NP_009178|VEGA:OTTHUMP00000164162	Tax_Id=9606 Gene_Symbol=SYNRG Isoform 1 of Synergin gamma	NA	NA	NA	NA	1475	1	3.2	0.74	1476	0.9946	2.5	0.98	1477	0.985	1.7	0.88
IPI:IPI00297982.7	|SWISS-PROT:P41091|TREMBL:A8K2Y2;B2R5N2;Q53HK3|ENSEMBL:ENSP00000253039|REFSEQ:NP_001406|H-INV:HIT000038713|VEGA:OTTHUMP00000023076	Tax_Id=9606 Gene_Symbol=EIF2S3 Eukaryotic translation initiation factor 2 subunit 3	1474	1	12.5	0.82	1475	1	16.7	1.1	1476	1	3	1.15	1477	0.969	3	1.31
IPI:IPI00298424.9	|SWISS-PROT:Q6XE24-4|ENSEMBL:ENSP00000273139|REFSEQ:NP_055298|VEGA:OTTHUMP00000208499	Tax_Id=9606 Gene_Symbol=RBMS3 Isoform 4 of RNA-binding motif, single-stranded-interacting protein 3	NA	NA	NA	NA	1475	0.977	3.7	1.24	NA	NA	NA	NA	NA	NA	NA	NA
IPI:IPI00298520.4	|TREMBL:B0YIW6;Q6MZV5|ENSEMBL:ENSP00000352385|VEGA:OTTHUMP00000232678	Tax_Id=9606 Gene_Symbol=ARCN1 Uncharacterized protein	1474	0.9676	6.3	0.89	NA	NA	NA	NA	NA	NA	NA	NA	NA	NA	NA	NA
IPI:IPI00298696.3	|SWISS-PROT:Q13428-2|TREMBL:Q59FZ2;Q9UFD4|ENSEMBL:ENSP00000325223|REFSEQ:NP_000347|VEGA:OTTHUMP00000160560	Tax_Id=9606 Gene_Symbol=TCOF1 Isoform 2 of Treacle protein	NA	NA	NA	NA	NA	NA	NA	NA	NA	NA	NA	NA	1477	1	1.7	0.8
IPI:IPI00298788.4	|SWISS-PROT:Q12906-1|ENSEMBL:ENSP00000315205|REFSEQ:NP_036350	Tax_Id=9606 Gene_Symbol=ILF3 Isoform 1 of Interleukin enhancer-binding factor 3	1474	1	25.5	0.81	1475	1	25.7	1.12	1476	1	31	1.3	1477	1	24.5	1.39
IPI:IPI00298789.2	|SWISS-PROT:Q12906-2|ENSEMBL:ENSP00000250241|REFSEQ:NP_004507	Tax_Id=9606 Gene_Symbol=ILF3 Isoform 2 of Interleukin enhancer-binding factor 3	1474	1	25.5	0.81	1475	1	25.7	1.12	1476	1	31	1.3	1477	1	24.5	1.39
IPI:IPI00298971.1	|SWISS-PROT:P04004|TREMBL:D9ZGG2|ENSEMBL:ENSP00000226218|REFSEQ:NP_000629|H-INV:HIT000304267|VEGA:OTTHUMP00000163323	Tax_Id=9606 Gene_Symbol=VTN Vitronectin	1474	0.9782	7	54.52	1475	0.977	7	13.47	NA	NA	NA	NA	1477	0.9821	7	13.49
IPI:IPI00299000.5	|SWISS-PROT:Q9UQ80|TREMBL:A8K6Y1;Q6PIN5|ENSEMBL:ENSP00000302886|REFSEQ:NP_006182|H-INV:HIT000270284	Tax_Id=9606 Gene_Symbol=PA2G4 Proliferation-associated protein 2G4	1474	1	48.7	0.93	1475	1	49.7	1.15	1476	1	55.3	0.98	1477	1	47.5	1.28
IPI:IPI00299084.1	|SWISS-PROT:P57088|TREMBL:A6QKW0|ENSEMBL:ENSP00000422473;ENSP00000427006;ENSP00000441455|REFSEQ:NP_060596|H-INV:HIT000019045|VEGA:OTTHUMP00000125225;OTTHUMP00000218397	Tax_Id=9606 Gene_Symbol=TMEM33 Transmembrane protein 33	NA	NA	NA	NA	NA	NA	NA	NA	NA	NA	NA	NA	1477	0.9835	5.4	1.44
IPI:IPI00299085.3	|SWISS-PROT:O60732|ENSEMBL:ENSP00000285879|REFSEQ:NP_005453|H-INV:HIT000064692|VEGA:OTTHUMP00000024183	Tax_Id=9606 Gene_Symbol=MAGEC1 Melanoma-associated antigen C1	1474	1	3.7	0.43	1475	1	1.4	3.17	1476	1	2.8	0.49	1477	0.985	1.4	3.05
IPI:IPI00299145.9	|SWISS-PROT:P48668|TREMBL:B4DRY0|ENSEMBL:ENSP00000252250|REFSEQ:NP_775109|H-INV:HIT000390375	Tax_Id=9606 Gene_Symbol=KRT6C Keratin, type II cytoskeletal 6C	NA	NA	NA	NA	NA	NA	NA	NA	1476	0.9884	4.5	5.81	NA	NA	NA	NA
IPI:IPI00299147.8	|SWISS-PROT:P55854|ENSEMBL:ENSP00000330343|REFSEQ:NP_008867|H-INV:HIT000288200|VEGA:OTTHUMP00000115275	Tax_Id=9606 Gene_Symbol=SUMO3 Small ubiquitin-related modifier 3	NA	NA	NA	NA	1475	0.9211	16.9	0.36	NA	NA	NA	NA	1477	0.9563	16.9	0.59
IPI:IPI00299149.2	|SWISS-PROT:P61956|ENSEMBL:ENSP00000391266|H-INV:HIT000280931|VEGA:OTTHUMP00000023877	Tax_Id=9606 Gene_Symbol=LOC728825;SUMO2 Small ubiquitin-related modifier 2	NA	NA	NA	NA	1475	0.9211	16.9	0.36	NA	NA	NA	NA	1477	0.9563	16.9	0.59
IPI:IPI00299219.1	|SWISS-PROT:O00622|TREMBL:Q53FA4;Q6FI18|ENSEMBL:ENSP00000398736|REFSEQ:NP_001545|H-INV:HIT000301364|VEGA:OTTHUMP00000012303	Tax_Id=9606 Gene_Symbol=CYR61 Protein CYR61	1474	1	6.9	1.12	1475	1	2.7	1.23	NA	NA	NA	NA	NA	NA	NA	NA
IPI:IPI00299254.4	|SWISS-PROT:O60841|TREMBL:A0JLR8;B3KM86;D3DVI5;Q05CQ1;Q8N5A0|ENSEMBL:ENSP00000289371|REFSEQ:NP_056988|H-INV:HIT000000466|VEGA:OTTHUMP00000203504	Tax_Id=9606 Gene_Symbol=EIF5B Eukaryotic translation initiation factor 5B	1474	1	16.1	1.01	1475	1	18	1.3	1476	1	5.7	0.98	1477	1	10	1.22
IPI:IPI00299507.6	|SWISS-PROT:Q15003|TREMBL:A8K4T8|ENSEMBL:ENSP00000240423|REFSEQ:NP_056156|H-INV:HIT000042233|VEGA:OTTHUMP00000161008	Tax_Id=9606 Gene_Symbol=NCAPH Condensin complex subunit 2	NA	NA	NA	NA	NA	NA	NA	NA	1476	0.933	7.1	0.28	NA	NA	NA	NA
IPI:IPI00299524.2	|SWISS-PROT:Q15021|TREMBL:B3KMS0;B3KY03;B4E0B7|ENSEMBL:ENSP00000325017|REFSEQ:NP_055680|H-INV:HIT000040480|VEGA:OTTHUMP00000238893	Tax_Id=9606 Gene_Symbol=NCAPD2 Condensin complex subunit 1	1474	0.9471	1.3	0.43	NA	NA	NA	NA	NA	NA	NA	NA	NA	NA	NA	NA
IPI:IPI00299571.5	|SWISS-PROT:Q15084-2|ENSEMBL:ENSP00000385385|VEGA:OTTHUMP00000200409	Tax_Id=9606 Gene_Symbol=PDIA6 Isoform 2 of Protein disulfide-isomerase A6	NA	NA	NA	NA	NA	NA	NA	NA	NA	NA	NA	NA	1477	0.9835	3.2	1.29
IPI:IPI00299573.12	|SWISS-PROT:P62424|TREMBL:Q5T8U4|ENSEMBL:ENSP00000361076|REFSEQ:NP_000963|H-INV:HIT000050841|VEGA:OTTHUMP00000022469	Tax_Id=9606 Gene_Symbol=RPL7A;SNORD24 60S ribosomal protein L7a	1474	1	28.9	0.74	1475	1	41	1.43	1476	1	30.8	0.95	1477	1	38	1.38
IPI:IPI00299608.3	|SWISS-PROT:Q99460-1|TREMBL:B2R6D0;Q05BX4;Q05CW6|ENSEMBL:ENSP00000309474|REFSEQ:NP_002798|H-INV:HIT000335021|VEGA:OTTHUMP00000164295	Tax_Id=9606 Gene_Symbol=PSMD1 Isoform 1 of 26S proteasome non-ATPase regulatory subunit 1	1474	1	7.9	1.21	1475	1	4.6	1.2	1476	1	9.2	0.74	1477	1	11	1.55
IPI:IPI00300074.4	|SWISS-PROT:Q9NSD9|TREMBL:A8K666;B4DFM0;B7ZB32;Q9BR63|ENSEMBL:ENSP00000281828|REFSEQ:NP_005678|H-INV:HIT000063688|VEGA:OTTHUMP00000164205	Tax_Id=9606 Gene_Symbol=FARSB Phenylalanyl-tRNA synthetase beta chain	1474	1	5.9	0.72	1475	1	13.6	1.41	1476	1	13.4	0.76	1477	1	4.8	1.43
IPI:IPI00300094.6	|SWISS-PROT:Q9H089|ENSEMBL:ENSP00000265245|REFSEQ:NP_060855|H-INV:HIT000263057|VEGA:OTTHUMP00000209073	Tax_Id=9606 Gene_Symbol=LSG1 Large subunit GTPase 1 homolog	1474	1	47.6	1.07	1475	1	45.4	0.96	1476	1	44.4	1.08	1477	1	45.6	1.08
IPI:IPI00300341.5	|SWISS-PROT:Q15369|ENSEMBL:ENSP00000284811;ENSP00000428074;ENSP00000428171;ENSP00000428334;ENSP00000429596;ENSP00000429906|REFSEQ:NP_001191786;NP_001191787;NP_001191788;NP_001191789;NP_001191790;NP_00	Tax_Id=9606 Gene_Symbol=TCEB1 Transcription elongation factor B polypeptide 1	1474	0.9782	15.7	1.48	1475	0.9791	15.7	0.92	1476	0.9805	15.7	1.09	1477	1	28.1	1.22
IPI:IPI00300371.5	|SWISS-PROT:Q15393-1|TREMBL:A8K6V3;B3KM77;B3KQH1|ENSEMBL:ENSP00000305790|REFSEQ:NP_036558|H-INV:HIT000243874|VEGA:OTTHUMP00000174907	Tax_Id=9606 Gene_Symbol=SF3B3 Isoform 1 of Splicing factor 3B subunit 3	NA	NA	NA	NA	NA	NA	NA	NA	1476	1	2.1	0.73	1477	1	5.3	1.2
IPI:IPI00300697.1	|SWISS-PROT:Q9H270|TREMBL:Q53FX3;Q658K0|REFSEQ:NP_068375|H-INV:HIT000261969	Tax_Id=9606 Gene_Symbol=VPS11 Vacuolar protein sorting-associated protein 11 homolog	1474	0.9029	1.6	0.49	NA	NA	NA	NA	NA	NA	NA	NA	NA	NA	NA	NA
IPI:IPI00300725.7	|SWISS-PROT:P02538|TREMBL:A8K2I0;B4DRU6;B4DWU6|ENSEMBL:ENSP00000369317|REFSEQ:NP_005545|H-INV:HIT000033986	Tax_Id=9606 Gene_Symbol=KRT6A Keratin, type II cytoskeletal 6A	NA	NA	NA	NA	NA	NA	NA	NA	1476	0.9884	4.5	5.81	NA	NA	NA	NA
IPI:IPI00300789.1	|SWISS-PROT:Q9NUL3-1|TREMBL:E9PF26|ENSEMBL:ENSP00000428756|REFSEQ:NP_001157852|H-INV:HIT000004626|VEGA:OTTHUMP00000226833	Tax_Id=9606 Gene_Symbol=STAU2 Isoform 1 of Double-stranded RNA-binding protein Staufen homolog 2	1474	1	7	0.41	1475	1	16.6	1.06	NA	NA	NA	NA	NA	NA	NA	NA
IPI:IPI00301082.1	|SWISS-PROT:P43355|TREMBL:A8IF97;Q8WX99|ENSEMBL:ENSP00000349085|REFSEQ:NP_004979|H-INV:HIT000038045|VEGA:OTTHUMP00000025911	Tax_Id=9606 Gene_Symbol=MAGEA1 Melanoma-associated antigen 1	NA	NA	NA	NA	NA	NA	NA	NA	1476	0.9767	3.9	0.35	NA	NA	NA	NA
IPI:IPI00301104.2	|SWISS-PROT:P43363|TREMBL:B2RAE8|ENSEMBL:ENSP00000244096;ENSP00000359347|REFSEQ:NP_001011543;NP_066386|H-INV:HIT000031707|VEGA:OTTHUMP00000025894	Tax_Id=9606 Gene_Symbol=MAGEA10 Melanoma-associated antigen 10	NA	NA	NA	NA	1475	0.9689	5.2	1.25	NA	NA	NA	NA	NA	NA	NA	NA
IPI:IPI00301154.3	|SWISS-PROT:Q9H361|TREMBL:Q2VIP3;Q3ZCS4;Q5VX58|ENSEMBL:ENSP00000281589|REFSEQ:NP_112241|H-INV:HIT000040293|VEGA:OTTHUMP00000018142	Tax_Id=9606 Gene_Symbol=PABPC3 Polyadenylate-binding protein 3	NA	NA	NA	NA	NA	NA	NA	NA	NA	NA	NA	NA	1477	1	16.2	0.94
IPI:IPI00301263.2	|SWISS-PROT:P27708|TREMBL:Q53SY7|ENSEMBL:ENSP00000264705|REFSEQ:NP_004332|H-INV:HIT000261917|VEGA:OTTHUMP00000122585	Tax_Id=9606 Gene_Symbol=CAD CAD protein	NA	NA	NA	NA	NA	NA	NA	NA	NA	NA	NA	NA	1477	0.9033	1.2	0.6
IPI:IPI00301279.3	|SWISS-PROT:Q9NZ01-2	Tax_Id=9606 Gene_Symbol=TECR Isoform 2 of Trans-2,3-enoyl-CoA reductase	NA	NA	NA	NA	NA	NA	NA	NA	1476	0.9807	6.4	1.35	NA	NA	NA	NA
IPI:IPI00301311.1	|SWISS-PROT:Q01105-2|TREMBL:B2RCX0|ENSEMBL:ENSP00000318012|REFSEQ:NP_003002|VEGA:OTTHUMP00000022286	Tax_Id=9606 Gene_Symbol=SET Isoform 2 of Protein SET	1474	1	25.3	0.98	1475	1	25.3	0.93	1476	1	38.3	1.2	1477	1	34.2	0.91
IPI:IPI00301364.3	|SWISS-PROT:P63208-1|ENSEMBL:ENSP00000231487;ENSP00000429686;ENSP00000429961|REFSEQ:NP_733779|H-INV:HIT000327307|VEGA:OTTHUMP00000159379;OTTHUMP00000228276;OTTHUMP00000228278	Tax_Id=9606 Gene_Symbol=SKP1 Isoform 1 of S-phase kinase-associated protein 1	1474	0.976	7.4	2.77	1475	0.9791	7.4	3.52	1476	1	16	0.95	1477	1	7.4	1.87
IPI:IPI00301923.4	|SWISS-PROT:P50750-1|ENSEMBL:ENSP00000362361|REFSEQ:NP_001252|H-INV:HIT000297348|VEGA:OTTHUMP00000022198	Tax_Id=9606 Gene_Symbol=MIR2861;CDK9 Isoform 1 of Cyclin-dependent kinase 9	1474	1	3.5	0.82	NA	NA	NA	NA	NA	NA	NA	NA	NA	NA	NA	NA
IPI:IPI00301936.4	|TREMBL:B4DVB8|ENSEMBL:ENSP00000264073	Tax_Id=9606 Gene_Symbol=ELAVL1 cDNA FLJ60076, highly similar to ELAV-like protein 1	1474	1	8.9	0.74	1475	1	7.4	1.29	NA	NA	NA	NA	NA	NA	NA	NA
IPI:IPI00302592.2	|SWISS-PROT:P21333-2|TREMBL:Q60FE6;Q6NXF2;Q8TES4|ENSEMBL:ENSP00000353467;ENSP00000416926|REFSEQ:NP_001447|VEGA:OTTHUMP00000024320	Tax_Id=9606 Gene_Symbol=FLNA Isoform 2 of Filamin-A	NA	NA	NA	NA	1475	0.9359	0.4	1.26	NA	NA	NA	NA	NA	NA	NA	NA
IPI:IPI00302647.4	|SWISS-PROT:Q6P1N0-1|TREMBL:Q24K25;Q9H8P7|ENSEMBL:ENSP00000313601|REFSEQ:NP_060191|H-INV:HIT000261688	Tax_Id=9606 Gene_Symbol=CC2D1A Isoform 1 of Coiled-coil and C2 domain-containing protein 1A	1474	0.9352	1.6	2.27	NA	NA	NA	NA	NA	NA	NA	NA	NA	NA	NA	NA
IPI:IPI00302712.4	|SWISS-PROT:Q13409-2|TREMBL:B4DPZ3;Q59GU5|ENSEMBL:ENSP00000263811;ENSP00000386591|VEGA:OTTHUMP00000205410	Tax_Id=9606 Gene_Symbol=DYNC1I2 Isoform 2B of Cytoplasmic dynein 1 intermediate chain 2	NA	NA	NA	NA	1475	1	3.9	1.1	1476	1	6.9	1.07	1477	1	21.1	1.09
IPI:IPI00302850.4	|SWISS-PROT:P62314|TREMBL:Q7Z5A3|ENSEMBL:ENSP00000300413|REFSEQ:NP_008869|H-INV:HIT000293006	Tax_Id=9606 Gene_Symbol=SNRPD1 Small nuclear ribonucleoprotein Sm D1	NA	NA	NA	NA	NA	NA	NA	NA	1476	1	16.8	0.97	1477	1	16.8	1.85
IPI:IPI00302925.4	|ENSEMBL:ENSP00000373811|VEGA:OTTHUMP00000096462	Tax_Id=9606 Gene_Symbol=CCT8 59 kDa protein	1474	1	20.6	0.92	1475	1	11.2	1.07	1476	1	15.9	0.96	1477	1	17.9	1.15
IPI:IPI00302927.6	|SWISS-PROT:P50991|TREMBL:A8K3C3;B7Z2Z8|ENSEMBL:ENSP00000377958|REFSEQ:NP_006421|H-INV:HIT000062814|VEGA:OTTHUMP00000201357	Tax_Id=9606 Gene_Symbol=CCT4 T-complex protein 1 subunit delta	1474	1	12	1.05	1475	1	16	0.95	1476	1	13.4	1.13	1477	1	14.9	1.24
IPI:IPI00303133.8	|SWISS-PROT:Q93079|ENSEMBL:ENSP00000348706|REFSEQ:NP_003515|H-INV:HIT000335404|VEGA:OTTHUMP00000016161	Tax_Id=9606 Gene_Symbol=HIST1H2BH Histone H2B type 1-H	1474	1	20.6	0.98	1475	1	20.6	0.63	1476	1	20.6	1.23	1477	0.9997	11.9	1.07
IPI:IPI00303207.3	|SWISS-PROT:P61221|ENSEMBL:ENSP00000296577|REFSEQ:NP_001035809;NP_002931|H-INV:HIT000037511|VEGA:OTTHUMP00000220305	Tax_Id=9606 Gene_Symbol=ABCE1 ATP-binding cassette sub-family E member 1	1474	1	15.7	0.86	1475	1	15.2	1.01	1476	0.9296	7.1	0.87	1477	0.9647	2.6	0.75
IPI:IPI00303292.2	|SWISS-PROT:P52294|TREMBL:B3KWR2;B3KXZ2;Q5BKZ2|ENSEMBL:ENSP00000343701|REFSEQ:NP_002255|H-INV:HIT000030841|VEGA:OTTHUMP00000215561	Tax_Id=9606 Gene_Symbol=KPNA1 Importin subunit alpha-1	1474	1	6.3	0.91	1475	0.9999	6.7	0.8	1476	0.9999	6.7	1.05	1477	0.9251	6.3	0.91
IPI:IPI00303476.1	|SWISS-PROT:P06576|TREMBL:Q0QEN7|ENSEMBL:ENSP00000262030|REFSEQ:NP_001677|H-INV:HIT000279396	Tax_Id=9606 Gene_Symbol=ATP5B ATP synthase subunit beta, mitochondrial	1474	1	9.8	0.82	1475	0.9791	9.8	1.32	NA	NA	NA	NA	1477	0.9071	9.8	1.47
IPI:IPI00304181.4	|SWISS-PROT:Q9H9G7-1|TREMBL:A8KA05;B4E1P5;Q6NXU1;Q96JZ0|ENSEMBL:ENSP00000362287|REFSEQ:NP_079128|H-INV:HIT000006101|VEGA:OTTHUMP00000008759	Tax_Id=9606 Gene_Symbol=EIF2C3 Isoform 1 of Protein argonaute-3	1474	1	2.6	1.01	NA	NA	NA	NA	NA	NA	NA	NA	NA	NA	NA	NA
IPI:IPI00304596.3	|SWISS-PROT:Q15233|TREMBL:A8K525;B7Z4C2|ENSEMBL:ENSP00000276079;ENSP00000362947;ENSP00000362963|REFSEQ:NP_001138880;NP_001138881;NP_031389|H-INV:HIT000031450|VEGA:OTTHUMP00000023506;OTTHUMP00000023507	Tax_Id=9606 Gene_Symbol=NONO Non-POU domain-containing octamer-binding protein	1474	1	25.4	0.74	1475	1	20.2	0.89	NA	NA	NA	NA	1477	1	18.7	0.17
IPI:IPI00304612.9	|SWISS-PROT:P40429|TREMBL:Q0VGL3;Q53H34;Q5QTS3;Q5VY36;Q8J015;Q9BSQ6|ENSEMBL:ENSP00000375730|REFSEQ:NP_036555|H-INV:HIT000049876|VEGA:OTTHUMP00000165841	Tax_Id=9606 Gene_Symbol=SNORD32A;RPL13A;SNORD33;SNORD34 60S ribosomal protein L13a	1474	1	19.7	0.71	1475	1	19.7	1.3	1476	1	16.3	0.93	1477	1	23.6	1.18
IPI:IPI00304692.1	|SWISS-PROT:P38159|TREMBL:B4E352|ENSEMBL:ENSP00000359645|REFSEQ:NP_002130|H-INV:HIT000032918|VEGA:OTTHUMP00000024132	Tax_Id=9606 Gene_Symbol=RBMX Heterogeneous nuclear ribonucleoprotein G	1474	1	9.5	0.99	NA	NA	NA	NA	NA	NA	NA	NA	1477	0.9777	7.1	1.33
IPI:IPI00304925.5	|SWISS-PROT:P08107|TREMBL:A8K5I0|ENSEMBL:ENSP00000364801;ENSP00000364802;ENSP00000375391;ENSP00000375399;ENSP00000393087;ENSP00000403530;ENSP00000404524;ENSP00000406359;ENSP00000408907|REFSEQ:NP_00533	Tax_Id=9606 Gene_Symbol=HSPA1B;HSPA1A Heat shock 70 kDa protein 1A/1B	1474	1	14.7	0.97	1475	1	15	1.36	1476	1	34.6	0.14	1477	1	42.9	8.61
IPI:IPI00305092.7	|SWISS-PROT:Q9BRP8-1|ENSEMBL:ENSP00000386156|REFSEQ:NP_115721|H-INV:HIT000032629	Tax_Id=9606 Gene_Symbol=WIBG Isoform 1 of Partner of Y14 and mago	1474	1	8.9	0.93	1475	1	17.2	1.08	NA	NA	NA	NA	NA	NA	NA	NA
IPI:IPI00305282.2	|SWISS-PROT:Q92878-1|TREMBL:A8K3I2;Q32P42|ENSEMBL:ENSP00000265335|REFSEQ:NP_005723|H-INV:HIT000220756|VEGA:OTTHUMP00000065927	Tax_Id=9606 Gene_Symbol=RAD50 Isoform 1 of DNA repair protein RAD50	1474	1	7.6	NA	1475	0.971	7.6	NA	1476	1	1.8	0.81	NA	NA	NA	NA
IPI:IPI00305344.7	|SWISS-PROT:Q6WCQ1-1|TREMBL:Q8N236|ENSEMBL:ENSP00000342379;ENSP00000379149|REFSEQ:NP_958431|VEGA:OTTHUMP00000065509	Tax_Id=9606 Gene_Symbol=MPRIP Isoform 1 of Myosin phosphatase Rho-interacting protein	1474	1	17.5	0.93	1475	1	27.7	1.17	1476	1	28.7	0.74	1477	1	27.4	1.78
IPI:IPI00305438.3	|SWISS-PROT:Q9H269-1|ENSEMBL:ENSP00000369810|REFSEQ:NP_072097|VEGA:OTTHUMP00000030047	Tax_Id=9606 Gene_Symbol=VPS16 Isoform 1 of Vacuolar protein sorting-associated protein 16 homolog	1474	0.9676	5.5	0.78	NA	NA	NA	NA	NA	NA	NA	NA	1477	0.9777	5.5	1.14
IPI:IPI00305439.3	|SWISS-PROT:Q9H269-2|ENSEMBL:ENSP00000369836|REFSEQ:NP_536338|VEGA:OTTHUMP00000030048	Tax_Id=9606 Gene_Symbol=VPS16 Isoform 2 of Vacuolar protein sorting-associated protein 16 homolog	1474	0.9676	5.5	0.78	NA	NA	NA	NA	NA	NA	NA	NA	1477	0.9777	5.5	1.14
IPI:IPI00306043.1	|SWISS-PROT:Q9Y5A9-1|TREMBL:B5BU99|ENSEMBL:ENSP00000362918;ENSP00000444660|REFSEQ:NP_001166599;NP_057342|H-INV:HIT000275073|VEGA:OTTHUMP00000003782	Tax_Id=9606 Gene_Symbol=YTHDF2 Isoform 1 of YTH domain family protein 2	1474	1	12.5	0.94	1475	1	6	1.21	1476	0.9999	4.3	1.2	1477	1	8.7	1.36
IPI:IPI00306332.4	|SWISS-PROT:P83731|ENSEMBL:ENSP00000377640|REFSEQ:NP_000977|H-INV:HIT000196873|VEGA:OTTHUMP00000214161	Tax_Id=9606 Gene_Symbol=RPL24 60S ribosomal protein L24	1474	1	24.8	0.57	1475	1	31.4	1.31	1476	1	41.3	0.82	1477	1	34.7	1.32
IPI:IPI00306369.3	|SWISS-PROT:Q08J23|TREMBL:A8K529|ENSEMBL:ENSP00000264670|REFSEQ:NP_060225|VEGA:OTTHUMP00000115518	Tax_Id=9606 Gene_Symbol=NSUN2 tRNA (cytosine(34)-C(5))-methyltransferase	1474	1	12.7	0.87	1475	1	12.6	1.16	1476	1	6.3	1.1	NA	NA	NA	NA
IPI:IPI00306400.9	|SWISS-PROT:Q9BW19|TREMBL:B4DMA8;B4E063|ENSEMBL:ENSP00000363647;ENSP00000393963;ENSP00000407885|REFSEQ:NP_002254|H-INV:HIT000388238|VEGA:OTTHUMP00000015534;OTTHUMP00000029296;OTTHUMP00000178701	Tax_Id=9606 Gene_Symbol=KIFC1 Kinesin-like protein KIFC1	1474	0.9718	1.9	0.86	1475	1	6.5	2.12	NA	NA	NA	NA	1477	1	6.5	2.47
IPI:IPI00306446.2	|SWISS-PROT:P17028-1|ENSEMBL:ENSP00000261332;ENSP00000382015|REFSEQ:NP_008896|H-INV:HIT000221055|VEGA:OTTHUMP00000163383	Tax_Id=9606 Gene_Symbol=ZNF24 Isoform 1 of Zinc finger protein 24	NA	NA	NA	NA	1475	0.9531	3.5	0.96	NA	NA	NA	NA	NA	NA	NA	NA
IPI:IPI00307092.2	|SWISS-PROT:Q15046-2|ENSEMBL:ENSP00000325448|REFSEQ:NP_001123561|VEGA:OTTHUMP00000174949	Tax_Id=9606 Gene_Symbol=KARS Isoform Mitochondrial of Lysyl-tRNA synthetase	1474	1	4.4	1.1	1475	1	8	1.12	1476	1	9.5	1.45	1477	0.9918	9.7	1
IPI:IPI00307259.12	|SWISS-PROT:O75165|TREMBL:A7E2Y5;B3KN02|ENSEMBL:ENSP00000260818|REFSEQ:NP_056083|H-INV:HIT000000403|VEGA:OTTHUMP00000216167	Tax_Id=9606 Gene_Symbol=DNAJC13 DnaJ homolog subfamily C member 13	1474	1	1.2	0.9	NA	NA	NA	NA	NA	NA	NA	NA	NA	NA	NA	NA
IPI:IPI00307359.8	|TREMBL:B3KPQ4|ENSEMBL:ENSP00000412733|REFSEQ:NP_683707|VEGA:OTTHUMP00000009941	Tax_Id=9606 Gene_Symbol=OSBPL9 oxysterol-binding protein-related protein 9 isoform f	NA	NA	NA	NA	1475	1	38.8	0.99	NA	NA	NA	NA	NA	NA	NA	NA
IPI:IPI00307680.1	|SWISS-PROT:Q96MD7-3|ENSEMBL:ENSP00000366230|VEGA:OTTHUMP00000021459	Tax_Id=9606 Gene_Symbol=C9orf85 Isoform 1 of Uncharacterized protein C9orf85	NA	NA	NA	NA	NA	NA	NA	NA	1476	1	17.2	1.03	1477	1	17.2	0.94
IPI:IPI00307757.4	|SWISS-PROT:Q9BZ71-1|TREMBL:A1A5C9|ENSEMBL:ENSP00000262483|REFSEQ:NP_112497|H-INV:HIT000389938|VEGA:OTTHUMP00000128203	Tax_Id=9606 Gene_Symbol=PITPNM3 Isoform 1 of Membrane-associated phosphatidylinositol transfer protein 3	NA	NA	NA	NA	NA	NA	NA	NA	1476	0.9775	3.8	NA	1477	1	2.6	NA
IPI:IPI00307758.7	|SWISS-PROT:O00562-1|TREMBL:B2R787|ENSEMBL:ENSP00000348772;ENSP00000437286|REFSEQ:NP_004901|VEGA:OTTHUMP00000236414	Tax_Id=9606 Gene_Symbol=PITPNM1 Isoform 1 of Membrane-associated phosphatidylinositol transfer protein 1	1474	1	16.9	1.02	1475	1	14.8	1.2	1476	1	12	1.08	1477	1	14.2	1.2
IPI:IPI00328319.8	|SWISS-PROT:Q09028-1|ENSEMBL:ENSP00000362592|REFSEQ:NP_005601|H-INV:HIT000323434|VEGA:OTTHUMP00000009691	Tax_Id=9606 Gene_Symbol=RBBP4 Isoform 1 of Histone-binding protein RBBP4	1474	1	7.4	1.1	1475	1	3.2	1.39	1476	1	13.4	1.02	1477	1	18	1.61
IPI:IPI00328328.3	|SWISS-PROT:Q14240-1|ENSEMBL:ENSP00000326381|REFSEQ:NP_001958|H-INV:HIT000049358|VEGA:OTTHUMP00000210098	Tax_Id=9606 Gene_Symbol=MIR1248;SNORA4;SNORD2;EIF4A2;SNORA81;SNORA63 Isoform 1 of Eukaryotic initiation factor 4A-II	1474	1	3.2	0.96	NA	NA	NA	NA	NA	NA	NA	NA	1477	0.9999	8.4	1.43
IPI:IPI00328354.7	|SWISS-PROT:Q9Y5V3-1|ENSEMBL:ENSP00000325333;ENSP00000364874;ENSP00000364927|REFSEQ:NP_001005332;NP_008917|VEGA:OTTHUMP00000023302;OTTHUMP00000023303;OTTHUMP00000023305	Tax_Id=9606 Gene_Symbol=MAGED1 Isoform 1 of Melanoma-associated antigen D1	1474	1	5	0.49	1475	0.9791	2.9	3.72	1476	1	5	0.64	NA	NA	NA	NA
IPI:IPI00328715.4	|SWISS-PROT:Q86UE4|ENSEMBL:ENSP00000338235|REFSEQ:NP_848927|H-INV:HIT000080935|VEGA:OTTHUMP00000227231	Tax_Id=9606 Gene_Symbol=MTDH Protein LYRIC	NA	NA	NA	NA	1475	0.9997	4.9	0.42	NA	NA	NA	NA	NA	NA	NA	NA
IPI:IPI00328737.2	|SWISS-PROT:Q86UK7-1|ENSEMBL:ENSP00000411409|REFSEQ:NP_835461|H-INV:HIT000053471	Tax_Id=9606 Gene_Symbol=ZNF598 Isoform 1 of Zinc finger protein 598	NA	NA	NA	NA	1475	0.9157	1.3	1.17	NA	NA	NA	NA	NA	NA	NA	NA
IPI:IPI00328753.1	|SWISS-PROT:Q86UP2-1|TREMBL:Q5GGW3|ENSEMBL:ENSP00000378720;ENSP00000378725;ENSP00000388807;ENSP00000432149|REFSEQ:NP_001072989;NP_891556|VEGA:OTTHUMP00000179009;OTTHUMP00000179010	Tax_Id=9606 Gene_Symbol=KTN1 Isoform 1 of Kinectin	1474	1	4.4	0.56	1475	1	3.5	1.52	1476	1	16.6	0.86	1477	1	16.8	1.25
IPI:IPI00328840.9	|TREMBL:E9PB61|ENSEMBL:ENSP00000421592|REFSEQ:NP_005773|H-INV:HIT000053776|VEGA:OTTHUMP00000218275	Tax_Id=9606 Gene_Symbol=THOC4 THO complex subunit 4	1474	1	29.2	0.98	1475	1	21.4	1.08	1476	1	29.2	1.09	1477	1	19.5	1.08
IPI:IPI00328987.3	|SWISS-PROT:Q13895|TREMBL:Q5T8J2|ENSEMBL:ENSP00000230340|REFSEQ:NP_004044|H-INV:HIT000053539|VEGA:OTTHUMP00000016385	Tax_Id=9606 Gene_Symbol=BYSL Bystin	1474	1	8.2	1	1475	1	9.6	1.21	NA	NA	NA	NA	1477	1	17	1.16
IPI:IPI00329005.2	|SWISS-PROT:Q6ULP2-2|ENSEMBL:ENSP00000238856|REFSEQ:NP_060127|H-INV:HIT000002562|VEGA:OTTHUMP00000202187	Tax_Id=9606 Gene_Symbol=AFTPH Isoform 2 of Aftiphilin	1474	1	5.7	1.26	1475	1	6.8	1.24	1476	1	9.7	1.02	1477	1	6.1	1.05
IPI:IPI00329036.2	|SWISS-PROT:Q8N5N7|ENSEMBL:ENSP00000363999|REFSEQ:NP_061924|H-INV:HIT000002975|VEGA:OTTHUMP00000021811	Tax_Id=9606 Gene_Symbol=MRPL50 39S ribosomal protein L50, mitochondrial	NA	NA	NA	NA	NA	NA	NA	NA	1476	0.9691	14.1	0.53	1477	0.9835	14.1	3.08
IPI:IPI00329512.3	|SWISS-PROT:P14678-3	Tax_Id=9606 Gene_Symbol=SNRPB Isoform SM-B1 of Small nuclear ribonucleoprotein-associated proteins B and B'	NA	NA	NA	NA	NA	NA	NA	NA	1476	0.9805	6.1	0.62	1477	0.9806	6.1	0.99
IPI:IPI00329572.5	|SWISS-PROT:Q9UKS6|TREMBL:D3DQR0|ENSEMBL:ENSP00000298838;ENSP00000440945|REFSEQ:NP_001171903;NP_001171904;NP_057307|H-INV:HIT000074852|VEGA:OTTHUMP00000234262	Tax_Id=9606 Gene_Symbol=PACSIN3 Protein kinase C and casein kinase substrate in neurons 3, isoform CRA_b	1474	1	9.3	0.87	1475	1	11.9	1.2	1476	1	7.2	0.85	NA	NA	NA	NA
IPI:IPI00329665.8	|SWISS-PROT:Q5QNW6|ENSEMBL:ENSP00000358164|REFSEQ:NP_001019770|H-INV:HIT000339684|VEGA:OTTHUMP00000013918	Tax_Id=9606 Gene_Symbol=HIST2H2BF Histone H2B type 2-F	1474	1	20.6	0.98	1475	1	20.6	0.63	1476	1	20.6	1.23	1477	0.9997	11.9	1.07
IPI:IPI00329692.3	|SWISS-PROT:P30419-1|TREMBL:Q96HI4|ENSEMBL:ENSP00000258960|REFSEQ:NP_066565|H-INV:HIT000032908	Tax_Id=9606 Gene_Symbol=NMT1 Isoform Long of Glycylpeptide N-tetradecanoyltransferase 1	1474	1	8.7	0.8	1475	1	11.3	1.79	NA	NA	NA	NA	NA	NA	NA	NA
IPI:IPI00329760.8	|SWISS-PROT:Q13438-1|TREMBL:Q9BR60|ENSEMBL:ENSP00000318165|REFSEQ:NP_006803|H-INV:HIT000058004	Tax_Id=9606 Gene_Symbol=OS9 Isoform 1 of Protein OS-9	NA	NA	NA	NA	NA	NA	NA	NA	NA	NA	NA	NA	1477	1	7.1	2.76
IPI:IPI00332936.1	|SWISS-PROT:Q7Z2W4-2|ENSEMBL:ENSP00000419855|REFSEQ:NP_078901|VEGA:OTTHUMP00000212201	Tax_Id=9606 Gene_Symbol=ZC3HAV1 Isoform 2 of Zinc finger CCCH-type antiviral protein 1	1474	1	8.2	0.88	1475	1	5.6	1.26	1476	1	3	0.9	1477	0.985	3	1.18
IPI:IPI00332950.5	|SWISS-PROT:Q9NR50-3	Tax_Id=9606 Gene_Symbol=EIF2B3 Isoform 3 of Translation initiation factor eIF-2B subunit gamma	1474	0.9552	8.6	0.76	NA	NA	NA	NA	NA	NA	NA	NA	1477	0.985	9.5	1.8
IPI:IPI00333541.6	|SWISS-PROT:P21333-1|TREMBL:E9KL45;Q60FE5|ENSEMBL:ENSP00000358866|REFSEQ:NP_001104026|H-INV:HIT000321833|VEGA:OTTHUMP00000024321	Tax_Id=9606 Gene_Symbol=FLNA Isoform 1 of Filamin-A	NA	NA	NA	NA	1475	0.9359	0.4	1.26	NA	NA	NA	NA	NA	NA	NA	NA
IPI:IPI00333696.6	|SWISS-PROT:Q9P2D3-3|ENSEMBL:ENSP00000346531	Tax_Id=9606 Gene_Symbol=HEATR5B Isoform 3 of HEAT repeat-containing protein 5B	NA	NA	NA	NA	1475	0.977	1.8	NA	NA	NA	NA	NA	NA	NA	NA	NA
IPI:IPI00334175.3	|SWISS-PROT:P26599-2|ENSEMBL:ENSP00000408096|REFSEQ:NP_114367	Tax_Id=9606 Gene_Symbol=PTBP1 Isoform 2 of Polypyrimidine tract-binding protein 1	1474	1	17.7	0.96	1475	1	17	1.27	NA	NA	NA	NA	NA	NA	NA	NA
IPI:IPI00334587.1	|SWISS-PROT:Q99729-2|TREMBL:B4DMY3;Q53F64|ENSEMBL:ENSP00000351108;ENSP00000425031|REFSEQ:NP_112556|H-INV:HIT000022511|VEGA:OTTHUMP00000223971;OTTHUMP00000223977	Tax_Id=9606 Gene_Symbol=HNRNPAB Isoform 2 of Heterogeneous nuclear ribonucleoprotein A/B	1474	1	28.2	0.94	1475	1	20.4	1.09	1476	1	23.6	0.75	1477	1	20.4	1.46
IPI:IPI00334627.3	|SWISS-PROT:A6NMY6|H-INV:HIT000196047	Tax_Id=9606 Gene_Symbol=ANXA2P2 Putative annexin A2-like protein	1474	1	14.4	0.81	NA	NA	NA	NA	1476	1	14.4	1.05	1477	1	21.6	1.78
IPI:IPI00334713.1	|SWISS-PROT:Q99729-3|ENSEMBL:ENSP00000348093;ENSP00000427465|REFSEQ:NP_004490|VEGA:OTTHUMP00000223973;OTTHUMP00000223974	Tax_Id=9606 Gene_Symbol=HNRNPAB Isoform 3 of Heterogeneous nuclear ribonucleoprotein A/B	1474	1	28.2	0.94	1475	1	20.4	1.09	1476	1	23.6	0.75	1477	1	20.4	1.46
IPI:IPI00334914.2	|SWISS-PROT:Q7Z2T5-1|TREMBL:B2R713;B4DXX1|ENSEMBL:ENSP00000356476|REFSEQ:NP_112196|H-INV:HIT000076354|VEGA:OTTHUMP00000033400	Tax_Id=9606 Gene_Symbol=TRMT1L Isoform 1 of TRMT1-like protein	1474	1	3.6	0.77	1475	0.9791	3.6	1.29	1476	1	5	0.76	1477	1	3.6	1.33
IPI:IPI00335589.5	|SWISS-PROT:Q9HC36|ENSEMBL:ENSP00000306080|REFSEQ:NP_060616|H-INV:HIT000072714|VEGA:OTTHUMP00000115320	Tax_Id=9606 Gene_Symbol=RNMTL1 RNA methyltransferase-like protein 1	1474	0.9634	2.6	0.74	NA	NA	NA	NA	NA	NA	NA	NA	NA	NA	NA	NA
IPI:IPI00335930.1	|SWISS-PROT:Q96EP5-2|ENSEMBL:ENSP00000337132|REFSEQ:NP_733829	Tax_Id=9606 Gene_Symbol=DAZAP1 Isoform 2 of DAZ-associated protein 1	1474	1	4	1.46	1475	1	8.2	1.02	1476	1	8.2	0.81	NA	NA	NA	NA
IPI:IPI00337325.3	|SWISS-PROT:O75330-1|ENSEMBL:ENSP00000351554|REFSEQ:NP_036616|VEGA:OTTHUMP00000160920	Tax_Id=9606 Gene_Symbol=HMMR Isoform 1 of Hyaluronan mediated motility receptor	1474	1	12.2	0.97	1475	1	13.6	1.22	1476	1	12.8	0.73	1477	1	10.2	1.26
IPI:IPI00337346.3	|SWISS-PROT:Q96NE9-3|ENSEMBL:ENSP00000452529	Tax_Id=9606 Gene_Symbol=FRMD6 Isoform 3 of FERM domain-containing protein 6	NA	NA	NA	NA	1475	1	10.2	1.1	1476	0.9026	10.2	1.07	1477	1	10.2	1.01
IPI:IPI00337544.7	|SWISS-PROT:Q5VU43-2|ENSEMBL:ENSP00000316434|REFSEQ:NP_001002811|VEGA:OTTHUMP00000015725	Tax_Id=9606 Gene_Symbol=PDE4DIP Isoform 2 of Myomegalin	1474	1	5.8	0.88	1475	0.977	1.7	NA	NA	NA	NA	NA	1477	1	2.5	1.37
IPI:IPI00337667.1	|SWISS-PROT:Q8TD16-2|ENSEMBL:ENSP00000349351|REFSEQ:NP_001003800|VEGA:OTTHUMP00000022790	Tax_Id=9606 Gene_Symbol=BICD2 Isoform 2 of Protein bicaudal D homolog 2	1474	1	3	1.13	1475	0.9139	1.5	1.05	NA	NA	NA	NA	NA	NA	NA	NA
IPI:IPI00337736.1	|SWISS-PROT:Q86UP2-2|TREMBL:Q3SWV9;Q6PDF7|ENSEMBL:ENSP00000391964|REFSEQ:NP_004977|H-INV:HIT000042142|VEGA:OTTHUMP00000179012	Tax_Id=9606 Gene_Symbol=KTN1 Isoform 2 of Kinectin	1474	1	4.4	0.56	1475	1	3.5	1.52	1476	1	16.6	0.86	1477	1	16.8	1.25
IPI:IPI00337772.4	|SWISS-PROT:O75330-3|TREMBL:Q6PIR6|ENSEMBL:ENSP00000377492|REFSEQ:NP_001136028|VEGA:OTTHUMP00000160919	Tax_Id=9606 Gene_Symbol=HMMR Isoform 3 of Hyaluronan mediated motility receptor	1474	1	12.2	0.97	1475	1	13.6	1.22	1476	1	12.8	0.73	1477	1	10.2	1.26
IPI:IPI00337823.1	|SWISS-PROT:Q9UNF1-2	Tax_Id=9606 Gene_Symbol=MAGED2 Isoform 2 of Melanoma-associated antigen D2	NA	NA	NA	NA	1475	0.973	4.2	NA	1476	0.9999	7.8	0.25	1477	1	5.1	4.04
IPI:IPI00339269.1	|SWISS-PROT:P17066|TREMBL:B2R6X5;B3KSM6;Q53FC7|ENSEMBL:ENSP00000310219|REFSEQ:NP_002146|VEGA:OTTHUMP00000032372	Tax_Id=9606 Gene_Symbol=HSPA6 Heat shock 70 kDa protein 6	1474	0.9738	5.3	0.92	NA	NA	NA	NA	1476	1	13.4	0.02	1477	1	20.2	7.87
IPI:IPI00339274.5	|SWISS-PROT:Q16777|ENSEMBL:ENSP00000332194|REFSEQ:NP_003508|H-INV:HIT000260048|VEGA:OTTHUMP00000033967	Tax_Id=9606 Gene_Symbol=HIST2H2AC Histone H2A type 2-C	1474	1	21.9	0.84	1475	0.954	14.8	1.28	NA	NA	NA	NA	NA	NA	NA	NA
IPI:IPI00339353.3	|SWISS-PROT:Q9NZN5-2|TREMBL:B4DGW2;B4E2K6;E9PMR6|ENSEMBL:ENSP00000349056;ENSP00000432984|REFSEQ:NP_001185594|VEGA:OTTHUMP00000231994	Tax_Id=9606 Gene_Symbol=ARHGEF12 Isoform 2 of Rho guanine nucleotide exchange factor 12	1474	1	2.1	1	1475	1	2.1	0.85	1476	1	0.8	1.12	1477	0.9791	0.8	1.08
IPI:IPI00373882.2	|TREMBL:A8MX32;C9JU95|ENSEMBL:ENSP00000401001|REFSEQ:NP_853536	Tax_Id=9606 Gene_Symbol=RFC3 replication factor C subunit 3 isoform 2	1474	0.9552	4.6	1.22	1475	0.9285	4.6	1.35	1476	1	4.6	1.34	NA	NA	NA	NA
IPI:IPI00374657.2	|SWISS-PROT:Q9P0L0-2|ENSEMBL:ENSP00000345656|REFSEQ:NP_003565|VEGA:OTTHUMP00000162362	Tax_Id=9606 Gene_Symbol=VAPA Isoform 2 of Vesicle-associated membrane protein-associated protein A	1474	1	28.9	1.03	1475	1	34.1	1.02	1476	1	51.4	1.05	NA	NA	NA	NA
IPI:IPI00374970.4	|SWISS-PROT:Q9P0V9-1|ENSEMBL:ENSP00000380824|REFSEQ:NP_653311|H-INV:HIT000071365|VEGA:OTTHUMP00000207015	Tax_Id=9606 Gene_Symbol=SEPT10 Isoform 1 of Septin-10	NA	NA	NA	NA	1475	1	38	0.6	NA	NA	NA	NA	NA	NA	NA	NA
IPI:IPI00375144.5	|SWISS-PROT:Q9BXP5-1|ENSEMBL:ENSP00000314491|REFSEQ:NP_056992|VEGA:OTTHUMP00000211336	Tax_Id=9606 Gene_Symbol=SRRT Isoform 1 of Serrate RNA effector molecule homolog	1474	1	4.4	1.05	1475	1	10.2	0.91	1476	1	11	0.77	1477	1	5.6	1.24
IPI:IPI00375358.2	|SWISS-PROT:P35251-1|ENSEMBL:ENSP00000371321|REFSEQ:NP_001191676|VEGA:OTTHUMP00000125201	Tax_Id=9606 Gene_Symbol=RFC1 Isoform 1 of Replication factor C subunit 1	1474	1	1	0.7	NA	NA	NA	NA	NA	NA	NA	NA	NA	NA	NA	NA
IPI:IPI00375359.2	|SWISS-PROT:P35251-2|TREMBL:Q14756|ENSEMBL:ENSP00000261424|REFSEQ:NP_002904|H-INV:HIT000053669|VEGA:OTTHUMP00000218411	Tax_Id=9606 Gene_Symbol=RFC1 Isoform 2 of Replication factor C subunit 1	1474	1	1	0.7	NA	NA	NA	NA	NA	NA	NA	NA	NA	NA	NA	NA
IPI:IPI00375370.1	|TREMBL:Q53GB2|ENSEMBL:ENSP00000336566|VEGA:OTTHUMP00000158855	Tax_Id=9606 Gene_Symbol=SEC13 SEC13-like 1 isoform b variant	1474	1	39.6	1.56	1475	1	43.8	0.65	1476	1	34.7	1.35	1477	1	36	0.73
IPI:IPI00375380.4	|SWISS-PROT:Q9UNM6-2|ENSEMBL:ENSP00000396937|REFSEQ:NP_787128|VEGA:OTTHUMP00000230665	Tax_Id=9606 Gene_Symbol=PSMD13 Isoform 2 of 26S proteasome non-ATPase regulatory subunit 13	NA	NA	NA	NA	1475	0.973	10	NA	NA	NA	NA	NA	1477	0.9439	10	NA
IPI:IPI00375407.1	|SWISS-PROT:Q96HY6-2|ENSEMBL:ENSP00000369548;ENSP00000369561|VEGA:OTTHUMP00000030088	Tax_Id=9606 Gene_Symbol=DDRGK1 Isoform 2 of DDRGK domain-containing protein 1	NA	NA	NA	NA	NA	NA	NA	NA	1476	0.9805	10.9	1.38	1477	1	15.3	1.4
IPI:IPI00375832.1	|SWISS-PROT:Q9UJX6-2	Tax_Id=9606 Gene_Symbol=ANAPC2 Isoform 2 of Anaphase-promoting complex subunit 2	NA	NA	NA	NA	NA	NA	NA	NA	NA	NA	NA	NA	1477	0.9238	1.8	0.96
IPI:IPI00376005.2	|SWISS-PROT:P63241-2|ENSEMBL:ENSP00000336702|REFSEQ:NP_001137232|H-INV:HIT000250756	Tax_Id=9606 Gene_Symbol=EIF5A Isoform 2 of Eukaryotic translation initiation factor 5A-1	NA	NA	NA	NA	NA	NA	NA	NA	NA	NA	NA	NA	1477	0.9647	15.6	7.92
IPI:IPI00376119.1	|SWISS-PROT:P22694-2|TREMBL:B4E2L0|ENSEMBL:ENSP00000359719|REFSEQ:NP_891993|VEGA:OTTHUMP00000011666	Tax_Id=9606 Gene_Symbol=PRKACB Isoform 2 of cAMP-dependent protein kinase catalytic subunit beta	NA	NA	NA	NA	NA	NA	NA	NA	1476	0.9786	3.8	2.18	1477	0.9748	3.8	0.78
IPI:IPI00376215.2	|SWISS-PROT:P78527-2|TREMBL:B4DL41;E7EUY0|ENSEMBL:ENSP00000345182;ENSP00000442177|REFSEQ:NP_001075109|VEGA:OTTHUMP00000237534	Tax_Id=9606 Gene_Symbol=PRKDC Isoform 2 of DNA-dependent protein kinase catalytic subunit	1474	1	15.8	1.06	1475	1	14.9	1.07	NA	NA	NA	NA	NA	NA	NA	NA
IPI:IPI00376312.1	|SWISS-PROT:Q13042-2|TREMBL:B2RCW0|ENSEMBL:ENSP00000252457|VEGA:OTTHUMP00000018786	Tax_Id=9606 Gene_Symbol=CDC16 Isoform 2 of Cell division cycle protein 16 homolog	1474	1	4.4	1.05	1475	0.9791	3	1.9	1476	1	15.8	1.33	1477	1	14.8	1.25
IPI:IPI00376313.1	|SWISS-PROT:Q13042-3	Tax_Id=9606 Gene_Symbol=CDC16 Isoform 3 of Cell division cycle protein 16 homolog	1474	1	4.4	1.05	1475	0.9791	3	1.9	1476	1	15.8	1.33	1477	1	14.8	1.25
IPI:IPI00376496.1	|SWISS-PROT:Q14161-10|ENSEMBL:ENSP00000391813|REFSEQ:NP_001128685	Tax_Id=9606 Gene_Symbol=GIT2 Isoform 10 of ARF GTPase-activating protein GIT2	NA	NA	NA	NA	1475	1	10.2	0.82	1476	1	13.3	1.39	1477	1	7.7	0.97
IPI:IPI00376798.3	|SWISS-PROT:P62913-1|TREMBL:Q08ES8;Q5VVD0|ENSEMBL:ENSP00000363676|REFSEQ:NP_000966|H-INV:HIT000191669|VEGA:OTTHUMP00000002956	Tax_Id=9606 Gene_Symbol=RPL11 Isoform 1 of 60S ribosomal protein L11	1474	1	37.3	0.59	1475	1	33.9	1.67	1476	1	29.9	0.83	1477	1	29.4	1.43
IPI:IPI00376888.10	|TREMBL:E9PL24;F8WAP5|ENSEMBL:ENSP00000358359;ENSP00000433392|VEGA:OTTHUMP00000230075	Tax_Id=9606 Gene_Symbol=PDE4DIP Uncharacterized protein	1474	1	5.8	0.88	1475	0.977	1.7	NA	NA	NA	NA	NA	1477	1	2.5	1.37
IPI:IPI00377264.4	|SWISS-PROT:Q8TEY7-2|TREMBL:Q9Y417|ENSEMBL:ENSP00000359830|REFSEQ:NP_963918|H-INV:HIT000018913|VEGA:OTTHUMP00000011234	Tax_Id=9606 Gene_Symbol=USP33 Isoform 2 of Ubiquitin carboxyl-terminal hydrolase 33	1474	0.9999	18	0.78	1475	1	5.8	1.77	1476	1	18	0.52	1477	1	10	2.48
IPI:IPI00382470.3	|SWISS-PROT:P07900-2|TREMBL:Q86SX1|ENSEMBL:ENSP00000335153|REFSEQ:NP_001017963	Tax_Id=9606 Gene_Symbol=HSP90AA1 Isoform 2 of Heat shock protein HSP 90-alpha	NA	NA	NA	NA	NA	NA	NA	NA	NA	NA	NA	NA	1477	0.9998	9	3.55
IPI:IPI00382516.5	|SWISS-PROT:Q99873-2|TREMBL:Q5U8W9;Q8WUW5|ENSEMBL:ENSP00000375724|REFSEQ:NP_938074|H-INV:HIT000325622|VEGA:OTTHUMP00000236176	Tax_Id=9606 Gene_Symbol=PRMT1 protein arginine N-methyltransferase 1 isoform 3	1474	0.9352	13.3	0.92	NA	NA	NA	NA	1476	0.9999	29.2	0.91	1477	0.9821	15.9	0.94
IPI:IPI00382551.1	|SWISS-PROT:Q8IXJ6-2|ENSEMBL:ENSP00000375931|REFSEQ:NP_085096|VEGA:OTTHUMP00000197461	Tax_Id=9606 Gene_Symbol=SIRT2 Isoform 2 of NAD-dependent deacetylase sirtuin-2	1474	1	29.5	1.03	1475	1	13.3	1.05	1476	1	39.1	1.01	1477	1	39.6	1.04
IPI:IPI00382553.1	|SWISS-PROT:Q8IXJ6-4|TREMBL:E7EWX6|ENSEMBL:ENSP00000351809;ENSP00000404309|REFSEQ:NP_001180215|VEGA:OTTHUMP00000197465	Tax_Id=9606 Gene_Symbol=SIRT2 Isoform 4 of NAD-dependent deacetylase sirtuin-2	1474	1	29.5	1.03	1475	1	13.3	1.05	1476	1	39.1	1.01	1477	1	39.6	1.04
IPI:IPI00382697.2	|SWISS-PROT:O75369-3|ENSEMBL:ENSP00000232447	Tax_Id=9606 Gene_Symbol=FLNB Isoform 3 of Filamin-B	NA	NA	NA	NA	1475	0.9359	0.4	1.26	NA	NA	NA	NA	NA	NA	NA	NA
IPI:IPI00382698.2	|SWISS-PROT:O75369-4|TREMBL:Q8WXT3|ENSEMBL:ENSP00000349819;ENSP00000419954|VEGA:OTTHUMP00000214212	Tax_Id=9606 Gene_Symbol=FLNB Isoform 4 of Filamin-B	NA	NA	NA	NA	1475	0.9359	0.4	1.26	NA	NA	NA	NA	NA	NA	NA	NA
IPI:IPI00382699.2	|SWISS-PROT:O75369-5	Tax_Id=9606 Gene_Symbol=FLNB Isoform 5 of Filamin-B	NA	NA	NA	NA	1475	0.9359	0.4	1.26	NA	NA	NA	NA	NA	NA	NA	NA
IPI:IPI00382756.1	|SWISS-PROT:O43660-2|ENSEMBL:ENSP00000303191|REFSEQ:NP_001188493|VEGA:OTTHUMP00000220178	Tax_Id=9606 Gene_Symbol=PLRG1 Isoform 2 of Pleiotropic regulator 1	NA	NA	NA	NA	NA	NA	NA	NA	NA	NA	NA	NA	1477	0.9411	5.3	NA
IPI:IPI00383078.5	|TREMBL:Q8TEN0	Tax_Id=9606 Gene_Symbol=MAGED1 FLJ00163 protein (Fragment)	1474	1	5	0.49	1475	0.9791	2.9	3.72	1476	1	5	0.64	NA	NA	NA	NA
IPI:IPI00383296.5	|SWISS-PROT:P52272-2|ENSEMBL:ENSP00000325732|REFSEQ:NP_112480|H-INV:HIT000064985	Tax_Id=9606 Gene_Symbol=HNRNPM Isoform 2 of Heterogeneous nuclear ribonucleoprotein M	1474	1	4.6	1.43	NA	NA	NA	NA	NA	NA	NA	NA	NA	NA	NA	NA
IPI:IPI00383332.2	|SWISS-PROT:Q8IUF8-2|ENSEMBL:ENSP00000327424;ENSP00000424955|VEGA:OTTHUMP00000217527	Tax_Id=9606 Gene_Symbol=MINA Isoform 2 of MYC-induced nuclear antigen	1474	0.9552	12.5	NA	NA	NA	NA	NA	NA	NA	NA	NA	NA	NA	NA	NA
IPI:IPI00383573.1	|TREMBL:Q7KYV2;Q99648	Tax_Id=9606 Gene_Symbol=SEPT5 Septin (Fragment)	1474	1	15	1.41	1475	1	10.3	0.88	1476	1	6.3	1.43	1477	1	12	1.05
IPI:IPI00383680.3	|TREMBL:A6NKT1;B4DJL0;Q5JYR6|ENSEMBL:ENSP00000362724|REFSEQ:NP_001129243|VEGA:OTTHUMP00000030902	Tax_Id=9606 Gene_Symbol=RPN2 dolichyl-diphosphooligosaccharide--protein glycosyltransferase subunit 2 isoform 2 precursor	1474	0.9999	2.9	0.88	1475	1	6.5	1.11	1476	1	10.7	0.96	1477	1	8.8	1.3
IPI:IPI00384173.1	|TREMBL:E7ERB2;Q9UIS4	Tax_Id=9606 Gene_Symbol=SNRPB Small nuclear ribonucleoprotein B'	NA	NA	NA	NA	NA	NA	NA	NA	1476	0.9805	6.1	0.62	1477	0.9806	6.1	0.99
IPI:IPI00384182.1	|SWISS-PROT:Q96MD7-1|ENSEMBL:ENSP00000334289|REFSEQ:NP_872311|H-INV:HIT000053787|VEGA:OTTHUMP00000021460	Tax_Id=9606 Gene_Symbol=C9orf85 Isoform 2 of Uncharacterized protein C9orf85	1474	1	15.9	0.92	NA	NA	NA	NA	1476	1	17.2	1.03	1477	1	17.2	0.94
IPI:IPI00384265.5	|SWISS-PROT:Q9NZB2-6|ENSEMBL:ENSP00000334918	Tax_Id=9606 Gene_Symbol=FAM120A Isoform F of Constitutive coactivator of PPAR-gamma-like protein 1	1474	1	8.2	0.9	1475	1	8.2	1.17	1476	1	5.3	0.97	1477	0.9995	1.9	NA
IPI:IPI00384697.2	|SWISS-PROT:P02768-2	Tax_Id=9606 Gene_Symbol=ALB Isoform 2 of Serum albumin	1474	1	6.1	38.09	1475	1	10.3	385.36	1476	1	6.1	320.37	1477	0.9835	3.8	9.42
IPI:IPI00384722.2	|SWISS-PROT:Q5UCC4-2|ENSEMBL:ENSP00000366117|REFSEQ:NP_778233|H-INV:HIT000085185	Tax_Id=9606 Gene_Symbol=C19orf63 Isoform 2 of UPF0510 protein INM02	NA	NA	NA	NA	NA	NA	NA	NA	NA	NA	NA	NA	1477	0.9748	6.7	1.66
IPI:IPI00384836.2	|SWISS-PROT:Q16666-5|ENSEMBL:ENSP00000352740|VEGA:OTTHUMP00000035194	Tax_Id=9606 Gene_Symbol=IFI16 Isoform 4 of Gamma-interferon-inducible protein 16	1474	0.9352	12.6	1.27	NA	NA	NA	NA	NA	NA	NA	NA	NA	NA	NA	NA
IPI:IPI00384861.3	|SWISS-PROT:Q9Y2X7-1|TREMBL:B4DS81;Q6PIN6|ENSEMBL:ENSP00000225394|REFSEQ:NP_054749|VEGA:OTTHUMP00000163605	Tax_Id=9606 Gene_Symbol=GIT1 Isoform 1 of ARF GTPase-activating protein GIT1	1474	1	21.3	1.28	1475	1	20.4	0.93	1476	1	19.8	1.39	1477	1	20.2	1
IPI:IPI00385267.4	|SWISS-PROT:P08240|TREMBL:B4E0H3;Q6IAX9|ENSEMBL:ENSP00000328023|REFSEQ:NP_003130|H-INV:HIT000036289|VEGA:OTTHUMP00000231106	Tax_Id=9606 Gene_Symbol=SRPR Signal recognition particle receptor subunit alpha	1474	1	5.2	1.12	1475	0.977	2.3	0.94	NA	NA	NA	NA	NA	NA	NA	NA
IPI:IPI00385404.2	|TREMBL:E9PC80;Q7Z6F6|ENSEMBL:ENSP00000385014|REFSEQ:NP_001129124|VEGA:OTTHUMP00000201320	Tax_Id=9606 Gene_Symbol=EIF2AK2 interferon-induced, double-stranded RNA-activated protein kinase isoform b	NA	NA	NA	NA	NA	NA	NA	NA	NA	NA	NA	NA	1477	1	7.3	1.19
IPI:IPI00385511.7	|TREMBL:A8MYY3|ENSEMBL:ENSP00000383006	Tax_Id=9606 Gene_Symbol=TNRC6B Uncharacterized protein	1474	1	13.1	1.33	1475	1	12.5	0.9	1476	1	13.6	1.1	1477	1	18.3	1.16
IPI:IPI00385786.3	|TREMBL:B3KVY2;Q8NAK9|ENSEMBL:ENSP00000353089	Tax_Id=9606 Gene_Symbol=SRSF2 cDNA FLJ35170 fis, clone PLACE6012942, highly similar to SPLICING FACTOR, ARGININE/SERINE-RICH 2	NA	NA	NA	NA	NA	NA	NA	NA	NA	NA	NA	NA	1477	0.9251	4	0.96
IPI:IPI00385834.3	|SWISS-PROT:Q07666-2	Tax_Id=9606 Gene_Symbol=KHDRBS1 Isoform 2 of KH domain-containing, RNA-binding, signal transduction-associated protein 1	1474	0.9676	3.5	0.94	1475	1	8.4	1.14	1476	1	8.4	0.93	NA	NA	NA	NA
IPI:IPI00385928.2	|SWISS-PROT:Q8NC60|TREMBL:B3KY51|ENSEMBL:ENSP00000264230|REFSEQ:NP_115689|H-INV:HIT000048569|VEGA:OTTHUMP00000158975	Tax_Id=9606 Gene_Symbol=C4orf14 Uncharacterized protein C4orf14	NA	NA	NA	NA	1475	1	2	0.5	1476	0.9999	2	0.66	NA	NA	NA	NA
IPI:IPI00386533.4	|SWISS-PROT:Q04637-6|TREMBL:Q96I65|ENSEMBL:ENSP00000404754|VEGA:OTTHUMP00000233411	Tax_Id=9606 Gene_Symbol=EIF4G1 Isoform E of Eukaryotic translation initiation factor 4 gamma 1	1474	1	12.8	1.02	1475	1	20.2	1.01	1476	1	9.3	1.41	1477	1	7.5	0.9
IPI:IPI00386885.1	|TREMBL:Q96K98|ENSEMBL:ENSP00000401482	Tax_Id=9606 Gene_Symbol=SRP68 cDNA FLJ14414 fis, clone HEMBA1004847, highly similar to SIGNAL RECOGNITION PARTICLE 68 KD PROTEIN	NA	NA	NA	NA	NA	NA	NA	NA	1476	1	18	0.91	NA	NA	NA	NA
IPI:IPI00394838.3	|TREMBL:B4DIM0|ENSEMBL:ENSP00000345398;ENSP00000377474|REFSEQ:NP_942127|VEGA:OTTHUMP00000164773	Tax_Id=9606 Gene_Symbol=ACLY cDNA FLJ56442, highly similar to ATP-citrate synthase	1474	1	5.9	1	1475	0.975	1.8	1.23	1476	1	4.5	0.72	1477	1	3.1	1.67
IPI:IPI00394877.1	|TREMBL:A6NJW1|ENSEMBL:ENSP00000344707|REFSEQ:NP_940993	Tax_Id=9606 Gene_Symbol=BSG basigin isoform 4	NA	NA	NA	NA	NA	NA	NA	NA	NA	NA	NA	NA	1477	0.9591	8	24.42
IPI:IPI00395002.1	|SWISS-PROT:Q9NSC5-1|TREMBL:B2RA10;Q5U0L9|ENSEMBL:ENSP00000376162;ENSP00000439937;ENSP00000446026|REFSEQ:NP_001139194;NP_004829|H-INV:HIT000284008	Tax_Id=9606 Gene_Symbol=HOMER3 Isoform 1 of Homer protein homolog 3	1474	0.9431	3.7	1.22	1475	0.9322	3.7	0.89	1476	0.9805	3.7	1.06	NA	NA	NA	NA
IPI:IPI00395003.1	|SWISS-PROT:Q9NSC5-2|ENSEMBL:ENSP00000348150;ENSP00000396154|REFSEQ:NP_001139193	Tax_Id=9606 Gene_Symbol=HOMER3 Isoform 2 of Homer protein homolog 3	1474	0.9431	3.7	1.22	1475	0.9322	3.7	0.89	1476	0.9805	3.7	1.06	NA	NA	NA	NA
IPI:IPI00395347.3	|SWISS-PROT:Q71RC2-1|ENSEMBL:ENSP00000381490|REFSEQ:NP_443111|VEGA:OTTHUMP00000224650	Tax_Id=9606 Gene_Symbol=LARP4 Isoform 1 of La-related protein 4	1474	0.9999	4.3	1.4	1475	0.9999	4	1.54	1476	0.9599	2.9	1.5	1477	1	6.5	1.34
IPI:IPI00395527.2	|SWISS-PROT:Q8IUF8-4|ENSEMBL:ENSP00000353395|REFSEQ:NP_116167|VEGA:OTTHUMP00000217526	Tax_Id=9606 Gene_Symbol=MINA Isoform 4 of MYC-induced nuclear antigen	1474	0.9552	12.5	NA	NA	NA	NA	NA	NA	NA	NA	NA	NA	NA	NA	NA
IPI:IPI00395568.1	|SWISS-PROT:Q8IWS0-1|ENSEMBL:ENSP00000329097;ENSP00000359839|REFSEQ:NP_001015877;NP_115834|H-INV:HIT000001538|VEGA:OTTHUMP00000024062;OTTHUMP00000024065	Tax_Id=9606 Gene_Symbol=PHF6 Isoform 1 of PHD finger protein 6	NA	NA	NA	NA	NA	NA	NA	NA	NA	NA	NA	NA	1477	0.9733	3.3	1.1
IPI:IPI00395654.7	|SWISS-PROT:P22694-1|TREMBL:B2RB89;B7ZA00|ENSEMBL:ENSP00000359723|REFSEQ:NP_002722|H-INV:HIT000195565|VEGA:OTTHUMP00000011663	Tax_Id=9606 Gene_Symbol=PRKACB Isoform 1 of cAMP-dependent protein kinase catalytic subunit beta	NA	NA	NA	NA	NA	NA	NA	NA	1476	0.9786	3.8	2.18	1477	0.9748	3.8	0.78
IPI:IPI00395674.1	|SWISS-PROT:P14678-2|TREMBL:B4DVD6;Q66K91|ENSEMBL:ENSP00000370746|REFSEQ:NP_003082|H-INV:HIT000299972|VEGA:OTTHUMP00000030012	Tax_Id=9606 Gene_Symbol=SNRPB Isoform SM-B of Small nuclear ribonucleoprotein-associated proteins B and B'	NA	NA	NA	NA	NA	NA	NA	NA	1476	0.9805	6.1	0.62	1477	0.9806	6.1	0.99
IPI:IPI00395837.3	|ENSEMBL:ENSP00000340901|REFSEQ:NP_954660|VEGA:OTTHUMP00000224649	Tax_Id=9606 Gene_Symbol=LARP4 la-related protein 4 isoform c	1474	0.9999	4.3	1.4	1475	0.9999	4	1.54	1476	0.9599	2.9	1.5	1477	1	6.5	1.34
IPI:IPI00395865.4	|SWISS-PROT:Q16576|TREMBL:Q5JNZ9;Q6FHQ0|ENSEMBL:ENSP00000369427|REFSEQ:NP_002884|H-INV:HIT000323350|VEGA:OTTHUMP00000022992	Tax_Id=9606 Gene_Symbol=RBBP7 Histone-binding protein RBBP7	NA	NA	NA	NA	1475	1	3.2	1.39	NA	NA	NA	NA	1477	0.9996	7.1	0.78
IPI:IPI00395998.5	|SWISS-PROT:P62910|ENSEMBL:ENSP00000380156;ENSP00000380158;ENSP00000388674;ENSP00000416429|REFSEQ:NP_000985;NP_001007074;NP_001007075|H-INV:HIT000276177|VEGA:OTTHUMP00000160235;OTTHUMP00000207905;OTTH	Tax_Id=9606 Gene_Symbol=RPL32 60S ribosomal protein L32	1474	1	36.8	0.62	1475	1	54.1	1.36	1476	1	34.6	0.78	1477	1	36.8	1.29
IPI:IPI00396131.4	|SWISS-PROT:Q7Z739|TREMBL:B4DPX9;Q658Z6;Q8N3V9;Q8NA80;Q96MZ5|REFSEQ:NP_689971|H-INV:HIT000053845	Tax_Id=9606 Gene_Symbol=YTHDF3 cDNA FLJ56221, highly similar to YTH domain protein 3	1474	1	20.2	0.96	1475	1	23.6	1.29	1476	1	7	1.01	1477	1	20.1	1.2
IPI:IPI00396171.4	|SWISS-PROT:P27816-1|ENSEMBL:ENSP00000353375|REFSEQ:NP_002366|H-INV:HIT000218525|VEGA:OTTHUMP00000210722	Tax_Id=9606 Gene_Symbol=MAP4 Isoform 1 of Microtubule-associated protein 4	1474	0.9984	18.1	0.84	NA	NA	NA	NA	1476	1	13.6	0.78	1477	1	9.7	1.98
IPI:IPI00396279.3	|SWISS-PROT:Q7Z460-1|TREMBL:C9JW97|ENSEMBL:ENSP00000263710|REFSEQ:NP_056097	Tax_Id=9606 Gene_Symbol=CLASP1 Isoform 1 of CLIP-associating protein 1	NA	NA	NA	NA	1475	1	2.7	1.11	NA	NA	NA	NA	NA	NA	NA	NA
IPI:IPI00396321.1	|SWISS-PROT:Q96AG4|TREMBL:B2RE83|ENSEMBL:ENSP00000225972|REFSEQ:NP_060979|H-INV:HIT000086125|VEGA:OTTHUMP00000221187	Tax_Id=9606 Gene_Symbol=LRRC59 Leucine-rich repeat-containing protein 59	1474	1	37.8	0.9	1475	1	33.6	1.29	1476	1	21.2	0.88	1477	1	26.1	1.21
IPI:IPI00396370.6	|SWISS-PROT:P55884-1|TREMBL:A4D210;Q86UM1|ENSEMBL:ENSP00000354125;ENSP00000380206|REFSEQ:NP_001032360;NP_003742|H-INV:HIT000030194|VEGA:OTTHUMP00000024457;OTTHUMP00000115601	Tax_Id=9606 Gene_Symbol=EIF3B Isoform 1 of Eukaryotic translation initiation factor 3 subunit B	1474	1	32	1.01	1475	1	33.6	0.99	1476	1	34.2	1.05	1477	1	29.5	1.04
IPI:IPI00396378.3	|SWISS-PROT:P22626-1|ENSEMBL:ENSP00000346694;ENSP00000354021|REFSEQ:NP_112533|H-INV:HIT000195300|VEGA:OTTHUMP00000122511;OTTHUMP00000202466	Tax_Id=9606 Gene_Symbol=HNRNPA2B1 Isoform B1 of Heterogeneous nuclear ribonucleoproteins A2/B1	1474	1	47.8	1.08	1475	1	38.1	0.94	1476	1	54.3	0.65	1477	1	61.3	1.56
IPI:IPI00396485.3	|SWISS-PROT:P68104|TREMBL:A8K9C4;B4DV42;B4E2C5;Q16577;Q53G85;Q53G89;Q53GA1;Q53GE9;Q53HM9;Q53HQ7;Q53HR1;Q53HR5;Q6IPN6;Q6IPS9;Q6IPT9;Q8IUB0;Q96RE1;Q9H2I7|ENSEMBL:ENSP00000330054;ENSP00000339053;ENSP0000	Tax_Id=9606 Gene_Symbol=EEF1A1 Elongation factor 1-alpha 1	1474	1	43.3	1.08	1475	1	40	1.07	1476	1	40.5	1.08	1477	1	37.9	1.16
IPI:IPI00396630.3	|SWISS-PROT:P17612-1|TREMBL:A8K8B9|ENSEMBL:ENSP00000309591;ENSP00000441654|REFSEQ:NP_002721|H-INV:HIT000422944	Tax_Id=9606 Gene_Symbol=PRKACA Isoform 1 of cAMP-dependent protein kinase catalytic subunit alpha	1474	1	8.7	1.29	1475	0.977	5	1.24	1476	0.9786	3.8	2.18	1477	0.9748	3.8	0.78
IPI:IPI00396967.3	|TREMBL:Q2I5I4;Q2TSB7;Q2XQU9|ENSEMBL:ENSP00000344266|VEGA:OTTHUMP00000203165	Tax_Id=9606 Gene_Symbol=FHL2 FHL2 isoform 5	1474	1	46.6	1.14	1475	1	56.6	0.89	1476	1	51.6	1.19	1477	1	60.9	1.04
IPI:IPI00397024.1	|SWISS-PROT:Q9Y5A9-2|ENSEMBL:ENSP00000439394|REFSEQ:NP_001166299	Tax_Id=9606 Gene_Symbol=YTHDF2 Isoform 2 of YTH domain family protein 2	1474	1	12.5	0.94	1475	1	6	1.21	1476	0.9999	4.3	1.2	1477	1	8.7	1.36
IPI:IPI00397358.4	|SWISS-PROT:P42677|TREMBL:A4D1G5;Q5T4L6|ENSEMBL:ENSP00000357555|REFSEQ:NP_001021|H-INV:HIT000220502;HIT000264177|VEGA:OTTHUMP00000034760	Tax_Id=9606 Gene_Symbol=RPS27 Ribosomal protein S27	NA	NA	NA	NA	1475	1	28.6	1.44	1476	0.9999	26.2	0.76	NA	NA	NA	NA
IPI:IPI00397901.1	|SWISS-PROT:Q9BWL3-4|ENSEMBL:ENSP00000354496|REFSEQ:NP_620077|VEGA:OTTHUMP00000034200	Tax_Id=9606 Gene_Symbol=C1orf43 Isoform 4 of Uncharacterized protein C1orf43	1474	0.976	7.4	1.4	NA	NA	NA	NA	NA	NA	NA	NA	NA	NA	NA	NA
IPI:IPI00398002.6	|SWISS-PROT:Q15149-3|ENSEMBL:ENSP00000434583|VEGA:OTTHUMP00000229628	Tax_Id=9606 Gene_Symbol=PLEC Isoform 3 of Plectin	1474	1	0.6	0.4	1475	1	0.7	1.91	NA	NA	NA	NA	NA	NA	NA	NA
IPI:IPI00398775.3	|SWISS-PROT:Q15149-9|ENSEMBL:ENSP00000348702|REFSEQ:NP_958780|VEGA:OTTHUMP00000229286	Tax_Id=9606 Gene_Symbol=PLEC Isoform 9 of Plectin	1474	1	0.6	0.4	1475	1	0.7	1.91	NA	NA	NA	NA	NA	NA	NA	NA
IPI:IPI00398776.3	|SWISS-PROT:Q15149-7|TREMBL:D3DWL0;Q96IE3|ENSEMBL:ENSP00000381756|REFSEQ:NP_958783|VEGA:OTTHUMP00000229283	Tax_Id=9606 Gene_Symbol=PLEC Isoform 7 of Plectin	1474	1	0.6	0.4	1475	1	0.7	1.91	NA	NA	NA	NA	NA	NA	NA	NA
IPI:IPI00398777.3	|SWISS-PROT:Q15149-5|TREMBL:Q8WXV5|ENSEMBL:ENSP00000346602|REFSEQ:NP_958784|VEGA:OTTHUMP00000229282	Tax_Id=9606 Gene_Symbol=PLEC Isoform 5 of Plectin	1474	1	0.6	0.4	1475	1	0.7	1.91	NA	NA	NA	NA	NA	NA	NA	NA
IPI:IPI00398778.3	|SWISS-PROT:Q15149-6|ENSEMBL:ENSP00000350277|REFSEQ:NP_958785|VEGA:OTTHUMP00000229627	Tax_Id=9606 Gene_Symbol=PLEC Isoform 6 of Plectin	1474	1	0.6	0.4	1475	1	0.7	1.91	NA	NA	NA	NA	NA	NA	NA	NA
IPI:IPI00398779.5	|SWISS-PROT:Q15149-4|ENSEMBL:ENSP00000344848|REFSEQ:NP_958786|VEGA:OTTHUMP00000229626	Tax_Id=9606 Gene_Symbol=PLEC Isoform 4 of Plectin	1474	1	0.6	0.4	1475	1	0.7	1.91	NA	NA	NA	NA	NA	NA	NA	NA
IPI:IPI00398845.2	|SWISS-PROT:Q9Y5V3-2|ENSEMBL:ENSP00000364847|REFSEQ:NP_001005333|H-INV:HIT000050587|VEGA:OTTHUMP00000023304	Tax_Id=9606 Gene_Symbol=MAGED1 Isoform 2 of Melanoma-associated antigen D1	1474	1	5	0.49	1475	0.9791	2.9	3.72	1476	1	5	0.64	NA	NA	NA	NA
IPI:IPI00399170.1	|SWISS-PROT:Q92900-2|TREMBL:B3KY55;O60385|ENSEMBL:ENSP00000262803|REFSEQ:NP_002902|H-INV:HIT000052253	Tax_Id=9606 Gene_Symbol=UPF1 Isoform 2 of Regulator of nonsense transcripts 1	1474	1	4.7	0.79	1475	1	6.2	1.29	NA	NA	NA	NA	1477	0.9999	2.7	0.38
IPI:IPI00399318.1	|TREMBL:A6NKA3|ENSEMBL:ENSP00000345674|REFSEQ:NP_955474	Tax_Id=9606 Gene_Symbol=COPE coatomer subunit epsilon isoform b	1474	1	19.8	0.92	1475	1	25.3	1.33	1476	1	19.8	0.88	1477	1	33.9	1.22
IPI:IPI00400964.7	|SWISS-PROT:A6NFY4|TREMBL:B7Z482|ENSEMBL:ENSP00000386292|REFSEQ:NP_001136117|VEGA:OTTHUMP00000205731	Tax_Id=9606 Gene_Symbol=TMEM194B Transmembrane protein 194B	NA	NA	NA	NA	NA	NA	NA	NA	NA	NA	NA	NA	1477	0.9225	12.9	1.29
IPI:IPI00401276.6	|SWISS-PROT:Q5VU43-7|ENSEMBL:ENSP00000358357|VEGA:OTTHUMP00000015723	Tax_Id=9606 Gene_Symbol=PDE4DIP Isoform 7 of Myomegalin	1474	1	5.8	0.88	1475	0.977	1.7	NA	NA	NA	NA	NA	NA	NA	NA	NA
IPI:IPI00402182.2	|SWISS-PROT:O60506-2|REFSEQ:NP_001153147	Tax_Id=9606 Gene_Symbol=SYNCRIP Isoform 2 of Heterogeneous nuclear ribonucleoprotein Q	1474	1	30.7	0.94	1475	1	34.3	1.07	1476	1	22.4	0.93	1477	1	23.7	1.23
IPI:IPI00402183.2	|SWISS-PROT:O60506-3|TREMBL:Q59GL1|ENSEMBL:ENSP00000347380|REFSEQ:NP_001153149|VEGA:OTTHUMP00000016816	Tax_Id=9606 Gene_Symbol=SYNCRIP Isoform 3 of Heterogeneous nuclear ribonucleoprotein Q	1474	1	30.7	0.94	1475	1	34.3	1.07	1476	1	22.4	0.93	1477	1	23.7	1.23
IPI:IPI00402184.4	|SWISS-PROT:O60506-4|TREMBL:F6UXX1;Q5TCG1|ENSEMBL:ENSP00000397782|REFSEQ:NP_001153146|H-INV:HIT000041649|VEGA:OTTHUMP00000016817	Tax_Id=9606 Gene_Symbol=SYNCRIP Isoform 4 of Heterogeneous nuclear ribonucleoprotein Q	1474	1	30.7	0.94	1475	1	34.3	1.07	1476	1	22.4	0.93	1477	1	23.7	1.23
IPI:IPI00402757.6	|SWISS-PROT:Q8TEY7-3|ENSEMBL:ENSP00000359828|REFSEQ:NP_963920|H-INV:HIT000037621|VEGA:OTTHUMP00000011331	Tax_Id=9606 Gene_Symbol=USP33 Isoform 3 of Ubiquitin carboxyl-terminal hydrolase 33	1474	0.9999	18	0.78	1475	1	5.8	1.77	1476	1	18	0.52	1477	1	10	2.48
IPI:IPI00409659.2	|SWISS-PROT:Q9UHD9|ENSEMBL:ENSP00000345195|REFSEQ:NP_038472|H-INV:HIT000263391|VEGA:OTTHUMP00000023408	Tax_Id=9606 Gene_Symbol=UBQLN2 Ubiquilin-2	1474	0.9491	3.3	0.21	1475	0.977	3.3	NA	NA	NA	NA	NA	1477	0.9777	3.3	20.89
IPI:IPI00409717.1	|SWISS-PROT:Q14240-2|ENSEMBL:ENSP00000398370|VEGA:OTTHUMP00000210101	Tax_Id=9606 Gene_Symbol=MIR1248;SNORA4;SNORD2;EIF4A2;SNORA81;SNORA63 Isoform 2 of Eukaryotic initiation factor 4A-II	1474	1	3.2	0.96	NA	NA	NA	NA	NA	NA	NA	NA	1477	0.9999	8.4	1.43
IPI:IPI00410067.2	|SWISS-PROT:Q7Z2W4-1|TREMBL:A8K9U6|ENSEMBL:ENSP00000242351|REFSEQ:NP_064504|H-INV:HIT000055134|VEGA:OTTHUMP00000212199	Tax_Id=9606 Gene_Symbol=ZC3HAV1 Isoform 1 of Zinc finger CCCH-type antiviral protein 1	1474	1	8.2	0.88	1475	1	5.6	1.26	1476	1	3	0.9	1477	0.985	3	1.18
IPI:IPI00410069.4	|SWISS-PROT:Q7Z2W4-3|TREMBL:C9J6P4|ENSEMBL:ENSP00000418385|VEGA:OTTHUMP00000212200	Tax_Id=9606 Gene_Symbol=ZC3HAV1 Uncharacterized protein	NA	NA	NA	NA	1475	1	5.6	1.26	1476	1	3	0.9	1477	0.985	3	1.18
IPI:IPI00410079.3	|SWISS-PROT:Q96TC7-1|TREMBL:B3KUI4|ENSEMBL:ENSP00000260385;ENSP00000342493|REFSEQ:NP_060615|H-INV:HIT000003915|VEGA:OTTHUMP00000160543	Tax_Id=9606 Gene_Symbol=FAM82A2 Isoform 1 of Regulator of microtubule dynamics protein 3	NA	NA	NA	NA	NA	NA	NA	NA	1476	1	10.1	1.01	NA	NA	NA	NA
IPI:IPI00410162.1	|TREMBL:B7WPD3|ENSEMBL:ENSP00000262306|REFSEQ:NP_996896|VEGA:OTTHUMP00000205115	Tax_Id=9606 Gene_Symbol=TCEB2 transcription elongation factor B polypeptide 2 isoform b	1474	1	22.1	1.63	1475	1	22.1	1.26	1476	1	22.1	1.15	1477	1	22.1	1.04
IPI:IPI00410586.2	|SWISS-PROT:P57721-3|ENSEMBL:ENSP00000383160|VEGA:OTTHUMP00000115469	Tax_Id=9606 Gene_Symbol=PCBP3 Isoform 3 of Poly(rC)-binding protein 3	1474	1	5.5	0.8	1475	1	3.2	1.48	1476	0.9975	7.2	1.48	1477	1	3.2	1.87
IPI:IPI00410587.2	|SWISS-PROT:P57721-4|ENSEMBL:ENSP00000383164|VEGA:OTTHUMP00000115467	Tax_Id=9606 Gene_Symbol=PCBP3 Isoform 4 of Poly(rC)-binding protein 3	1474	1	5.5	0.8	1475	1	3.2	1.48	1476	0.9975	7.2	1.48	1477	1	3.2	1.87
IPI:IPI00410657.2	|SWISS-PROT:O43148-2	Tax_Id=9606 Gene_Symbol=RNMT Isoform 2 of mRNA cap guanine-N7 methyltransferase	1474	1	11.3	0.98	1475	1	17.5	1.09	1476	1	14.5	1.03	1477	1	13.3	1.3
IPI:IPI00410714.5	|SWISS-PROT:P69905|TREMBL:D1MGQ2;E1B2D1;E9LUX2;E9M4D4;Q4ZGM8;Q7Z6G4;Q7Z7B4;Q86YQ5;Q96T46;Q9BX83|ENSEMBL:ENSP00000251595;ENSP00000322421|REFSEQ:NP_000508;NP_000549|H-INV:HIT000273650|VEGA:OTTHUMP000000	Tax_Id=9606 Gene_Symbol=HBA2;HBA1 Hemoglobin subunit alpha	1474	0.9293	10.6	2.17	1475	0.905	10.6	4.94	NA	NA	NA	NA	1477	1	10.6	90.94
IPI:IPI00411453.3	|SWISS-PROT:O14617-1|TREMBL:Q6PK82|ENSEMBL:ENSP00000344055|REFSEQ:NP_003929	Tax_Id=9606 Gene_Symbol=AP3D1 Isoform 1 of AP-3 complex subunit delta-1	NA	NA	NA	NA	1475	1	1.5	1.4	NA	NA	NA	NA	NA	NA	NA	NA
IPI:IPI00411677.3	|SWISS-PROT:O14617-4|ENSEMBL:ENSP00000341579	Tax_Id=9606 Gene_Symbol=AP3D1 Isoform 4 of AP-3 complex subunit delta-1	NA	NA	NA	NA	1475	1	1.5	1.4	NA	NA	NA	NA	NA	NA	NA	NA
IPI:IPI00411680.11	|SWISS-PROT:P22061-1|TREMBL:C9J0F2|ENSEMBL:ENSP00000356350;ENSP00000418881|H-INV:HIT000033943|VEGA:OTTHUMP00000213236	Tax_Id=9606 Gene_Symbol=PCMT1 Isoform 1 of Protein-L-isoaspartate(D-aspartate) O-methyltransferase	1474	1	58.1	0.99	1475	1	65.6	1.01	1476	1	75.3	1.08	1477	1	65.2	1.08
IPI:IPI00411690.1	|SWISS-PROT:Q6PKG0-3|ENSEMBL:ENSP00000336721|REFSEQ:NP_056130|H-INV:HIT000000456|VEGA:OTTHUMP00000160694	Tax_Id=9606 Gene_Symbol=LARP1 Isoform 2 of La-related protein 1	1474	1	7.7	0.94	1475	1	10.6	1.24	1476	1	5.6	1.44	NA	NA	NA	NA
IPI:IPI00411704.9	|SWISS-PROT:P63241-1|ENSEMBL:ENSP00000336776;ENSP00000390677;ENSP00000396073|REFSEQ:NP_001137233;NP_001137234;NP_001961|VEGA:OTTHUMP00000128384	Tax_Id=9606 Gene_Symbol=EIF5A Isoform 1 of Eukaryotic translation initiation factor 5A-1	NA	NA	NA	NA	NA	NA	NA	NA	NA	NA	NA	NA	1477	0.9647	15.6	7.92
IPI:IPI00411733.4	|SWISS-PROT:Q7L2E3-1|ENSEMBL:ENSP00000405620|REFSEQ:NP_619520|VEGA:OTTHUMP00000164802	Tax_Id=9606 Gene_Symbol=DHX30 Isoform 1 of Putative ATP-dependent RNA helicase DHX30	1474	1	7.8	1.02	1475	1	7.4	1.35	NA	NA	NA	NA	1477	0.9835	2.1	1.14
IPI:IPI00411984.5	|TREMBL:B3KYA7|ENSEMBL:ENSP00000429744|VEGA:OTTHUMP00000227171	Tax_Id=9606 Gene_Symbol=STK3 cDNA FLJ16404 fis, clone UTERU2008019, highly similar to Serine/threonine-protein kinase 3	1474	1	10.2	1.03	1475	1	7.1	1.12	1476	1	14.9	0.94	1477	0.9979	5.5	1.39
IPI:IPI00412216.2	|SWISS-PROT:Q709C8-2|ENSEMBL:ENSP00000379235|REFSEQ:NP_001018098	Tax_Id=9606 Gene_Symbol=VPS13C Isoform 2 of Vacuolar protein sorting-associated protein 13C	NA	NA	NA	NA	NA	NA	NA	NA	1476	0.9744	0.7	0.51	NA	NA	NA	NA
IPI:IPI00412344.6	|SWISS-PROT:Q96SB4-2|ENSEMBL:ENSP00000362931|REFSEQ:NP_003128|H-INV:HIT000217919|VEGA:OTTHUMP00000016275	Tax_Id=9606 Gene_Symbol=SRPK1 Isoform 2 of Serine/threonine-protein kinase SRPK1	1474	1	11.3	0.75	1475	1	6.9	1.44	NA	NA	NA	NA	NA	NA	NA	NA
IPI:IPI00412497.2	|TREMBL:B1AKR6|ENSEMBL:ENSP00000363979|VEGA:OTTHUMP00000030692	Tax_Id=9606 Gene_Symbol=DYNLRB1 Uncharacterized protein	NA	NA	NA	NA	NA	NA	NA	NA	1476	0.9142	12.5	1.21	1477	0.9676	12.5	1.14
IPI:IPI00412579.6	|SWISS-PROT:P62906|TREMBL:Q1JQ76|ENSEMBL:ENSP00000363018|REFSEQ:NP_009035|H-INV:HIT000276952|VEGA:OTTHUMP00000016255	Tax_Id=9606 Gene_Symbol=RPL10A 60S ribosomal protein L10a	1474	1	33.2	0.79	1475	1	36.9	1.26	1476	1	34.6	0.86	1477	1	26.7	1.25
IPI:IPI00412601.6	|TREMBL:E7EV09|ENSEMBL:ENSP00000398765|VEGA:OTTHUMP00000205422	Tax_Id=9606 Gene_Symbol=DYNC1I2 Uncharacterized protein	NA	NA	NA	NA	NA	NA	NA	NA	NA	NA	NA	NA	1477	1	21.1	1.09
IPI:IPI00412607.6	|SWISS-PROT:P42766|ENSEMBL:ENSP00000259469|REFSEQ:NP_009140|H-INV:HIT000029540|VEGA:OTTHUMP00000022107	Tax_Id=9606 Gene_Symbol=RPL35 60S ribosomal protein L35	1474	1	28.5	0.68	1475	1	28.1	1.38	1476	1	13.5	0.76	1477	1	29.3	1.36
IPI:IPI00413108.4	|ENSEMBL:ENSP00000389351|VEGA:OTTHUMP00000209609	Tax_Id=9606 Gene_Symbol=SNORA6;RPSAP15;SNORA62;RPSA 33 kDa protein	1474	1	42.8	0.59	1475	1	47.7	1.89	1476	1	64	0.86	1477	1	51.9	1.82
IPI:IPI00413160.4	|SWISS-PROT:Q9H2D6-1|TREMBL:C9IYW2|ENSEMBL:ENSP00000384312|REFSEQ:NP_001034230|H-INV:HIT000342507|VEGA:OTTHUMP00000198149	Tax_Id=9606 Gene_Symbol=TRIOBP Isoform 2 of TRIO and F-actin-binding protein	1474	1	33.1	0.78	1475	1	33.7	1.17	1476	1	34.4	0.68	1477	1	43.7	1.84
IPI:IPI00413324.6	|SWISS-PROT:P18621|ENSEMBL:ENSP00000389465;ENSP00000397798|REFSEQ:NP_000976;NP_001030178;NP_001186269;NP_001186270;NP_001186271;NP_001186272;NP_001186273|H-INV:HIT000262214	Tax_Id=9606 Gene_Symbol=RPL17 60S ribosomal protein L17	1474	1	45.1	0.69	1475	1	51.4	1.58	1476	1	53.4	0.86	1477	1	45.9	1.4
IPI:IPI00413366.6	|SWISS-PROT:Q5F1R6-2|ENSEMBL:ENSP00000371451|REFSEQ:NP_919259|VEGA:OTTHUMP00000082747	Tax_Id=9606 Gene_Symbol=DNAJC21 Isoform 2 of DnaJ homolog subfamily C member 21	1474	1	7.7	1.08	1475	1	10.5	0.98	1476	1	5.5	1.24	1477	1	3	1.08
IPI:IPI00413611.1	|SWISS-PROT:P11387|TREMBL:B9EG90;Q6NWZ5;Q6PK95;Q9BVT2|ENSEMBL:ENSP00000354522|REFSEQ:NP_003277|H-INV:HIT000191148|VEGA:OTTHUMP00000031713	Tax_Id=9606 Gene_Symbol=TOP1 DNA topoisomerase 1	NA	NA	NA	NA	NA	NA	NA	NA	1476	1	4.6	1.15	NA	NA	NA	NA
IPI:IPI00413654.3	|SWISS-PROT:Q13243-3|TREMBL:Q86U32|ENSEMBL:ENSP00000451391	Tax_Id=9606 Gene_Symbol=SRSF5 Isoform SRP40-4 of Serine/arginine-rich splicing factor 5	1474	0.976	5.6	0.66	1475	0.975	5.6	0.66	1476	1	8.9	1	1477	0.9398	5.2	1.21
IPI:IPI00413686.2	|SWISS-PROT:O14617-3	Tax_Id=9606 Gene_Symbol=AP3D1 Isoform 3 of AP-3 complex subunit delta-1	NA	NA	NA	NA	1475	1	1.5	1.4	NA	NA	NA	NA	NA	NA	NA	NA
IPI:IPI00413895.4	|SWISS-PROT:Q08379-2	Tax_Id=9606 Gene_Symbol=GOLGA2 Isoform 2 of Golgin subfamily A member 2	NA	NA	NA	NA	NA	NA	NA	NA	1476	0.9999	5.8	1.72	NA	NA	NA	NA
IPI:IPI00413958.5	|SWISS-PROT:Q14315-2|TREMBL:B3KM41;B5AGT3|ENSEMBL:ENSP00000344002|REFSEQ:NP_001120959|VEGA:OTTHUMP00000212838	Tax_Id=9606 Gene_Symbol=FLNC Isoform 2 of Filamin-C	NA	NA	NA	NA	1475	0.9359	0.4	1.26	NA	NA	NA	NA	1477	0.9045	0.5	1.4
IPI:IPI00413961.5	|TREMBL:Q59GN8|ENSEMBL:ENSP00000346424	Tax_Id=9606 Gene_Symbol=PTK2 PTK2 protein tyrosine kinase 2 isoform b variant	1474	0.9552	2.8	NA	1475	0.971	2.8	NA	NA	NA	NA	NA	NA	NA	NA	NA
IPI:IPI00414335.2	|SWISS-PROT:Q12906-3|TREMBL:C9JFV5|ENSEMBL:ENSP00000337305|H-INV:HIT000071187	Tax_Id=9606 Gene_Symbol=ILF3 Isoform 3 of Interleukin enhancer-binding factor 3	1474	1	25.5	0.81	1475	1	25.7	1.12	1476	1	31	1.3	1477	1	24.5	1.39
IPI:IPI00414410.3	|ENSEMBL:ENSP00000411177|VEGA:OTTHUMP00000226010	Tax_Id=9606 Gene_Symbol=MRPL22 26 kDa protein	NA	NA	NA	NA	NA	NA	NA	NA	NA	NA	NA	NA	1477	0.9777	4.4	1.41
IPI:IPI00414434.2	|TREMBL:E7EPT2;Q7Z4Y3|ENSEMBL:ENSP00000344670	Tax_Id=9606 Gene_Symbol=SRRT Arsenite-resistance protein ARS2	NA	NA	NA	NA	1475	1	10.2	0.91	NA	NA	NA	NA	NA	NA	NA	NA
IPI:IPI00414442.4	|SWISS-PROT:Q96JB5-1|ENSEMBL:ENSP00000344683|REFSEQ:NP_788276	Tax_Id=9606 Gene_Symbol=CDK5RAP3 Isoform 1 of CDK5 regulatory subunit-associated protein 3	1474	1	5.5	0.99	1475	0.905	2.4	0.93	1476	1	7.5	1.2	1477	1	5.7	0.99
IPI:IPI00414676.6	|SWISS-PROT:P08238|TREMBL:A8K3W9;B4DGL0;B4DMA2;Q6PK50;Q9H6X9|ENSEMBL:ENSP00000325875;ENSP00000360609;ENSP00000360709|REFSEQ:NP_031381|H-INV:HIT000253179|VEGA:OTTHUMP00000016517;OTTHUMP00000016518;OTTH	Tax_Id=9606 Gene_Symbol=HSP90AB1 Heat shock protein HSP 90-beta	1474	1	10.9	0.61	NA	NA	NA	NA	1476	1	13.8	0.54	1477	1	23.6	1.82
IPI:IPI00414696.1	|SWISS-PROT:P22626-2|ENSEMBL:ENSP00000349101|REFSEQ:NP_002128|VEGA:OTTHUMP00000122512	Tax_Id=9606 Gene_Symbol=HNRNPA2B1 Isoform A2 of Heterogeneous nuclear ribonucleoproteins A2/B1	1474	1	47.8	1.08	1475	1	38.1	0.94	1476	1	54.3	0.65	1477	1	61.3	1.56
IPI:IPI00414717.1	|SWISS-PROT:Q92896-2|ENSEMBL:ENSP00000205061|REFSEQ:NP_036333	Tax_Id=9606 Gene_Symbol=GLG1 Isoform 2 of Golgi apparatus protein 1	NA	NA	NA	NA	NA	NA	NA	NA	1476	0.9562	0.9	1.14	NA	NA	NA	NA
IPI:IPI00414860.6	|SWISS-PROT:P61513|ENSEMBL:ENSP00000418082|REFSEQ:NP_000989|H-INV:HIT000262757|VEGA:OTTHUMP00000164051	Tax_Id=9606 Gene_Symbol=RPL37A 60S ribosomal protein L37a	1474	1	48	0.62	1475	1	48.9	1.43	1476	1	48.9	0.81	1477	1	29.4	1.29
IPI:IPI00414963.2	|SWISS-PROT:Q86U42-2|TREMBL:B4DEH8|ENSEMBL:ENSP00000380446;ENSP00000450724|VEGA:OTTHUMP00000164595	Tax_Id=9606 Gene_Symbol=PABPN1 Isoform 2 of Polyadenylate-binding protein 2	1474	1	11.5	1.05	1475	0.9791	11.5	0.89	NA	NA	NA	NA	NA	NA	NA	NA
IPI:IPI00418169.3	|SWISS-PROT:P07355-2|ENSEMBL:ENSP00000346032|REFSEQ:NP_001002858	Tax_Id=9606 Gene_Symbol=ANXA2 Isoform 2 of Annexin A2	1474	1	14.4	0.81	1475	1	12.4	1.18	1476	1	14.4	1.05	1477	1	21.6	1.78
IPI:IPI00418313.3	|TREMBL:F4ZW65;F4ZW66|ENSEMBL:ENSP00000404121|REFSEQ:NP_060090	Tax_Id=9606 Gene_Symbol=ILF3 interleukin enhancer-binding factor 3 isoform d	NA	NA	NA	NA	NA	NA	NA	NA	1476	0.9992	30.1	NA	NA	NA	NA	NA
IPI:IPI00418471.6	|SWISS-PROT:P08670|TREMBL:Q53HU8|ENSEMBL:ENSP00000224237;ENSP00000446007|REFSEQ:NP_003371|H-INV:HIT000262376|VEGA:OTTHUMP00000019224	Tax_Id=9606 Gene_Symbol=VIM Vimentin	1474	1	9.7	0.5	1475	1	12.2	0.93	1476	1	37.1	0.21	1477	1	35.7	3.24
IPI:IPI00418593.4	|SWISS-PROT:Q6ZNA4-2|ENSEMBL:ENSP00000288199|REFSEQ:NP_060080|H-INV:HIT000055906|VEGA:OTTHUMP00000163571	Tax_Id=9606 Gene_Symbol=RNF111 Ring finger protein 111	1474	0.9572	1.8	2.33	NA	NA	NA	NA	NA	NA	NA	NA	1477	0.9264	1.8	0.72
IPI:IPI00418689.5	|TREMBL:E9PDG5;Q6P4E2|ENSEMBL:ENSP00000381482;ENSP00000429781|REFSEQ:NP_001164275|VEGA:OTTHUMP00000224652	Tax_Id=9606 Gene_Symbol=LARP4 la-related protein 4 isoform e	NA	NA	NA	NA	NA	NA	NA	NA	1476	0.9599	2.9	1.5	1477	1	6.5	1.34
IPI:IPI00419166.3	|SWISS-PROT:A6ND36-1|ENSEMBL:ENSP00000343279;ENSP00000373647|REFSEQ:NP_001035088|H-INV:HIT000338355|VEGA:OTTHUMP00000161200	Tax_Id=9606 Gene_Symbol=FAM83G Isoform 1 of Protein FAM83G	1474	1	23.5	0.99	1475	1	26	1.3	1476	1	23.3	0.92	1477	1	22.6	1.62
IPI:IPI00419201.4	|SWISS-PROT:Q9UJX5-2	Tax_Id=9606 Gene_Symbol=ANAPC4 Isoform 2 of Anaphase-promoting complex subunit 4	NA	NA	NA	NA	NA	NA	NA	NA	1476	1	4.2	0.65	1477	0.9071	4.2	NA
IPI:IPI00419258.4	|SWISS-PROT:P09429|ENSEMBL:ENSP00000343040;ENSP00000345347;ENSP00000382417;ENSP00000384678|REFSEQ:NP_002119|H-INV:HIT000042698|VEGA:OTTHUMP00000018196;OTTHUMP00000018199;OTTHUMP00000190860;OTTHUMP0000	Tax_Id=9606 Gene_Symbol=HMGB1 High mobility group protein B1	1474	1	27.8	1.05	1475	1	10.1	1	1476	0.9805	10.1	0.97	1477	0.9633	10.1	1.07
IPI:IPI00419373.1	|SWISS-PROT:P51991-1|ENSEMBL:ENSP00000376309;ENSP00000416340|REFSEQ:NP_919223|H-INV:HIT000340156|VEGA:OTTHUMP00000163352;OTTHUMP00000207979	Tax_Id=9606 Gene_Symbol=HNRNPA3 Isoform 1 of Heterogeneous nuclear ribonucleoprotein A3	1474	1	10.5	1.51	1475	1	15.2	0.89	1476	1	28.8	1	1477	1	36.5	1.78
IPI:IPI00419473.5	|SWISS-PROT:P20290-2|ENSEMBL:ENSP00000338516|REFSEQ:NP_001198|H-INV:HIT000385094|VEGA:OTTHUMP00000128196	Tax_Id=9606 Gene_Symbol=BTF3 Isoform 2 of Transcription factor BTF3	1474	1	16	0.58	1475	1	33.3	1.17	NA	NA	NA	NA	NA	NA	NA	NA
IPI:IPI00419575.6	|SWISS-PROT:Q7L5D6-1|ENSEMBL:ENSP00000265857|REFSEQ:NP_057033|H-INV:HIT000006834|VEGA:OTTHUMP00000140263	Tax_Id=9606 Gene_Symbol=GET4 Uncharacterised protein family UPF0363 protein	1474	1	23.2	0.73	1475	1	25.6	1.39	1476	1	23.5	0.84	1477	1	16.5	1.3
IPI:IPI00419642.4	|SWISS-PROT:Q5UCC4-1|ENSEMBL:ENSP00000334037|REFSEQ:NP_996261	Tax_Id=9606 Gene_Symbol=C19orf63 Isoform 1 of UPF0510 protein INM02	NA	NA	NA	NA	NA	NA	NA	NA	NA	NA	NA	NA	1477	0.9748	6.7	1.66
IPI:IPI00419833.9	|SWISS-PROT:O60814|ENSEMBL:ENSP00000349430;ENSP00000380100|REFSEQ:NP_542160|H-INV:HIT000029983|VEGA:OTTHUMP00000016177	Tax_Id=9606 Gene_Symbol=HIST1H2BK Histone H2B type 1-K	1474	1	20.6	0.98	1475	1	20.6	0.63	1476	1	20.6	1.23	1477	0.9997	11.9	1.07
IPI:IPI00419880.6	|SWISS-PROT:P61247|TREMBL:A8K4W0;Q6NXR8|ENSEMBL:ENSP00000346050|REFSEQ:NP_000997|H-INV:HIT000030591|VEGA:OTTHUMP00000220241	Tax_Id=9606 Gene_Symbol=SNORD73A;RPS3A 40S ribosomal protein S3a	1474	1	50.4	0.48	1475	1	60.2	1.52	1476	1	49.2	0.75	1477	1	47	1.49
IPI:IPI00419919.6	|SWISS-PROT:P47914|TREMBL:A8K0H3;Q5T1D1;Q6IPI1|ENSEMBL:ENSP00000294189;ENSP00000417048;ENSP00000418153;ENSP00000418346;ENSP00000418868;ENSP00000420673|REFSEQ:NP_000983|H-INV:HIT000034082|VEGA:OTTHUMP0	Tax_Id=9606 Gene_Symbol=RPL29;RPL29P4 Ribosomal protein L29	1474	1	19.3	0.8	1475	0.9791	9.3	1.64	1476	1	9.3	1.12	1477	1	9.3	1.7
IPI:IPI00420096.4	|SWISS-PROT:Q15149-8|ENSEMBL:ENSP00000347044|REFSEQ:NP_958781|VEGA:OTTHUMP00000229285	Tax_Id=9606 Gene_Symbol=PLEC Isoform 8 of Plectin	1474	1	0.6	0.4	1475	1	0.7	1.91	NA	NA	NA	NA	NA	NA	NA	NA
IPI:IPI00427330.3	|SWISS-PROT:Q9Y3A5|ENSEMBL:ENSP00000246868|REFSEQ:NP_057122|H-INV:HIT000084931|VEGA:OTTHUMP00000159953	Tax_Id=9606 Gene_Symbol=SBDS Ribosome maturation protein SBDS	1474	1	10.8	1.07	NA	NA	NA	NA	NA	NA	NA	NA	NA	NA	NA	NA
IPI:IPI00429191.3	|SWISS-PROT:P62495|ENSEMBL:ENSP00000353741|REFSEQ:NP_004721|H-INV:HIT000323845|VEGA:OTTHUMP00000159485	Tax_Id=9606 Gene_Symbol=ETF1 Eukaryotic peptide chain release factor subunit 1	1474	0.9613	13.7	1.05	1475	0.9322	13.7	0.98	1476	1	13.7	0.92	NA	NA	NA	NA
IPI:IPI00429547.2	|SWISS-PROT:Q6ULP2-4|ENSEMBL:ENSP00000238855;ENSP00000387071|REFSEQ:NP_982261|VEGA:OTTHUMP00000159936	Tax_Id=9606 Gene_Symbol=AFTPH Isoform 4 of Aftiphilin	1474	1	5.7	1.26	1475	1	6.8	1.24	1476	1	9.7	1.02	1477	1	6.1	1.05
IPI:IPI00429689.3	|SWISS-PROT:P62714|TREMBL:B3KRM2;Q5U0I7;Q8WZ56|ENSEMBL:ENSP00000221138;ENSP00000384493|REFSEQ:NP_001009552|H-INV:HIT000303259|VEGA:OTTHUMP00000225455	Tax_Id=9606 Gene_Symbol=PPP2CB Serine/threonine-protein phosphatase 2A catalytic subunit beta isoform	1474	1	21.2	0.91	1475	1	21.2	1.09	NA	NA	NA	NA	1477	0.9999	11.7	1.51
IPI:IPI00430772.3	|TREMBL:A1A4H0;Q5JUA8;Q6GMQ7|ENSEMBL:ENSP00000369808|VEGA:OTTHUMP00000030051	Tax_Id=9606 Gene_Symbol=VPS16 Vacuolar protein sorting 16 homolog	1474	0.9676	5.5	0.78	NA	NA	NA	NA	NA	NA	NA	NA	1477	0.9777	5.5	1.14
IPI:IPI00430812.6	|SWISS-PROT:P62633-1|ENSEMBL:ENSP00000410619|REFSEQ:NP_003409|VEGA:OTTHUMP00000217105	Tax_Id=9606 Gene_Symbol=CNBP Isoform 1 of Cellular nucleic acid-binding protein	1474	1	16.8	1.15	NA	NA	NA	NA	NA	NA	NA	NA	NA	NA	NA	NA
IPI:IPI00430813.3	|SWISS-PROT:P62633-2|ENSEMBL:ENSP00000421323|REFSEQ:NP_001120668|H-INV:HIT000036896|VEGA:OTTHUMP00000217106	Tax_Id=9606 Gene_Symbol=CNBP Isoform 2 of Cellular nucleic acid-binding protein	1474	1	16.8	1.15	NA	NA	NA	NA	NA	NA	NA	NA	NA	NA	NA	NA
IPI:IPI00430814.1	|SWISS-PROT:P62633-3|ENSEMBL:ENSP00000422110|VEGA:OTTHUMP00000217107	Tax_Id=9606 Gene_Symbol=CNBP Isoform 3 of Cellular nucleic acid-binding protein	1474	1	16.8	1.15	NA	NA	NA	NA	NA	NA	NA	NA	NA	NA	NA	NA
IPI:IPI00432655.3	|SWISS-PROT:Q96LZ7-1|ENSEMBL:ENSP00000346549;ENSP00000386004|REFSEQ:NP_001164262;NP_001164263|H-INV:HIT000252313|VEGA:OTTHUMP00000201371;OTTHUMP00000201373	Tax_Id=9606 Gene_Symbol=FAM82A1 Isoform 1 of Regulator of microtubule dynamics protein 2	NA	NA	NA	NA	NA	NA	NA	NA	1476	1	18.7	1.62	NA	NA	NA	NA
IPI:IPI00434952.1	|SWISS-PROT:Q6ULP2-5|TREMBL:Q3LIF3|REFSEQ:NP_001002243	Tax_Id=9606 Gene_Symbol=AFTPH Isoform 5 of Aftiphilin	1474	1	5.7	1.26	1475	1	6.8	1.24	1476	1	9.7	1.02	1477	1	6.1	1.05
IPI:IPI00434968.2	|SWISS-PROT:Q6EEV6|ENSEMBL:ENSP00000318635|REFSEQ:NP_001002255|H-INV:HIT000251958|VEGA:OTTHUMP00000017390	Tax_Id=9606 Gene_Symbol=SUMO4 Small ubiquitin-related modifier 4	NA	NA	NA	NA	1475	0.9211	16.9	0.36	NA	NA	NA	NA	1477	0.9563	16.9	0.59
IPI:IPI00439944.1	|TREMBL:Q6P1Q5|ENSEMBL:ENSP00000441260	Tax_Id=9606 Gene_Symbol=ARCN1 Uncharacterized protein	1474	0.9676	6.3	0.89	NA	NA	NA	NA	NA	NA	NA	NA	NA	NA	NA	NA
IPI:IPI00442863.4	|TREMBL:F8W7N6;Q6ZP53|ENSEMBL:ENSP00000274596	Tax_Id=9606 Gene_Symbol=G3BP1 Uncharacterized protein	NA	NA	NA	NA	NA	NA	NA	NA	1476	1	20.8	0.94	NA	NA	NA	NA
IPI:IPI00443657.2	|TREMBL:E7EWT5;Q6ZR81	Tax_Id=9606 Gene_Symbol=CIRBP Uncharacterized protein	1474	1	18.5	0.83	1475	1	18.5	1.18	1476	0.9729	10.4	0.78	1477	0.9835	10.4	0.58
IPI:IPI00444452.3	|SWISS-PROT:Q9HCE1-1|ENSEMBL:ENSP00000350028;ENSP00000358659;ENSP00000399797|REFSEQ:NP_001123551;NP_066014|H-INV:HIT000001346|VEGA:OTTHUMP00000013677;OTTHUMP00000013679;OTTHUMP00000013680	Tax_Id=9606 Gene_Symbol=MOV10 Isoform 1 of Putative helicase MOV-10	1474	1	21.8	1.22	1475	1	16.4	1.12	1476	1	9.2	1.09	1477	1	8.9	1.67
IPI:IPI00445108.4	|TREMBL:E9PDU1;Q6ZTI3	Tax_Id=9606 Gene_Symbol=KARS Uncharacterized protein	NA	NA	NA	NA	NA	NA	NA	NA	NA	NA	NA	NA	1477	0.9918	9.7	1
IPI:IPI00445741.4	|TREMBL:E7EN77;F6SSY4;Q6ZV00|ENSEMBL:ENSP00000371895;ENSP00000445103|VEGA:OTTHUMP00000238895	Tax_Id=9606 Gene_Symbol=NCAPD2 Uncharacterized protein	1474	0.9471	1.3	0.43	NA	NA	NA	NA	NA	NA	NA	NA	NA	NA	NA	NA
IPI:IPI00447443.4	|H-INV:HIT000259838	Tax_Id=9606 Gene_Symbol=RPL36AP40 Similar to 60S ribosomal protein L36a	NA	NA	NA	NA	NA	NA	NA	NA	NA	NA	NA	NA	1477	0.9109	7.1	0
IPI:IPI00448024.2	|SWISS-PROT:Q9BX40-2|ENSEMBL:ENSP00000253001;ENSP00000359953|VEGA:OTTHUMP00000031465	Tax_Id=9606 Gene_Symbol=LSM14B Isoform 2 of Protein LSM14 homolog B	NA	NA	NA	NA	NA	NA	NA	NA	1476	1	7.8	1.38	1477	0.9633	3.6	0.91
IPI:IPI00448519.1	|SWISS-PROT:O95232-2	Tax_Id=9606 Gene_Symbol=LUC7L3 Isoform 2 of Luc7-like protein 3	1474	0.9999	41	0.92	NA	NA	NA	NA	NA	NA	NA	NA	NA	NA	NA	NA
IPI:IPI00448798.6	|SWISS-PROT:P48729-2|TREMBL:B4DER9;Q6PJ06|ENSEMBL:ENSP00000421689|REFSEQ:NP_001020276|VEGA:OTTHUMP00000224002	Tax_Id=9606 Gene_Symbol=CSNK1A1 Isoform 2 of Casein kinase I isoform alpha	1474	1	20.6	0.74	1475	1	14.5	0.34	1476	0.9999	15.4	0.97	1477	1	20.6	0.62
IPI:IPI00449049.5	|SWISS-PROT:P09874|TREMBL:B2R5W3|ENSEMBL:ENSP00000355759|REFSEQ:NP_001609|H-INV:HIT000195479|VEGA:OTTHUMP00000035663	Tax_Id=9606 Gene_Symbol=PARP1 Poly [ADP-ribose] polymerase 1	1474	1	9.3	0.95	1475	1	10.7	0.9	1476	1	2.8	0.89	1477	1	5.9	1.24
IPI:IPI00449906.4	|TREMBL:B7Z6G2;E7ENL8|ENSEMBL:ENSP00000364889;ENSP00000389890|VEGA:OTTHUMP00000215155	Tax_Id=9606 Gene_Symbol=ARHGEF7 cDNA FLJ56152, highly similar to Rho guanine nucleotide exchange factor 7	1474	1	36.5	1.15	1475	1	31.9	0.93	1476	1	31.3	1.26	1477	1	30.3	0.89
IPI:IPI00455134.1	|SWISS-PROT:P51991-2|TREMBL:B4DDB6;Q66K53|ENSEMBL:ENSP00000408487|VEGA:OTTHUMP00000205091	Tax_Id=9606 Gene_Symbol=HNRNPA3 Isoform 2 of Heterogeneous nuclear ribonucleoprotein A3	1474	1	10.5	1.51	1475	1	15.2	0.89	1476	1	28.8	1	1477	1	36.5	1.78
IPI:IPI00455199.3	|SWISS-PROT:Q99543-2|TREMBL:Q6P5S9|ENSEMBL:ENSP00000249270|REFSEQ:NP_001123359|VEGA:OTTHUMP00000211691	Tax_Id=9606 Gene_Symbol=DNAJC2 Isoform 2 of DnaJ homolog subfamily C member 2	1474	0.9411	6.9	0.97	1475	1	4.2	0.75	NA	NA	NA	NA	NA	NA	NA	NA
IPI:IPI00455315.4	|SWISS-PROT:P07355-1|ENSEMBL:ENSP00000379342;ENSP00000387545;ENSP00000411352|REFSEQ:NP_001002857;NP_001129487;NP_004030|H-INV:HIT000334547|VEGA:OTTHUMP00000163650	Tax_Id=9606 Gene_Symbol=ANXA2 Isoform 1 of Annexin A2	1474	1	14.4	0.81	1475	1	12.4	1.18	1476	1	14.4	1.05	1477	1	21.6	1.78
IPI:IPI00455383.4	|SWISS-PROT:Q00610-2|ENSEMBL:ENSP00000376763|VEGA:OTTHUMP00000165785	Tax_Id=9606 Gene_Symbol=CLTC Isoform 2 of Clathrin heavy chain 1	1474	1	5.9	1.18	1475	1	4.2	0.95	1476	1	12.3	0.69	1477	1	14.6	1.2
IPI:IPI00455757.2	|TREMBL:A4D2M5	Tax_Id=9606 Gene_Symbol=RPL35 Similar to 60S ribosomal protein L35	NA	NA	NA	NA	NA	NA	NA	NA	1476	1	13.5	0.76	NA	NA	NA	NA
IPI:IPI00456429.3	|SWISS-PROT:P62987|TREMBL:A8CGI2;Q3MIH3|ENSEMBL:ENSP00000388107;ENSP00000396910|REFSEQ:NP_001029102;NP_003324|H-INV:HIT000078160	Tax_Id=9606 Gene_Symbol=UBA52 Ubiquitin-60S ribosomal protein L40	NA	NA	NA	NA	1475	0.9949	34.4	1.47	NA	NA	NA	NA	NA	NA	NA	NA
IPI:IPI00456484.3	|SWISS-PROT:Q5VU43-3|ENSEMBL:ENSP00000327209|REFSEQ:NP_001185761|H-INV:HIT000000171|VEGA:OTTHUMP00000015720	Tax_Id=9606 Gene_Symbol=PDE4DIP Isoform 3 of Myomegalin	1474	1	5.8	0.88	1475	0.977	1.7	NA	NA	NA	NA	NA	NA	NA	NA	NA
IPI:IPI00456695.1	|SWISS-PROT:Q99460-2|ENSEMBL:ENSP00000362738;ENSP00000386932|REFSEQ:NP_001177966|VEGA:OTTHUMP00000204737	Tax_Id=9606 Gene_Symbol=PSMD1 Isoform 2 of 26S proteasome non-ATPase regulatory subunit 1	1474	1	7.9	1.21	1475	1	4.6	1.2	1476	1	9.2	0.74	1477	1	11	1.55
IPI:IPI00456758.4	|SWISS-PROT:P46776|TREMBL:Q6NZ52|ENSEMBL:ENSP00000346015|REFSEQ:NP_000981|H-INV:HIT000032380|VEGA:OTTHUMP00000231158	Tax_Id=9606 Gene_Symbol=RPL27A 60S ribosomal protein L27a	1474	1	37.4	0.63	1475	1	25.3	1.47	1476	1	37.4	0.68	1477	1	14.3	1
IPI:IPI00456969.1	|SWISS-PROT:Q14204|TREMBL:B4DSR6;Q92862;Q9NRC3|ENSEMBL:ENSP00000348965|REFSEQ:NP_001367|H-INV:HIT000000031	Tax_Id=9606 Gene_Symbol=DYNC1H1 Cytoplasmic dynein 1 heavy chain 1	1474	1	0.8	1.55	1475	1	1.1	1.33	1476	1	5.5	1.1	1477	1	4.8	1.29
IPI:IPI00464952.2	|SWISS-PROT:Q05519|ENSEMBL:ENSP00000359988;ENSP00000384357|REFSEQ:NP_004759|H-INV:HIT000196291|VEGA:OTTHUMP00000010935	Tax_Id=9606 Gene_Symbol=SRSF11 Serine/arginine-rich splicing factor 11	NA	NA	NA	NA	NA	NA	NA	NA	1476	1	9.8	0.99	1477	1	9.8	0.83
IPI:IPI00465022.9	|SWISS-PROT:A6NHR9-2|ENSEMBL:ENSP00000261598	Tax_Id=9606 Gene_Symbol=SMCHD1 Isoform 2 of Structural maintenance of chromosomes flexible hinge domain-containing protein 1	1474	1	3.6	0.98	1475	1	2.2	1.45	NA	NA	NA	NA	NA	NA	NA	NA
IPI:IPI00465128.4	|SWISS-PROT:P46379-1|ENSEMBL:ENSP00000354368;ENSP00000365131;ENSP00000390966;ENSP00000397894|REFSEQ:NP_004630|VEGA:OTTHUMP00000014577;OTTHUMP00000029238;OTTHUMP00000029657;OTTHUMP00000174507	Tax_Id=9606 Gene_Symbol=BAG6 Isoform 1 of Large proline-rich protein BAG6	1474	1	28.2	0.77	1475	1	28.4	1.47	1476	1	36.4	0.94	1477	1	40.9	1.43
IPI:IPI00465132.4	|SWISS-PROT:O14579|TREMBL:Q53HJ6;Q7Z4Z1;Q9UGP6|ENSEMBL:ENSP00000262812|REFSEQ:NP_009194|H-INV:HIT000272072	Tax_Id=9606 Gene_Symbol=COPE Coatomer subunit epsilon	1474	1	19.8	0.92	1475	1	25.3	1.33	1476	1	19.8	0.88	1477	1	33.9	1.22
IPI:IPI00465233.1	|TREMBL:B0QY89;B3KPB9;C9JHP4;E2QC29|ENSEMBL:ENSP00000390271;ENSP00000400645|H-INV:HIT000267370|VEGA:OTTHUMP00000198214	Tax_Id=9606 Gene_Symbol=EIF3L Uncharacterized protein	NA	NA	NA	NA	NA	NA	NA	NA	NA	NA	NA	NA	1477	1	28.7	1.12
IPI:IPI00465294.2	|SWISS-PROT:Q99459|TREMBL:B3KY60;B4DSH1;E7EUB4|ENSEMBL:ENSP00000360532|REFSEQ:NP_001244|H-INV:HIT000000149|VEGA:OTTHUMP00000016529	Tax_Id=9606 Gene_Symbol=CDC5L Cell division cycle 5-like protein	1474	0.9998	5.7	0.95	1475	1	5.9	0.9	NA	NA	NA	NA	NA	NA	NA	NA
IPI:IPI00465361.4	|SWISS-PROT:P26373|TREMBL:A8K4C8;Q6NZ55|ENSEMBL:ENSP00000307889;ENSP00000376811|REFSEQ:NP_000968;NP_150254|H-INV:HIT000047452|VEGA:OTTHUMP00000165255;OTTHUMP00000165256	Tax_Id=9606 Gene_Symbol=RPL13 60S ribosomal protein L13	1474	1	31.3	0.77	1475	1	37.4	1.4	1476	1	27	0.9	1477	1	21.8	1.36
IPI:IPI00465428.2	|SWISS-PROT:Q709C8-1|ENSEMBL:ENSP00000261517|REFSEQ:NP_065872|H-INV:HIT000249215	Tax_Id=9606 Gene_Symbol=VPS13C Isoform 1 of Vacuolar protein sorting-associated protein 13C	NA	NA	NA	NA	NA	NA	NA	NA	1476	0.9744	0.7	0.51	NA	NA	NA	NA
IPI:IPI00470497.3	|SWISS-PROT:Q8NC51-2|TREMBL:Q63HR1|ENSEMBL:ENSP00000360029|REFSEQ:NP_001018078|VEGA:OTTHUMP00000037682	Tax_Id=9606 Gene_Symbol=SERBP1 Isoform 2 of Plasminogen activator inhibitor 1 RNA-binding protein	1474	1	42.8	0.65	1475	1	34.3	1.72	1476	1	30.1	0.55	1477	1	29.6	2.6
IPI:IPI00470498.1	|SWISS-PROT:Q8NC51-3|ENSEMBL:ENSP00000354591|REFSEQ:NP_001018079|VEGA:OTTHUMP00000037681	Tax_Id=9606 Gene_Symbol=SERBP1 Isoform 3 of Plasminogen activator inhibitor 1 RNA-binding protein	1474	1	41	0.64	1475	0.9995	32.3	2.05	1476	0.9994	28	0.57	NA	NA	NA	NA
IPI:IPI00470509.3	|TREMBL:Q68Y55|ENSEMBL:ENSP00000352228|REFSEQ:NP_001092090	Tax_Id=9606 Gene_Symbol=PCBP2 poly(rC)-binding protein 2 isoform c	1474	1	5.5	0.8	1475	1	3.2	1.48	1476	0.9975	7.2	1.48	1477	1	3.2	1.87
IPI:IPI00470528.5	|SWISS-PROT:P61313|ENSEMBL:ENSP00000309334;ENSP00000346867;ENSP00000388529;ENSP00000390193;ENSP00000416692|REFSEQ:NP_002939|H-INV:HIT000076179|VEGA:OTTHUMP00000161052;OTTHUMP00000208329;OTTHUMP0000020	Tax_Id=9606 Gene_Symbol=RPL15 60S ribosomal protein L15	1474	1	39.2	0.5	1475	1	39.2	0.85	1476	1	37.3	0.5	1477	1	42.6	0.79
IPI:IPI00470921.5	|TREMBL:E9PEC0;Q68E00|ENSEMBL:ENSP00000359780	Tax_Id=9606 Gene_Symbol=ADRM1 Uncharacterized protein	1474	0.9718	5	0.86	NA	NA	NA	NA	NA	NA	NA	NA	1477	1	5	1.79
IPI:IPI00470922.2	|SWISS-PROT:Q9GZZ1-2	Tax_Id=9606 Gene_Symbol=NAA50 Isoform 2 of N-alpha-acetyltransferase 50, NatE catalytic subunit	1474	1	32.1	1.01	1475	1	32.1	1.21	1476	1	32.1	0.86	1477	1	14.8	1.43
IPI:IPI00470939.4	|SWISS-PROT:Q5VU43-1|ENSEMBL:ENSP00000358360|REFSEQ:NP_055459|VEGA:OTTHUMP00000015722	Tax_Id=9606 Gene_Symbol=PDE4DIP Isoform 1 of Myomegalin	1474	1	5.8	0.88	1475	0.977	1.7	NA	NA	NA	NA	NA	NA	NA	NA	NA
IPI:IPI00471955.1	|SWISS-PROT:P30488	Tax_Id=9606 Gene_Symbol=HLA-B;HLA-C;HLA-A;MICA;LOC441528 HLA class I histocompatibility antigen, B-50 alpha chain	1474	0.9552	5.5	0.05	NA	NA	NA	NA	NA	NA	NA	NA	NA	NA	NA	NA
IPI:IPI00471986.1	|SWISS-PROT:P03989|TREMBL:C5MK51;C5MK52;C6K6H6;C6K6H7;C6K6H9;C6K6I8;C7EXL9;D0EKP3;P79612;Q29705;Q29934;Q2YHR9;Q546J0;Q7YQB0;Q860I7;Q9TPW6	Tax_Id=9606 Gene_Symbol=HLA-B;HLA-C;HLA-A;MICA;LOC441528 HLA class I histocompatibility antigen, B-27 alpha chain	1474	0.9552	5.5	0.05	NA	NA	NA	NA	NA	NA	NA	NA	NA	NA	NA	NA
IPI:IPI00472047.1	|SWISS-PROT:Q8IXJ6-3	Tax_Id=9606 Gene_Symbol=SIRT2 Isoform 3 of NAD-dependent deacetylase sirtuin-2	1474	1	29.5	1.03	1475	1	13.3	1.05	1476	1	39.1	1.01	1477	1	39.6	1.04
IPI:IPI00472054.2	|SWISS-PROT:Q9NZB2-1|ENSEMBL:ENSP00000277165|REFSEQ:NP_055427|H-INV:HIT000336035|VEGA:OTTHUMP00000021683	Tax_Id=9606 Gene_Symbol=FAM120A Isoform A of Constitutive coactivator of PPAR-gamma-like protein 1	1474	1	8.2	0.9	1475	1	8.2	1.17	1476	1	5.3	0.97	1477	0.9995	1.9	NA
IPI:IPI00472057.1	|SWISS-PROT:P30486|TREMBL:D5L9J7	Tax_Id=9606 Gene_Symbol=HLA-B;HLA-C;HLA-A;MICA;LOC441528 HLA class I histocompatibility antigen, B-48 alpha chain	1474	0.9552	5.5	0.05	NA	NA	NA	NA	NA	NA	NA	NA	NA	NA	NA	NA
IPI:IPI00472073.1	|SWISS-PROT:Q29940|TREMBL:C6K6I9	Tax_Id=9606 Gene_Symbol=HLA-B;HLA-C;HLA-A;MICA;LOC441528 HLA class I histocompatibility antigen, B-59 alpha chain	1474	0.9552	5.5	0.05	NA	NA	NA	NA	NA	NA	NA	NA	NA	NA	NA	NA
IPI:IPI00472130.1	|SWISS-PROT:P30462|TREMBL:C5J3Z7	Tax_Id=9606 Gene_Symbol=HLA-B;HLA-C;HLA-A;MICA;LOC441528 HLA class I histocompatibility antigen, B-14 alpha chain	1474	0.9552	5.5	0.05	NA	NA	NA	NA	NA	NA	NA	NA	NA	NA	NA	NA
IPI:IPI00472138.1	|SWISS-PROT:P10319|TREMBL:A3KLI7;A4URH7;A4USG4;A4ZX99;A9XFY1;D4HPC3;E1Y6P9;E2DH84;E3SWJ1;E5FQ94;F4NC26;F4NC27;F4NC28;F4NC29;F4NC30;F4NC31;F4NC32;F4YTD4;F4YTG4;F4YTG6;F5BH03;F6KS41;Q0VJ75;Q3YFF4;Q5D1W9	Tax_Id=9606 Gene_Symbol=HLA-B;HLA-C;HLA-A;MICA;LOC441528 HLA class I histocompatibility antigen, B-58 alpha chain	1474	0.9552	5.5	0.05	NA	NA	NA	NA	NA	NA	NA	NA	NA	NA	NA	NA
IPI:IPI00472160.6	|SWISS-PROT:Q92974-2|ENSEMBL:ENSP00000314787|REFSEQ:NP_001155856|VEGA:OTTHUMP00000018855	Tax_Id=9606 Gene_Symbol=ARHGEF2 Isoform 2 of Rho guanine nucleotide exchange factor 2	1474	1	2.7	0.95	1475	1	3.7	1.32	1476	0.9805	1.6	0.97	1477	1	3.2	1.59
IPI:IPI00472210.1	|SWISS-PROT:Q29718	Tax_Id=9606 Gene_Symbol=HLA-B;HLA-C;HLA-A;MICA;LOC441528 HLA class I histocompatibility antigen, B-82 alpha chain	1474	0.9552	5.5	0.05	NA	NA	NA	NA	NA	NA	NA	NA	NA	NA	NA	NA
IPI:IPI00472282.1	|SWISS-PROT:P30492|TREMBL:Q54A64	Tax_Id=9606 Gene_Symbol=HLA-B;HLA-C;HLA-A;MICA;LOC441528 HLA class I histocompatibility antigen, B-54 alpha chain	1474	0.9552	5.5	0.05	NA	NA	NA	NA	NA	NA	NA	NA	NA	NA	NA	NA
IPI:IPI00472284.1	|SWISS-PROT:P30495|TREMBL:C6K6I6	Tax_Id=9606 Gene_Symbol=HLA-B;HLA-C;HLA-A;MICA;LOC441528 HLA class I histocompatibility antigen, B-56 alpha chain	1474	0.9552	5.5	0.05	NA	NA	NA	NA	NA	NA	NA	NA	NA	NA	NA	NA
IPI:IPI00472402.1	|SWISS-PROT:P30485	Tax_Id=9606 Gene_Symbol=HLA-B;HLA-C;HLA-A;MICA;LOC441528 HLA class I histocompatibility antigen, B-47 alpha chain	1474	0.9552	5.5	0.05	NA	NA	NA	NA	NA	NA	NA	NA	NA	NA	NA	NA
IPI:IPI00472404.2	|SWISS-PROT:Q6XE24-1|TREMBL:A8K9S4|ENSEMBL:ENSP00000373277|REFSEQ:NP_001003793|H-INV:HIT000251140|VEGA:OTTHUMP00000208501	Tax_Id=9606 Gene_Symbol=RBMS3 Isoform 1 of RNA-binding motif, single-stranded-interacting protein 3	NA	NA	NA	NA	1475	0.977	3.7	1.24	NA	NA	NA	NA	NA	NA	NA	NA
IPI:IPI00472416.1	|SWISS-PROT:P30483	Tax_Id=9606 Gene_Symbol=HLA-B;HLA-C;HLA-A;MICA;LOC441528 HLA class I histocompatibility antigen, B-45 alpha chain	1474	0.9552	5.5	0.05	NA	NA	NA	NA	NA	NA	NA	NA	NA	NA	NA	NA
IPI:IPI00472434.1	|SWISS-PROT:P18465	Tax_Id=9606 Gene_Symbol=HLA-B;HLA-C;HLA-A;MICA;LOC441528 HLA class I histocompatibility antigen, B-57 alpha chain	1474	0.9552	5.5	0.05	NA	NA	NA	NA	NA	NA	NA	NA	NA	NA	NA	NA
IPI:IPI00472456.1	|SWISS-PROT:P30487|TREMBL:Q5TK75	Tax_Id=9606 Gene_Symbol=HLA-B;HLA-C;HLA-A;MICA;LOC441528 HLA class I histocompatibility antigen, B-49 alpha chain	1474	0.9552	5.5	0.05	NA	NA	NA	NA	NA	NA	NA	NA	NA	NA	NA	NA
IPI:IPI00472458.1	|SWISS-PROT:P30461|TREMBL:Q546P4	Tax_Id=9606 Gene_Symbol=HLA-B;HLA-C;HLA-A;MICA;LOC441528 HLA class I histocompatibility antigen, B-13 alpha chain	1474	0.9552	5.5	0.05	NA	NA	NA	NA	NA	NA	NA	NA	NA	NA	NA	NA
IPI:IPI00472652.1	|SWISS-PROT:P18463|TREMBL:C0KXH2	Tax_Id=9606 Gene_Symbol=HLA-B;HLA-C;HLA-A;MICA;LOC441528 HLA class I histocompatibility antigen, B-37 alpha chain	1474	0.9552	5.5	0.05	NA	NA	NA	NA	NA	NA	NA	NA	NA	NA	NA	NA
IPI:IPI00472676.1	|SWISS-PROT:P30480	Tax_Id=9606 Gene_Symbol=HLA-B;HLA-C;HLA-A;MICA;LOC441528 HLA class I histocompatibility antigen, B-42 alpha chain	1474	0.9552	5.5	0.05	NA	NA	NA	NA	NA	NA	NA	NA	NA	NA	NA	NA
IPI:IPI00472724.1	|SWISS-PROT:Q5VTE0|H-INV:HIT000294489	Tax_Id=9606 Gene_Symbol=EEF1A1P5;EEF1A1 Putative elongation factor 1-alpha-like 3	1474	1	43.3	1.08	1475	1	40	1.07	1476	1	40.5	1.08	1477	1	37.9	1.16
IPI:IPI00472753.1	|SWISS-PROT:Q31610	Tax_Id=9606 Gene_Symbol=HLA-B;HLA-C;HLA-A;MICA;LOC441528 HLA class I histocompatibility antigen, B-81 alpha chain	1474	0.9552	5.5	0.05	NA	NA	NA	NA	NA	NA	NA	NA	NA	NA	NA	NA
IPI:IPI00472767.1	|SWISS-PROT:P30493|TREMBL:Q3ZV43	Tax_Id=9606 Gene_Symbol=HLA-B;HLA-C;HLA-A;MICA;LOC441528 HLA class I histocompatibility antigen, B-55 alpha chain	1474	0.9552	5.5	0.05	NA	NA	NA	NA	NA	NA	NA	NA	NA	NA	NA	NA
IPI:IPI00472800.1	|SWISS-PROT:P30475|TREMBL:Q549W0	Tax_Id=9606 Gene_Symbol=HLA-B;HLA-C;HLA-A;MICA;LOC441528 HLA class I histocompatibility antigen, B-39 alpha chain	1474	0.9552	5.5	0.05	NA	NA	NA	NA	NA	NA	NA	NA	NA	NA	NA	NA
IPI:IPI00472867.1	|SWISS-PROT:Q29836|TREMBL:C6K6J5	Tax_Id=9606 Gene_Symbol=HLA-B;HLA-C;HLA-A;MICA;LOC441528 HLA class I histocompatibility antigen, B-67 alpha chain	1474	0.9552	5.5	0.05	NA	NA	NA	NA	NA	NA	NA	NA	NA	NA	NA	NA
IPI:IPI00472887.3	|SWISS-PROT:Q14008-2|ENSEMBL:ENSP00000310227;ENSP00000346566|REFSEQ:NP_055571|VEGA:OTTHUMP00000233663	Tax_Id=9606 Gene_Symbol=CKAP5 Isoform 2 of Cytoskeleton-associated protein 5	1474	1	15.9	NA	1475	1	15.8	1.13	1476	1	8.5	0.99	1477	1	8	1.2
IPI:IPI00472911.2	|TREMBL:B4DYS6|ENSEMBL:ENSP00000383076|REFSEQ:NP_808228	Tax_Id=9606 Gene_Symbol=CSNK2A1 casein kinase II subunit alpha isoform b	NA	NA	NA	NA	1475	1	7.8	0.57	NA	NA	NA	NA	NA	NA	NA	NA
IPI:IPI00473068.1	|SWISS-PROT:Q95365|TREMBL:A1DZU1;A3FG59;A5PHT8;A8VYR7;B2DFZ8;B2NIX8;B8YPU7;C0M134;C9WCR9;D1FXH2;D3JTA6;D3U3K1;D3U3Z4;D3XDG2;D6MJB5;D7GL15;D7NPN5;D7NQV9;D9I8N4;E0WMY5;E2DH93;E2FIB0;E5DCM9;E5FQ58;E7CRN8	Tax_Id=9606 Gene_Symbol=HLA-B;HLA-C;HLA-A;MICA;LOC441528 HLA class I histocompatibility antigen, B-38 alpha chain	1474	0.9552	5.5	0.05	NA	NA	NA	NA	NA	NA	NA	NA	NA	NA	NA	NA
IPI:IPI00477179.1	|SWISS-PROT:Q9NR30-2	Tax_Id=9606 Gene_Symbol=DDX21 Isoform 2 of Nucleolar RNA helicase 2	NA	NA	NA	NA	NA	NA	NA	NA	1476	1	20.4	0.85	1477	1	18.7	1.21
IPI:IPI00477313.3	|SWISS-PROT:P07910-1|TREMBL:A8K9A4|ENSEMBL:ENSP00000319690;ENSP00000404848;ENSP00000451291;ENSP00000452276|REFSEQ:NP_001070910;NP_112604	Tax_Id=9606 Gene_Symbol=HNRNPC Isoform C2 of Heterogeneous nuclear ribonucleoproteins C1/C2	1474	1	25.6	0.73	1475	1	16.5	1.09	NA	NA	NA	NA	NA	NA	NA	NA
IPI:IPI00477495.3	|SWISS-PROT:P57053|H-INV:HIT000388931	Tax_Id=9606 Gene_Symbol=H2BFS Histone H2B type F-S	1474	1	20.6	0.98	1475	1	20.6	0.63	1476	1	20.6	1.23	1477	0.9997	11.9	1.07
IPI:IPI00477505.3	|SWISS-PROT:O15084-1|ENSEMBL:ENSP00000373287	Tax_Id=9606 Gene_Symbol=ANKRD28 Isoform 3 of Serine/threonine-protein phosphatase 6 regulatory ankyrin repeat subunit A	NA	NA	NA	NA	NA	NA	NA	NA	1476	0.9767	2.6	0.87	NA	NA	NA	NA
IPI:IPI00477536.3	|TREMBL:Q60FE7|ENSEMBL:ENSP00000415599|REFSEQ:NP_001157790|VEGA:OTTHUMP00000214211	Tax_Id=9606 Gene_Symbol=FLNB filamin-B isoform 3	NA	NA	NA	NA	1475	0.9359	0.4	1.26	NA	NA	NA	NA	NA	NA	NA	NA
IPI:IPI00477809.2	|TREMBL:Q5H909|ENSEMBL:ENSP00000336962;ENSP00000340290|VEGA:OTTHUMP00000023383	Tax_Id=9606 Gene_Symbol=MAGED2 Uncharacterized protein	NA	NA	NA	NA	1475	0.973	4.2	NA	1476	0.9999	7.8	0.25	1477	1	5.1	4.04
IPI:IPI00477842.2	|SWISS-PROT:Q9BRL6-1|REFSEQ:NP_115285	Tax_Id=9606 Gene_Symbol=SRSF8 Isoform 1 of Serine/arginine-rich splicing factor 8	NA	NA	NA	NA	NA	NA	NA	NA	NA	NA	NA	NA	1477	0.9251	4	0.96
IPI:IPI00478586.3	|SWISS-PROT:Q96RL7-2|ENSEMBL:ENSP00000349985|REFSEQ:NP_056001|VEGA:OTTHUMP00000021514	Tax_Id=9606 Gene_Symbol=VPS13A Isoform 2 of Vacuolar protein sorting-associated protein 13A	1474	0.976	0.4	0.62	1475	1	2.1	1.24	NA	NA	NA	NA	1477	0.9999	0.9	1.41
IPI:IPI00479058.2	|SWISS-PROT:P62841|ENSEMBL:ENSP00000233609|REFSEQ:NP_001009|H-INV:HIT000338291	Tax_Id=9606 Gene_Symbol=RPS15 40S ribosomal protein S15	1474	1	40.7	0.65	1475	1	40.7	1.5	1476	1	55.9	0.67	1477	1	31.7	1.36
IPI:IPI00479069.1	|SWISS-PROT:Q9P2D3-1|TREMBL:B9EK47|ENSEMBL:ENSP00000233099|REFSEQ:NP_061897|H-INV:HIT000054792|VEGA:OTTHUMP00000201323	Tax_Id=9606 Gene_Symbol=HEATR5B Isoform 1 of HEAT repeat-containing protein 5B	NA	NA	NA	NA	1475	0.977	1.8	NA	NA	NA	NA	NA	NA	NA	NA	NA
IPI:IPI00479141.2	|SWISS-PROT:P55735|TREMBL:A4UCS7|ENSEMBL:ENSP00000312122|REFSEQ:NP_899195|VEGA:OTTHUMP00000158854	Tax_Id=9606 Gene_Symbol=SEC13 Protein SEC13 homolog	1474	1	39.6	1.56	1475	1	43.8	0.65	1476	1	34.7	1.35	1477	1	36	0.73
IPI:IPI00479191.2	|ENSEMBL:ENSP00000327539|VEGA:OTTHUMP00000223422	Tax_Id=9606 Gene_Symbol=HNRNPH1 51 kDa protein	1474	1	36.1	0.9	1475	1	34.5	0.89	1476	1	36.3	0.81	1477	1	36.5	1.3
IPI:IPI00479209.2	|TREMBL:B4DDX2;B4E043;E7ET98|ENSEMBL:ENSP00000347336	Tax_Id=9606 Gene_Symbol=KHDRBS1 cDNA FLJ54590, highly similar to KH domain-containing, RNA-binding, signaltransduction-associated protein 1	1474	0.9676	3.5	0.94	1475	1	8.4	1.14	1476	1	8.4	0.93	NA	NA	NA	NA
IPI:IPI00479217.1	|SWISS-PROT:Q00839-2|TREMBL:Q9UEL2|ENSEMBL:ENSP00000393151|REFSEQ:NP_004492|H-INV:HIT000031521|VEGA:OTTHUMP00000038192	Tax_Id=9606 Gene_Symbol=HNRNPU Isoform Short of Heterogeneous nuclear ribonucleoprotein U	NA	NA	NA	NA	NA	NA	NA	NA	1476	1	25.3	0.7	NA	NA	NA	NA
IPI:IPI00479242.1	|SWISS-PROT:P30460|TREMBL:A1Z0M3;A5PI53;A7MAE0;A7WPJ0;A7XBN0;A9QVM5;B2NJ18;C0KZ89;C0SVZ4;C6H0P6;C8ZLL2;D5H3H6;D6CIN1;E3Q1J1;F0VRV8;O19691;Q3LAZ3;Q4QZ17;Q5SS57;Q6F3G6;Q6F3G7;Q6IUU8;Q861B6;Q8HWL6|ENSEMB	Tax_Id=9606 Gene_Symbol=HLA-B;HLA-C;HLA-A;MICA;LOC441528 HLA class I histocompatibility antigen, B-8 alpha chain	1474	0.9552	5.5	0.05	NA	NA	NA	NA	NA	NA	NA	NA	NA	NA	NA	NA
IPI:IPI00479262.4	|TREMBL:D3DNT2|ENSEMBL:ENSP00000343450|REFSEQ:NP_886553|VEGA:OTTHUMP00000210577	Tax_Id=9606 Gene_Symbol=EIF4G1 eukaryotic translation initiation factor 4 gamma 1 isoform 1	1474	1	12.8	1.02	1475	1	20.2	1.01	1476	1	9.3	1.41	1477	1	7.5	0.9
IPI:IPI00479722.2	|SWISS-PROT:Q06323|TREMBL:Q6FHU3;Q6IBM2|ENSEMBL:ENSP00000206451|REFSEQ:NP_006254|H-INV:HIT000029544|VEGA:OTTHUMP00000027975	Tax_Id=9606 Gene_Symbol=PSME1 Proteasome activator complex subunit 1	NA	NA	NA	NA	NA	NA	NA	NA	NA	NA	NA	NA	1477	0.9439	4.8	9.45
IPI:IPI00479741.2	|TREMBL:A6NFQ9|ENSEMBL:ENSP00000367973|VEGA:OTTHUMP00000066076	Tax_Id=9606 Gene_Symbol=SEPT8 Uncharacterized protein	1474	1	37.1	1.24	1475	1	37.1	0.69	1476	1	35.2	1.1	1477	1	33.3	0.7
IPI:IPI00480103.3	|SWISS-PROT:Q9H4H8-1|ENSEMBL:ENSP00000217429|REFSEQ:NP_112181|H-INV:HIT000265777|VEGA:OTTHUMP00000030981	Tax_Id=9606 Gene_Symbol=FAM83D mitotic spindle protein CHICA	1474	1	2.1	0.79	NA	NA	NA	NA	NA	NA	NA	NA	NA	NA	NA	NA
IPI:IPI00513712.3	|SWISS-PROT:Q86UK7-2	Tax_Id=9606 Gene_Symbol=ZNF598 Isoform 2 of Zinc finger protein 598	NA	NA	NA	NA	1475	0.9157	1.3	1.17	NA	NA	NA	NA	NA	NA	NA	NA
IPI:IPI00513773.1	|SWISS-PROT:Q6NZI2-2	Tax_Id=9606 Gene_Symbol=PTRF Isoform 2 of Polymerase I and transcript release factor	1474	1	11	0.91	1475	1	16.7	1.12	1476	1	25	0.63	1477	1	25	1.48
IPI:IPI00513788.2	|TREMBL:Q05DB3;Q96NH6|ENSEMBL:ENSP00000369319|REFSEQ:NP_001008225	Tax_Id=9606 Gene_Symbol=UACA uveal autoantigen with coiled-coil domains and ankyrin repeats isoform 2	1474	1	4.5	0.86	NA	NA	NA	NA	1476	0.971	2.3	0.97	1477	0.9835	2.1	NA
IPI:IPI00514023.5	|TREMBL:B4DPZ5	Tax_Id=9606 Gene_Symbol=PTRF cDNA FLJ53495, highly similar to Polymerase I and transcript release factor	1474	1	11	0.91	1475	1	16.7	1.12	1476	1	25	0.63	1477	1	25	1.48
IPI:IPI00514053.1	|SWISS-PROT:P48444|TREMBL:B0YIW5;B4E1X2|ENSEMBL:ENSP00000264028|REFSEQ:NP_001646|H-INV:HIT000323834|VEGA:OTTHUMP00000232680	Tax_Id=9606 Gene_Symbol=ARCN1 Coatomer subunit delta	1474	0.9676	6.3	0.89	NA	NA	NA	NA	NA	NA	NA	NA	NA	NA	NA	NA
IPI:IPI00514385.2	|TREMBL:F5H434;Q5TCD2|ENSEMBL:ENSP00000406483;ENSP00000438489|VEGA:OTTHUMP00000021639	Tax_Id=9606 Gene_Symbol=IARS Uncharacterized protein	1474	1	6.6	0.79	1475	1	6.6	1.4	1476	1	6.6	0.89	1477	1	6.6	1.23
IPI:IPI00514399.1	|TREMBL:Q5T4L4|ENSEMBL:ENSP00000376341|VEGA:OTTHUMP00000034761	Tax_Id=9606 Gene_Symbol=RPS27 Uncharacterized protein	NA	NA	NA	NA	1475	1	40.9	1.42	1476	0.9801	37.9	0.85	1477	0.9999	40.9	1.28
IPI:IPI00514496.2	|TREMBL:E9PDF3;Q5QPM0|ENSEMBL:ENSP00000327522|VEGA:OTTHUMP00000030677	Tax_Id=9606 Gene_Symbol=RALY Uncharacterized protein	NA	NA	NA	NA	NA	NA	NA	NA	1476	0.9673	4.1	0.29	NA	NA	NA	NA
IPI:IPI00514561.1	|TREMBL:B3KU16;B4DUQ1;Q5T6W5|ENSEMBL:ENSP00000397725|VEGA:OTTHUMP00000021552	Tax_Id=9606 Gene_Symbol=HNRNPK cDNA FLJ54552, highly similar to Heterogeneous nuclear ribonucleoprotein K	NA	NA	NA	NA	NA	NA	NA	NA	1476	1	29.4	0.9	1477	1	40	1.59
IPI:IPI00514587.1	|TREMBL:Q5T5C7|ENSEMBL:ENSP00000358939|VEGA:OTTHUMP00000013500	Tax_Id=9606 Gene_Symbol=SARS Uncharacterized protein	NA	NA	NA	NA	NA	NA	NA	NA	1476	1	10.7	0.07	1477	1	7.8	9.06
IPI:IPI00514689.2	|TREMBL:B4DQC9;E9PG81;Q5TBP9|ENSEMBL:ENSP00000355209|VEGA:OTTHUMP00000031466	Tax_Id=9606 Gene_Symbol=LSM14B Uncharacterized protein	1474	1	13.8	1.2	NA	NA	NA	NA	NA	NA	NA	NA	1477	0.9633	3.6	0.91
IPI:IPI00514769.3	|SWISS-PROT:O15084-3|ENSEMBL:ENSP00000382379;ENSP00000397341|REFSEQ:NP_056014|VEGA:OTTHUMP00000207863;OTTHUMP00000207865	Tax_Id=9606 Gene_Symbol=ANKRD28 Isoform 1 of Serine/threonine-protein phosphatase 6 regulatory ankyrin repeat subunit A	NA	NA	NA	NA	NA	NA	NA	NA	1476	0.9767	2.6	0.87	NA	NA	NA	NA
IPI:IPI00514831.2	|TREMBL:A2RRD3;B4DRA0;Q5QP21;Q6MZY7;Q7Z3L0|ENSEMBL:ENSP00000406801;ENSP00000436747|VEGA:OTTHUMP00000062714	Tax_Id=9606 Gene_Symbol=RBM39 cDNA FLJ59214, highly similar to RNA-binding region-containing protein 2	1474	1	10.5	1.26	1475	1	5.7	0.9	1476	1	15.9	1.11	1477	1	11.5	1.16
IPI:IPI00514856.4	|SWISS-PROT:Q14157-2|ENSEMBL:ENSP00000355343;ENSP00000389445|REFSEQ:NP_055662|VEGA:OTTHUMP00000034204	Tax_Id=9606 Gene_Symbol=UBAP2L Isoform 1 of Ubiquitin-associated protein 2-like	1474	1	10.2	0.8	1475	1	7.5	1.64	1476	1	3.3	1.05	NA	NA	NA	NA
IPI:IPI00514910.1	|TREMBL:Q5SRQ3|ENSEMBL:ENSP00000365040;ENSP00000372923;ENSP00000389767;ENSP00000390345;ENSP00000392194;ENSP00000407844;ENSP00000407864|VEGA:OTTHUMP00000060100;OTTHUMP00000063211;OTTHUMP00000063240;OTT	Tax_Id=9606 Gene_Symbol=CSNK2B Uncharacterized protein	NA	NA	NA	NA	NA	NA	NA	NA	NA	NA	NA	NA	1477	1	12.7	1.2
IPI:IPI00515061.3	|SWISS-PROT:P06899|ENSEMBL:ENSP00000342886;ENSP00000445633|REFSEQ:NP_066402|H-INV:HIT000036634|VEGA:OTTHUMP00000016175	Tax_Id=9606 Gene_Symbol=HIST1H2BJ Histone H2B type 1-J	1474	1	20.6	0.98	1475	1	20.6	0.63	1476	1	20.6	1.23	1477	0.9997	11.9	1.07
IPI:IPI00549205.1	|SWISS-PROT:Q92878-2	Tax_Id=9606 Gene_Symbol=RAD50 Isoform 2 of DNA repair protein RAD50	1474	1	7.6	NA	1475	0.971	7.6	NA	1476	1	1.8	0.81	NA	NA	NA	NA
IPI:IPI00549248.4	|SWISS-PROT:P06748-1|TREMBL:A4ZU86;Q9BTI9|ENSEMBL:ENSP00000296930;ENSP00000428755|REFSEQ:NP_002511|H-INV:HIT000033829|VEGA:OTTHUMP00000161024;OTTHUMP00000223398	Tax_Id=9606 Gene_Symbol=NPM1 Isoform 1 of Nucleophosmin	1474	1	34	0.97	1475	1	34	1.11	1476	1	46.4	1.27	1477	1	45.7	1.01
IPI:IPI00549434.2	|SWISS-PROT:Q92599-1|TREMBL:C9J9B6|ENSEMBL:ENSP00000367991|REFSEQ:NP_001092281|H-INV:HIT000079696|VEGA:OTTHUMP00000066074	Tax_Id=9606 Gene_Symbol=SEPT8 Isoform 1 of Septin-8	1474	1	37.1	1.24	1475	1	37.1	0.69	1476	1	35.2	1.1	1477	1	33.3	0.7
IPI:IPI00549529.2	|TREMBL:Q5H907|ENSEMBL:ENSP00000364200;ENSP00000364202|VEGA:OTTHUMP00000023384	Tax_Id=9606 Gene_Symbol=MAGED2 Uncharacterized protein	NA	NA	NA	NA	1475	0.973	4.2	NA	NA	NA	NA	NA	NA	NA	NA	NA
IPI:IPI00549672.2	|SWISS-PROT:Q9UNM6-1|TREMBL:B2RBM7;Q53GN6;Q9Y6E3|ENSEMBL:ENSP00000436186|REFSEQ:NP_002808|H-INV:HIT000030132|VEGA:OTTHUMP00000147614	Tax_Id=9606 Gene_Symbol=PSMD13 HSPC027	NA	NA	NA	NA	1475	0.973	10	NA	NA	NA	NA	NA	1477	0.9439	10	NA
IPI:IPI00549885.4	|SWISS-PROT:P11177-2|ENSEMBL:ENSP00000373220|VEGA:OTTHUMP00000214206	Tax_Id=9606 Gene_Symbol=PDHB Isoform 2 of Pyruvate dehydrogenase E1 component subunit beta, mitochondrial	NA	NA	NA	NA	1475	0.975	6.4	NA	NA	NA	NA	NA	NA	NA	NA	NA
IPI:IPI00550021.4	|SWISS-PROT:P39023|TREMBL:Q96QL0|ENSEMBL:ENSP00000346001|REFSEQ:NP_000958|H-INV:HIT000338841|VEGA:OTTHUMP00000199074	Tax_Id=9606 Gene_Symbol=SNORD43;RPL3 60S ribosomal protein L3	1474	1	40.9	0.78	1475	1	46.3	1.23	1476	1	42.7	0.97	1477	1	39.2	1.31
IPI:IPI00550119.7	|TREMBL:B4DZW0;E7ETH8;F5H1J5;Q6B514|ENSEMBL:ENSP00000378115	Tax_Id=9606 Gene_Symbol=SEPT6 cDNA FLJ58821, highly similar to Septin-6	1474	1	22.5	1.17	1475	1	27.4	0.61	1476	1	22.7	1.25	1477	1	22.7	0.61
IPI:IPI00550239.4	|SWISS-PROT:P07305|TREMBL:B4DRD6|ENSEMBL:ENSP00000344504|REFSEQ:NP_005309|H-INV:HIT000288710|VEGA:OTTHUMP00000198160	Tax_Id=9606 Gene_Symbol=H1F0 Histone H1.0	NA	NA	NA	NA	NA	NA	NA	NA	1476	1	13	1.24	1477	1	5.6	0.73
IPI:IPI00550247.5	|ENSEMBL:ENSP00000362671|VEGA:OTTHUMP00000022109	Tax_Id=9606 Gene_Symbol=RPL35 Protein	NA	NA	NA	NA	1475	1	28.1	1.38	1476	1	13.5	0.76	NA	NA	NA	NA
IPI:IPI00550365.2	|TREMBL:A8MX33;E9PFP8;Q5MJP6|ENSEMBL:ENSP00000383159|VEGA:OTTHUMP00000115466	Tax_Id=9606 Gene_Symbol=PCBP3 Uncharacterized protein	1474	1	5.5	0.8	1475	1	3.2	1.48	1476	0.9975	7.2	1.48	1477	1	3.2	1.87
IPI:IPI00550377.3	|SWISS-PROT:Q5T8D3-3|TREMBL:B7Z2R7|ENSEMBL:ENSP00000379568|REFSEQ:NP_663736|VEGA:OTTHUMP00000019362	Tax_Id=9606 Gene_Symbol=ACBD5 Isoform 3 of Acyl-CoA-binding domain-containing protein 5	1474	1	5.5	0.72	1475	1	5.5	0.93	NA	NA	NA	NA	1477	1	17.1	1.18
IPI:IPI00550442.1	|SWISS-PROT:Q9BTD8-2	Tax_Id=9606 Gene_Symbol=RBM42 Isoform 2 of RNA-binding protein 42	1474	1	4.7	0.79	1475	1	8.5	1.59	NA	NA	NA	NA	NA	NA	NA	NA
IPI:IPI00550689.3	|SWISS-PROT:Q9Y3I0|ENSEMBL:ENSP00000216038|REFSEQ:NP_055121|H-INV:HIT000037644|VEGA:OTTHUMP00000028639	Tax_Id=9606 Gene_Symbol=C22orf28 tRNA-splicing ligase RtcB homolog	1474	1	12.1	1.05	1475	1	25.1	1.03	1476	1	19.2	1.18	1477	1	17.4	1.38
IPI:IPI00551009.1	|SWISS-PROT:Q9H9G7-2|TREMBL:B1ALI0;B4DY67|ENSEMBL:ENSP00000246314|REFSEQ:NP_803171|VEGA:OTTHUMP00000008758	Tax_Id=9606 Gene_Symbol=EIF2C3 Isoform 2 of Protein argonaute-3	1474	1	2.6	1.01	NA	NA	NA	NA	NA	NA	NA	NA	NA	NA	NA	NA
IPI:IPI00551014.1	|SWISS-PROT:Q14671-1|ENSEMBL:ENSP00000257075|REFSEQ:NP_055491|H-INV:HIT000077144|VEGA:OTTHUMP00000003892	Tax_Id=9606 Gene_Symbol=PUM1 Isoform 1 of Pumilio homolog 1	1474	0.9739	2.1	0.7	NA	NA	NA	NA	NA	NA	NA	NA	NA	NA	NA	NA
IPI:IPI00552149.2	|TREMBL:E9PC97;Q5JRC6|ENSEMBL:ENSP00000359835;ENSP00000377831|VEGA:OTTHUMP00000024063	Tax_Id=9606 Gene_Symbol=PHF6 Uncharacterized protein	NA	NA	NA	NA	NA	NA	NA	NA	NA	NA	NA	NA	1477	0.9733	3.3	1.1
IPI:IPI00552214.1	|TREMBL:Q5HY57|ENSEMBL:ENSP00000358850|VEGA:OTTHUMP00000064894	Tax_Id=9606 Gene_Symbol=EMD Uncharacterized protein	NA	NA	NA	NA	NA	NA	NA	NA	NA	NA	NA	NA	1477	0.9777	5.5	1
IPI:IPI00552277.1	|TREMBL:Q5HY81|ENSEMBL:ENSP00000358667|VEGA:OTTHUMP00000015408	Tax_Id=9606 Gene_Symbol=UBL4A Uncharacterized protein	1474	1	43.9	0.74	1475	1	34.4	1.5	1476	1	40.8	0.89	1477	1	35.7	1.51
IPI:IPI00552413.2	|SWISS-PROT:P50750-2|TREMBL:B2R9L6;B5BU53|ENSEMBL:ENSP00000362362;ENSP00000395872|VEGA:OTTHUMP00000022199	Tax_Id=9606 Gene_Symbol=MIR2861;CDK9 Isoform 2 of Cyclin-dependent kinase 9	1474	1	3.5	0.82	NA	NA	NA	NA	NA	NA	NA	NA	NA	NA	NA	NA
IPI:IPI00552530.2	|TREMBL:E9PFM2;Q5JP01|ENSEMBL:ENSP00000392714|VEGA:OTTHUMP00000022991	Tax_Id=9606 Gene_Symbol=RBBP7 Uncharacterized protein	NA	NA	NA	NA	1475	1	3.2	1.39	NA	NA	NA	NA	1477	0.9996	7.1	0.78
IPI:IPI00552639.3	|SWISS-PROT:Q04637-1|ENSEMBL:ENSP00000316879;ENSP00000323737|REFSEQ:NP_937884|VEGA:OTTHUMP00000210583	Tax_Id=9606 Gene_Symbol=EIF4G1 Isoform A of Eukaryotic translation initiation factor 4 gamma 1	1474	1	12.8	1.02	1475	1	20.2	1.01	1476	1	9.3	1.41	1477	1	7.5	0.9
IPI:IPI00552715.1	|TREMBL:A6NE14|ENSEMBL:ENSP00000357242|REFSEQ:NP_001008800|VEGA:OTTHUMP00000231494	Tax_Id=9606 Gene_Symbol=CCT3 T-complex protein 1 subunit gamma isoform c	1474	1	10	1.15	1475	1	4.6	0.98	NA	NA	NA	NA	1477	1	10.2	1.47
IPI:IPI00552768.1	|TREMBL:B1ALW1;O60744|ENSEMBL:ENSP00000363639|VEGA:OTTHUMP00000021893	Tax_Id=9606 Gene_Symbol=TXN Uncharacterized protein	NA	NA	NA	NA	NA	NA	NA	NA	1476	1	25.9	1.31	1477	0.9507	15.3	2.85
IPI:IPI00552873.2	|SWISS-PROT:Q99878|ENSEMBL:ENSP00000328484|REFSEQ:NP_066544|H-INV:HIT000391098|VEGA:OTTHUMP00000016185	Tax_Id=9606 Gene_Symbol=HIST1H2AG;HIST1H2AK;HIST1H2AL;HIST1H2AM;HIST1H2AJ;HIST1H2AI Histone H2A type 1-J	1474	1	21.9	0.84	1475	0.954	14.8	1.28	NA	NA	NA	NA	NA	NA	NA	NA
IPI:IPI00552920.2	|SWISS-PROT:Q96B26|ENSEMBL:ENSP00000374354|REFSEQ:NP_852480|H-INV:HIT000038951|VEGA:OTTHUMP00000018264	Tax_Id=9606 Gene_Symbol=EXOSC8 Exosome complex component RRP43	1474	0.9491	7.7	0.61	NA	NA	NA	NA	NA	NA	NA	NA	NA	NA	NA	NA
IPI:IPI00552938.2	|TREMBL:B4E3U4;Q5JQ65|ENSEMBL:ENSP00000405117;ENSP00000411989|REFSEQ:NP_001158275|VEGA:OTTHUMP00000024133	Tax_Id=9606 Gene_Symbol=RBMX heterogeneous nuclear ribonucleoprotein G isoform 2	NA	NA	NA	NA	NA	NA	NA	NA	NA	NA	NA	NA	1477	0.9777	7.1	1.33
IPI:IPI00553164.4	|SWISS-PROT:P08865|ENSEMBL:ENSP00000346067|REFSEQ:NP_001012321;NP_002286|H-INV:HIT000305758|VEGA:OTTHUMP00000161970	Tax_Id=9606 Gene_Symbol=SNORA6;RPSAP15;SNORA62;RPSA 40S ribosomal protein SA	1474	1	42.8	0.59	1475	1	47.7	1.89	1476	1	64	0.86	1477	1	51.9	1.82
IPI:IPI00553169.6	|TREMBL:A6NDY9|ENSEMBL:ENSP00000358868	Tax_Id=9606 Gene_Symbol=FLNA Uncharacterized protein	NA	NA	NA	NA	1475	0.9359	0.4	1.26	NA	NA	NA	NA	NA	NA	NA	NA
IPI:IPI00553185.2	|SWISS-PROT:P49368|TREMBL:B3KX11;E9PAQ6;Q2TU64;Q59H77;Q5SZY0|ENSEMBL:ENSP00000295688|REFSEQ:NP_005989|H-INV:HIT000328817|VEGA:OTTHUMP00000025735	Tax_Id=9606 Gene_Symbol=CCT3 T-complex protein 1 subunit gamma	1474	1	10	1.15	1475	1	4.6	0.98	1476	1	8.8	1.17	1477	1	10.2	1.47
IPI:IPI00554461.1	|SWISS-PROT:O00541-2|ENSEMBL:ENSP00000334612|VEGA:OTTHUMP00000199072	Tax_Id=9606 Gene_Symbol=PES1 Isoform 2 of Pescadillo homolog	1474	0.9718	2.2	0.83	1475	1	4.5	0.81	NA	NA	NA	NA	NA	NA	NA	NA
IPI:IPI00554475.3	|SWISS-PROT:Q6ULP2-3	Tax_Id=9606 Gene_Symbol=AFTPH Isoform 3 of Aftiphilin	NA	NA	NA	NA	1475	1	6.8	1.24	NA	NA	NA	NA	NA	NA	NA	NA
IPI:IPI00554481.1	|SWISS-PROT:P08195-4|ENSEMBL:ENSP00000367124;ENSP00000440001|VEGA:OTTHUMP00000236710	Tax_Id=9606 Gene_Symbol=SLC3A2 Isoform 4 of 4F2 cell-surface antigen heavy chain	NA	NA	NA	NA	NA	NA	NA	NA	NA	NA	NA	NA	1477	0.985	2.5	1.22
IPI:IPI00554590.1	|SWISS-PROT:Q9H2M9-1|TREMBL:A6H8V0;B3KNG8|ENSEMBL:ENSP00000351832|REFSEQ:NP_036546|H-INV:HIT000002413|VEGA:OTTHUMP00000035228	Tax_Id=9606 Gene_Symbol=RAB3GAP2 Isoform 1 of Rab3 GTPase-activating protein non-catalytic subunit	1474	1	5.3	0.95	1475	1	7.3	0.94	1476	1	10.3	1.04	1477	1	10.3	1.11
IPI:IPI00554611.2	|TREMBL:F5GZS6|ENSEMBL:ENSP00000367123;ENSP00000444236|REFSEQ:NP_001012680|H-INV:HIT000008858|VEGA:OTTHUMP00000238367	Tax_Id=9606 Gene_Symbol=SLC3A2 4F2 cell-surface antigen heavy chain isoform b	NA	NA	NA	NA	NA	NA	NA	NA	NA	NA	NA	NA	1477	0.985	2.5	1.22
IPI:IPI00554715.4	|SWISS-PROT:P51114-2|TREMBL:B4DM21|ENSEMBL:ENSP00000388828|REFSEQ:NP_001013456|VEGA:OTTHUMP00000212643	Tax_Id=9606 Gene_Symbol=FXR1 Isoform 2 of Fragile X mental retardation syndrome-related protein 1	NA	NA	NA	NA	1475	1	8.7	1.01	NA	NA	NA	NA	NA	NA	NA	NA
IPI:IPI00554722.1	|SWISS-PROT:P08195-3|ENSEMBL:ENSP00000367121|REFSEQ:NP_001012682|VEGA:OTTHUMP00000236709	Tax_Id=9606 Gene_Symbol=SLC3A2 Isoform 3 of 4F2 cell-surface antigen heavy chain	NA	NA	NA	NA	NA	NA	NA	NA	NA	NA	NA	NA	1477	0.985	2.5	1.22
IPI:IPI00554723.5	|SWISS-PROT:P27635|TREMBL:Q5HY50|ENSEMBL:ENSP00000341730;ENSP00000358832;ENSP00000413436|REFSEQ:NP_006004|VEGA:OTTHUMP00000031945;OTTHUMP00000063212	Tax_Id=9606 Gene_Symbol=SNORA70;RPL10 60S ribosomal protein L10	1474	1	48.1	0.67	1475	1	38.8	1.31	1476	1	42.5	0.83	1477	1	38.3	1.28
IPI:IPI00554737.3	|SWISS-PROT:P30153|TREMBL:A8K3H8;A8K7B7|ENSEMBL:ENSP00000324804|REFSEQ:NP_055040|H-INV:HIT000091288|VEGA:OTTHUMP00000174392	Tax_Id=9606 Gene_Symbol=PPP2R1A Serine/threonine-protein phosphatase 2A 65 kDa regulatory subunit A alpha isoform	1474	0.976	12.8	0.15	1475	0.977	12.8	0.2	NA	NA	NA	NA	1477	1	6.9	0.52
IPI:IPI00554740.1	|SWISS-PROT:Q6ULP2-1|TREMBL:B8ZZI9;Q53GW0|ENSEMBL:ENSP00000386913;ENSP00000397726|VEGA:OTTHUMP00000202186	Tax_Id=9606 Gene_Symbol=AFTPH Isoform 1 of Aftiphilin	1474	1	5.7	1.26	1475	1	6.8	1.24	1476	1	9.7	1.02	1477	1	6.1	1.05
IPI:IPI00554752.3	|SWISS-PROT:P31323|TREMBL:Q6DHZ2;Q75MP1|ENSEMBL:ENSP00000265717;ENSP00000440531|REFSEQ:NP_002727|H-INV:HIT000195404|VEGA:OTTHUMP00000174592	Tax_Id=9606 Gene_Symbol=PRKAR2B cAMP-dependent protein kinase type II-beta regulatory subunit	NA	NA	NA	NA	1475	0.9726	7.7	NA	NA	NA	NA	NA	NA	NA	NA	NA
IPI:IPI00554788.5	|SWISS-PROT:P05783|TREMBL:B2RA03|ENSEMBL:ENSP00000373487;ENSP00000373489|REFSEQ:NP_000215;NP_954657|H-INV:HIT000280941	Tax_Id=9606 Gene_Symbol=KRT18 Keratin, type I cytoskeletal 18	NA	NA	NA	NA	NA	NA	NA	NA	NA	NA	NA	NA	1477	0.9835	7.9	5.84
IPI:IPI00554798.2	|SWISS-PROT:Q99879|ENSEMBL:ENSP00000352442|REFSEQ:NP_003512|H-INV:HIT000262644|VEGA:OTTHUMP00000016188	Tax_Id=9606 Gene_Symbol=HIST1H2BM Histone H2B type 1-M	1474	1	20.6	0.98	1475	1	20.6	0.63	1476	1	20.6	1.23	1477	0.9997	11.9	1.07
IPI:IPI00555608.1	|TREMBL:Q59F08	Tax_Id=9606 Gene_Symbol=DHRS2 Dehydrogenase/reductase (SDR family) member 2 isoform 2 variant (Fragment)	1474	1	32.5	0.97	1475	1	26.5	0.71	1476	1	47	0.97	1477	1	16.3	0.1
IPI:IPI00555624.2	|SWISS-PROT:Q15042-2|TREMBL:A6H8Z3|ENSEMBL:ENSP00000444306	Tax_Id=9606 Gene_Symbol=RAB3GAP1 Uncharacterized protein	NA	NA	NA	NA	NA	NA	NA	NA	1476	1	34.7	1.03	NA	NA	NA	NA
IPI:IPI00555723.1	|SWISS-PROT:Q9UBV2-2|ENSEMBL:ENSP00000450709	Tax_Id=9606 Gene_Symbol=SEL1L Isoform 2 of Protein sel-1 homolog 1	NA	NA	NA	NA	NA	NA	NA	NA	1476	0.971	10.4	0.48	NA	NA	NA	NA
IPI:IPI00555744.6	|SWISS-PROT:P50914|TREMBL:A8K3Q9;A8K7N0;Q6IPH7|ENSEMBL:ENSP00000345156;ENSP00000379506|REFSEQ:NP_001030168;NP_003964|H-INV:HIT000296893|VEGA:OTTHUMP00000209120;OTTHUMP00000209139	Tax_Id=9606 Gene_Symbol=RPL14 Ribosomal protein L14 variant	1474	1	39.5	0.64	1475	1	31.5	1.57	1476	1	39.5	0.85	1477	1	39.5	1.35
IPI:IPI00555747.1	|SWISS-PROT:Q13310-2|TREMBL:B1ANR7;Q147Y3|ENSEMBL:ENSP00000361947|REFSEQ:NP_001129126|VEGA:OTTHUMP00000010671	Tax_Id=9606 Gene_Symbol=PABPC4 Isoform 2 of Polyadenylate-binding protein 4	1474	1	24.6	0.74	1475	1	27.5	1.29	1476	1	19	1.15	1477	1	19.5	0.98
IPI:IPI00555749.1	|TREMBL:Q59GS3	Tax_Id=9606 Gene_Symbol=PSMC5 Proteasome 26S ATPase subunit 5 variant (Fragment)	1474	1	12.5	0.91	1475	1	18.6	1.07	NA	NA	NA	NA	1477	1	16.5	1.47
IPI:IPI00555878.1	|SWISS-PROT:Q9NRW3|ENSEMBL:ENSP00000355340|REFSEQ:NP_055323|H-INV:HIT000090361|VEGA:OTTHUMP00000199092	Tax_Id=9606 Gene_Symbol=APOBEC3C Probable DNA dC->dU-editing enzyme APOBEC-3C	1474	0.9552	6.8	0.86	NA	NA	NA	NA	NA	NA	NA	NA	NA	NA	NA	NA
IPI:IPI00556059.1	|SWISS-PROT:O95239-2|TREMBL:Q6PKB2|ENSEMBL:ENSP00000363509|H-INV:HIT000053489	Tax_Id=9606 Gene_Symbol=KIF4A Isoform 2 of Chromosome-associated kinesin KIF4A	1474	1	1.4	0.98	1475	1	1.4	1.33	NA	NA	NA	NA	NA	NA	NA	NA
IPI:IPI00556157.1	|TREMBL:Q59H49	Tax_Id=9606 Gene_Symbol=PTBP1 Polypyrimidine tract-binding protein 1 isoform c variant (Fragment)	NA	NA	NA	NA	1475	1	17	1.27	NA	NA	NA	NA	NA	NA	NA	NA
IPI:IPI00556173.1	|SWISS-PROT:Q12906-6|TREMBL:A8K590;F4ZW64|ENSEMBL:ENSP00000384660|REFSEQ:NP_001131145	Tax_Id=9606 Gene_Symbol=ILF3 Isoform 6 of Interleukin enhancer-binding factor 3	NA	NA	NA	NA	NA	NA	NA	NA	1476	0.9992	30.1	NA	NA	NA	NA	NA
IPI:IPI00556259.3	|SWISS-PROT:Q4VXU2|ENSEMBL:ENSP00000217073;ENSP00000255136|REFSEQ:NP_001118228|VEGA:OTTHUMP00000063224	Tax_Id=9606 Gene_Symbol=PABPC1L Polyadenylate-binding protein 1-like	NA	NA	NA	NA	NA	NA	NA	NA	1476	0.9495	5.4	NA	NA	NA	NA	NA
IPI:IPI00556429.3	|TREMBL:B4E083;D3DWF3;Q59GD0|ENSEMBL:ENSP00000391649	Tax_Id=9606 Gene_Symbol=PLK1 cDNA FLJ51423, highly similar to Serine/threonine-protein kinase PLK1	1474	0.9103	3.4	0.61	1475	0.9689	3.4	1.69	NA	NA	NA	NA	NA	NA	NA	NA
IPI:IPI00556432.1	|TREMBL:Q59H73	Tax_Id=9606 Gene_Symbol=OSBPL7 Oxysterol-binding protein (Fragment)	1474	1	3.5	NA	1475	1	3.5	NA	1476	1	3.5	NA	NA	NA	NA	NA
IPI:IPI00556485.2	|TREMBL:Q3B7A4;Q6NSF2|ENSEMBL:ENSP00000366471	Tax_Id=9606 Gene_Symbol=RPLP0 Uncharacterized protein	1474	1	45.1	0.61	1475	1	55.7	1.67	NA	NA	NA	NA	1477	1	49	1.46
IPI:IPI00556514.1	|TREMBL:Q59GV2	Tax_Id=9606 Gene_Symbol=RBM14;RBM14-RBM4 RNA binding motif protein 14 variant (Fragment)	NA	NA	NA	NA	1475	0.975	4.3	0.74	NA	NA	NA	NA	NA	NA	NA	NA
IPI:IPI00556594.3	|SWISS-PROT:Q6NZY4-1|TREMBL:A8K559;F5GXQ6|ENSEMBL:ENSP00000337313;ENSP00000440028|REFSEQ:NP_060082|VEGA:OTTHUMP00000239679	Tax_Id=9606 Gene_Symbol=ZCCHC8 Isoform 1 of Zinc finger CCHC domain-containing protein 8	1474	1	12.6	0.63	1475	1	15.8	2.01	1476	1	22.6	0.55	1477	1	25.5	1.86
IPI:IPI00604451.1	|TREMBL:A6NLB2|ENSEMBL:ENSP00000373798|REFSEQ:NP_001017958	Tax_Id=9606 Gene_Symbol=OS9 protein OS-9 isoform 4 precursor	NA	NA	NA	NA	NA	NA	NA	NA	NA	NA	NA	NA	1477	1	7.1	2.76
IPI:IPI00604620.3	|SWISS-PROT:P19338|TREMBL:B3KM80;B3KTP9|ENSEMBL:ENSP00000318195|REFSEQ:NP_005372|VEGA:OTTHUMP00000204507	Tax_Id=9606 Gene_Symbol=NCL Nucleolin	1474	1	28.3	0.81	1475	1	29	1.02	1476	1	28.2	0.83	1477	1	25.9	1.11
IPI:IPI00604647.2	|TREMBL:B7Z388;E7EN19;E7ESS2|ENSEMBL:ENSP00000343658;ENSP00000392830|REFSEQ:NP_663719|VEGA:OTTHUMP00000207902	Tax_Id=9606 Gene_Symbol=MAP4K4 mitogen-activated protein kinase kinase kinase kinase 4 isoform 2	NA	NA	NA	NA	NA	NA	NA	NA	NA	NA	NA	NA	1477	0.9058	1.4	2.38
IPI:IPI00604660.4	|SWISS-PROT:Q96RL7-4|TREMBL:B3KW31|ENSEMBL:ENSP00000365821|REFSEQ:NP_001018048|VEGA:OTTHUMP00000240008	Tax_Id=9606 Gene_Symbol=VPS13A Isoform 4 of Vacuolar protein sorting-associated protein 13A	1474	0.976	0.4	0.62	1475	1	2.1	1.24	NA	NA	NA	NA	1477	0.9999	0.9	1.41
IPI:IPI00604710.2	|SWISS-PROT:P08195-1|ENSEMBL:ENSP00000367122|REFSEQ:NP_002385|VEGA:OTTHUMP00000082735	Tax_Id=9606 Gene_Symbol=SLC3A2 Isoform 1 of 4F2 cell-surface antigen heavy chain	NA	NA	NA	NA	NA	NA	NA	NA	NA	NA	NA	NA	1477	0.985	2.5	1.22
IPI:IPI00604778.1	|SWISS-PROT:Q709C8-4|TREMBL:F5GZG8;Q6ZQY1|ENSEMBL:ENSP00000379233|REFSEQ:NP_060550	Tax_Id=9606 Gene_Symbol=VPS13C Isoform 4 of Vacuolar protein sorting-associated protein 13C	NA	NA	NA	NA	NA	NA	NA	NA	1476	0.9744	0.7	0.51	NA	NA	NA	NA
IPI:IPI00607603.1	|SWISS-PROT:Q9BWL3-3|ENSEMBL:ENSP00000357504|VEGA:OTTHUMP00000034199	Tax_Id=9606 Gene_Symbol=C1orf43 Isoform 3 of Uncharacterized protein C1orf43	1474	0.976	7.4	1.4	NA	NA	NA	NA	NA	NA	NA	NA	NA	NA	NA	NA
IPI:IPI00607618.2	|SWISS-PROT:Q9BWL3-5|ENSEMBL:ENSP00000357505|VEGA:OTTHUMP00000034201	Tax_Id=9606 Gene_Symbol=C1orf43 Isoform 5 of Uncharacterized protein C1orf43	1474	0.976	7.4	1.4	NA	NA	NA	NA	NA	NA	NA	NA	NA	NA	NA	NA
IPI:IPI00607642.1	|SWISS-PROT:P02686-4|TREMBL:A8K1H8|ENSEMBL:ENSP00000352667|REFSEQ:NP_002376|VEGA:OTTHUMP00000163774	Tax_Id=9606 Gene_Symbol=MBP Isoform 4 of Myelin basic protein	NA	NA	NA	NA	NA	NA	NA	NA	NA	NA	NA	NA	1477	0.9821	7.5	46.15
IPI:IPI00607708.3	|SWISS-PROT:P00338-2	Tax_Id=9606 Gene_Symbol=LDHA Isoform 2 of L-lactate dehydrogenase A chain	1474	1	8.3	0.88	NA	NA	NA	NA	NA	NA	NA	NA	NA	NA	NA	NA
IPI:IPI00607849.2	|SWISS-PROT:Q9P0I2-2	Tax_Id=9606 Gene_Symbol=TMEM111 Isoform 2 of Transmembrane protein 111	NA	NA	NA	NA	NA	NA	NA	NA	1476	0.9654	6.4	1.02	NA	NA	NA	NA
IPI:IPI00607853.2	|TREMBL:C9JZJ5;Q4V9T5|ENSEMBL:ENSP00000387777|VEGA:OTTHUMP00000025891	Tax_Id=9606 Gene_Symbol=MAGEA4 Uncharacterized protein	1474	1	9.3	1.41	NA	NA	NA	NA	NA	NA	NA	NA	NA	NA	NA	NA
IPI:IPI00619914.2	|TREMBL:Q69YM7;Q701P4|ENSEMBL:ENSP00000369629|REFSEQ:NP_001020374|VEGA:OTTHUMP00000109424	Tax_Id=9606 Gene_Symbol=U2AF1 splicing factor U2AF 35 kDa subunit isoform b	NA	NA	NA	NA	1475	1	19.2	0.88	NA	NA	NA	NA	1477	1	16.7	1.23
IPI:IPI00619942.1	|TREMBL:Q71RF1|ENSEMBL:ENSP00000381205;ENSP00000418705|REFSEQ:NP_001020375|VEGA:OTTHUMP00000214620	Tax_Id=9606 Gene_Symbol=U2AF1 splicing factor U2AF 35 kDa subunit isoform c	NA	NA	NA	NA	1475	1	19.2	0.88	NA	NA	NA	NA	NA	NA	NA	NA
IPI:IPI00639819.1	|TREMBL:B1AKP7|ENSEMBL:ENSP00000313129|VEGA:OTTHUMP00000002173	Tax_Id=9606 Gene_Symbol=TARDBP Uncharacterized protein	NA	NA	NA	NA	NA	NA	NA	NA	1476	0.971	4.1	0.48	NA	NA	NA	NA
IPI:IPI00639883.3	|SWISS-PROT:O95819-4|TREMBL:E7ENQ1|ENSEMBL:ENSP00000389752|REFSEQ:NP_004825|H-INV:HIT000068461|VEGA:OTTHUMP00000207971	Tax_Id=9606 Gene_Symbol=MAP4K4 Isoform 4 of Mitogen-activated protein kinase kinase kinase kinase 4	NA	NA	NA	NA	NA	NA	NA	NA	NA	NA	NA	NA	1477	0.9058	1.4	2.38
IPI:IPI00639942.2	|TREMBL:A8MZ73|ENSEMBL:ENSP00000379339|REFSEQ:NP_001025172|H-INV:HIT000088874|VEGA:OTTHUMP00000178929	Tax_Id=9606 Gene_Symbol=RPS29 40S ribosomal protein S29 isoform 2	1474	1	33.9	0.59	NA	NA	NA	NA	NA	NA	NA	NA	NA	NA	NA	NA
IPI:IPI00640010.2	|SWISS-PROT:Q5T8D3-4|ENSEMBL:ENSP00000365066|VEGA:OTTHUMP00000019364	Tax_Id=9606 Gene_Symbol=ACBD5 Isoform 4 of Acyl-CoA-binding domain-containing protein 5	1474	1	5.5	0.72	1475	1	5.5	0.93	NA	NA	NA	NA	NA	NA	NA	NA
IPI:IPI00640088.1	|TREMBL:Q5SRQ6|ENSEMBL:ENSP00000365046;ENSP00000382984;ENSP00000395546;ENSP00000396772;ENSP00000410942;ENSP00000413092;ENSP00000415615|VEGA:OTTHUMP00000029065;OTTHUMP00000193294;OTTHUMP00000193753;OTT	Tax_Id=9606 Gene_Symbol=CSNK2B Uncharacterized protein	NA	NA	NA	NA	NA	NA	NA	NA	NA	NA	NA	NA	1477	1	12.7	1.2
IPI:IPI00640567.1	|ENSEMBL:ENSP00000360712|VEGA:OTTHUMP00000022618	Tax_Id=9606 Gene_Symbol=EDF1 16 kDa protein	NA	NA	NA	NA	1475	0.9999	5.8	1.19	NA	NA	NA	NA	NA	NA	NA	NA
IPI:IPI00640922.1	|SWISS-PROT:P46379-2|ENSEMBL:ENSP00000211379;ENSP00000365143;ENSP00000372938;ENSP00000372940;ENSP00000389121;ENSP00000410156;ENSP00000412110;ENSP00000413698|REFSEQ:NP_001092004;NP_542433;NP_542434|VEG	Tax_Id=9606 Gene_Symbol=BAG6 Isoform 2 of Large proline-rich protein BAG6	1474	1	28.2	0.77	1475	1	28.4	1.47	1476	1	36.4	0.94	1477	1	40.9	1.43
IPI:IPI00640938.1	|TREMBL:Q5QPM2|ENSEMBL:ENSP00000403744|VEGA:OTTHUMP00000030675	Tax_Id=9606 Gene_Symbol=RALY Uncharacterized protein	NA	NA	NA	NA	NA	NA	NA	NA	1476	0.9673	4.1	0.29	NA	NA	NA	NA
IPI:IPI00641153.3	|SWISS-PROT:Q92896-1|TREMBL:Q6ZMF1|ENSEMBL:ENSP00000405984|REFSEQ:NP_001139139|H-INV:HIT000220859	Tax_Id=9606 Gene_Symbol=GLG1 Isoform 1 of Golgi apparatus protein 1	NA	NA	NA	NA	NA	NA	NA	NA	1476	0.9562	0.9	1.14	NA	NA	NA	NA
IPI:IPI00641244.1	|ENSEMBL:ENSP00000361150|VEGA:OTTHUMP00000009236	Tax_Id=9606 Gene_Symbol=PRDX1 11 kDa protein	NA	NA	NA	NA	NA	NA	NA	NA	NA	NA	NA	NA	1477	0.9821	22.7	0.29
IPI:IPI00641287.1	|TREMBL:Q8IWE6|ENSEMBL:ENSP00000359989|REFSEQ:NP_001177916|VEGA:OTTHUMP00000010936	Tax_Id=9606 Gene_Symbol=SRSF11 serine/arginine-rich splicing factor 11 isoform 2	NA	NA	NA	NA	NA	NA	NA	NA	1476	1	9.8	0.99	1477	1	9.8	0.83
IPI:IPI00641351.1	|TREMBL:B4DSJ1;Q5QPM1|ENSEMBL:ENSP00000413638|VEGA:OTTHUMP00000030676	Tax_Id=9606 Gene_Symbol=RALY Uncharacterized protein	NA	NA	NA	NA	NA	NA	NA	NA	1476	0.9673	4.1	0.29	NA	NA	NA	NA
IPI:IPI00641384.2	|SWISS-PROT:O15027-1|TREMBL:A0PJ75;F1T0I1|ENSEMBL:ENSP00000277537;ENSP00000325827|REFSEQ:NP_055681|H-INV:HIT000000016|VEGA:OTTHUMP00000022592	Tax_Id=9606 Gene_Symbol=SEC16A protein transport protein Sec16A	1474	1	15.1	1.56	1475	1	15.6	0.9	NA	NA	NA	NA	1477	1	13.7	1.07
IPI:IPI00641543.2	|TREMBL:B1ALK7|ENSEMBL:ENSP00000218789|VEGA:OTTHUMP00000018715	Tax_Id=9606 Gene_Symbol=ARHGEF7 Uncharacterized protein	1474	1	36.5	1.15	1475	1	31.9	0.93	1476	1	31.3	1.26	1477	1	30.3	0.89
IPI:IPI00641579.1	|SWISS-PROT:Q14011|TREMBL:D6W5Y5;Q53XX5|ENSEMBL:ENSP00000322887|REFSEQ:NP_001271|H-INV:HIT000101738	Tax_Id=9606 Gene_Symbol=CIRBP Cold inducible RNA binding protein, isoform CRA_c	1474	1	18.5	0.83	1475	1	18.5	1.18	1476	0.9729	10.4	0.78	1477	0.9835	10.4	0.58
IPI:IPI00641582.1	|SWISS-PROT:O95817|TREMBL:Q53GY1|ENSEMBL:ENSP00000358081|REFSEQ:NP_004272|H-INV:HIT000032821|VEGA:OTTHUMP00000020599	Tax_Id=9606 Gene_Symbol=BAG3 BAG family molecular chaperone regulator 3	NA	NA	NA	NA	NA	NA	NA	NA	1476	0.9767	2.4	0.54	1477	1	10.6	1.74
IPI:IPI00641611.1	|ENSEMBL:ENSP00000357502|VEGA:OTTHUMP00000034202	Tax_Id=9606 Gene_Symbol=C1orf43 18 kDa protein	1474	0.976	7.4	1.4	NA	NA	NA	NA	NA	NA	NA	NA	NA	NA	NA	NA
IPI:IPI00641620.1	|SWISS-PROT:Q96SW2-2|TREMBL:B4DW89;F5H3U1|ENSEMBL:ENSP00000412499;ENSP00000439102|REFSEQ:NP_001166953|VEGA:OTTHUMP00000209554	Tax_Id=9606 Gene_Symbol=CRBN Isoform 2 of Protein cereblon	1474	1	14.2	1.46	1475	1	27.2	0.88	1476	1	11.7	1.47	1477	1	17.5	0.99
IPI:IPI00641665.1	|ENSEMBL:ENSP00000357673|VEGA:OTTHUMP00000035160	Tax_Id=9606 Gene_Symbol=ILF2 12 kDa protein	1474	1	44.3	0.74	1475	1	43.5	1.47	1476	1	52.2	0.9	1477	1	52.2	1.51
IPI:IPI00641788.1	|TREMBL:Q53G33;Q5TAL3|ENSEMBL:ENSP00000363129|VEGA:OTTHUMP00000016239	Tax_Id=9606 Gene_Symbol=SNRPC U1 small nuclear ribonucleoprotein C	1474	0.9999	17	0.97	NA	NA	NA	NA	NA	NA	NA	NA	1477	1	11.3	1.6
IPI:IPI00641924.2	|SWISS-PROT:P82933|TREMBL:Q86WV4|ENSEMBL:ENSP00000258455|REFSEQ:NP_872578|H-INV:HIT000094477|VEGA:OTTHUMP00000161376	Tax_Id=9606 Gene_Symbol=MRPS9 28S ribosomal protein S9, mitochondrial	1474	1	6.3	0.98	1475	1	6.3	1.13	1476	0.9579	5.1	0.68	1477	1	6.3	1.78
IPI:IPI00641957.4	|TREMBL:Q05BU6;Q5T760;Q6PJB9;Q6PJY9;Q6PKC9|ENSEMBL:ENSP00000378568|VEGA:OTTHUMP00000010937	Tax_Id=9606 Gene_Symbol=SRSF11 SFRS11 protein	NA	NA	NA	NA	NA	NA	NA	NA	1476	1	9.8	0.99	1477	1	9.8	0.83
IPI:IPI00642005.1	|TREMBL:C9J9C2|ENSEMBL:ENSP00000391904;ENSP00000400900|VEGA:OTTHUMP00000025881;OTTHUMP00000025886	Tax_Id=9606 Gene_Symbol=MAGEA4 Uncharacterized protein	1474	1	9.3	1.41	NA	NA	NA	NA	NA	NA	NA	NA	NA	NA	NA	NA
IPI:IPI00642046.1	|TREMBL:A0PJ61|ENSEMBL:ENSP00000347897|VEGA:OTTHUMP00000160259	Tax_Id=9606 Gene_Symbol=RSL1D1 RSL1D1 protein	1474	0.9655	3.1	1.1	NA	NA	NA	NA	NA	NA	NA	NA	1477	0.9835	3.1	1.22
IPI:IPI00642094.1	|ENSEMBL:ENSP00000406406|VEGA:OTTHUMP00000035195	Tax_Id=9606 Gene_Symbol=IFI16 14 kDa protein	1474	0.9352	12.6	1.27	NA	NA	NA	NA	NA	NA	NA	NA	NA	NA	NA	NA
IPI:IPI00642213.1	|TREMBL:Q5QPL9|ENSEMBL:ENSP00000415973|VEGA:OTTHUMP00000030678	Tax_Id=9606 Gene_Symbol=RALY Uncharacterized protein	NA	NA	NA	NA	NA	NA	NA	NA	1476	0.9673	4.1	0.29	NA	NA	NA	NA
IPI:IPI00642244.2	|SWISS-PROT:Q8N766-4|ENSEMBL:ENSP00000364354|VEGA:OTTHUMP00000002582	Tax_Id=9606 Gene_Symbol=KIAA0090 Isoform 4 of Uncharacterized protein KIAA0090	NA	NA	NA	NA	NA	NA	NA	NA	1476	1	5	0.74	1477	1	5.8	1.01
IPI:IPI00642259.6	|SWISS-PROT:Q03001-7|TREMBL:E7ERU2;F8W9J4|ENSEMBL:ENSP00000354508;ENSP00000359805|VEGA:OTTHUMP00000016654	Tax_Id=9606 Gene_Symbol=DST Uncharacterized protein	1474	1	2.7	1.01	NA	NA	NA	NA	1476	1	5.3	0.92	1477	1	4.3	1.22
IPI:IPI00642387.1	|ENSEMBL:ENSP00000368912|VEGA:OTTHUMP00000024301	Tax_Id=9606 Gene_Symbol=EIF1AX 13 kDa protein	NA	NA	NA	NA	NA	NA	NA	NA	1476	0.9786	12.1	0.9	1477	0.9998	20.7	0.84
IPI:IPI00642542.2	|TREMBL:B4DFK6;E9PDU6;Q9BWY6|ENSEMBL:ENSP00000401452;ENSP00000440081|VEGA:OTTHUMP00000012471	Tax_Id=9606 Gene_Symbol=CNN3 cDNA, FLJ79297, highly similar to Calponin-3	1474	1	3.9	0.82	1475	1	3.9	0.9	1476	1	13.4	1.05	1477	1	10.6	1.58
IPI:IPI00642584.2	|SWISS-PROT:Q8N766-1|ENSEMBL:ENSP00000420608|REFSEQ:NP_055862|VEGA:OTTHUMP00000002581	Tax_Id=9606 Gene_Symbol=KIAA0090 Isoform 1 of Uncharacterized protein KIAA0090	NA	NA	NA	NA	NA	NA	NA	NA	1476	1	5	0.74	1477	1	5.8	1.01
IPI:IPI00642816.2	|SWISS-PROT:P49458-1|TREMBL:A8K0N0;Q8WVW9|ENSEMBL:ENSP00000305230|REFSEQ:NP_003124|H-INV:HIT000033795|VEGA:OTTHUMP00000035860	Tax_Id=9606 Gene_Symbol=SRP9 Isoform 1 of Signal recognition particle 9 kDa protein	1474	1	34.9	0.91	1475	1	38.4	1.1	1476	1	47.7	1.02	1477	1	38.4	0.96
IPI:IPI00642817.3	|SWISS-PROT:P48634-3	Tax_Id=9606 Gene_Symbol=PRRC2A Isoform 3 of Protein PRRC2A	1474	1	5.1	1.1	1475	1	2.9	1.45	1476	0.9999	2.6	2.8	NA	NA	NA	NA
IPI:IPI00642902.1	|SWISS-PROT:Q5VU43-4|ENSEMBL:ENSP00000358363|REFSEQ:NP_001185763|VEGA:OTTHUMP00000015721	Tax_Id=9606 Gene_Symbol=PDE4DIP Isoform 4 of Myomegalin	1474	1	5.8	0.88	1475	0.977	1.7	NA	NA	NA	NA	NA	NA	NA	NA	NA
IPI:IPI00642904.1	|TREMBL:E9PBN1;Q4VC03;Q53GL4;Q59GZ7;Q6IQ30|ENSEMBL:ENSP00000361949|REFSEQ:NP_001129125|VEGA:OTTHUMP00000010669	Tax_Id=9606 Gene_Symbol=PABPC4 polyadenylate-binding protein 4 isoform 1	1474	1	24.6	0.74	1475	1	27.5	1.29	1476	1	19	1.15	1477	1	19.5	0.98
IPI:IPI00642944.1	|TREMBL:B1ANR0|ENSEMBL:ENSP00000361953|VEGA:OTTHUMP00000010670	Tax_Id=9606 Gene_Symbol=PABPC4 Uncharacterized protein	1474	1	24.6	0.74	1475	1	27.5	1.29	1476	1	19	1.15	1477	1	19.5	0.98
IPI:IPI00642971.3	|SWISS-PROT:P29692-2|TREMBL:D3DWK1;Q71RH4;Q9H7G6|ENSEMBL:ENSP00000391944;ENSP00000410059|REFSEQ:NP_001123525;NP_115754|H-INV:HIT000384170|VEGA:OTTHUMP00000228834	Tax_Id=9606 Gene_Symbol=EEF1D Isoform 2 of Elongation factor 1-delta	NA	NA	NA	NA	1475	1	37.5	1.03	1476	1	36	0.88	1477	1	51.2	1.2
IPI:IPI00643152.2	|TREMBL:B4DI54|ENSEMBL:ENSP00000372881;ENSP00000408347;ENSP00000448714;ENSP00000449191|VEGA:OTTHUMP00000014666;OTTHUMP00000029735	Tax_Id=9606 Gene_Symbol=HSPA1L cDNA FLJ56386, highly similar to Heat shock 70 kDa protein 1L	NA	NA	NA	NA	1475	0.978	10.8	NA	NA	NA	NA	NA	NA	NA	NA	NA
IPI:IPI00643190.1	|TREMBL:C9JK50|ENSEMBL:ENSP00000394073|VEGA:OTTHUMP00000025884	Tax_Id=9606 Gene_Symbol=MAGEA4 Uncharacterized protein	1474	1	9.3	1.41	NA	NA	NA	NA	NA	NA	NA	NA	NA	NA	NA	NA
IPI:IPI00643207.1	|SWISS-PROT:Q5VU43-6|ENSEMBL:ENSP00000358355|REFSEQ:NP_001002812|VEGA:OTTHUMP00000015724	Tax_Id=9606 Gene_Symbol=PDE4DIP Isoform 6 of Myomegalin	1474	1	5.8	0.88	1475	0.977	1.7	NA	NA	NA	NA	NA	NA	NA	NA	NA
IPI:IPI00643259.2	|TREMBL:D3DVA5;Q5VY93|ENSEMBL:ENSP00000357298|VEGA:OTTHUMP00000018857	Tax_Id=9606 Gene_Symbol=ARHGEF2 Rho/rac guanine nucleotide exchange factor (GEF) 2, isoform CRA_a	1474	1	2.7	0.95	1475	1	3.7	1.32	1476	0.9805	1.6	0.97	1477	1	3.2	1.59
IPI:IPI00643324.1	|TREMBL:Q5JXI8|ENSEMBL:ENSP00000359708|VEGA:OTTHUMP00000024102	Tax_Id=9606 Gene_Symbol=FHL1 Uncharacterized protein	NA	NA	NA	NA	1475	1	19.8	1.13	NA	NA	NA	NA	NA	NA	NA	NA
IPI:IPI00643578.1	|ENSEMBL:ENSP00000357670|VEGA:OTTHUMP00000035159	Tax_Id=9606 Gene_Symbol=ILF2 16 kDa protein	NA	NA	NA	NA	NA	NA	NA	NA	1476	1	52.2	0.9	1477	1	52.2	1.51
IPI:IPI00643583.2	|SWISS-PROT:Q9NP97-1|ENSEMBL:ENSP00000349679|REFSEQ:NP_054902|H-INV:HIT000070916|VEGA:OTTHUMP00000030691	Tax_Id=9606 Gene_Symbol=DYNLRB1 Isoform 1 of Dynein light chain roadblock-type 1	NA	NA	NA	NA	NA	NA	NA	NA	1476	0.9142	12.5	1.21	1477	0.9676	12.5	1.14
IPI:IPI00644020.1	|TREMBL:B1APM4|ENSEMBL:ENSP00000411309|VEGA:OTTHUMP00000038599	Tax_Id=9606 Gene_Symbol=SOAT1 Uncharacterized protein	NA	NA	NA	NA	NA	NA	NA	NA	1476	1	8.1	1.16	1477	0.985	8.1	1.16
IPI:IPI00644127.2	|SWISS-PROT:P41252|TREMBL:Q59G75;Q7Z355;Q7Z3U5|ENSEMBL:ENSP00000364794;ENSP00000406448|REFSEQ:NP_002152;NP_038203|H-INV:HIT000101297|VEGA:OTTHUMP00000021636	Tax_Id=9606 Gene_Symbol=IARS Isoleucyl-tRNA synthetase, cytoplasmic	1474	1	6.6	0.79	1475	1	6.6	1.4	1476	1	6.6	0.89	1477	1	6.6	1.23
IPI:IPI00644224.2	|TREMBL:B4DLR3	Tax_Id=9606 Gene_Symbol=HNRNPU cDNA FLJ54020, highly similar to Heterogeneous nuclear ribonucleoprotein U	NA	NA	NA	NA	NA	NA	NA	NA	1476	1	25.3	0.7	NA	NA	NA	NA
IPI:IPI00644299.3	|TREMBL:B7Z8B4;E9PEI3|ENSEMBL:ENSP00000429173|REFSEQ:NP_001157854|VEGA:OTTHUMP00000226835	Tax_Id=9606 Gene_Symbol=STAU2 double-stranded RNA-binding protein Staufen homolog 2 isoform c	1474	1	7	0.41	1475	1	16.6	1.06	NA	NA	NA	NA	NA	NA	NA	NA
IPI:IPI00644427.4	|SWISS-PROT:Q5T8D3-2|TREMBL:B7Z9D0;Q8NCM9|ENSEMBL:ENSP00000365070|REFSEQ:NP_001035938|H-INV:HIT000014083|VEGA:OTTHUMP00000019363	Tax_Id=9606 Gene_Symbol=ACBD5 Isoform 2 of Acyl-CoA-binding domain-containing protein 5	1474	1	5.5	0.72	1475	1	5.5	0.93	NA	NA	NA	NA	1477	1	17.1	1.18
IPI:IPI00644576.1	|TREMBL:Q5HY54;Q96C61|ENSEMBL:ENSP00000358863|VEGA:OTTHUMP00000064890	Tax_Id=9606 Gene_Symbol=FLNA Uncharacterized protein	NA	NA	NA	NA	1475	0.9359	0.4	1.26	NA	NA	NA	NA	NA	NA	NA	NA
IPI:IPI00644653.1	|TREMBL:B7Z965;Q59GW1;Q5T7C4|ENSEMBL:ENSP00000369904;ENSP00000382412|VEGA:OTTHUMP00000018198;OTTHUMP00000190859	Tax_Id=9606 Gene_Symbol=HMGB1 cDNA FLJ56337, highly similar to High mobility group protein B1	1474	1	27.8	1.05	1475	1	10.1	1	1476	0.9805	10.1	0.97	1477	0.9633	10.1	1.07
IPI:IPI00644708.1	|TREMBL:A8K4L9;A8K5C4|ENSEMBL:ENSP00000358089|REFSEQ:NP_001029097|VEGA:OTTHUMP00000020602	Tax_Id=9606 Gene_Symbol=TIAL1 nucleolysin TIAR isoform 2	1474	1	52	1.34	1475	1	52	1.32	1476	1	50.5	1.01	1477	1	53.3	1.33
IPI:IPI00644712.4	|SWISS-PROT:P12956|TREMBL:B2RDN9|ENSEMBL:ENSP00000352257;ENSP00000353192;ENSP00000384257|REFSEQ:NP_001460|H-INV:HIT000295315|VEGA:OTTHUMP00000199331;OTTHUMP00000199333;OTTHUMP00000199349	Tax_Id=9606 Gene_Symbol=XRCC6 X-ray repair cross-complementing protein 6	1474	1	38.8	0.89	1475	1	33	0.99	1476	1	32.9	0.96	1477	1	27.1	0.99
IPI:IPI00644764.1	|TREMBL:Q5QP22|ENSEMBL:ENSP00000393493|VEGA:OTTHUMP00000062715	Tax_Id=9606 Gene_Symbol=RBM39 Uncharacterized protein	NA	NA	NA	NA	1475	1	5.7	0.9	NA	NA	NA	NA	NA	NA	NA	NA
IPI:IPI00644775.2	|SWISS-PROT:Q9NQT4|TREMBL:B2RC50|ENSEMBL:ENSP00000221233|REFSEQ:NP_064543|H-INV:HIT000076294	Tax_Id=9606 Gene_Symbol=EXOSC5 Exosome complex exonuclease RRP46	NA	NA	NA	NA	1475	1	13.4	1.14	NA	NA	NA	NA	1477	0.9821	4.5	1.22
IPI:IPI00644848.1	|ENSEMBL:ENSP00000409773|VEGA:OTTHUMP00000023513	Tax_Id=9606 Gene_Symbol=NONO Protein	NA	NA	NA	NA	NA	NA	NA	NA	NA	NA	NA	NA	1477	1	18.7	0.17
IPI:IPI00644857.1	|TREMBL:B1AMS2|ENSEMBL:ENSP00000346397|VEGA:OTTHUMP00000023917	Tax_Id=9606 Gene_Symbol=SEPT6 Uncharacterized protein	1474	1	22.5	1.17	1475	1	27.4	0.61	1476	1	22.7	1.25	1477	1	22.7	0.61
IPI:IPI00644896.1	|TREMBL:A3KFL1|ENSEMBL:ENSP00000361425|VEGA:OTTHUMP00000022373	Tax_Id=9606 Gene_Symbol=EXOSC2 Uncharacterized protein	NA	NA	NA	NA	NA	NA	NA	NA	NA	NA	NA	NA	1477	0.9083	6	1.7
IPI:IPI00644989.2	|SWISS-PROT:Q15084-1|TREMBL:Q53RC7|ENSEMBL:ENSP00000272227|REFSEQ:NP_005733|H-INV:HIT000030313|VEGA:OTTHUMP00000115548	Tax_Id=9606 Gene_Symbol=PDIA6 Isoform 1 of Protein disulfide-isomerase A6	NA	NA	NA	NA	NA	NA	NA	NA	NA	NA	NA	NA	1477	0.9835	3.2	1.29
IPI:IPI00645208.3	|REFSEQ:NP_001164408	Tax_Id=9606 Gene_Symbol=FUS RNA-binding protein FUS isoform 3	1474	1	31.9	0.71	1475	1	31.9	1.11	1476	1	31.9	0.82	1477	1	31.9	1.31
IPI:IPI00645329.1	|SWISS-PROT:Q09028-3|ENSEMBL:ENSP00000362584|VEGA:OTTHUMP00000009734	Tax_Id=9606 Gene_Symbol=RBBP4 Isoform 3 of Histone-binding protein RBBP4	1474	1	7.4	1.1	1475	1	3.2	1.39	1476	1	13.4	1.02	1477	1	18	1.61
IPI:IPI00645362.1	|TREMBL:A3KFL5;B4DKK6;B4E001|ENSEMBL:ENSP00000418463;ENSP00000444917|VEGA:OTTHUMP00000022372	Tax_Id=9606 Gene_Symbol=EXOSC2 Uncharacterized protein	NA	NA	NA	NA	NA	NA	NA	NA	NA	NA	NA	NA	1477	0.9083	6	1.7
IPI:IPI00645369.3	|TREMBL:B4DGY0;E7ETB9;E9PEB9|ENSEMBL:ENSP00000359790;ENSP00000431030|VEGA:OTTHUMP00000224444	Tax_Id=9606 Gene_Symbol=DST Uncharacterized protein	1474	1	2.7	1.01	NA	NA	NA	NA	1476	1	5.3	0.92	1477	1	4.3	1.22
IPI:IPI00645431.2	|SWISS-PROT:P46379-3|ENSEMBL:ENSP00000384494;ENSP00000390185;ENSP00000397978;ENSP00000400275;ENSP00000405731;ENSP00000446525;ENSP00000447546;ENSP00000447946|VEGA:OTTHUMP00000014579;OTTHUMP00000029240;	Tax_Id=9606 Gene_Symbol=BAG6 Isoform 3 of Large proline-rich protein BAG6	1474	1	28.2	0.77	1475	1	28.4	1.47	1476	1	36.4	0.94	1477	1	40.9	1.43
IPI:IPI00645487.2	|SWISS-PROT:Q8N766-3|TREMBL:Q5TG60|ENSEMBL:ENSP00000364343|H-INV:HIT000057355|VEGA:OTTHUMP00000002583	Tax_Id=9606 Gene_Symbol=KIAA0090 Isoform 3 of Uncharacterized protein KIAA0090	NA	NA	NA	NA	NA	NA	NA	NA	1476	1	5	0.74	1477	1	5.8	1.01
IPI:IPI00645585.2	|SWISS-PROT:Q13043-2|TREMBL:A0PJ51|ENSEMBL:ENSP00000361887;ENSP00000379957|H-INV:HIT000095409|VEGA:OTTHUMP00000063226	Tax_Id=9606 Gene_Symbol=STK4 Isoform 2 of Serine/threonine-protein kinase 4	1474	1	9.3	0.79	NA	NA	NA	NA	NA	NA	NA	NA	1477	1	9.7	1
IPI:IPI00645646.1	|ENSEMBL:ENSP00000404548|VEGA:OTTHUMP00000022827	Tax_Id=9606 Gene_Symbol=SLC25A6 17 kDa protein	NA	NA	NA	NA	NA	NA	NA	NA	1476	0.9916	15.8	1.26	1477	0.985	8.2	1.73
IPI:IPI00645788.2	|SWISS-PROT:P22694-6|TREMBL:B1APG3;B4DKB0|ENSEMBL:ENSP00000359714;ENSP00000378314|VEGA:OTTHUMP00000011665	Tax_Id=9606 Gene_Symbol=PRKACB cDNA FLJ52554, highly similar to cAMP-dependent protein kinase, beta-catalytic subunit	NA	NA	NA	NA	NA	NA	NA	NA	1476	0.9786	3.8	2.18	1477	0.9748	3.8	0.78
IPI:IPI00645814.1	|SWISS-PROT:Q3KQU3-2|ENSEMBL:ENSP00000320228|VEGA:OTTHUMP00000009182	Tax_Id=9606 Gene_Symbol=MAP7D1 Isoform 2 of MAP7 domain-containing protein 1	1474	1	6.8	0.94	1475	1	14.8	1.38	1476	1	5.5	0.96	1477	1	3.9	1.27
IPI:IPI00645948.2	|TREMBL:E9PFF0;Q5T7C6|ENSEMBL:ENSP00000411269|VEGA:OTTHUMP00000018197	Tax_Id=9606 Gene_Symbol=HMGB1 Uncharacterized protein	1474	1	27.8	1.05	1475	1	10.1	1	1476	0.9805	10.1	0.97	1477	0.9633	10.1	1.07
IPI:IPI00646016.2	|TREMBL:B4DYY5;F8W726;Q5VU77|ENSEMBL:ENSP00000271877;ENSP00000357490|VEGA:OTTHUMP00000034208	Tax_Id=9606 Gene_Symbol=UBAP2L cDNA FLJ55671, highly similar to Ubiquitin-associated protein 2-like	1474	1	10.2	0.8	1475	1	7.5	1.64	1476	1	3.3	1.05	NA	NA	NA	NA
IPI:IPI00646017.1	|TREMBL:Q5JUA9|ENSEMBL:ENSP00000417031|VEGA:OTTHUMP00000030050	Tax_Id=9606 Gene_Symbol=VPS16 Vacuolar protein sorting 16 homolog	1474	0.9676	5.5	0.78	NA	NA	NA	NA	NA	NA	NA	NA	1477	0.9777	5.5	1.14
IPI:IPI00646054.1	|TREMBL:Q53HH5;Q5T1Z4|ENSEMBL:ENSP00000362852|VEGA:OTTHUMP00000003895	Tax_Id=9606 Gene_Symbol=PUM1 Uncharacterized protein	1474	0.9739	2.1	0.7	NA	NA	NA	NA	NA	NA	NA	NA	NA	NA	NA	NA
IPI:IPI00646083.4	|SWISS-PROT:P30464;P30685|TREMBL:A0FIZ4;A0JKD1;A0MNW2;A0MSS3;A0PCH6;A1E2R4;A1IVL5;A1KWR0;A1YRJ1;A1Z0L1;A1Z288;A1Z291;A2Q119;A2RQE1;A2TDT1;A2TEM1;A2VBX9;A3F720;A3FG55;A3FG56;A3FG57;A3FG64;A3FP42;A3RLM7	Tax_Id=9606 Gene_Symbol=HLA-B;HLA-C;HLA-A;MICA;LOC441528 HLA class I histocompatibility antigen, B-15 alpha chain	1474	0.9552	5.5	0.05	NA	NA	NA	NA	NA	NA	NA	NA	NA	NA	NA	NA
IPI:IPI00646240.3	|TREMBL:B4DR52|ENSEMBL:ENSP00000407461	Tax_Id=9606 Gene_Symbol=HIST2H2BF Histone H2B	1474	1	20.6	0.98	1475	1	20.6	0.63	1476	1	20.6	1.23	1477	0.9997	11.9	1.07
IPI:IPI00646425.3	|TREMBL:Q5SP20|ENSEMBL:ENSP00000392396|VEGA:OTTHUMP00000014896	Tax_Id=9606 Gene_Symbol=VARS Valyl-tRNA synthetase	NA	NA	NA	NA	NA	NA	NA	NA	1476	0.9691	9.2	0.53	NA	NA	NA	NA
IPI:IPI00646493.1	|SWISS-PROT:P53621-2|ENSEMBL:ENSP00000357048|REFSEQ:NP_001091868|VEGA:OTTHUMP00000031846	Tax_Id=9606 Gene_Symbol=COPA Isoform 2 of Coatomer subunit alpha	1474	1	6.3	1.64	1475	1	3.3	1.18	1476	1	8.6	0.77	1477	1	8.3	1.12
IPI:IPI00646511.1	|TREMBL:A3KFL2|ENSEMBL:ENSP00000361427|VEGA:OTTHUMP00000022374	Tax_Id=9606 Gene_Symbol=EXOSC2 Uncharacterized protein	NA	NA	NA	NA	NA	NA	NA	NA	NA	NA	NA	NA	1477	0.9083	6	1.7
IPI:IPI00646512.1	|TREMBL:A8K6A2;Q5JP00|ENSEMBL:ENSP00000369424|REFSEQ:NP_001185648|VEGA:OTTHUMP00000022994	Tax_Id=9606 Gene_Symbol=RBBP7 histone-binding protein RBBP7 isoform 1	NA	NA	NA	NA	1475	1	3.2	1.39	NA	NA	NA	NA	1477	0.9996	7.1	0.78
IPI:IPI00646765.1	|TREMBL:Q5TA58|ENSEMBL:ENSP00000362302|VEGA:OTTHUMP00000008518	Tax_Id=9606 Gene_Symbol=EIF2C1 Uncharacterized protein	1474	1	2.6	1.01	NA	NA	NA	NA	NA	NA	NA	NA	NA	NA	NA	NA
IPI:IPI00646779.2	|SWISS-PROT:Q9BUF5|TREMBL:Q2NKY5|ENSEMBL:ENSP00000318697|REFSEQ:NP_115914|H-INV:HIT000295563|VEGA:OTTHUMP00000162473	Tax_Id=9606 Gene_Symbol=TUBB6 TUBB6 protein	NA	NA	NA	NA	1475	1	23	0.75	1476	0.9999	24.6	1.14	NA	NA	NA	NA
IPI:IPI00646783.2	|ENSEMBL:ENSP00000414339|REFSEQ:NP_001189352|H-INV:HIT000010690|VEGA:OTTHUMP00000033401	Tax_Id=9606 Gene_Symbol=TRMT1L TRMT1-like protein isoform 2	1474	1	3.6	0.77	1475	0.9791	3.6	1.29	1476	1	5	0.76	1477	1	3.6	1.33
IPI:IPI00646864.1	|ENSEMBL:ENSP00000399650|VEGA:OTTHUMP00000025955	Tax_Id=9606 Gene_Symbol=SSR4 Protein	NA	NA	NA	NA	NA	NA	NA	NA	1476	0.9526	9.2	0.92	1477	0.9999	9.2	1.64
IPI:IPI00647207.3	|SWISS-PROT:Q13642-1|TREMBL:Q6IB30|ENSEMBL:ENSP00000359724;ENSP00000377709;ENSP00000443333;ENSP00000444815|REFSEQ:NP_001153172;NP_001153176;NP_001161291;NP_001440|H-INV:HIT000035157|VEGA:OTTHUMP000000	Tax_Id=9606 Gene_Symbol=FHL1 Isoform 1 of Four and a half LIM domains protein 1	NA	NA	NA	NA	1475	1	19.8	1.13	NA	NA	NA	NA	1477	1	25.8	1.13
IPI:IPI00647217.2	|SWISS-PROT:P42285|TREMBL:A8K6I4;B4E3M6|ENSEMBL:ENSP00000230640|REFSEQ:NP_056175|H-INV:HIT000261821|VEGA:OTTHUMP00000122510	Tax_Id=9606 Gene_Symbol=SKIV2L2 Superkiller viralicidic activity 2-like 2	1474	1	8.3	0.83	1475	1	9.3	1.46	1476	1	14.5	0.78	1477	1	13.3	1.76
IPI:IPI00647282.1	|TREMBL:Q5QP23|ENSEMBL:ENSP00000363150|VEGA:OTTHUMP00000062716	Tax_Id=9606 Gene_Symbol=RBM39 Uncharacterized protein	NA	NA	NA	NA	1475	1	5.7	0.9	NA	NA	NA	NA	NA	NA	NA	NA
IPI:IPI00647421.1	|TREMBL:A6NLM8|ENSEMBL:ENSP00000359102|VEGA:OTTHUMP00000025954	Tax_Id=9606 Gene_Symbol=SSR4 Uncharacterized protein	NA	NA	NA	NA	NA	NA	NA	NA	1476	0.9526	9.2	0.92	1477	0.9999	9.2	1.64
IPI:IPI00647528.1	|TREMBL:A3KFL4|ENSEMBL:ENSP00000361426|VEGA:OTTHUMP00000022371	Tax_Id=9606 Gene_Symbol=EXOSC2 Uncharacterized protein	NA	NA	NA	NA	NA	NA	NA	NA	NA	NA	NA	NA	1477	0.9083	6	1.7
IPI:IPI00647635.3	|SWISS-PROT:Q6Y7W6-3|ENSEMBL:ENSP00000362667;ENSP00000386765|VEGA:OTTHUMP00000203486	Tax_Id=9606 Gene_Symbol=GIGYF2 Isoform 2 of PERQ amino acid-rich with GYF domain-containing protein 2	NA	NA	NA	NA	1475	1	2.6	1.1	1476	1	2.6	0.7	NA	NA	NA	NA
IPI:IPI00647650.3	|TREMBL:B3KS98;Q53HG0;Q53HR0|ENSEMBL:ENSP00000276682|H-INV:HIT000017995|VEGA:OTTHUMP00000227893	Tax_Id=9606 Gene_Symbol=EIF3H cDNA FLJ35809 fis, clone TESTI2006016, highly similar to Eukaryotic translation initiation factor 3 subunit 3	1474	1	23.9	1	1475	1	19.9	0.87	1476	1	28.4	1.04	1477	1	19.6	1.1
IPI:IPI00647664.7	|TREMBL:A6NF48;B3KMX4;B4DM04;F5H1Z5|ENSEMBL:ENSP00000356321;ENSP00000445658|H-INV:HIT000019556|VEGA:OTTHUMP00000033839	Tax_Id=9606 Gene_Symbol=ZNF281 Uncharacterized protein	1474	0.9782	2.1	1.4	1475	1	7.3	1.11	NA	NA	NA	NA	NA	NA	NA	NA
IPI:IPI00651653.2	|SWISS-PROT:Q92841-3|ENSEMBL:ENSP00000380033|REFSEQ:NP_001091974|H-INV:HIT000267366|VEGA:OTTHUMP00000199223	Tax_Id=9606 Gene_Symbol=DDX17 probable ATP-dependent RNA helicase DDX17 isoform 3	1474	1	16	0.92	NA	NA	NA	NA	NA	NA	NA	NA	1477	1	14.3	0.96
IPI:IPI00651660.1	|TREMBL:B3KS36;B4DN06;F2Z3A5|REFSEQ:NP_001029025	Tax_Id=9606 Gene_Symbol=SNORD43;RPL3 60S ribosomal protein L3 isoform b	NA	NA	NA	NA	1475	1	46.3	1.23	NA	NA	NA	NA	NA	NA	NA	NA
IPI:IPI00651677.1	|SWISS-PROT:Q92841-2	Tax_Id=9606 Gene_Symbol=DDX17 Isoform 2 of Probable ATP-dependent RNA helicase DDX17	NA	NA	NA	NA	NA	NA	NA	NA	NA	NA	NA	NA	1477	1	14.3	0.96
IPI:IPI00654605.1	|SWISS-PROT:Q3KQU3-1|TREMBL:D3DPS3;Q6NX58|ENSEMBL:ENSP00000362244|REFSEQ:NP_060537|VEGA:OTTHUMP00000228575	Tax_Id=9606 Gene_Symbol=MAP7D1 Isoform 1 of MAP7 domain-containing protein 1	1474	1	6.8	0.94	1475	1	14.8	1.38	1476	1	5.5	0.96	1477	1	3.9	1.27
IPI:IPI00654777.2	|TREMBL:B3KSH1;E9PQV8|ENSEMBL:ENSP00000432489;ENSP00000442283|H-INV:HIT000018378|VEGA:OTTHUMP00000230692	Tax_Id=9606 Gene_Symbol=EIF3F cDNA FLJ36192 fis, clone TESTI2027450, highly similar to Eukaryotic translation initiation factor 3 subunit 5	1474	1	22.8	1.08	1475	1	8.8	1.03	1476	1	36.2	0.99	1477	1	45.3	1.22
IPI:IPI00654779.1	|TREMBL:A6NJ11;C9IZG3|ENSEMBL:ENSP00000354079;ENSP00000406680|VEGA:OTTHUMP00000208104	Tax_Id=9606 Gene_Symbol=UFD1L Uncharacterized protein	1474	1	4.1	0.71	1475	1	12.2	0.97	NA	NA	NA	NA	1477	1	12.2	1.23
IPI:IPI00654843.1	|SWISS-PROT:Q9UI10-3|TREMBL:Q71US4|ENSEMBL:ENSP00000394397|REFSEQ:NP_056451|VEGA:OTTHUMP00000200800	Tax_Id=9606 Gene_Symbol=EIF2B4 Isoform 3 of Translation initiation factor eIF-2B subunit delta	NA	NA	NA	NA	NA	NA	NA	NA	NA	NA	NA	NA	1477	1	9.8	1.38
IPI:IPI00655604.5	|SWISS-PROT:P30491	Tax_Id=9606 Gene_Symbol=HLA-B;HLA-C;HLA-A;MICA;LOC441528 HLA class I histocompatibility antigen, B-53 alpha chain	1474	0.9552	5.5	0.05	NA	NA	NA	NA	NA	NA	NA	NA	NA	NA	NA	NA
IPI:IPI00655650.2	|SWISS-PROT:P62854|TREMBL:Q5JVH5;Q75MH1;Q76N56;Q76N57|ENSEMBL:ENSP00000348849;ENSP00000450339|REFSEQ:NP_001020|H-INV:HIT000291153	Tax_Id=9606 Gene_Symbol=RPS26 40S ribosomal protein S26	1474	1	36.5	0.73	1475	1	36.5	1.4	1476	1	31.3	0.84	1477	1	44.3	1.38
IPI:IPI00655754.1	|SWISS-PROT:Q92890-1|H-INV:HIT000220804	Tax_Id=9606 Gene_Symbol=UFD1L Isoform Long of Ubiquitin fusion degradation protein 1 homolog	1474	1	4.1	0.71	1475	1	12.2	0.97	NA	NA	NA	NA	1477	1	12.2	1.23
IPI:IPI00656138.1	|SWISS-PROT:Q13153-1|TREMBL:B7Z302|ENSEMBL:ENSP00000348696|REFSEQ:NP_002567|H-INV:HIT000339394|VEGA:OTTHUMP00000228568	Tax_Id=9606 Gene_Symbol=PAK1 Isoform 1 of Serine/threonine-protein kinase PAK 1	1474	1	17.4	1.15	1475	1	24.6	1.14	1476	1	17.4	1.17	1477	1	17.4	1.1
IPI:IPI00658000.3	|SWISS-PROT:O00425-1|ENSEMBL:ENSP00000258729|REFSEQ:NP_006538|H-INV:HIT000070076|VEGA:OTTHUMP00000158561	Tax_Id=9606 Gene_Symbol=IGF2BP3 Isoform 1 of Insulin-like growth factor 2 mRNA-binding protein 3	NA	NA	NA	NA	NA	NA	NA	NA	1476	0.9617	2.4	1.13	1477	1	2.8	1.26
IPI:IPI00658113.1	|TREMBL:F8W8I8|ENSEMBL:ENSP00000367993|VEGA:OTTHUMP00000066077	Tax_Id=9606 Gene_Symbol=SEPT8 Uncharacterized protein	1474	1	37.1	1.24	1475	1	37.1	0.69	1476	1	35.2	1.1	1477	1	33.3	0.7
IPI:IPI00658145.3	|SWISS-PROT:Q6PJG6-1|ENSEMBL:ENSP00000339637|REFSEQ:NP_689956|VEGA:OTTHUMP00000147633	Tax_Id=9606 Gene_Symbol=BRAT1 Isoform 1 of BRCA1-associated ATM activator 1	NA	NA	NA	NA	NA	NA	NA	NA	NA	NA	NA	NA	1477	0.9058	4.1	10.56
IPI:IPI00658151.5	|SWISS-PROT:Q15772-1|TREMBL:B9ZVP8|ENSEMBL:ENSP00000265327|H-INV:HIT000255716	Tax_Id=9606 Gene_Symbol=SPEG Isoform 1 of Striated muscle preferentially expressed protein kinase	NA	NA	NA	NA	NA	NA	NA	NA	1476	0.9892	2.6	NA	NA	NA	NA	NA
IPI:IPI00658155.1	|TREMBL:C9JJ19|ENSEMBL:ENSP00000177742|VEGA:OTTHUMP00000158802	Tax_Id=9606 Gene_Symbol=MRPS34 Uncharacterized protein	NA	NA	NA	NA	NA	NA	NA	NA	NA	NA	NA	NA	1477	0.9647	8	1.82
IPI:IPI00658185.1	|TREMBL:A6NMH6|ENSEMBL:ENSP00000367978|VEGA:OTTHUMP00000066080	Tax_Id=9606 Gene_Symbol=SEPT8 Uncharacterized protein	1474	1	37.1	1.24	1475	1	37.1	0.69	1476	1	35.2	1.1	1477	1	33.3	0.7
IPI:IPI00658216.1	|TREMBL:F6W7K9|ENSEMBL:ENSP00000394766|REFSEQ:NP_001092282|VEGA:OTTHUMP00000066079	Tax_Id=9606 Gene_Symbol=SEPT8 septin-8 isoform c	1474	1	37.1	1.24	1475	1	37.1	0.69	1476	1	35.2	1.1	1477	1	33.3	0.7
IPI:IPI00718832.1	|SWISS-PROT:P02686-7	Tax_Id=9606 Gene_Symbol=MBP Isoform 7 of Myelin basic protein	NA	NA	NA	NA	NA	NA	NA	NA	NA	NA	NA	NA	1477	0.9821	7.5	46.15
IPI:IPI00718924.3	|SWISS-PROT:P18464|TREMBL:Q546B1	Tax_Id=9606 Gene_Symbol=HLA-B;HLA-C;HLA-A;MICA;LOC441528 HLA class I histocompatibility antigen, B-51 alpha chain	1474	0.9552	5.5	0.05	NA	NA	NA	NA	NA	NA	NA	NA	NA	NA	NA	NA
IPI:IPI00718940.1	|SWISS-PROT:O75569-2|ENSEMBL:ENSP00000393883|REFSEQ:NP_001132989|VEGA:OTTHUMP00000205652	Tax_Id=9606 Gene_Symbol=PRKRA Isoform 2 of Interferon-inducible double stranded RNA-dependent protein kinase activator A	1474	1	25.7	0.98	1475	1	14.3	1.22	1476	1	14.3	0.9	1477	0.9999	11.8	1.69
IPI:IPI00719256.2	|TREMBL:B4DYA2;B7ZKM0|ENSEMBL:ENSP00000414453	Tax_Id=9606 Gene_Symbol=SART3 Uncharacterized protein	NA	NA	NA	NA	1475	1	7.8	1.39	NA	NA	NA	NA	1477	1	4.5	1.34
IPI:IPI00719549.2	|TREMBL:B0LM41|ENSEMBL:ENSP00000388552|REFSEQ:NP_001185774|VEGA:OTTHUMP00000235631	Tax_Id=9606 Gene_Symbol=RBM14;RBM14-RBM4 RBM14-RBM4 protein isoform 1	1474	1	13	1.16	NA	NA	NA	NA	1476	0.9454	4.7	0.7	NA	NA	NA	NA
IPI:IPI00719567.1	|SWISS-PROT:O75569-3|ENSEMBL:ENSP00000430604|REFSEQ:NP_001132990|VEGA:OTTHUMP00000225032	Tax_Id=9606 Gene_Symbol=PRKRA Isoform 3 of Interferon-inducible double stranded RNA-dependent protein kinase activator A	1474	1	25.7	0.98	1475	1	14.3	1.22	1476	1	14.3	0.9	1477	0.9999	11.8	1.69
IPI:IPI00719622.1	|SWISS-PROT:P62857|TREMBL:B2R4R9|ENSEMBL:ENSP00000397872|REFSEQ:NP_001022|H-INV:HIT000264175;HIT000282332	Tax_Id=9606 Gene_Symbol=RPS28 40S ribosomal protein S28	1474	1	56.5	0.55	1475	1	56.5	1.55	1476	1	56.5	0.73	1477	1	40.6	1.46
IPI:IPI00719669.4	|H-INV:HIT000251722	Tax_Id=9606 Gene_Symbol=MYL12B Similar to Myosin regulatory light chain MRCL2	NA	NA	NA	NA	NA	NA	NA	NA	1476	0.9999	22.2	0.76	NA	NA	NA	NA
IPI:IPI00719680.1	|SWISS-PROT:O14617-5|ENSEMBL:ENSP00000347416|H-INV:HIT000328739	Tax_Id=9606 Gene_Symbol=AP3D1 Isoform 5 of AP-3 complex subunit delta-1	NA	NA	NA	NA	1475	1	1.5	1.4	NA	NA	NA	NA	NA	NA	NA	NA
IPI:IPI00719752.2	|SWISS-PROT:P55884-2	Tax_Id=9606 Gene_Symbol=EIF3B Isoform 2 of Eukaryotic translation initiation factor 3 subunit B	1474	1	32	1.01	1475	1	33.6	0.99	1476	1	34.2	1.05	1477	1	29.5	1.04
IPI:IPI00735270.3	|ENSEMBL:ENSP00000410874|VEGA:OTTHUMP00000196361	Tax_Id=9606 Gene_Symbol=KIAA1109 185 kDa protein	1474	1	0.8	1.13	1475	1	0.8	0.96	1476	0.9673	0.8	1.54	NA	NA	NA	NA
IPI:IPI00736522.1	|SWISS-PROT:Q9H2D6-2	Tax_Id=9606 Gene_Symbol=TRIOBP Isoform 3 of TRIO and F-actin-binding protein	1474	1	33.1	0.78	1475	1	33.7	1.17	1476	1	34.4	0.68	1477	1	43.7	1.84
IPI:IPI00737155.1	|SWISS-PROT:P22694-5	Tax_Id=9606 Gene_Symbol=PRKACB Isoform 5 of cAMP-dependent protein kinase catalytic subunit beta	NA	NA	NA	NA	NA	NA	NA	NA	1476	0.9786	3.8	2.18	1477	0.9748	3.8	0.78
IPI:IPI00738231.1	|SWISS-PROT:P22694-7|TREMBL:B1APG2|ENSEMBL:ENSP00000359716;ENSP00000397175|VEGA:OTTHUMP00000011673	Tax_Id=9606 Gene_Symbol=PRKACB Isoform 7 of cAMP-dependent protein kinase catalytic subunit beta	NA	NA	NA	NA	NA	NA	NA	NA	1476	0.9786	3.8	2.18	1477	0.9748	3.8	0.78
IPI:IPI00739094.1	|SWISS-PROT:P22694-4	Tax_Id=9606 Gene_Symbol=PRKACB Isoform 4 of cAMP-dependent protein kinase catalytic subunit beta	NA	NA	NA	NA	NA	NA	NA	NA	1476	0.9786	3.8	2.18	1477	0.9748	3.8	0.78
IPI:IPI00739117.7	|SWISS-PROT:Q9Y520-4|ENSEMBL:ENSP00000343629|REFSEQ:NP_055987|H-INV:HIT000080587|VEGA:OTTHUMP00000213044	Tax_Id=9606 Gene_Symbol=PRRC2C Isoform 4 of Protein PRRC2C	1474	1	5.3	0.84	1475	1	6.5	1.05	1476	1	5.5	0.97	1477	1	5.5	1.4
IPI:IPI00739595.1	|SWISS-PROT:P22694-3	Tax_Id=9606 Gene_Symbol=PRKACB Isoform 3 of cAMP-dependent protein kinase catalytic subunit beta	NA	NA	NA	NA	NA	NA	NA	NA	1476	0.9786	3.8	2.18	1477	0.9748	3.8	0.78
IPI:IPI00739940.4	|SWISS-PROT:O94915-1|TREMBL:B3KXG5|ENSEMBL:ENSP00000351113;ENSP00000426064|REFSEQ:NP_055845|VEGA:OTTHUMP00000222200	Tax_Id=9606 Gene_Symbol=FRYL Isoform 1 of Protein furry homolog-like	1474	1	1.8	1.08	1475	1	3.1	0.9	1476	1	1	1.01	NA	NA	NA	NA
IPI:IPI00741084.5	|TREMBL:F8WAP3|ENSEMBL:ENSP00000358366|VEGA:OTTHUMP00000230091	Tax_Id=9606 Gene_Symbol=PDE4DIP Uncharacterized protein	1474	1	5.8	0.88	1475	0.977	1.7	NA	NA	NA	NA	NA	NA	NA	NA	NA
IPI:IPI00741317.2	|TREMBL:E7EU96;Q2I0Y7|ENSEMBL:ENSP00000383086	Tax_Id=9606 Gene_Symbol=CSNK2A1 Uncharacterized protein	NA	NA	NA	NA	1475	1	7.8	0.57	NA	NA	NA	NA	NA	NA	NA	NA
IPI:IPI00741684.1	|SWISS-PROT:Q9H2D6-3	Tax_Id=9606 Gene_Symbol=TRIOBP Isoform 4 of TRIO and F-actin-binding protein	1474	1	33.1	0.78	1475	1	33.7	1.17	1476	1	34.4	0.68	1477	1	43.7	1.84
IPI:IPI00741996.9	|TREMBL:E9PRN9;Q4G0D9;Q6DKJ9;Q96Q25|ENSEMBL:ENSP00000366629;ENSP00000435997|VEGA:OTTHUMP00000228467	Tax_Id=9606 Gene_Symbol=BOP1 Uncharacterized protein	NA	NA	NA	NA	1475	0.975	6.7	1.38	NA	NA	NA	NA	NA	NA	NA	NA
IPI:IPI00742124.2	|SWISS-PROT:O94888|TREMBL:B4E126|ENSEMBL:ENSP00000296328|REFSEQ:NP_056377|H-INV:HIT000000519|VEGA:OTTHUMP00000208358	Tax_Id=9606 Gene_Symbol=UBXN7 UBX domain-containing protein 7	1474	0.914	3.8	1.16	NA	NA	NA	NA	1476	0.9092	3.8	1.63	NA	NA	NA	NA
IPI:IPI00743117.1	|SWISS-PROT:P30481|TREMBL:A0N001;A1XAM5;A4HQM5;A9JPE8;B0JF24;B1PWE6;B1PZN7;B3W6N3;B9VSJ9;C5IYE8;C5MR74;C7EX07;C9E399;D5H3J5;D9UC14;E0WMM5;E1Y7G1;E5FYN0;F2XI39;F4NBP6;F4NBP7;F4NBP8;F4NBP9;F4NBX4;F4YTC6	Tax_Id=9606 Gene_Symbol=HLA-B;HLA-C;HLA-A;MICA;LOC441528 HLA class I histocompatibility antigen, B-44 alpha chain	1474	0.9552	5.5	0.05	NA	NA	NA	NA	NA	NA	NA	NA	NA	NA	NA	NA
IPI:IPI00743342.2	|SWISS-PROT:Q14192|TREMBL:Q53QP3;Q53T40;Q6I9R8|ENSEMBL:ENSP00000322909;ENSP00000350846;ENSP00000377020;ENSP00000377021;ENSP00000386633;ENSP00000386665;ENSP00000386892|REFSEQ:NP_001034581;NP_001441;NP_	Tax_Id=9606 Gene_Symbol=FHL2 Four and a half LIM domains protein 2	1474	1	46.6	1.14	1475	1	56.6	0.89	1476	1	51.6	1.19	1477	1	60.9	1.04
IPI:IPI00743554.2	|TREMBL:Q5JXM0|ENSEMBL:ENSP00000369137	Tax_Id=9606 Gene_Symbol=EXOSC8 Uncharacterized protein	1474	0.9491	7.7	0.61	NA	NA	NA	NA	NA	NA	NA	NA	NA	NA	NA	NA
IPI:IPI00743775.1	|SWISS-PROT:Q96A33-2	Tax_Id=9606 Gene_Symbol=CCDC47 Isoform 2 of Coiled-coil domain-containing protein 47	NA	NA	NA	NA	1475	1	5.6	1.31	NA	NA	NA	NA	NA	NA	NA	NA
IPI:IPI00743914.3	|SWISS-PROT:Q9Y6M1-3	Tax_Id=9606 Gene_Symbol=IGF2BP2 Isoform 3 of Insulin-like growth factor 2 mRNA-binding protein 2	1474	0.9999	5.5	0.95	1475	1	4.9	1.29	1476	0.9617	2.4	1.13	1477	1	2.8	1.26
IPI:IPI00744015.1	|SWISS-PROT:Q13409-1|ENSEMBL:ENSP00000380308;ENSP00000386415|REFSEQ:NP_001369|H-INV:HIT000012105|VEGA:OTTHUMP00000204977;OTTHUMP00000205409	Tax_Id=9606 Gene_Symbol=DYNC1I2 Isoform 2A of Cytoplasmic dynein 1 intermediate chain 2	NA	NA	NA	NA	1475	1	3.9	1.1	1476	1	6.9	1.07	1477	1	21.1	1.09
IPI:IPI00744375.1	|SWISS-PROT:P30484|TREMBL:D2IYK1	Tax_Id=9606 Gene_Symbol=HLA-B;HLA-C;HLA-A;MICA;LOC441528 HLA class I histocompatibility antigen, B-46 alpha chain	1474	0.9552	5.5	0.05	NA	NA	NA	NA	NA	NA	NA	NA	NA	NA	NA	NA
IPI:IPI00744507.1	|SWISS-PROT:P68400|ENSEMBL:ENSP00000217244;ENSP00000339247|REFSEQ:NP_001886;NP_808227|H-INV:HIT000195774|VEGA:OTTHUMP00000029925;OTTHUMP00000029926	Tax_Id=9606 Gene_Symbol=CSNK2A1 Casein kinase II subunit alpha	NA	NA	NA	NA	1475	1	7.8	0.57	NA	NA	NA	NA	NA	NA	NA	NA
IPI:IPI00744551.2	|SWISS-PROT:Q7Z460-3|TREMBL:C9J151;F5H436;Q6TAR3|ENSEMBL:ENSP00000392886;ENSP00000400562|VEGA:OTTHUMP00000207293	Tax_Id=9606 Gene_Symbol=CLASP1 Isoform 3 of CLIP-associating protein 1	NA	NA	NA	NA	1475	1	2.7	1.11	NA	NA	NA	NA	NA	NA	NA	NA
IPI:IPI00744558.2	|ENSEMBL:ENSP00000366119	Tax_Id=9606 Gene_Symbol=C19orf63 28 kDa protein	NA	NA	NA	NA	NA	NA	NA	NA	NA	NA	NA	NA	1477	0.9748	6.7	1.66
IPI:IPI00744597.2	|SWISS-PROT:Q14141-4|TREMBL:Q548C9;Q6NT82|ENSEMBL:ENSP00000346169|REFSEQ:NP_665801|VEGA:OTTHUMP00000023919	Tax_Id=9606 Gene_Symbol=SEPT6 Isoform V of Septin-6	1474	1	22.5	1.17	1475	1	27.4	0.61	1476	1	22.7	1.25	1477	1	22.7	0.61
IPI:IPI00744689.1	|SWISS-PROT:P30490|TREMBL:Q0EFB2	Tax_Id=9606 Gene_Symbol=HLA-B;HLA-C;HLA-A;MICA;LOC441528 HLA class I histocompatibility antigen, B-52 alpha chain	1474	0.9552	5.5	0.05	NA	NA	NA	NA	NA	NA	NA	NA	NA	NA	NA	NA
IPI:IPI00744772.2	|SWISS-PROT:Q9Y2R5|ENSEMBL:ENSP00000285298|REFSEQ:NP_057053|VEGA:OTTHUMP00000159737	Tax_Id=9606 Gene_Symbol=MRPS17 28S ribosomal protein S17, mitochondrial	NA	NA	NA	NA	NA	NA	NA	NA	1476	0.9635	22.5	0.51	1477	0.9835	22.5	2.61
IPI:IPI00745125.2	|SWISS-PROT:P35610|ENSEMBL:ENSP00000356591|REFSEQ:NP_003092|H-INV:HIT000040651|VEGA:OTTHUMP00000033188	Tax_Id=9606 Gene_Symbol=SOAT1 Sterol O-acyltransferase 1	NA	NA	NA	NA	NA	NA	NA	NA	1476	1	8.1	1.16	1477	0.985	8.1	1.16
IPI:IPI00745266.1	|SWISS-PROT:Q9Y262|ENSEMBL:ENSP00000416892|REFSEQ:NP_057175|VEGA:OTTHUMP00000198211	Tax_Id=9606 Gene_Symbol=EIF3L Eukaryotic translation initiation factor 3 subunit L	NA	NA	NA	NA	NA	NA	NA	NA	NA	NA	NA	NA	1477	1	28.7	1.12
IPI:IPI00745433.2	|SWISS-PROT:Q9UKV8-1|TREMBL:A4FVC0|ENSEMBL:ENSP00000220592|REFSEQ:NP_036286|VEGA:OTTHUMP00000226229	Tax_Id=9606 Gene_Symbol=EIF2C2 Isoform 1 of Protein argonaute-2	1474	1	2.6	1.01	NA	NA	NA	NA	NA	NA	NA	NA	NA	NA	NA	NA
IPI:IPI00745502.2	|TREMBL:A8K3Z3|ENSEMBL:ENSP00000364970|REFSEQ:NP_001186092	Tax_Id=9606 Gene_Symbol=PSMC5 26S protease regulatory subunit 8 isoform 2	1474	1	12.5	0.91	1475	1	18.6	1.07	1476	1	25.4	0.68	1477	1	16.5	1.47
IPI:IPI00745613.2	|SWISS-PROT:Q9NPD3|ENSEMBL:ENSP00000315476|REFSEQ:NP_061910|H-INV:HIT000076106|VEGA:OTTHUMP00000229753	Tax_Id=9606 Gene_Symbol=EXOSC4 Exosome complex component RRP41	NA	NA	NA	NA	NA	NA	NA	NA	1476	1	6.9	0.68	NA	NA	NA	NA
IPI:IPI00745872.2	|SWISS-PROT:P02768-1|TREMBL:F6KPG5|ENSEMBL:ENSP00000295897|REFSEQ:NP_000468|H-INV:HIT000051578|VEGA:OTTHUMP00000160370	Tax_Id=9606 Gene_Symbol=ALB Isoform 1 of Serum albumin	1474	1	6.1	38.09	1475	1	10.3	385.36	1476	1	6.1	320.37	1477	0.9835	3.8	9.42
IPI:IPI00745893.2	|TREMBL:F2Z3D0|ENSEMBL:ENSP00000400886|REFSEQ:NP_001005849	Tax_Id=9606 Gene_Symbol=LOC728825;SUMO2 small ubiquitin-related modifier 2 isoform b precursor	NA	NA	NA	NA	1475	0.9211	16.9	0.36	NA	NA	NA	NA	1477	0.9563	16.9	0.59
IPI:IPI00745921.2	|SWISS-PROT:Q9BV68-1|TREMBL:A8K0Q1|ENSEMBL:ENSP00000341380|H-INV:HIT000030418	Tax_Id=9606 Gene_Symbol=RNF126 Isoform 1 of RING finger protein 126	1474	0.976	4.5	0.61	NA	NA	NA	NA	1476	0.9786	4.5	0.63	1477	1	14.8	1.58
IPI:IPI00745955.4	|SWISS-PROT:Q99848|TREMBL:Q6IB29|ENSEMBL:ENSP00000236051|REFSEQ:NP_006815|VEGA:OTTHUMP00000008354	Tax_Id=9606 Gene_Symbol=EBNA1BP2 Probable rRNA-processing protein EBP2	NA	NA	NA	NA	NA	NA	NA	NA	1476	0.9544	3.3	1.15	NA	NA	NA	NA
IPI:IPI00746004.2	|SWISS-PROT:Q71UM5|ENSEMBL:ENSP00000331019|REFSEQ:NP_057004|H-INV:HIT000001783|VEGA:OTTHUMP00000207681	Tax_Id=9606 Gene_Symbol=RPS27L 40S ribosomal protein S27-like	1474	1	41.7	0.94	1475	1	28.6	1.44	1476	0.9999	26.2	0.76	1477	1	39.3	1.56
IPI:IPI00746105.1	|SWISS-PROT:Q04826	Tax_Id=9606 Gene_Symbol=HLA-B;HLA-C;HLA-A;MICA;LOC441528 HLA class I histocompatibility antigen, B-40 alpha chain	1474	0.9552	5.5	0.05	NA	NA	NA	NA	NA	NA	NA	NA	NA	NA	NA	NA
IPI:IPI00746351.2	|SWISS-PROT:Q9Y2L1-1|TREMBL:A8QI98|ENSEMBL:ENSP00000366997|REFSEQ:NP_055768|H-INV:HIT000077641|VEGA:OTTHUMP00000018498	Tax_Id=9606 Gene_Symbol=DIS3 Isoform 1 of Exosome complex exonuclease RRP44	1474	1	5.5	NA	1475	0.959	2.3	0.91	1476	0.9635	2.3	0.83	1477	0.9719	2.3	1.27
IPI:IPI00746438.2	|SWISS-PROT:P62913-2|REFSEQ:NP_001186731	Tax_Id=9606 Gene_Symbol=RPL11 Isoform 2 of 60S ribosomal protein L11	1474	1	37.3	0.59	1475	1	33.9	1.67	1476	1	29.9	0.83	1477	1	29.4	1.43
IPI:IPI00746554.2	|ENSEMBL:ENSP00000344581|VEGA:OTTHUMP00000196683	Tax_Id=9606 Gene_Symbol=RBM39 48 kDa protein	NA	NA	NA	NA	1475	1	5.7	0.9	NA	NA	NA	NA	NA	NA	NA	NA
IPI:IPI00746575.3	|TREMBL:B3KUF7;F5GYB8;Q6NXQ0;Q8N220|ENSEMBL:ENSP00000391278	Tax_Id=9606 Gene_Symbol=SRSF2 cDNA FLJ39750 fis, clone SMINT2017736, moderately similar to SPLICING FACTOR, ARGININE/SERINE-RICH 2	NA	NA	NA	NA	NA	NA	NA	NA	NA	NA	NA	NA	1477	0.9251	4	0.96
IPI:IPI00746605.1	|SWISS-PROT:P30498	Tax_Id=9606 Gene_Symbol=HLA-B;HLA-C;HLA-A;MICA;LOC441528 HLA class I histocompatibility antigen, B-78 alpha chain	1474	0.9552	5.5	0.05	NA	NA	NA	NA	NA	NA	NA	NA	NA	NA	NA	NA
IPI:IPI00746613.3	|SWISS-PROT:Q96RL7-3|ENSEMBL:ENSP00000365823|REFSEQ:NP_001018047|H-INV:HIT000249213|VEGA:OTTHUMP00000240059	Tax_Id=9606 Gene_Symbol=VPS13A Isoform 3 of Vacuolar protein sorting-associated protein 13A	1474	0.976	0.4	0.62	1475	1	2.1	1.24	NA	NA	NA	NA	1477	0.9999	0.9	1.41
IPI:IPI00746936.1	|SWISS-PROT:Q969R2|ENSEMBL:ENSP00000332576|REFSEQ:NP_110385|H-INV:HIT000077446|VEGA:OTTHUMP00000199262	Tax_Id=9606 Gene_Symbol=OSBP2 Oxysterol-binding protein 2	1474	1	7.7	0.95	NA	NA	NA	NA	NA	NA	NA	NA	NA	NA	NA	NA
IPI:IPI00747403.29	|SWISS-PROT:O43148-1|TREMBL:A8K946;B7Z3U8;Q05D80;Q05DQ2|ENSEMBL:ENSP00000262173;ENSP00000372804;ENSP00000446426|REFSEQ:NP_003790|H-INV:HIT000000115|VEGA:OTTHUMP00000162509	Tax_Id=9606 Gene_Symbol=RNMT mRNA cap guanine-N7 methyltransferase	1474	1	11.3	0.98	1475	1	17.5	1.09	1476	1	14.5	1.03	1477	1	13.3	1.3
IPI:IPI00747747.1	|TREMBL:Q5QP91|ENSEMBL:ENSP00000396985|VEGA:OTTHUMP00000010265	Tax_Id=9606 Gene_Symbol=EIF2B3 Eukaryotic translation initiation factor 2B, subunit 3 gamma, 58kDa	1474	0.9552	8.6	0.76	NA	NA	NA	NA	NA	NA	NA	NA	1477	0.985	9.5	1.8
IPI:IPI00748829.2	|SWISS-PROT:Q9BZ71-2|TREMBL:F8WEW5|ENSEMBL:ENSP00000407882|REFSEQ:NP_001159438	Tax_Id=9606 Gene_Symbol=PITPNM3 membrane-associated phosphatidylinositol transfer protein 3 isoform 2	NA	NA	NA	NA	NA	NA	NA	NA	1476	0.9775	3.8	NA	1477	1	2.6	NA
IPI:IPI00749256.3	|TREMBL:B4DH13;Q59GM6|ENSEMBL:ENSP00000378640;ENSP00000430603|VEGA:OTTHUMP00000226333	Tax_Id=9606 Gene_Symbol=PTK2 cDNA FLJ57973, highly similar to Focal adhesion kinase 1	1474	0.9552	2.8	NA	1475	0.971	2.8	NA	NA	NA	NA	NA	NA	NA	NA	NA
IPI:IPI00749454.5	|SWISS-PROT:Q14699|TREMBL:B4DVC8;B4E2S3|ENSEMBL:ENSP00000334153|REFSEQ:NP_055965|H-INV:HIT000042240|VEGA:OTTHUMP00000211200	Tax_Id=9606 Gene_Symbol=RFTN1 cDNA FLJ56561	NA	NA	NA	NA	1475	0.977	3.7	1.24	NA	NA	NA	NA	NA	NA	NA	NA
IPI:IPI00749512.4	|TREMBL:Q59GE4|H-INV:HIT000008627	Tax_Id=9606 Gene_Symbol=RPS10 Ribosomal protein S10 variant (Fragment)	1474	1	9.1	0.61	1475	1	18.2	1.77	1476	1	14.5	0.72	1477	1	9.1	1.47
IPI:IPI00759532.1	|SWISS-PROT:Q9P0K7-1|ENSEMBL:ENSP00000265109;ENSP00000388725;ENSP00000422942|REFSEQ:NP_001138992;NP_001138993;NP_056392|VEGA:OTTHUMP00000221025;OTTHUMP00000221026;OTTHUMP00000221029	Tax_Id=9606 Gene_Symbol=RAI14 Isoform 1 of Ankycorbin	1474	1	48.4	0.7	1475	1	51.3	1.29	NA	NA	NA	NA	1477	1	53.1	1.84
IPI:IPI00759560.3	|SWISS-PROT:Q04637-4|ENSEMBL:ENSP00000376320|REFSEQ:NP_937887|VEGA:OTTHUMP00000210579	Tax_Id=9606 Gene_Symbol=EIF4G1 Isoform C of Eukaryotic translation initiation factor 4 gamma 1	1474	1	12.8	1.02	1475	1	20.2	1.01	1476	1	9.3	1.41	1477	1	7.5	0.9
IPI:IPI00759596.1	|SWISS-PROT:P07910-4|ENSEMBL:ENSP00000450629	Tax_Id=9606 Gene_Symbol=HNRNPC Isoform 4 of Heterogeneous nuclear ribonucleoproteins C1/C2	1474	1	25.6	0.73	NA	NA	NA	NA	NA	NA	NA	NA	NA	NA	NA	NA
IPI:IPI00759686.1	|SWISS-PROT:Q6P1N0-2|ENSEMBL:ENSP00000373885	Tax_Id=9606 Gene_Symbol=CC2D1A Isoform 2 of Coiled-coil and C2 domain-containing protein 1A	1474	0.9352	1.6	2.27	NA	NA	NA	NA	NA	NA	NA	NA	NA	NA	NA	NA
IPI:IPI00759723.1	|SWISS-PROT:P54136-2	Tax_Id=9606 Gene_Symbol=RARS Isoform Monomeric of Arginyl-tRNA synthetase, cytoplasmic	1474	1	11.9	0.91	1475	1	5.5	1.07	1476	1	6.2	0.94	1477	1	5.5	1.15
IPI:IPI00759780.2	|TREMBL:E7EMX7|ENSEMBL:ENSP00000380591	Tax_Id=9606 Gene_Symbol=RAI14 Uncharacterized protein	1474	1	48.4	0.7	NA	NA	NA	NA	NA	NA	NA	NA	1477	1	53.1	1.84
IPI:IPI00759832.1	|SWISS-PROT:P31946-2	Tax_Id=9606 Gene_Symbol=YWHAB Isoform Short of 14-3-3 protein beta/alpha	1474	1	29.5	1.1	1475	1	15.6	1.16	1476	1	32	1	1477	1	37.7	1.16
IPI:IPI00760837.2	|TREMBL:A8MUW5|ENSEMBL:ENSP00000380734|REFSEQ:NP_775882|VEGA:OTTHUMP00000160268	Tax_Id=9606 Gene_Symbol=FAM98B family with sequence similarity 98, member B isoform 1	1474	1	7.6	0.99	1475	1	7.6	1.11	1476	1	3.6	0.8	1477	1	8.8	1.24
IPI:IPI00760863.3	|SWISS-PROT:Q14533|ENSEMBL:ENSP00000369349|REFSEQ:NP_002272|H-INV:HIT000387755|VEGA:OTTHUMP00000236200	Tax_Id=9606 Gene_Symbol=KRT81 Keratin, type II cuticular Hb1	NA	NA	NA	NA	NA	NA	NA	NA	NA	NA	NA	NA	1477	0.9991	7	9.15
IPI:IPI00760940.1	|TREMBL:Q1AHP8|H-INV:HIT000391726	Tax_Id=9606 Gene_Symbol=ANP32A;ANP32AP1 Hepatopoietin PCn127	NA	NA	NA	NA	1475	0.9435	10	0.9	NA	NA	NA	NA	NA	NA	NA	NA
IPI:IPI00761107.1	|SWISS-PROT:Q9UM00-2	Tax_Id=9606 Gene_Symbol=TMCO1 Isoform 2 of Transmembrane and coiled-coil domain-containing protein 1	NA	NA	NA	NA	NA	NA	NA	NA	1476	0.9635	8.9	0.7	1477	1	17.2	1.21
IPI:IPI00783271.1	|SWISS-PROT:P42704|TREMBL:B4DSR0;E5KNY5|ENSEMBL:ENSP00000260665|REFSEQ:NP_573566|H-INV:HIT000196825|VEGA:OTTHUMP00000202377	Tax_Id=9606 Gene_Symbol=LRPPRC Leucine-rich PPR motif-containing protein, mitochondrial	1474	1	9.3	1.05	1475	1	11.4	0.86	1476	0.9786	22.1	0.88	1477	1	3.9	0.94
IPI:IPI00783392.2	|SWISS-PROT:Q8TDY2-1|TREMBL:A8K6N4;B4DGF9;Q86YR4|ENSEMBL:ENSP00000025008|REFSEQ:NP_055596|H-INV:HIT000038046|VEGA:OTTHUMP00000226290	Tax_Id=9606 Gene_Symbol=RB1CC1 Isoform 1 of RB1-inducible coiled-coil protein 1	1474	1	1.9	1.01	1475	1	2.4	1.15	1476	1	3.5	1.27	1477	1	2.3	1.02
IPI:IPI00783726.2	|TREMBL:Q17RZ5|ENSEMBL:ENSP00000378719;ENSP00000378722;ENSP00000394992|REFSEQ:NP_001072990|VEGA:OTTHUMP00000179011;OTTHUMP00000179013	Tax_Id=9606 Gene_Symbol=KTN1 kinectin isoform b	1474	1	4.4	0.56	1475	1	3.5	1.52	1476	1	16.6	0.86	1477	1	16.8	1.25
IPI:IPI00783750.1	|SWISS-PROT:Q15025-1|TREMBL:A4F1W8;A4F1Y0;A8K4N4|ENSEMBL:ENSP00000317891;ENSP00000374029;ENSP00000428187;ENSP00000430760|REFSEQ:NP_006049|H-INV:HIT000036466|VEGA:OTTHUMP00000224611;OTTHUMP00000224613;	Tax_Id=9606 Gene_Symbol=TNIP1 Isoform 1 of TNFAIP3-interacting protein 1	1474	1	18.9	1.12	1475	1	16.5	1.16	1476	1	12.6	1.17	1477	1	19.4	1
IPI:IPI00783813.1	|ENSEMBL:ENSP00000379003|REFSEQ:NP_001035948	Tax_Id=9606 Gene_Symbol=NUPR1 nuclear protein 1 isoform a	1474	0.9552	19.5	0.21	NA	NA	NA	NA	NA	NA	NA	NA	NA	NA	NA	NA
IPI:IPI00783872.2	|SWISS-PROT:Q14444-1|TREMBL:B3KXU8|ENSEMBL:ENSP00000340329;ENSP00000434150|REFSEQ:NP_005889|H-INV:HIT000327397|VEGA:OTTHUMP00000232328;OTTHUMP00000232330	Tax_Id=9606 Gene_Symbol=CAPRIN1 Isoform 1 of Caprin-1	1474	1	16.3	0.82	1475	1	20.5	1.18	1476	1	10.5	1.06	1477	1	16.4	1.07
IPI:IPI00783982.1	|SWISS-PROT:Q9Y678|TREMBL:B3KW21;F5GXH1;Q8WUI6|ENSEMBL:ENSP00000325002|REFSEQ:NP_057212|H-INV:HIT000001859|VEGA:OTTHUMP00000215377	Tax_Id=9606 Gene_Symbol=COPG Coatomer subunit gamma	1474	1	7.1	1.01	1475	1	9.7	0.06	1476	1	8.4	1.1	1477	1	9	1.51
IPI:IPI00784090.2	|SWISS-PROT:P50990|TREMBL:Q53HU0|ENSEMBL:ENSP00000286788|REFSEQ:NP_006576|H-INV:HIT000264807|VEGA:OTTHUMP00000096463	Tax_Id=9606 Gene_Symbol=CCT8 T-complex protein 1 subunit theta	1474	1	20.6	0.92	1475	1	11.2	1.07	1476	1	15.9	0.96	1477	1	17.9	1.15
IPI:IPI00784154.1	|SWISS-PROT:P10809|TREMBL:B3GQS7;B7Z4F6;B7Z532;B7Z597;B9VP19;B9VPB4;Q53SE2|ENSEMBL:ENSP00000340019;ENSP00000373620|REFSEQ:NP_002147;NP_955472|H-INV:HIT000031088|VEGA:OTTHUMP00000205744	Tax_Id=9606 Gene_Symbol=HSPD1 60 kDa heat shock protein, mitochondrial	NA	NA	NA	NA	NA	NA	NA	NA	NA	NA	NA	NA	1477	0.9096	4.1	1.15
IPI:IPI00784170.2	|SWISS-PROT:Q9H2U1-2|ENSEMBL:ENSP00000330113|REFSEQ:NP_001107869|VEGA:OTTHUMP00000214103	Tax_Id=9606 Gene_Symbol=DHX36 Isoform 2 of Probable ATP-dependent RNA helicase DHX36	1474	1	4.3	0.78	1475	1	6.4	4.97	NA	NA	NA	NA	1477	0.9307	0.9	0.57
IPI:IPI00784233.2	|SWISS-PROT:Q6Y7W6-1|TREMBL:B9EG55|ENSEMBL:ENSP00000362664;ENSP00000386537|REFSEQ:NP_001096616;NP_056390|H-INV:HIT000250901|VEGA:OTTHUMP00000203484;OTTHUMP00000203488	Tax_Id=9606 Gene_Symbol=GIGYF2 Isoform 1 of PERQ amino acid-rich with GYF domain-containing protein 2	NA	NA	NA	NA	1475	1	2.6	1.1	1476	1	2.6	0.7	NA	NA	NA	NA
IPI:IPI00784295.2	|SWISS-PROT:P07900-1|TREMBL:O75322;Q2VPJ6;Q8TBA7;Q96HX7|ENSEMBL:ENSP00000216281|REFSEQ:NP_005339|H-INV:HIT000275312	Tax_Id=9606 Gene_Symbol=HSP90AA1 Isoform 1 of Heat shock protein HSP 90-alpha	NA	NA	NA	NA	NA	NA	NA	NA	NA	NA	NA	NA	1477	0.9998	9	3.55
IPI:IPI00784543.1	|SWISS-PROT:Q8N766-2|ENSEMBL:ENSP00000364345|VEGA:OTTHUMP00000215527	Tax_Id=9606 Gene_Symbol=KIAA0090 Isoform 2 of Uncharacterized protein KIAA0090	NA	NA	NA	NA	NA	NA	NA	NA	1476	1	5	0.74	1477	1	5.8	1.01
IPI:IPI00784614.1	|TREMBL:B4DTL7;Q96QF2|ENSEMBL:ENSP00000391249|REFSEQ:NP_001106963	Tax_Id=9606 Gene_Symbol=SEPT9 septin-9 isoform a	1474	1	51.8	1.18	1475	1	54.6	0.72	1476	1	49.5	1.14	1477	1	45.1	0.76
IPI:IPI00784739.1	|SWISS-PROT:Q6PJG2|TREMBL:A0PJD3|ENSEMBL:ENSP00000286523;ENSP00000377634;ENSP00000407767|REFSEQ:NP_001036783;NP_919254|H-INV:HIT000053848|VEGA:OTTHUMP00000197181;OTTHUMP00000197183	Tax_Id=9606 Gene_Symbol=C14orf43 Uncharacterized protein C14orf43	1474	0.9997	3.1	0.81	NA	NA	NA	NA	NA	NA	NA	NA	NA	NA	NA	NA
IPI:IPI00784808.1	|ENSEMBL:ENSP00000405877|REFSEQ:NP_001106965	Tax_Id=9606 Gene_Symbol=SEPT9 septin-9 isoform b	1474	1	51.8	1.18	1475	1	54.6	0.72	1476	1	49.5	1.14	1477	1	45.1	0.76
IPI:IPI00784936.1	|TREMBL:Q1WWK5|ENSEMBL:ENSP00000329161|REFSEQ:NP_006631	Tax_Id=9606 Gene_Symbol=SEPT9 septin-9 isoform c	1474	1	51.8	1.18	1475	1	54.6	0.72	1476	1	49.5	1.14	1477	1	45.1	0.76
IPI:IPI00785142.2	|TREMBL:B3KVR1;Q53HE7|ENSEMBL:ENSP00000408767;ENSP00000452342	Tax_Id=9606 Gene_Symbol=SNRPN cDNA FLJ41124 fis, clone BRACE2014850, highly similar to Small nuclear ribonucleoprotein-associated protein N	NA	NA	NA	NA	NA	NA	NA	NA	1476	0.9805	6.1	0.62	1477	0.9806	6.1	0.99
IPI:IPI00787433.2	|TREMBL:B4DRF4|ENSEMBL:ENSP00000392491	Tax_Id=9606 Gene_Symbol=PTPLAD1 cDNA FLJ54138, highly similar to Homo sapiens butyrate-induced transcript 1 (HSPC121), mRNA	NA	NA	NA	NA	1475	1	6.8	1.15	NA	NA	NA	NA	NA	NA	NA	NA
IPI:IPI00787519.1	|SWISS-PROT:Q86UK7-3	Tax_Id=9606 Gene_Symbol=ZNF598 Isoform 3 of Zinc finger protein 598	NA	NA	NA	NA	1475	0.9157	1.3	1.17	NA	NA	NA	NA	NA	NA	NA	NA
IPI:IPI00788157.1	|SWISS-PROT:Q9H0D6-2|ENSEMBL:ENSP00000413548	Tax_Id=9606 Gene_Symbol=XRN2 Isoform 2 of 5'-3' exoribonuclease 2	1474	1	2.6	0.5	1475	1	2.6	0.53	1476	0.9999	2.6	0.2	1477	1	2.6	1.49
IPI:IPI00788613.1	|ENSEMBL:ENSP00000412147|VEGA:OTTHUMP00000065511	Tax_Id=9606 Gene_Symbol=MPRIP Protein	1474	0.9944	6.6	0.84	1475	1	14.4	0.86	1476	0.9998	12.6	0.21	1477	1	11.1	1.05
IPI:IPI00788662.1	|TREMBL:E9PFB2|ENSEMBL:ENSP00000343787;ENSP00000415061|REFSEQ:NP_001131031|VEGA:OTTHUMP00000240249	Tax_Id=9606 Gene_Symbol=ANAPC5 anaphase-promoting complex subunit 5 isoform b	NA	NA	NA	NA	NA	NA	NA	NA	NA	NA	NA	NA	1477	0.985	3.1	0.84
IPI:IPI00788723.2	|H-INV:HIT000278719	Tax_Id=9606 Gene_Symbol=- Similar to Eukaryotic translation initiation factor 4E	1474	0.9999	10.2	0.87	NA	NA	NA	NA	NA	NA	NA	NA	NA	NA	NA	NA
IPI:IPI00788748.1	|TREMBL:Q8WVX5|REFSEQ:NP_001164274	Tax_Id=9606 Gene_Symbol=LARP4 la-related protein 4 isoform d	NA	NA	NA	NA	1475	0.9999	4	1.54	1476	0.9599	2.9	1.5	NA	NA	NA	NA
IPI:IPI00788826.1	|SWISS-PROT:Q9UHX1-4|ENSEMBL:ENSP00000322016|VEGA:OTTHUMP00000228647	Tax_Id=9606 Gene_Symbol=PUF60 Isoform 4 of Poly(U)-binding-splicing factor PUF60	1474	0.9999	7.6	1.47	1475	0.9999	8.8	1	1476	1	29.5	1.02	1477	1	35.1	0.92
IPI:IPI00788837.2	|TREMBL:B4DRD7|ENSEMBL:ENSP00000369102	Tax_Id=9606 Gene_Symbol=PCBP2 cDNA FLJ54752, highly similar to Poly(rC)-binding protein 2	1474	1	5.5	0.8	1475	1	3.2	1.48	1476	0.9975	7.2	1.48	1477	1	3.2	1.87
IPI:IPI00788849.1	|TREMBL:Q05BK6;Q7Z426;Q7Z427|ENSEMBL:ENSP00000397182;ENSP00000409727;ENSP00000417952|REFSEQ:NP_001182408|VEGA:OTTHUMP00000214046;OTTHUMP00000214048	Tax_Id=9606 Gene_Symbol=TFG protein TFG isoform 2	1474	1	30.8	1.37	1475	1	30.8	1.04	1476	1	37.1	1.89	1477	1	35.4	0.81
IPI:IPI00788942.1	|SWISS-PROT:Q9Y265-2|TREMBL:B3KRS7|ENSEMBL:ENSP00000393755	Tax_Id=9606 Gene_Symbol=RUVBL1 Isoform 2 of RuvB-like 1	1474	0.9998	6.5	0.91	1475	1	7	0.8	1476	0.9313	2.8	0.89	1477	1	7	1.01
IPI:IPI00789134.5	|TREMBL:A4UCT1;E7EPW1;E7EUT5;Q16768;Q5ZEY3|ENSEMBL:ENSP00000380065|VEGA:OTTHUMP00000174433	Tax_Id=9606 Gene_Symbol=GAPDH Glyceraldehyde-3-phosphate dehydrogenase	NA	NA	NA	NA	NA	NA	NA	NA	1476	0.9729	9.6	NA	1477	1	9.2	0.53
IPI:IPI00789155.1	|TREMBL:B3KPG9;B3KQF5;D6QS49;D6QS56;D6QS57;D6QS58;F5H3F1|ENSEMBL:ENSP00000420381;ENSP00000439139|REFSEQ:NP_001186600|H-INV:HIT000012952|VEGA:OTTHUMP00000212714	Tax_Id=9606 Gene_Symbol=CALU calumenin isoform c precurosr	1474	1	12.1	0.87	1475	1	27.6	0.91	NA	NA	NA	NA	NA	NA	NA	NA
IPI:IPI00789159.1	|TREMBL:A8MUS3|ENSEMBL:ENSP00000378396|VEGA:OTTHUMP00000163539	Tax_Id=9606 Gene_Symbol=RPL23A;SNORD4A Uncharacterized protein	NA	NA	NA	NA	NA	NA	NA	NA	NA	NA	NA	NA	1477	1	37.8	1.23
IPI:IPI00789164.1	|TREMBL:B4DJ62|ENSEMBL:ENSP00000399685|VEGA:OTTHUMP00000197275	Tax_Id=9606 Gene_Symbol=SEPT5 cDNA FLJ60582, highly similar to Septin-5	1474	1	15	1.41	1475	1	10.3	0.88	1476	1	6.3	1.43	1477	1	12	1.05
IPI:IPI00789184.1	|SWISS-PROT:Q9BZF3-5|ENSEMBL:ENSP00000376293|REFSEQ:NP_001188409|VEGA:OTTHUMP00000205304	Tax_Id=9606 Gene_Symbol=OSBPL6 Isoform 5 of Oxysterol-binding protein-related protein 6	1474	1	28.1	0.89	1475	1	23	1.13	1476	1	32	1.03	1477	1	33.2	1.11
IPI:IPI00789377.1	|TREMBL:A8MZH3|ENSEMBL:ENSP00000380973|VEGA:OTTHUMP00000174389	Tax_Id=9606 Gene_Symbol=MBP Uncharacterized protein	NA	NA	NA	NA	NA	NA	NA	NA	NA	NA	NA	NA	1477	0.9821	7.5	46.15
IPI:IPI00789437.3	|TREMBL:C9JZI7|ENSEMBL:ENSP00000387783|VEGA:OTTHUMP00000012731	Tax_Id=9606 Gene_Symbol=NAP1L4 Uncharacterized protein	NA	NA	NA	NA	NA	NA	NA	NA	NA	NA	NA	NA	1477	1	18.6	1.19
IPI:IPI00789525.2	|TREMBL:Q8NBL6|ENSEMBL:ENSP00000419737|VEGA:OTTHUMP00000216960	Tax_Id=9606 Gene_Symbol=MRPS22 cDNA PSEC0127 fis, clone PLACE1003724, highly similar to Mitochondrial 28S ribosomal protein S22	NA	NA	NA	NA	NA	NA	NA	NA	NA	NA	NA	NA	1477	0.9733	6	3.36
IPI:IPI00789674.2	|TREMBL:B4DZI8|ENSEMBL:ENSP00000422295|VEGA:OTTHUMP00000217145	Tax_Id=9606 Gene_Symbol=COPB2 cDNA FLJ56271, highly similar to Coatomer subunit beta	1474	1	3.3	1.27	1475	1	3.3	1.17	1476	1	6.3	1.06	1477	1	13.8	1.19
IPI:IPI00789755.1	|TREMBL:A8MV37|ENSEMBL:ENSP00000380298|REFSEQ:NP_001129704|VEGA:OTTHUMP00000195526	Tax_Id=9606 Gene_Symbol=SEC13 protein SEC13 homolog isoform 2	1474	1	39.6	1.56	1475	1	43.8	0.65	1476	1	34.7	1.35	1477	1	36	0.73
IPI:IPI00790214.1	|TREMBL:F8WCY5|ENSEMBL:ENSP00000319739|VEGA:OTTHUMP00000184902	Tax_Id=9606 Gene_Symbol=RCN2 Uncharacterized protein	1474	1	26.2	1.15	1475	1	28.4	1.15	1476	1	11	1.12	1477	1	32.5	1.21
IPI:IPI00790342.2	|SWISS-PROT:Q02878|TREMBL:B2R4K7;B4DRX3;Q8N5Z7;Q9HBB3|ENSEMBL:ENSP00000202773;ENSP00000403172|REFSEQ:NP_000961;NP_001019833|H-INV:HIT000031725	Tax_Id=9606 Gene_Symbol=RPL6 60S ribosomal protein L6	1474	1	44.7	0.7	1475	1	44.2	1.24	1476	1	44.2	0.95	1477	1	44.2	1.23
IPI:IPI00790454.1	|TREMBL:F2Z3G4|ENSEMBL:ENSP00000418394;ENSP00000420013|VEGA:OTTHUMP00000215562;OTTHUMP00000215563	Tax_Id=9606 Gene_Symbol=KPNA1 Uncharacterized protein	1474	1	6.3	0.91	NA	NA	NA	NA	NA	NA	NA	NA	1477	0.9251	6.3	0.91
IPI:IPI00790627.2	|TREMBL:F8VYL7|ENSEMBL:ENSP00000448927|REFSEQ:NP_001122384	Tax_Id=9606 Gene_Symbol=PCBP2 poly(rC)-binding protein 2 isoform e	1474	1	5.5	0.8	1475	1	3.2	1.48	1476	0.9975	7.2	1.48	1477	1	3.2	1.87
IPI:IPI00790634.2	|SWISS-PROT:Q9BRP8-2|ENSEMBL:ENSP00000381271|REFSEQ:NP_001137325	Tax_Id=9606 Gene_Symbol=WIBG Isoform 2 of Partner of Y14 and mago	1474	1	8.9	0.93	1475	1	17.2	1.08	NA	NA	NA	NA	NA	NA	NA	NA
IPI:IPI00790685.1	|TREMBL:B3KSX3|ENSEMBL:ENSP00000430128|REFSEQ:NP_001093861|VEGA:OTTHUMP00000227059	Tax_Id=9606 Gene_Symbol=RALYL RNA-binding Raly-like protein isoform 1	NA	NA	NA	NA	NA	NA	NA	NA	1476	0.9673	4.1	0.29	NA	NA	NA	NA
IPI:IPI00790937.3	|SWISS-PROT:Q96D46|TREMBL:B3KMN5|ENSEMBL:ENSP00000307525;ENSP00000419004|REFSEQ:NP_057022|VEGA:OTTHUMP00000213964;OTTHUMP00000213966	Tax_Id=9606 Gene_Symbol=NMD3 60S ribosomal export protein NMD3	1474	1	20.9	0.9	1475	1	20.7	1.23	1476	1	17.9	1.2	1477	1	22.9	0.86
IPI:IPI00791086.3	|TREMBL:A8MWD3;B0QYA8|ENSEMBL:ENSP00000380362;ENSP00000385212|VEGA:OTTHUMP00000197905	Tax_Id=9606 Gene_Symbol=EIF3D cDNA FLJ53917, highly similar to Eukaryotic translation initiation factor 3 subunit 7	1474	1	35.8	1	1475	1	32.8	0.97	1476	1	33.6	0.99	1477	1	32.8	1.18
IPI:IPI00791223.2	|TREMBL:Q32Q82|ENSEMBL:ENSP00000394116;ENSP00000449062|REFSEQ:NP_001122385	Tax_Id=9606 Gene_Symbol=PCBP2 poly(rC)-binding protein 2 isoform f	1474	1	5.5	0.8	1475	1	3.2	1.48	1476	0.9975	7.2	1.48	1477	1	3.2	1.87
IPI:IPI00791426.2	|TREMBL:C9JXB8|ENSEMBL:ENSP00000419179|VEGA:OTTHUMP00000214162	Tax_Id=9606 Gene_Symbol=RPL24 Uncharacterized protein	1474	1	24.8	0.57	1475	1	31.4	1.31	1476	1	41.3	0.82	1477	1	34.7	1.32
IPI:IPI00791542.2	|TREMBL:E9PGX2;Q59GX8;Q96Q16|ENSEMBL:ENSP00000419303|VEGA:OTTHUMP00000216958	Tax_Id=9606 Gene_Symbol=MRPS22 Uncharacterized protein	NA	NA	NA	NA	NA	NA	NA	NA	NA	NA	NA	NA	1477	0.9733	6	3.36
IPI:IPI00791623.1	|TREMBL:C9J6H1|ENSEMBL:ENSP00000405882|VEGA:OTTHUMP00000174388	Tax_Id=9606 Gene_Symbol=MBP Uncharacterized protein	NA	NA	NA	NA	NA	NA	NA	NA	NA	NA	NA	NA	1477	0.9821	7.5	46.15
IPI:IPI00791675.1	|SWISS-PROT:O00562-2|TREMBL:B3KX94|ENSEMBL:ENSP00000398787|REFSEQ:NP_001124320|H-INV:HIT000039416|VEGA:OTTHUMP00000236415	Tax_Id=9606 Gene_Symbol=PITPNM1 Isoform 2 of Membrane-associated phosphatidylinositol transfer protein 1	1474	1	16.9	1.02	1475	1	14.8	1.2	1476	1	12	1.08	1477	1	14.2	1.2
IPI:IPI00791782.2	|SWISS-PROT:Q5J8M3-3	Tax_Id=9606 Gene_Symbol=TMEM85 Isoform 3 of Transmembrane protein 85	NA	NA	NA	NA	NA	NA	NA	NA	1476	0.9076	9.6	0.99	NA	NA	NA	NA
IPI:IPI00792072.1	|TREMBL:Q59GE1|ENSEMBL:ENSP00000372515;ENSP00000391731|VEGA:OTTHUMP00000197273;OTTHUMP00000197274	Tax_Id=9606 Gene_Symbol=SEPT5 H5 variant	1474	1	15	1.41	1475	1	10.3	0.88	1476	1	6.3	1.43	1477	1	12	1.05
IPI:IPI00792175.2	|ENSEMBL:ENSP00000419920|VEGA:OTTHUMP00000216959	Tax_Id=9606 Gene_Symbol=MRPS22 23 kDa protein	NA	NA	NA	NA	NA	NA	NA	NA	NA	NA	NA	NA	1477	0.9733	6	3.36
IPI:IPI00792445.1	|TREMBL:B7Z3Y6|ENSEMBL:ENSP00000380967|VEGA:OTTHUMP00000174390	Tax_Id=9606 Gene_Symbol=MBP cDNA FLJ52555, highly similar to Myelin basic protein	NA	NA	NA	NA	NA	NA	NA	NA	NA	NA	NA	NA	1477	0.9821	7.5	46.15
IPI:IPI00792595.2	|TREMBL:B4DM41;C9J8M3|ENSEMBL:ENSP00000411300|VEGA:OTTHUMP00000210045	Tax_Id=9606 Gene_Symbol=RFC4 cDNA FLJ60688, highly similar to Replication factor C subunit 4	NA	NA	NA	NA	1475	1	21.1	2.52	NA	NA	NA	NA	NA	NA	NA	NA
IPI:IPI00792753.2	|TREMBL:B7Z840|ENSEMBL:ENSP00000399119	Tax_Id=9606 Gene_Symbol=QARS cDNA FLJ55601, highly similar to Glutaminyl-tRNA synthetase	1474	0.976	10.9	0.39	NA	NA	NA	NA	NA	NA	NA	NA	NA	NA	NA	NA
IPI:IPI00793055.1	|TREMBL:A8MUU4|ENSEMBL:ENSP00000380966|VEGA:OTTHUMP00000174387	Tax_Id=9606 Gene_Symbol=MBP Uncharacterized protein	NA	NA	NA	NA	NA	NA	NA	NA	NA	NA	NA	NA	1477	0.9821	7.5	46.15
IPI:IPI00793102.1	|TREMBL:C9K025|ENSEMBL:ENSP00000387688|VEGA:OTTHUMP00000207886	Tax_Id=9606 Gene_Symbol=RPL35A Uncharacterized protein	1474	1	30.9	0.54	1475	1	30.9	1.46	1476	1	30.9	0.76	1477	1	30.9	1.37
IPI:IPI00793201.1	|ENSEMBL:ENSP00000378191|REFSEQ:NP_001135888|VEGA:OTTHUMP00000161877	Tax_Id=9606 Gene_Symbol=AIMP1 aminoacyl tRNA synthase complex-interacting multifunctional protein 1 isoform b precursor	NA	NA	NA	NA	1475	1	9.6	1.07	1476	0.9348	8	1.09	1477	0.9806	8	0.86
IPI:IPI00793270.1	|TREMBL:Q8IYN9|ENSEMBL:ENSP00000429929;ENSP00000438009|VEGA:OTTHUMP00000226334	Tax_Id=9606 Gene_Symbol=PTK2 Uncharacterized protein	1474	0.9552	2.8	NA	1475	0.971	2.8	NA	NA	NA	NA	NA	NA	NA	NA	NA
IPI:IPI00793323.1	|TREMBL:A2ABF4|ENSEMBL:ENSP00000413365;ENSP00000413925;ENSP00000415275;ENSP00000415863|VEGA:OTTHUMP00000174484;OTTHUMP00000193355;OTTHUMP00000195462;OTTHUMP00000195733	Tax_Id=9606 Gene_Symbol=VARS Valyl-tRNA synthetase	NA	NA	NA	NA	NA	NA	NA	NA	1476	0.9691	9.2	0.53	NA	NA	NA	NA
IPI:IPI00793335.2	|ENSEMBL:ENSP00000418233|VEGA:OTTHUMP00000216957	Tax_Id=9606 Gene_Symbol=MRPS22 41 kDa protein	NA	NA	NA	NA	NA	NA	NA	NA	NA	NA	NA	NA	1477	0.9733	6	3.36
IPI:IPI00793381.2	|TREMBL:C9IZE4|ENSEMBL:ENSP00000418695|VEGA:OTTHUMP00000213407	Tax_Id=9606 Gene_Symbol=PSMD6 Uncharacterized protein	1474	1	6.8	0.89	NA	NA	NA	NA	1476	0.9999	6.8	1.13	1477	1	8	1.28
IPI:IPI00793523.1	|TREMBL:A8MXA8|ENSEMBL:ENSP00000378393|VEGA:OTTHUMP00000163538	Tax_Id=9606 Gene_Symbol=RPL23A;SNORD4A Uncharacterized protein	NA	NA	NA	NA	NA	NA	NA	NA	NA	NA	NA	NA	1477	1	37.8	1.23
IPI:IPI00793589.2	|TREMBL:B4DL99;F5H6I5|ENSEMBL:ENSP00000437599	Tax_Id=9606 Gene_Symbol=RPN1 cDNA FLJ51740, highly similar to Dolichyl-diphosphooligosaccharide--proteinglycosyltransferase 67 kDa subunit	NA	NA	NA	NA	1475	0.9193	3.2	0.82	NA	NA	NA	NA	NA	NA	NA	NA
IPI:IPI00793640.2	|TREMBL:D6RBQ5|ENSEMBL:ENSP00000422622|VEGA:OTTHUMP00000216028	Tax_Id=9606 Gene_Symbol=MRPL3 Uncharacterized protein	NA	NA	NA	NA	NA	NA	NA	NA	1476	0.9805	53.6	0.66	NA	NA	NA	NA
IPI:IPI00793687.1	|TREMBL:A8MUA9|ENSEMBL:ENSP00000380995|VEGA:OTTHUMP00000115276	Tax_Id=9606 Gene_Symbol=SUMO3 Uncharacterized protein	NA	NA	NA	NA	1475	0.9211	16.9	0.36	NA	NA	NA	NA	1477	0.9563	16.9	0.59
IPI:IPI00793985.2	|TREMBL:E7EQ69|ENSEMBL:ENSP00000417837|VEGA:OTTHUMP00000214742	Tax_Id=9606 Gene_Symbol=NAA50 Uncharacterized protein	1474	1	32.1	1.01	1475	1	32.1	1.21	1476	1	32.1	0.86	1477	1	14.8	1.43
IPI:IPI00794069.1	|SWISS-PROT:Q8TDY2-2|ENSEMBL:ENSP00000396067;ENSP00000445960|REFSEQ:NP_001077086|VEGA:OTTHUMP00000226291	Tax_Id=9606 Gene_Symbol=RB1CC1 Isoform 2 of RB1-inducible coiled-coil protein 1	1474	1	1.9	1.01	1475	1	2.4	1.15	1476	1	3.5	1.27	1477	1	2.3	1.02
IPI:IPI00794210.2	|TREMBL:D6RC14|ENSEMBL:ENSP00000422419|VEGA:OTTHUMP00000216030	Tax_Id=9606 Gene_Symbol=MRPL3 Uncharacterized protein	NA	NA	NA	NA	NA	NA	NA	NA	1476	0.9805	53.6	0.66	NA	NA	NA	NA
IPI:IPI00794278.1	|ENSEMBL:ENSP00000434614|REFSEQ:NP_001107563|VEGA:OTTHUMP00000232875	Tax_Id=9606 Gene_Symbol=CDC27 cell division cycle protein 27 homolog isoform 1	1474	0.9235	5.6	0.71	1475	0.9999	2.7	0.98	1476	1	6.9	1.01	1477	1	6.3	1.23
IPI:IPI00794383.1	|TREMBL:B3KT66;E9PHI9;Q6UV22|ENSEMBL:ENSP00000377952;ENSP00000419227|VEGA:OTTHUMP00000213408	Tax_Id=9606 Gene_Symbol=PSMD6 Uncharacterized protein	1474	1	6.8	0.89	NA	NA	NA	NA	1476	0.9999	6.8	1.13	NA	NA	NA	NA
IPI:IPI00794461.1	|SWISS-PROT:Q99877|ENSEMBL:ENSP00000380177;ENSP00000446031|REFSEQ:NP_003511|H-INV:HIT000035226|VEGA:OTTHUMP00000018018	Tax_Id=9606 Gene_Symbol=HIST1H2BN Histone H2B type 1-N	1474	1	20.6	0.98	1475	1	20.6	0.63	1476	1	20.6	1.23	1477	0.9997	11.9	1.07
IPI:IPI00794659.1	|TREMBL:B4DW28|ENSEMBL:ENSP00000429374|REFSEQ:NP_001139699|VEGA:OTTHUMP00000226396	Tax_Id=9606 Gene_Symbol=SNORD54;RPS20 40S ribosomal protein S20 isoform 1	1474	1	23.5	0.6	1475	1	22.7	1.82	1476	1	23.5	0.74	1477	1	23.5	1.62
IPI:IPI00794663.1	|TREMBL:A8MUB1|ENSEMBL:ENSP00000375938|VEGA:OTTHUMP00000165869	Tax_Id=9606 Gene_Symbol=TUBA4A cDNA FLJ58687, highly similar to Tubulin alpha-4 chain	1474	1	32.6	1.13	1475	1	29.1	1.33	1476	1	30	1.19	1477	1	49.4	1.22
IPI:IPI00794673.2	|TREMBL:B4DQH4|ENSEMBL:ENSP00000407748;ENSP00000442730|VEGA:OTTHUMP00000042105	Tax_Id=9606 Gene_Symbol=CCT8 cDNA FLJ59382, highly similar to T-complex protein 1 subunit theta	NA	NA	NA	NA	NA	NA	NA	NA	NA	NA	NA	NA	1477	1	17.9	1.15
IPI:IPI00794701.2	|TREMBL:B3KW72;D3DN44;E9PHS3|ENSEMBL:ENSP00000419161|REFSEQ:NP_001161396|VEGA:OTTHUMP00000213942	Tax_Id=9606 Gene_Symbol=C3orf26 hypothetical protein LOC84319 isoform 2	1474	0.9973	8.4	0.89	NA	NA	NA	NA	NA	NA	NA	NA	NA	NA	NA	NA
IPI:IPI00794746.1	|TREMBL:A8MUD9|ENSEMBL:ENSP00000379729;ENSP00000379730;ENSP00000379731|VEGA:OTTHUMP00000166003;OTTHUMP00000166004;OTTHUMP00000166005	Tax_Id=9606 Gene_Symbol=RPL7P32;RPL7 Uncharacterized protein	NA	NA	NA	NA	NA	NA	NA	NA	1476	1	41.3	0.96	NA	NA	NA	NA
IPI:IPI00794894.1	|ENSEMBL:ENSP00000347969|VEGA:OTTHUMP00000163537	Tax_Id=9606 Gene_Symbol=RPL23A;SNORD4A Protein	NA	NA	NA	NA	NA	NA	NA	NA	NA	NA	NA	NA	1477	1	37.8	1.23
IPI:IPI00794900.3	|TREMBL:B7Z809;F5H2F4|ENSEMBL:ENSP00000438588	Tax_Id=9606 Gene_Symbol=MTHFD1 cDNA FLJ56016, highly similar to C-1-tetrahydrofolate synthase, cytoplasmic	1474	1	24.7	1.04	1475	1	31.9	0.98	1476	1	30.8	1.1	1477	1	25.8	1.08
IPI:IPI00795085.3	|SWISS-PROT:Q76M96-3|TREMBL:B4E342;E7ENF7|ENSEMBL:ENSP00000409712;ENSP00000420123|VEGA:OTTHUMP00000214599	Tax_Id=9606 Gene_Symbol=CCDC80 cDNA FLJ54405, highly similar to Homo sapiens steroid sensitive gene 1 (URB), transcript variant 2, mRNA	1474	1	4.4	0.95	1475	1	4.4	0.38	1476	1	4.4	2.21	1477	1	6.4	0.41
IPI:IPI00795257.3	|TREMBL:E7EUT4|ENSEMBL:ENSP00000380067|VEGA:OTTHUMP00000174434	Tax_Id=9606 Gene_Symbol=GAPDH Glyceraldehyde-3-phosphate dehydrogenase	NA	NA	NA	NA	NA	NA	NA	NA	1476	0.9729	9.6	NA	1477	1	9.2	0.53
IPI:IPI00795611.1	|SWISS-PROT:Q9Y2X7-3|TREMBL:B4DGU9;B4DMF7;Q59FC3|ENSEMBL:ENSP00000378338|REFSEQ:NP_001078923|VEGA:OTTHUMP00000163606	Tax_Id=9606 Gene_Symbol=GIT1 Isoform 3 of ARF GTPase-activating protein GIT1	1474	1	21.3	1.28	NA	NA	NA	NA	1476	1	19.8	1.39	NA	NA	NA	NA
IPI:IPI00795627.3	|TREMBL:B4DKM0;E7ETU7|ENSEMBL:ENSP00000398536|VEGA:OTTHUMP00000216013	Tax_Id=9606 Gene_Symbol=MRPL3 cDNA FLJ51883, highly similar to Mitochondrial 39S ribosomal protein L3	NA	NA	NA	NA	NA	NA	NA	NA	1476	0.9805	53.6	0.66	1477	0.9998	9.5	3.47
IPI:IPI00795756.1	|TREMBL:C9JXZ7|ENSEMBL:ENSP00000407982|VEGA:OTTHUMP00000210043	Tax_Id=9606 Gene_Symbol=RFC4 Uncharacterized protein	NA	NA	NA	NA	1475	1	21.1	2.52	NA	NA	NA	NA	NA	NA	NA	NA
IPI:IPI00796249.1	|TREMBL:A8MZG1|ENSEMBL:ENSP00000380720|VEGA:OTTHUMP00000165030	Tax_Id=9606 Gene_Symbol=THBS1 Uncharacterized protein	NA	NA	NA	NA	NA	NA	NA	NA	1476	0.9812	24.5	1.24	NA	NA	NA	NA
IPI:IPI00796337.1	|TREMBL:Q59HD4;Q6IPF4|ENSEMBL:ENSP00000352438|REFSEQ:NP_005007|H-INV:HIT000093892	Tax_Id=9606 Gene_Symbol=PCBP2 poly(rC)-binding protein 2 isoform a	1474	1	5.5	0.8	1475	1	3.2	1.48	1476	0.9975	7.2	1.48	1477	1	3.2	1.87
IPI:IPI00796516.1	|TREMBL:C9J4U1|ENSEMBL:ENSP00000417166|VEGA:OTTHUMP00000215567	Tax_Id=9606 Gene_Symbol=KPNA1 Uncharacterized protein	1474	1	6.3	0.91	NA	NA	NA	NA	NA	NA	NA	NA	1477	0.9251	6.3	0.91
IPI:IPI00796776.2	|TREMBL:B4DL32;B4E1T1;E7EU87|ENSEMBL:ENSP00000406215	Tax_Id=9606 Gene_Symbol=KRT5 cDNA FLJ54081, highly similar to Keratin, type II cytoskeletal 5	NA	NA	NA	NA	NA	NA	NA	NA	1476	0.9884	4.5	5.81	NA	NA	NA	NA
IPI:IPI00796891.3	|TREMBL:B2ZZ91;B4DTZ9;E7EP74|ENSEMBL:ENSP00000377275|VEGA:OTTHUMP00000215188	Tax_Id=9606 Gene_Symbol=GOLGB1 Golgin B1	NA	NA	NA	NA	1475	0.977	1.7	1.8	1476	1	1.3	1.27	1477	1	4.1	0.71
IPI:IPI00797126.4	|TREMBL:E9PAV3|ENSEMBL:ENSP00000403817	Tax_Id=9606 Gene_Symbol=NACA Uncharacterized protein	1474	1	28.4	0.77	1475	1	28.4	1.15	1476	1	28.4	0.77	1477	1	28.4	1.93
IPI:IPI00797358.2	|SWISS-PROT:Q709C8-3|TREMBL:B3KW10;B4E2S9|ENSEMBL:ENSP00000249837|REFSEQ:NP_060154|VEGA:OTTHUMP00000163686	Tax_Id=9606 Gene_Symbol=VPS13C Isoform 3 of Vacuolar protein sorting-associated protein 13C	NA	NA	NA	NA	NA	NA	NA	NA	1476	0.9744	0.7	0.51	NA	NA	NA	NA
IPI:IPI00797384.2	|SWISS-PROT:Q71RC2-4|ENSEMBL:ENSP00000415464	Tax_Id=9606 Gene_Symbol=LARP4 Isoform 4 of La-related protein 4	1474	0.9999	4.3	1.4	1475	0.9999	4	1.54	1476	0.9599	2.9	1.5	1477	1	6.5	1.34
IPI:IPI00797406.2	|TREMBL:B3KT11;B4DKU1;C9JA08;F5GYG3|ENSEMBL:ENSP00000417559;ENSP00000440668|H-INV:HIT000384794|VEGA:OTTHUMP00000213965	Tax_Id=9606 Gene_Symbol=NMD3 Uncharacterized protein	1474	1	20.9	0.9	1475	1	20.7	1.23	1476	1	17.9	1.2	1477	1	22.9	0.86
IPI:IPI00797595.1	|SWISS-PROT:Q9UHX1-3|ENSEMBL:ENSP00000402953|REFSEQ:NP_001129505|VEGA:OTTHUMP00000228646	Tax_Id=9606 Gene_Symbol=PUF60 Isoform 3 of Poly(U)-binding-splicing factor PUF60	1474	0.9999	7.6	1.47	1475	0.9999	8.8	1	1476	1	29.5	1.02	1477	1	35.1	0.92
IPI:IPI00797616.2	|SWISS-PROT:Q6PJG6-3	Tax_Id=9606 Gene_Symbol=BRAT1 Isoform 3 of BRCA1-associated ATM activator 1	NA	NA	NA	NA	NA	NA	NA	NA	NA	NA	NA	NA	1477	0.9058	4.1	10.56
IPI:IPI00797766.1	|TREMBL:Q9Y6X7|ENSEMBL:ENSP00000317786|VEGA:OTTHUMP00000065510	Tax_Id=9606 Gene_Symbol=MPRIP KIAA0864 protein	1474	0.9944	6.6	0.84	1475	1	14.4	0.86	1476	0.9998	12.6	0.21	1477	1	11.1	1.05
IPI:IPI00797796.1	|ENSEMBL:ENSP00000437339|VEGA:OTTHUMP00000232877	Tax_Id=9606 Gene_Symbol=CDC27 92 kDa protein	1474	0.9235	5.6	0.71	1475	0.9999	2.7	0.98	1476	1	6.9	1.01	1477	1	6.3	1.23
IPI:IPI00798011.1	|TREMBL:A8MU27|ENSEMBL:ENSP00000380990|VEGA:OTTHUMP00000115277	Tax_Id=9606 Gene_Symbol=SUMO3 Uncharacterized protein	NA	NA	NA	NA	1475	0.9211	16.9	0.36	NA	NA	NA	NA	1477	0.9563	16.9	0.59
IPI:IPI00798071.2	|TREMBL:A8CGI3;B2R6J4;B4DS05;B7ZAC7;B7ZAK9;B7ZB83;F5HFY4|ENSEMBL:ENSP00000436397|VEGA:OTTHUMP00000012729	Tax_Id=9606 Gene_Symbol=NAP1L4 cDNA FLJ59403, highly similar to Nucleosome assembly protein 1-like 4	NA	NA	NA	NA	1475	0.9903	6.9	1.6	NA	NA	NA	NA	1477	1	18.6	1.19
IPI:IPI00798092.1	|TREMBL:B4E217|ENSEMBL:ENSP00000393298|REFSEQ:NP_001191807|VEGA:OTTHUMP00000225745	Tax_Id=9606 Gene_Symbol=BAG4 BAG family molecular chaperone regulator 4 isoform 2	1474	1	19.5	0.98	NA	NA	NA	NA	1476	1	15.7	1.31	1477	1	12.6	1.04
IPI:IPI00798302.2	|TREMBL:B4DS13;Q7Z5Y0|ENSEMBL:ENSP00000412530	Tax_Id=9606 Gene_Symbol=EIF4B cDNA FLJ59405, highly similar to Eukaryotic translation initiation factor 4B	1474	1	18.9	1.04	1475	1	5.8	0.49	1476	0.9998	7.5	1.21	NA	NA	NA	NA
IPI:IPI00798336.2	|TREMBL:B4DFK4;F5H0N1;Q49A41|ENSEMBL:ENSP00000438754;ENSP00000439207|VEGA:OTTHUMP00000240252	Tax_Id=9606 Gene_Symbol=ANAPC5 Uncharacterized protein	NA	NA	NA	NA	NA	NA	NA	NA	NA	NA	NA	NA	1477	0.985	3.1	0.84
IPI:IPI00798384.4	|SWISS-PROT:Q6ZNA4-1	Tax_Id=9606 Gene_Symbol=RNF111 Isoform 1 of E3 ubiquitin-protein ligase Arkadia	1474	0.9572	1.8	2.33	NA	NA	NA	NA	NA	NA	NA	NA	1477	0.9264	1.8	0.72
IPI:IPI00798400.1	|SWISS-PROT:Q04637-5|ENSEMBL:ENSP00000317600|REFSEQ:NP_937885|VEGA:OTTHUMP00000210585	Tax_Id=9606 Gene_Symbol=EIF4G1 Isoform D of Eukaryotic translation initiation factor 4 gamma 1	1474	1	12.8	1.02	1475	1	20.2	1.01	1476	1	9.3	1.41	1477	1	7.5	0.9
IPI:IPI00798401.2	|TREMBL:B4DMH3	Tax_Id=9606 Gene_Symbol=- cDNA FLJ50992, highly similar to Coronin-1C	1474	1	19.8	0.81	1475	1	16	1	1476	1	14.1	1.03	1477	1	14	1.26
IPI:IPI00798416.3	|SWISS-PROT:Q9UMZ2-4|ENSEMBL:ENSP00000424893|REFSEQ:NP_542117|H-INV:HIT000334292|VEGA:OTTHUMP00000217674	Tax_Id=9606 Gene_Symbol=SYNRG Isoform 3 of Synergin gamma	NA	NA	NA	NA	1475	1	3.2	0.74	1476	0.9946	2.5	0.98	1477	0.985	1.7	0.88
IPI:IPI00807398.1	|TREMBL:C9JZT2;Q05CP4|ENSEMBL:ENSP00000368453;ENSP00000393921|VEGA:OTTHUMP00000201322	Tax_Id=9606 Gene_Symbol=EIF2AK2 Uncharacterized protein (Fragment)	NA	NA	NA	NA	1475	1	11.3	1.18	NA	NA	NA	NA	NA	NA	NA	NA
IPI:IPI00807545.1	|SWISS-PROT:P61978-3	Tax_Id=9606 Gene_Symbol=HNRNPK Isoform 3 of Heterogeneous nuclear ribonucleoprotein K	NA	NA	NA	NA	1475	1	28.2	0.91	1476	1	29.4	0.9	1477	1	40	1.59
IPI:IPI00807557.1	|TREMBL:Q05D08|ENSEMBL:ENSP00000387569	Tax_Id=9606 Gene_Symbol=PA2G4 PA2G4 protein (Fragment)	NA	NA	NA	NA	1475	1	49.7	1.15	NA	NA	NA	NA	1477	1	47.5	1.28
IPI:IPI00807702.2	|TREMBL:A4F1X4;A4F1X7;E7ERB0;E7ET96;Q05KP4|ENSEMBL:ENSP00000410520;ENSP00000431105|VEGA:OTTHUMP00000224618	Tax_Id=9606 Gene_Symbol=TNIP1 Uncharacterized protein	1474	1	18.9	1.12	1475	1	16.5	1.16	1476	1	12.6	1.17	1477	1	19.4	1
IPI:IPI00815713.2	|SWISS-PROT:Q13428-4|TREMBL:E7ETY2;E9PHK9|ENSEMBL:ENSP00000400939;ENSP00000427484|VEGA:OTTHUMP00000224077	Tax_Id=9606 Gene_Symbol=TCOF1 Uncharacterized protein	NA	NA	NA	NA	NA	NA	NA	NA	NA	NA	NA	NA	1477	1	1.7	0.8
IPI:IPI00815731.2	|SWISS-PROT:Q13428-1|ENSEMBL:ENSP00000421655|REFSEQ:NP_001128715|H-INV:HIT000254802|VEGA:OTTHUMP00000227678	Tax_Id=9606 Gene_Symbol=TCOF1 Isoform 1 of Treacle protein	NA	NA	NA	NA	NA	NA	NA	NA	NA	NA	NA	NA	1477	1	1.7	0.8
IPI:IPI00815755.1	|TREMBL:Q0D2M2	Tax_Id=9606 Gene_Symbol=HIST1H2BG;HIST1H2BI;HIST1H2BE;HIST1H2BC;HIST1H2BF HIST1H2BC protein	1474	1	20.6	0.98	1475	1	20.6	0.63	1476	1	20.6	1.23	1477	0.9997	11.9	1.07
IPI:IPI00815784.1	|TREMBL:Q6I9T8	Tax_Id=9606 Gene_Symbol=PPP2CA Serine/threonine-protein phosphatase	1474	1	21.2	0.91	1475	1	21.2	1.09	NA	NA	NA	NA	1477	0.9999	11.7	1.51
IPI:IPI00815843.1	|TREMBL:A0PJ62	Tax_Id=9606 Gene_Symbol=RPL14 RPL14 protein (Fragment)	1474	1	39.5	0.64	1475	1	31.5	1.57	1476	1	39.5	0.85	1477	1	39.5	1.35
IPI:IPI00815944.2	|SWISS-PROT:Q13428-3|ENSEMBL:ENSP00000367028	Tax_Id=9606 Gene_Symbol=TCOF1 Isoform 3 of Treacle protein	NA	NA	NA	NA	NA	NA	NA	NA	NA	NA	NA	NA	1477	1	1.7	0.8
IPI:IPI00816097.2	|TREMBL:Q59F34|ENSEMBL:ENSP00000400596|REFSEQ:NP_001129608	Tax_Id=9606 Gene_Symbol=RPL28 60S ribosomal protein L28 isoform 4	1474	1	53.6	1.32	1475	1	43.5	2.35	1476	1	42	0.89	1477	1	53.6	1.49
IPI:IPI00816201.1	|SWISS-PROT:Q16181-2|TREMBL:A4GYY8;B4DPQ6;B4DUD6;Q3B7A3;Q8TC62|ENSEMBL:ENSP00000413507;ENSP00000443706|REFSEQ:NP_001011553|H-INV:HIT000055146|VEGA:OTTHUMP00000207203	Tax_Id=9606 Gene_Symbol=SEPT7 Isoform 2 of Septin-7	1474	1	51.8	1.14	1475	1	54.1	0.68	1476	1	48.6	1.15	NA	NA	NA	NA
IPI:IPI00827612.12	|SWISS-PROT:P30466|TREMBL:A0PCH7;A1YWK4;A2IAT8;A4FRG1;A4Q971;A5PHT2;A7LB38;A7UM83;A9QUT8;B2G3M3;B5MAH4;B5U8C8;B7VFE3;B7VGE9;B8YPU8;C5IUS6;C5J3Z9;C5J406;C5MK49;C5MK50;C5MK53;C5MK55;C6H0P3;C6K6I4;C6K6J1	Tax_Id=9606 Gene_Symbol=HLA-B;HLA-C;HLA-A;MICA;LOC441528 HLA class I histocompatibility antigen, B-18 alpha chain	1474	0.9552	5.5	0.05	NA	NA	NA	NA	NA	NA	NA	NA	NA	NA	NA	NA
IPI:IPI00827622.2	|SWISS-PROT:Q9UMZ2-3|REFSEQ:NP_001157016	Tax_Id=9606 Gene_Symbol=SYNRG Isoform 2 of Synergin gamma	NA	NA	NA	NA	1475	1	3.2	0.74	1476	0.9946	2.5	0.98	1477	0.985	1.7	0.88
IPI:IPI00827813.1	|SWISS-PROT:Q13409-6|ENSEMBL:ENSP00000423339|VEGA:OTTHUMP00000205452	Tax_Id=9606 Gene_Symbol=DYNC1I2 Isoform 2F of Cytoplasmic dynein 1 intermediate chain 2	NA	NA	NA	NA	1475	1	3.9	1.1	1476	1	6.9	1.07	1477	1	21.1	1.09
IPI:IPI00827856.2	|SWISS-PROT:Q6XE24-2|ENSEMBL:ENSP00000379828;ENSP00000400519|REFSEQ:NP_001171183|VEGA:OTTHUMP00000208498	Tax_Id=9606 Gene_Symbol=RBMS3 Isoform 2 of RNA-binding motif, single-stranded-interacting protein 3	NA	NA	NA	NA	1475	0.977	3.7	1.24	NA	NA	NA	NA	NA	NA	NA	NA
IPI:IPI00827859.1	|SWISS-PROT:Q13409-5|ENSEMBL:ENSP00000386886|VEGA:OTTHUMP00000205453	Tax_Id=9606 Gene_Symbol=DYNC1I2 Isoform 2E of Cytoplasmic dynein 1 intermediate chain 2	NA	NA	NA	NA	1475	1	3.9	1.1	1476	1	6.9	1.07	1477	1	21.1	1.09
IPI:IPI00828013.4	|TREMBL:B7ZLX3|ENSEMBL:ENSP00000441625	Tax_Id=9606 Gene_Symbol=CLASP1 Uncharacterized protein	NA	NA	NA	NA	1475	1	2.7	1.11	NA	NA	NA	NA	NA	NA	NA	NA
IPI:IPI00828189.2	|SWISS-PROT:P22061-2|ENSEMBL:ENSP00000356354|VEGA:OTTHUMP00000017397	Tax_Id=9606 Gene_Symbol=PCMT1 Isoform 2 of Protein-L-isoaspartate(D-aspartate) O-methyltransferase	1474	1	58.1	0.99	1475	1	65.6	1.01	1476	1	75.3	1.08	1477	1	65.2	1.08
IPI:IPI00829610.2	|SWISS-PROT:Q5F1R6-3|ENSEMBL:ENSP00000306289	Tax_Id=9606 Gene_Symbol=DNAJC21 Isoform 3 of DnaJ homolog subfamily C member 21	1474	1	7.7	1.08	1475	1	10.5	0.98	1476	1	5.5	1.24	1477	1	3	1.08
IPI:IPI00829658.2	|SWISS-PROT:Q6ZNA4-3|ENSEMBL:ENSP00000393641	Tax_Id=9606 Gene_Symbol=RNF111 Isoform 3 of E3 ubiquitin-protein ligase Arkadia	1474	0.9572	1.8	2.33	NA	NA	NA	NA	NA	NA	NA	NA	1477	0.9264	1.8	0.72
IPI:IPI00830039.1	|SWISS-PROT:P26368-2|ENSEMBL:ENSP00000388475|REFSEQ:NP_001012496|H-INV:HIT000092158	Tax_Id=9606 Gene_Symbol=U2AF2 Isoform 2 of Splicing factor U2AF 65 kDa subunit	1474	1	20.8	1.15	1475	1	17	0.96	1476	1	20.8	1.04	1477	1	21	1.1
IPI:IPI00830052.9	|TREMBL:F8WEE3|ENSEMBL:ENSP00000364804	Tax_Id=9606 Gene_Symbol=HSPA1L Uncharacterized protein	NA	NA	NA	NA	1475	0.978	10.8	NA	NA	NA	NA	NA	NA	NA	NA	NA
IPI:IPI00830108.2	|SWISS-PROT:Q99543-1|TREMBL:Q08AR5|ENSEMBL:ENSP00000368565|REFSEQ:NP_055192|H-INV:HIT000277241|VEGA:OTTHUMP00000211690	Tax_Id=9606 Gene_Symbol=DNAJC2 Isoform 1 of DnaJ homolog subfamily C member 2	1474	0.9411	6.9	0.97	1475	1	4.2	0.75	NA	NA	NA	NA	NA	NA	NA	NA
IPI:IPI00843759.3	|SWISS-PROT:Q9BYJ9-1|TREMBL:B3KTL8;B4DT65|ENSEMBL:ENSP00000359364|REFSEQ:NP_060268|H-INV:HIT000053403|VEGA:OTTHUMP00000031533	Tax_Id=9606 Gene_Symbol=YTHDF1 Isoform 1 of YTH domain family protein 1	1474	1	25.7	0.81	1475	1	30.6	1.39	1476	0.9941	12	1.48	1477	1	16.1	1.43
IPI:IPI00843996.1	|TREMBL:B4E241|ENSEMBL:ENSP00000344762;ENSP00000436036|VEGA:OTTHUMP00000016295	Tax_Id=9606 Gene_Symbol=SRSF3 cDNA FLJ52832, highly similar to Splicing factor, arginine/serine-rich 3	1474	1	25	1.31	1475	1	24.2	1.35	1476	1	16.9	0.91	1477	0.9777	16.9	1.56
IPI:IPI00844000.1	|SWISS-PROT:O94874-1|TREMBL:B7ZAY8|ENSEMBL:ENSP00000358283|REFSEQ:NP_056138|H-INV:HIT000051688|VEGA:OTTHUMP00000016878	Tax_Id=9606 Gene_Symbol=UFL1 Isoform 1 of E3 UFM1-protein ligase 1	NA	NA	NA	NA	NA	NA	NA	NA	1476	1	11.4	1.02	1477	1	9.5	1.2
IPI:IPI00844040.2	|TREMBL:A6NGV1;B2REB8|ENSEMBL:ENSP00000361771;ENSP00000361773|VEGA:OTTHUMP00000202056	Tax_Id=9606 Gene_Symbol=SET cDNA FLJ59759, highly similar to Protein SET	NA	NA	NA	NA	NA	NA	NA	NA	NA	NA	NA	NA	1477	1	34.2	0.91
IPI:IPI00844115.1	|SWISS-PROT:Q8IXB1-2	Tax_Id=9606 Gene_Symbol=DNAJC10 Isoform 2 of DnaJ homolog subfamily C member 10	1474	1	13.4	0.87	1475	1	10.2	0.93	1476	1	11.1	0.91	1477	1	6.3	1
IPI:IPI00844310.1	|SWISS-PROT:Q76M96-2	Tax_Id=9606 Gene_Symbol=CCDC80 Isoform 2 of Coiled-coil domain-containing protein 80	1474	1	4.4	0.95	1475	1	4.4	0.38	1476	1	4.4	2.21	1477	1	6.4	0.41
IPI:IPI00844323.2	|SWISS-PROT:Q5JSZ5-1|TREMBL:Q5H9R5;Q5JSZ8|ENSEMBL:ENSP00000349856;ENSP00000388579|REFSEQ:NP_037450|H-INV:HIT000306748|VEGA:OTTHUMP00000022417	Tax_Id=9606 Gene_Symbol=PRRC2B Isoform 5 of Protein PRRC2B	1474	0.9934	8	NA	NA	NA	NA	NA	NA	NA	NA	NA	NA	NA	NA	NA
IPI:IPI00844404.2	|SWISS-PROT:Q7Z2T5-2|ENSEMBL:ENSP00000356474	Tax_Id=9606 Gene_Symbol=TRMT1L Isoform 2 of TRMT1-like protein	1474	1	3.6	0.77	1475	0.9791	3.6	1.29	NA	NA	NA	NA	1477	1	3.6	1.33
IPI:IPI00844515.2	|SWISS-PROT:O75330-2|TREMBL:Q05D84;Q05DM0;Q6NSC0;Q6PG44|ENSEMBL:ENSP00000185942|REFSEQ:NP_036617|VEGA:OTTHUMP00000196920	Tax_Id=9606 Gene_Symbol=HMMR Isoform 2 of Hyaluronan mediated motility receptor	1474	1	12.2	0.97	1475	1	13.6	1.22	1476	1	12.8	0.73	1477	1	10.2	1.26
IPI:IPI00844578.1	|SWISS-PROT:Q08211|TREMBL:B3KU66;Q12803;Q32Q22;Q6PJK6|ENSEMBL:ENSP00000356520|REFSEQ:NP_001348|H-INV:HIT000385232|VEGA:OTTHUMP00000033287	Tax_Id=9606 Gene_Symbol=DHX9 ATP-dependent RNA helicase A	1474	1	17.6	1.06	1475	1	13.1	1.55	1476	1	13.5	1.06	1477	1	15	1.54
IPI:IPI00845282.1	|SWISS-PROT:O14979-2	Tax_Id=9606 Gene_Symbol=HNRPDL Isoform 2 of Heterogeneous nuclear ribonucleoprotein D-like	1474	1	36.5	0.95	1475	1	44.3	1.06	1476	1	46.7	0.7	1477	1	44.7	1.49
IPI:IPI00845305.2	|TREMBL:B4DF96|ENSEMBL:ENSP00000385292|VEGA:OTTHUMP00000216448	Tax_Id=9606 Gene_Symbol=EIF2A cDNA FLJ57962, highly similar to Homo sapiens eukaryotic translation initiation factor (eIF) 2A (eIF2A), mRNA	1474	1	4	0.77	1475	1	8.6	1.4	NA	NA	NA	NA	NA	NA	NA	NA
IPI:IPI00845339.1	|TREMBL:B4DNT8;Q59EJ3|ENSEMBL:ENSP00000382915;ENSP00000441608|H-INV:HIT000305153|VEGA:OTTHUMP00000014653	Tax_Id=9606 Gene_Symbol=HSPA1B;HSPA1A cDNA FLJ54370, highly similar to Heat shock 70 kDa protein 1	1474	1	14.7	0.97	1475	1	15	1.36	NA	NA	NA	NA	NA	NA	NA	NA
IPI:IPI00845345.2	|SWISS-PROT:Q96TC7-2|TREMBL:F8WAH7|ENSEMBL:ENSP00000399794	Tax_Id=9606 Gene_Symbol=FAM82A2 Uncharacterized protein	NA	NA	NA	NA	NA	NA	NA	NA	1476	1	10.1	1.01	NA	NA	NA	NA
IPI:IPI00845507.2	|TREMBL:Q59GK9|H-INV:HIT000329035	Tax_Id=9606 Gene_Symbol=RPL21;SNORD102;SNORA27;RPL21P19 Similar to 60S ribosomal protein L21	1474	1	33.8	0.69	1475	1	29.4	1.12	1476	1	34.4	0.87	1477	1	32.5	1.5
IPI:IPI00847766.1	|H-INV:HIT000264777	Tax_Id=9606 Gene_Symbol=RPSAP58 Similar to Potential laminin-binding protein	1474	1	42.8	0.59	1475	1	47.7	1.89	NA	NA	NA	NA	1477	1	51.9	1.82
IPI:IPI00847774.2	|TREMBL:B4DM74|ENSEMBL:ENSP00000403914	Tax_Id=9606 Gene_Symbol=RPL18A cDNA FLJ51501, highly similar to 60S ribosomal protein L18a	1474	1	42.2	0.65	1475	1	47.4	0.95	1476	1	47.4	0.56	1477	1	42.2	1.33
IPI:IPI00847986.1	|SWISS-PROT:P62847-2|TREMBL:Q5T0P8|ENSEMBL:ENSP00000354074|REFSEQ:NP_148982|H-INV:HIT000264735|VEGA:OTTHUMP00000035998	Tax_Id=9606 Gene_Symbol=RPS24 Isoform 2 of 40S ribosomal protein S24	1474	1	28.5	0.65	1475	1	30	1.6	1476	1	28.5	0.77	1477	1	30	1.64
IPI:IPI00848226.1	|SWISS-PROT:P63244|TREMBL:E9KL35|ENSEMBL:ENSP00000426909|REFSEQ:NP_006089|H-INV:HIT000029437|VEGA:OTTHUMP00000223704	Tax_Id=9606 Gene_Symbol=GNB2L1 Guanine nucleotide-binding protein subunit beta-2-like 1	NA	NA	NA	NA	1475	1	58.4	1.67	1476	1	57.1	0.76	1477	1	61.8	1.76
IPI:IPI00848331.1	|TREMBL:B7Z4K2|ENSEMBL:ENSP00000386717|REFSEQ:NP_001092047|VEGA:OTTHUMP00000202939	Tax_Id=9606 Gene_Symbol=RPL31 60S ribosomal protein L31 isoform 2	1474	1	27	0.61	1475	1	33	1.66	1476	1	26.1	0.79	1477	1	20	1.55
IPI:IPI00848334.1	|SWISS-PROT:O00139-4|TREMBL:B4DM85|ENSEMBL:ENSP00000385000|REFSEQ:NP_001091981|VEGA:OTTHUMP00000197299	Tax_Id=9606 Gene_Symbol=KIF2A Isoform 4 of Kinesin-like protein KIF2A	NA	NA	NA	NA	1475	0.9015	1.7	NA	NA	NA	NA	NA	NA	NA	NA	NA
IPI:IPI00852595.1	|ENSEMBL:ENSP00000396860|VEGA:OTTHUMP00000195967	Tax_Id=9606 Gene_Symbol=RAD50 Protein	1474	1	7.6	NA	1475	0.971	7.6	NA	NA	NA	NA	NA	NA	NA	NA	NA
IPI:IPI00852643.3	|SWISS-PROT:Q2LD37-1|ENSEMBL:ENSP00000264501;ENSP00000373390|REFSEQ:NP_056127|H-INV:HIT000342998|VEGA:OTTHUMP00000196356	Tax_Id=9606 Gene_Symbol=KIAA1109 Isoform 1 of Uncharacterized protein KIAA1109	1474	1	0.8	1.13	1475	1	0.8	0.96	1476	0.9673	0.8	1.54	NA	NA	NA	NA
IPI:IPI00853161.5	|ENSEMBL:ENSP00000388600|H-INV:HIT000040175|VEGA:OTTHUMP00000183506	Tax_Id=9606 Gene_Symbol=SNORA70;RPL10 60S ribosomal protein L10	1474	1	48.1	0.67	1475	1	38.8	1.31	1476	1	42.5	0.83	1477	1	38.3	1.28
IPI:IPI00853278.1	|SWISS-PROT:Q9P270|ENSEMBL:ENSP00000264313|REFSEQ:NP_065897|H-INV:HIT000001173|VEGA:OTTHUMP00000220622	Tax_Id=9606 Gene_Symbol=SLAIN2 SLAIN motif-containing protein 2	1474	1	15.7	0.82	1475	1	13.4	1.16	1476	1	7.6	1.07	1477	1	5.9	1.29
IPI:IPI00853509.2	|TREMBL:A6PVX3|ENSEMBL:ENSP00000414499|VEGA:OTTHUMP00000196323	Tax_Id=9606 Gene_Symbol=PSMD4 Uncharacterized protein	NA	NA	NA	NA	NA	NA	NA	NA	1476	1	15.8	0.72	NA	NA	NA	NA
IPI:IPI00853598.1	|TREMBL:B4DXJ1|ENSEMBL:ENSP00000373312|H-INV:HIT000272014|VEGA:OTTHUMP00000195525	Tax_Id=9606 Gene_Symbol=SEC13 cDNA FLJ56334, highly similar to SEC13-related protein	1474	1	39.6	1.56	1475	1	43.8	0.65	1476	1	34.7	1.35	1477	1	36	0.73
IPI:IPI00854642.1	|SWISS-PROT:Q29RF7-1|TREMBL:B3KMN2;Q96DB6|ENSEMBL:ENSP00000303427|REFSEQ:NP_001093869|H-INV:HIT000076564|VEGA:OTTHUMP00000218540	Tax_Id=9606 Gene_Symbol=PDS5A Isoform 1 of Sister chromatid cohesion protein PDS5 homolog A	1474	0.9531	2.3	0.7	NA	NA	NA	NA	NA	NA	NA	NA	NA	NA	NA	NA
IPI:IPI00854683.1	|TREMBL:B3KXD6|ENSEMBL:ENSP00000384366;ENSP00000385654|VEGA:OTTHUMP00000199070;OTTHUMP00000199073	Tax_Id=9606 Gene_Symbol=PES1 cDNA FLJ45250 fis, clone BRHIP2008756, highly similar to Pescadillo homolog 1	1474	0.9718	2.2	0.83	1475	1	4.5	0.81	NA	NA	NA	NA	NA	NA	NA	NA
IPI:IPI00854687.2	|SWISS-PROT:Q29RF7-3|ENSEMBL:ENSP00000426749|REFSEQ:NP_001093870|VEGA:OTTHUMP00000218541	Tax_Id=9606 Gene_Symbol=PDS5A Isoform 2 of Sister chromatid cohesion protein PDS5 homolog A	1474	0.9531	2.3	0.7	NA	NA	NA	NA	NA	NA	NA	NA	NA	NA	NA	NA
IPI:IPI00854834.2	|TREMBL:A6H8Y6;B4DIT9;B5MCW9;F2Z2U0|ENSEMBL:ENSP00000385059|REFSEQ:NP_001138548|VEGA:OTTHUMP00000201447	Tax_Id=9606 Gene_Symbol=EML4 echinoderm microtubule-associated protein-like 4 isoform b	1474	1	5.5	0.93	1475	1	5.2	1.18	1476	1	5.9	0.81	1477	1	3.8	1.44
IPI:IPI00855912.1	|SWISS-PROT:Q9UHX1-6|ENSEMBL:ENSP00000431960|VEGA:OTTHUMP00000228650	Tax_Id=9606 Gene_Symbol=PUF60 Isoform 6 of Poly(U)-binding-splicing factor PUF60	1474	0.9999	7.6	1.47	1475	0.9999	8.8	1	1476	1	29.5	1.02	1477	1	35.1	0.92
IPI:IPI00855924.1	|SWISS-PROT:Q6IS14|ENSEMBL:ENSP00000430706|REFSEQ:NP_001093162|H-INV:HIT000264006|VEGA:OTTHUMP00000227584	Tax_Id=9606 Gene_Symbol=EIF5AL1;EIF5A Eukaryotic translation initiation factor 5A-1-like	NA	NA	NA	NA	NA	NA	NA	NA	NA	NA	NA	NA	1477	0.9647	15.6	7.92
IPI:IPI00856037.1	|TREMBL:Q6MZS5|REFSEQ:NP_001095869	Tax_Id=9606 Gene_Symbol=HNRNPR heterogeneous nuclear ribonucleoprotein R isoform 3	NA	NA	NA	NA	NA	NA	NA	NA	NA	NA	NA	NA	1477	1	12.6	1.47
IPI:IPI00856049.1	|SWISS-PROT:Q6P5R6|ENSEMBL:ENSP00000346080|REFSEQ:NP_001093115|H-INV:HIT000338838|VEGA:OTTHUMP00000213695	Tax_Id=9606 Gene_Symbol=RPL22L1 60S ribosomal protein L22-like 1	1474	1	46.3	0.56	1475	1	46.3	1.69	1476	1	29.8	0.87	1477	1	29.8	1.24
IPI:IPI00856058.1	|TREMBL:Q6IRZ0|ENSEMBL:ENSP00000387163|REFSEQ:NP_001093163|VEGA:OTTHUMP00000202930	Tax_Id=9606 Gene_Symbol=RPL31 60S ribosomal protein L31 isoform 3	1474	1	27	0.61	1475	1	33	1.66	1476	1	26.1	0.79	1477	1	20	1.55
IPI:IPI00856075.1	|SWISS-PROT:Q9BRL6-2|H-INV:HIT000259721	Tax_Id=9606 Gene_Symbol=SRSF8 Isoform 2 of Serine/arginine-rich splicing factor 8	NA	NA	NA	NA	NA	NA	NA	NA	NA	NA	NA	NA	1477	0.9251	4	0.96
IPI:IPI00856076.1	|SWISS-PROT:Q9UHX1-5|ENSEMBL:ENSP00000395417|VEGA:OTTHUMP00000228648	Tax_Id=9606 Gene_Symbol=PUF60 Isoform 5 of Poly(U)-binding-splicing factor PUF60	1474	0.9999	7.6	1.47	1475	0.9999	8.8	1	1476	1	29.5	1.02	1477	1	35.1	0.92
IPI:IPI00856098.2	|TREMBL:A7BI36	Tax_Id=9606 Gene_Symbol=- p180/ribosome receptor	1474	1	13.1	0.58	1475	1	17	2.15	1476	1	20.3	0.86	1477	1	17.8	1.58
IPI:IPI00867509.1	|TREMBL:A7MAP1;Q59EA2|ENSEMBL:ENSP00000394496	Tax_Id=9606 Gene_Symbol=CORO1C Coronin-1C_i3 protein	1474	1	19.8	0.81	1475	1	16	1	1476	1	14.1	1.03	1477	1	14	1.26
IPI:IPI00867529.1	|SWISS-PROT:O00139-2|ENSEMBL:ENSP00000423772|VEGA:OTTHUMP00000221863	Tax_Id=9606 Gene_Symbol=KIF2A Isoform 2 of Kinesin-like protein KIF2A	NA	NA	NA	NA	1475	0.9015	1.7	NA	NA	NA	NA	NA	NA	NA	NA	NA
IPI:IPI00867533.1	|TREMBL:Q8TBK5|H-INV:HIT000305529	Tax_Id=9606 Gene_Symbol=RPL6 60S ribosomal protein L6	1474	1	44.7	0.7	1475	1	44.2	1.24	1476	1	44.2	0.95	1477	1	44.2	1.23
IPI:IPI00867630.1	|SWISS-PROT:Q3KQU3-4|TREMBL:B3KU03|ENSEMBL:ENSP00000362243|H-INV:HIT000021196|VEGA:OTTHUMP00000009183	Tax_Id=9606 Gene_Symbol=MAP7D1 Isoform 4 of MAP7 domain-containing protein 1	1474	1	6.8	0.94	NA	NA	NA	NA	1476	1	5.5	0.96	1477	1	3.9	1.27
IPI:IPI00867673.1	|SWISS-PROT:Q9NX07-2	Tax_Id=9606 Gene_Symbol=TRNAU1AP Isoform 2 of tRNA selenocysteine 1-associated protein 1	NA	NA	NA	NA	1475	0.977	10.2	0.77	NA	NA	NA	NA	NA	NA	NA	NA
IPI:IPI00867718.1	|TREMBL:B4DPT0;E9PD64;Q6PI57;Q6PRX2|ENSEMBL:ENSP00000394717|REFSEQ:NP_001098662	Tax_Id=9606 Gene_Symbol=TLE3 transducin-like enhancer protein 3 isoform b	1474	1	6.1	0.95	1475	1	9.1	1.01	1476	1	6.2	1.38	1477	1	7.9	1.05
IPI:IPI00867746.1	|SWISS-PROT:O00139-3|ENSEMBL:ENSP00000385622|REFSEQ:NP_004511|VEGA:OTTHUMP00000197300	Tax_Id=9606 Gene_Symbol=KIF2A Isoform 3 of Kinesin-like protein KIF2A	NA	NA	NA	NA	1475	0.9015	1.7	NA	NA	NA	NA	NA	NA	NA	NA	NA
IPI:IPI00869068.1	|H-INV:HIT000087463	Tax_Id=9606 Gene_Symbol=- Similar to Heterogeneous nuclear ribonucleoprotein A1 isoform a	1474	1	11.9	0.97	1475	1	11.9	0.94	1476	1	11.9	0.68	1477	1	11.9	1.27
IPI:IPI00869082.2	|SWISS-PROT:Q15772-3|TREMBL:B9ZVR7|ENSEMBL:ENSP00000379923;ENSP00000379926|H-INV:HIT000022176|VEGA:OTTHUMP00000196350	Tax_Id=9606 Gene_Symbol=SPEG Uncharacterized protein	1474	1	9.8	1.17	1475	1	7.1	0.96	1476	1	10.7	1.15	1477	1	9.2	0.9
IPI:IPI00869203.1	|SWISS-PROT:A6NHT5|ENSEMBL:ENSP00000350549|REFSEQ:NP_001099044|VEGA:OTTHUMP00000020684	Tax_Id=9606 Gene_Symbol=HMX3 Homeobox protein HMX3	1474	1	4.5	0.71	1475	1	4.5	1.58	1476	1	4.5	0.89	1477	1	4.5	1.48
IPI:IPI00871311.2	|TREMBL:B4DQR8|ENSEMBL:ENSP00000346417;ENSP00000394158|VEGA:OTTHUMP00000208858	Tax_Id=9606 Gene_Symbol=ZYX cDNA FLJ53160, highly similar to Zyxin	NA	NA	NA	NA	NA	NA	NA	NA	NA	NA	NA	NA	1477	0.9999	8.7	1.4
IPI:IPI00871418.1	|TREMBL:F8W6V8;Q8N120;Q8NFV1;Q9NSB5|ENSEMBL:ENSP00000374039	Tax_Id=9606 Gene_Symbol=KRT81 Uncharacterized protein	NA	NA	NA	NA	NA	NA	NA	NA	NA	NA	NA	NA	1477	0.9991	7	9.15
IPI:IPI00871851.2	|SWISS-PROT:Q15019-2|ENSEMBL:ENSP00000375833;ENSP00000385109|VEGA:OTTHUMP00000200248	Tax_Id=9606 Gene_Symbol=SEPT2 Isoform 2 of Septin-2	1474	1	47.6	1.21	1475	1	65.7	0.7	1476	1	63.7	1.14	1477	1	60.1	0.73
IPI:IPI00871903.1	|TREMBL:A8MW61|ENSEMBL:ENSP00000377483	Tax_Id=9606 Gene_Symbol=PLRG1 Uncharacterized protein	NA	NA	NA	NA	NA	NA	NA	NA	NA	NA	NA	NA	1477	0.9411	5.3	NA
IPI:IPI00872161.1	|SWISS-PROT:Q8NCA5-2|TREMBL:B4DY25|ENSEMBL:ENSP00000238823|REFSEQ:NP_056290|VEGA:OTTHUMP00000201302	Tax_Id=9606 Gene_Symbol=FAM98A Isoform 2 of Protein FAM98A	1474	1	24.4	1.01	1475	1	16.7	1.03	NA	NA	NA	NA	NA	NA	NA	NA
IPI:IPI00872344.9	|TREMBL:A7VJH3;E7EXB6|ENSEMBL:ENSP00000400725	Tax_Id=9606 Gene_Symbol=SIRT2 Silent information regulator 2	1474	1	29.5	1.03	1475	1	13.3	1.05	1476	1	39.1	1.01	NA	NA	NA	NA
IPI:IPI00872611.2	|TREMBL:C9JVR0;Q5SXP2;Q9BV84|ENSEMBL:ENSP00000381389;ENSP00000400373|VEGA:OTTHUMP00000022591	Tax_Id=9606 Gene_Symbol=SEC16A Uncharacterized protein	1474	0.9996	12.5	NA	NA	NA	NA	NA	NA	NA	NA	NA	NA	NA	NA	NA
IPI:IPI00872841.1	|TREMBL:Q8NDD7|ENSEMBL:ENSP00000378766	Tax_Id=9606 Gene_Symbol=UACA Uncharacterized protein (Fragment)	1474	1	4.5	0.86	NA	NA	NA	NA	1476	0.971	2.3	0.97	1477	0.9835	2.1	NA
IPI:IPI00872855.1	|SWISS-PROT:Q01844-1|ENSEMBL:ENSP00000381031|REFSEQ:NP_005234|H-INV:HIT000322846|VEGA:OTTHUMP00000199146	Tax_Id=9606 Gene_Symbol=EWSR1 Isoform EWS of RNA-binding protein EWS	1474	1	21.2	0.96	1475	1	20.2	1.04	1476	1	15.2	0.83	1477	1	14.2	1.3
IPI:IPI00872929.2	|TREMBL:Q59GY0|H-INV:HIT000019425	Tax_Id=9606 Gene_Symbol=APOBEC3C Similar to Apolipoprotein B mRNA editing enzyme, catalytic polypeptide-like 3C	1474	0.9552	6.8	0.86	NA	NA	NA	NA	NA	NA	NA	NA	NA	NA	NA	NA
IPI:IPI00872952.1	|TREMBL:Q567R0	Tax_Id=9606 Gene_Symbol=UQCRH Ubiquinol-cytochrome c reductase hinge protein, isoform CRA_c	NA	NA	NA	NA	NA	NA	NA	NA	1476	1	21.2	NA	1477	0.985	21.2	1.31
IPI:IPI00873067.2	|SWISS-PROT:Q9UPQ9-1|TREMBL:C9J5L7|ENSEMBL:ENSP00000338371|REFSEQ:NP_055903|VEGA:OTTHUMP00000199176	Tax_Id=9606 Gene_Symbol=TNRC6B Uncharacterized protein	1474	1	13.1	1.33	1475	1	12.5	0.9	1476	1	13.6	1.1	1477	1	18.3	1.16
IPI:IPI00873326.3	|TREMBL:C9JS35|ENSEMBL:ENSP00000382441	Tax_Id=9606 Gene_Symbol=UFD1L Uncharacterized protein	1474	1	4.1	0.71	1475	1	12.2	0.97	NA	NA	NA	NA	1477	1	12.2	1.23
IPI:IPI00873376.2	|SWISS-PROT:Q96RL7-1|ENSEMBL:ENSP00000353422|REFSEQ:NP_150648|VEGA:OTTHUMP00000021513	Tax_Id=9606 Gene_Symbol=VPS13A Isoform 1 of Vacuolar protein sorting-associated protein 13A	1474	0.976	0.4	0.62	1475	1	2.1	1.24	NA	NA	NA	NA	1477	0.9999	0.9	1.41
IPI:IPI00873459.3	|SWISS-PROT:Q9P0V9-2|TREMBL:A8K7M3;B5ME97|ENSEMBL:ENSP00000349116|VEGA:OTTHUMP00000207016	Tax_Id=9606 Gene_Symbol=SEPT10 Uncharacterized protein	NA	NA	NA	NA	1475	1	38	0.6	NA	NA	NA	NA	NA	NA	NA	NA
IPI:IPI00873586.3	|SWISS-PROT:Q9UPN7|TREMBL:Q96ID3|ENSEMBL:ENSP00000414202|REFSEQ:NP_055746|H-INV:HIT000000832	Tax_Id=9606 Gene_Symbol=PPP6R1 Serine/threonine-protein phosphatase 6 regulatory subunit 1	NA	NA	NA	NA	1475	0.959	6.3	2.68	NA	NA	NA	NA	NA	NA	NA	NA
IPI:IPI00873680.2	|TREMBL:B7Z6V1;Q32Q75|ENSEMBL:ENSP00000280892|REFSEQ:NP_001124150|VEGA:OTTHUMP00000219702	Tax_Id=9606 Gene_Symbol=EIF4E eukaryotic translation initiation factor 4E isoform 3	1474	0.9999	10.2	0.87	NA	NA	NA	NA	NA	NA	NA	NA	NA	NA	NA	NA
IPI:IPI00873899.1	|SWISS-PROT:Q8NE71-1|TREMBL:A2BF75|ENSEMBL:ENSP00000313603;ENSP00000373082;ENSP00000389065;ENSP00000411327;ENSP00000412553;ENSP00000413319;ENSP00000414373|REFSEQ:NP_001020262|VEGA:OTTHUMP00000014746;O	Tax_Id=9606 Gene_Symbol=ABCF1 Isoform 1 of ATP-binding cassette sub-family F member 1	1474	1	11.9	0.96	1475	1	9.7	0.9	1476	1	7.9	1	1477	0.9425	2.3	1.69
IPI:IPI00873926.1	|SWISS-PROT:Q14444-2|ENSEMBL:ENSP00000374296;ENSP00000434204|REFSEQ:NP_976240|VEGA:OTTHUMP00000232929;OTTHUMP00000232930	Tax_Id=9606 Gene_Symbol=CAPRIN1 Isoform 2 of Caprin-1	1474	1	16.3	0.82	1475	1	20.5	1.18	1476	1	10.5	1.06	1477	1	16.4	1.07
IPI:IPI00874105.1	|SWISS-PROT:P25686-2|ENSEMBL:ENSP00000375936|REFSEQ:NP_001034639|H-INV:HIT000271347|VEGA:OTTHUMP00000205873	Tax_Id=9606 Gene_Symbol=DNAJB2 Isoform 2 of DnaJ homolog subfamily B member 2	1474	1	16.2	1.14	1475	1	16.2	1.53	NA	NA	NA	NA	NA	NA	NA	NA
IPI:IPI00876962.2	|SWISS-PROT:Q27J81-2|ENSEMBL:ENSP00000376406|REFSEQ:NP_001026884|VEGA:OTTHUMP00000183468	Tax_Id=9606 Gene_Symbol=INF2 Isoform 2 of Inverted formin-2	1474	1	3.1	0.77	1475	1	4.7	1.24	1476	1	2.2	1.16	1477	1	2.2	0.77
IPI:IPI00877102.1	|SWISS-PROT:Q9P2D3-2|ENSEMBL:ENSP00000389819|H-INV:HIT000005453	Tax_Id=9606 Gene_Symbol=HEATR5B Isoform 2 of HEAT repeat-containing protein 5B	NA	NA	NA	NA	1475	0.977	1.8	NA	NA	NA	NA	NA	NA	NA	NA	NA
IPI:IPI00877619.3	|TREMBL:C9JK39|ENSEMBL:ENSP00000359713	Tax_Id=9606 Gene_Symbol=PRKACB Uncharacterized protein	NA	NA	NA	NA	NA	NA	NA	NA	1476	0.9786	3.8	2.18	1477	0.9748	3.8	0.78
IPI:IPI00877802.2	|SWISS-PROT:Q09028-4|ENSEMBL:ENSP00000396057|REFSEQ:NP_001128728|VEGA:OTTHUMP00000009735	Tax_Id=9606 Gene_Symbol=RBBP4 Isoform 4 of Histone-binding protein RBBP4	1474	1	7.4	1.1	1475	1	3.2	1.39	NA	NA	NA	NA	NA	NA	NA	NA
IPI:IPI00877910.2	|TREMBL:B0QYF9;B4DKE4|ENSEMBL:ENSP00000384213;ENSP00000411052|VEGA:OTTHUMP00000199274	Tax_Id=9606 Gene_Symbol=OSBP2 Oxysterol-binding protein	1474	1	7.7	0.95	NA	NA	NA	NA	NA	NA	NA	NA	NA	NA	NA	NA
IPI:IPI00877934.1	|SWISS-PROT:Q09028-2|ENSEMBL:ENSP00000398242|REFSEQ:NP_001128727|VEGA:OTTHUMP00000197566	Tax_Id=9606 Gene_Symbol=RBBP4 Isoform 2 of Histone-binding protein RBBP4	1474	1	7.4	1.1	1475	1	3.2	1.39	NA	NA	NA	NA	NA	NA	NA	NA
IPI:IPI00878043.1	|TREMBL:Q0VF99|ENSEMBL:ENSP00000392080|VEGA:OTTHUMP00000199265	Tax_Id=9606 Gene_Symbol=OSBP2 Oxysterol-binding protein	1474	1	7.7	0.95	NA	NA	NA	NA	NA	NA	NA	NA	NA	NA	NA	NA
IPI:IPI00878517.1	|TREMBL:B7WNR0|ENSEMBL:ENSP00000384695|VEGA:OTTHUMP00000196832	Tax_Id=9606 Gene_Symbol=ALB Uncharacterized protein	1474	1	6.1	38.09	1475	1	10.3	385.36	1476	1	6.1	320.37	1477	0.9835	3.8	9.42
IPI:IPI00878536.1	|TREMBL:B5MCF9|ENSEMBL:ENSP00000384252|VEGA:OTTHUMP00000199071	Tax_Id=9606 Gene_Symbol=PES1 Uncharacterized protein	1474	0.9718	2.2	0.83	1475	1	4.5	0.81	NA	NA	NA	NA	NA	NA	NA	NA
IPI:IPI00878697.1	|TREMBL:A8K129;B0QY62;Q504T5|ENSEMBL:ENSP00000385616|REFSEQ:NP_001186508|H-INV:HIT000422541|VEGA:OTTHUMP00000198990	Tax_Id=9606 Gene_Symbol=SUN2 SUN domain-containing protein 2 isoform a	NA	NA	NA	NA	1475	1	6.5	0.37	NA	NA	NA	NA	1477	0.9719	3.8	0.17
IPI:IPI00878754.1	|SWISS-PROT:Q86UA1-1|TREMBL:Q05CV8|ENSEMBL:ENSP00000348010|REFSEQ:NP_060392|H-INV:HIT000388580|VEGA:OTTHUMP00000198297	Tax_Id=9606 Gene_Symbol=PRPF39 Isoform 1 of Pre-mRNA-processing factor 39	1474	1	21.5	1.36	1475	1	27.8	1.16	1476	1	30.3	1.53	1477	1	30.9	1.07
IPI:IPI00878852.2	|TREMBL:F6RU81|ENSEMBL:ENSP00000402380|VEGA:OTTHUMP00000197182	Tax_Id=9606 Gene_Symbol=C14orf43 Uncharacterized protein	1474	0.9997	3.1	0.81	NA	NA	NA	NA	NA	NA	NA	NA	NA	NA	NA	NA
IPI:IPI00878876.1	|TREMBL:B4DJP7;F8WBE3;F8WCP7|ENSEMBL:ENSP00000385266|VEGA:OTTHUMP00000198380	Tax_Id=9606 Gene_Symbol=SNRPD3 Uncharacterized protein	1474	1	17.5	0.78	1475	1	17.5	1	1476	1	25.8	0.96	1477	1	25.8	1.4
IPI:IPI00878992.3	|TREMBL:C9JS84;F5H2A3|ENSEMBL:ENSP00000388575;ENSP00000389200|VEGA:OTTHUMP00000199276	Tax_Id=9606 Gene_Symbol=OSBP2 Oxysterol-binding protein	1474	1	7.7	0.95	NA	NA	NA	NA	NA	NA	NA	NA	NA	NA	NA	NA
IPI:IPI00879023.1	|SWISS-PROT:Q9BZL4-4	Tax_Id=9606 Gene_Symbol=PPP1R12C Isoform 4 of Protein phosphatase 1 regulatory subunit 12C	NA	NA	NA	NA	NA	NA	NA	NA	1476	1	16.8	1.52	NA	NA	NA	NA
IPI:IPI00879187.1	|SWISS-PROT:Q9BZL4-3	Tax_Id=9606 Gene_Symbol=PPP1R12C Isoform 3 of Protein phosphatase 1 regulatory subunit 12C	NA	NA	NA	NA	NA	NA	NA	NA	1476	1	16.8	1.52	NA	NA	NA	NA
IPI:IPI00879242.1	|TREMBL:B0QYK0|ENSEMBL:ENSP00000330516|VEGA:OTTHUMP00000199149	Tax_Id=9606 Gene_Symbol=EWSR1 Uncharacterized protein	1474	1	21.2	0.96	1475	1	20.2	1.04	1476	1	15.2	0.83	1477	1	14.2	1.3
IPI:IPI00879259.1	|TREMBL:Q96FE8|ENSEMBL:ENSP00000385726|REFSEQ:NP_001156757|VEGA:OTTHUMP00000199147	Tax_Id=9606 Gene_Symbol=EWSR1 RNA-binding protein EWS isoform 3	1474	1	21.2	0.96	1475	1	20.2	1.04	1476	1	15.2	0.83	1477	1	14.2	1.3
IPI:IPI00879616.1	|TREMBL:C9JM82|ENSEMBL:ENSP00000408678|VEGA:OTTHUMP00000197276	Tax_Id=9606 Gene_Symbol=SEPT5 Uncharacterized protein	1474	1	15	1.41	1475	1	10.3	0.88	1476	1	6.3	1.43	1477	1	12	1.05
IPI:IPI00879702.2	|TREMBL:B0R0W4;E9PC52|ENSEMBL:ENSP00000386068|VEGA:OTTHUMP00000197565	Tax_Id=9606 Gene_Symbol=RBBP7 Uncharacterized protein	NA	NA	NA	NA	1475	1	3.2	1.39	NA	NA	NA	NA	1477	0.9996	7.1	0.78
IPI:IPI00880007.2	|SWISS-PROT:P27816-4|TREMBL:E7EVA0;E9PGM5;Q86Y04|ENSEMBL:ENSP00000264724;ENSP00000407602|VEGA:OTTHUMP00000210725	Tax_Id=9606 Gene_Symbol=MAP4 Microtubule-associated protein	1474	0.9988	8.1	0.91	1475	1	10.7	1.61	NA	NA	NA	NA	1477	1	9.7	1.98
IPI:IPI00880178.1	|SWISS-PROT:Q5UCC4-3	Tax_Id=9606 Gene_Symbol=C19orf63 Isoform 3 of UPF0510 protein INM02	NA	NA	NA	NA	NA	NA	NA	NA	NA	NA	NA	NA	1477	0.9748	6.7	1.66
IPI:IPI00880199.1	|TREMBL:B5MCS1|ENSEMBL:ENSP00000385146|VEGA:OTTHUMP00000197462	Tax_Id=9606 Gene_Symbol=SIRT2 Uncharacterized protein	NA	NA	NA	NA	1475	1	13.3	1.05	NA	NA	NA	NA	1477	1	39.6	1.04
IPI:IPI00883857.2	|SWISS-PROT:Q00839-1|TREMBL:Q5RI17;Q96BA7|ENSEMBL:ENSP00000283179|REFSEQ:NP_114032|VEGA:OTTHUMP00000038193	Tax_Id=9606 Gene_Symbol=HNRNPU Isoform Long of Heterogeneous nuclear ribonucleoprotein U	1474	1	30.9	0.91	1475	1	26.9	1.14	1476	1	25.3	0.7	1477	1	27	1.27
IPI:IPI00883950.1	|TREMBL:Q8TB01	Tax_Id=9606 Gene_Symbol=CKAP4 Similar to cytoskeleton-associated protein 4 (Fragment)	1474	1	23.4	0.58	1475	1	22.9	1.35	NA	NA	NA	NA	1477	1	38.6	1.19
IPI:IPI00884988.1	|SWISS-PROT:Q06481-4|TREMBL:B4DTV1;B4E3I5|ENSEMBL:ENSP00000435914|REFSEQ:NP_001135749|VEGA:OTTHUMP00000230926	Tax_Id=9606 Gene_Symbol=APLP2 Isoform 4 of Amyloid-like protein 2	NA	NA	NA	NA	NA	NA	NA	NA	1476	0.9999	4	1.15	1477	0.9998	4	1.5
IPI:IPI00885111.2	|SWISS-PROT:Q2LD37-4|TREMBL:B3KN93;B3KXP0;B4E0Q7|ENSEMBL:ENSP00000304374;ENSP00000388428|VEGA:OTTHUMP00000196360	Tax_Id=9606 Gene_Symbol=KIAA1109 Isoform 4 of Uncharacterized protein KIAA1109	1474	1	0.8	1.13	1475	1	0.8	0.96	1476	0.9673	0.8	1.54	NA	NA	NA	NA
IPI:IPI00887461.4	|TREMBL:A3F719;A3FG58;A7WPJ1;A7XNK1;B0LUY8;B2DG00;B2DG26;B2DG29;B2MW44;B3GCI4;B3GV26;B6ED01;B7XH59;B9VJF9;B9VRL1;C0KLR4;C5J023;C6KEB2;C6KIH1;C6L831;C6L832;C9WCQ3;C9WCW9;C9WEP3;D0VE40;D1G108;D1MYX8;D1M	Tax_Id=9606 Gene_Symbol=HLA-B;HLA-C;HLA-A;MICA;LOC441528 Major histocompatibility complex, class I, B	1474	0.9552	5.5	0.05	NA	NA	NA	NA	NA	NA	NA	NA	NA	NA	NA	NA
IPI:IPI00887765.1	|SWISS-PROT:P78559-1|TREMBL:A8K4T7|ENSEMBL:ENSP00000300231|REFSEQ:NP_002364|H-INV:HIT000073736|VEGA:OTTHUMP00000196074	Tax_Id=9606 Gene_Symbol=MAP1A Isoform 1 of Microtubule-associated protein 1A	1474	1	1.5	1.03	1475	1	1.3	0.99	1476	0.9043	1.6	0.82	NA	NA	NA	NA
IPI:IPI00888085.1	|SWISS-PROT:Q9BXP5-4|ENSEMBL:ENSP00000391852|REFSEQ:NP_001122326|VEGA:OTTHUMP00000211335	Tax_Id=9606 Gene_Symbol=SRRT Isoform 4 of Serrate RNA effector molecule homolog	1474	1	4.4	1.05	1475	1	10.2	0.91	1476	1	11	0.77	1477	1	5.6	1.24
IPI:IPI00888475.2	|SWISS-PROT:P27816-6|TREMBL:B4DM10;C9JFC3;Q05D06;Q6NX68|ENSEMBL:ENSP00000379083|REFSEQ:NP_001127836|VEGA:OTTHUMP00000210726	Tax_Id=9606 Gene_Symbol=MAP4 Isoform 6 of Microtubule-associated protein 4	1474	0.9984	18.1	0.84	NA	NA	NA	NA	1476	1	13.6	0.78	1477	1	9.7	1.98
IPI:IPI00888510.1	|SWISS-PROT:Q9BXP5-3|ENSEMBL:ENSP00000373445|REFSEQ:NP_001122324|VEGA:OTTHUMP00000211334	Tax_Id=9606 Gene_Symbol=SRRT Isoform 3 of Serrate RNA effector molecule homolog	1474	1	4.4	1.05	1475	1	10.2	0.91	1476	1	11	0.77	1477	1	5.6	1.24
IPI:IPI00889541.2	|SWISS-PROT:Q92841-4|TREMBL:B1AHM1|ENSEMBL:ENSP00000385536|REFSEQ:NP_006377|VEGA:OTTHUMP00000199224	Tax_Id=9606 Gene_Symbol=DDX17 Isoform 4 of Probable ATP-dependent RNA helicase DDX17	1474	1	16	0.92	NA	NA	NA	NA	NA	NA	NA	NA	1477	1	14.3	0.96
IPI:IPI00890743.1	|SWISS-PROT:O00743-3|ENSEMBL:ENSP00000392147|REFSEQ:NP_001116827	Tax_Id=9606 Gene_Symbol=PPP6C Isoform 3 of Serine/threonine-protein phosphatase 6 catalytic subunit	NA	NA	NA	NA	NA	NA	NA	NA	NA	NA	NA	NA	1477	0.9719	6.3	1.22
IPI:IPI00890827.1	|SWISS-PROT:O00743-2|ENSEMBL:ENSP00000411744|REFSEQ:NP_001116841	Tax_Id=9606 Gene_Symbol=PPP6C Isoform 2 of Serine/threonine-protein phosphatase 6 catalytic subunit	NA	NA	NA	NA	NA	NA	NA	NA	NA	NA	NA	NA	1477	0.9719	6.3	1.22
IPI:IPI00890837.1	|SWISS-PROT:A6NHR9-1|ENSEMBL:ENSP00000326603|REFSEQ:NP_056110	Tax_Id=9606 Gene_Symbol=SMCHD1 Isoform 1 of Structural maintenance of chromosomes flexible hinge domain-containing protein 1	1474	1	3.6	0.98	1475	1	2.2	1.45	NA	NA	NA	NA	NA	NA	NA	NA
IPI:IPI00892528.3	|ENSEMBL:ENSP00000385049|VEGA:OTTHUMP00000201374	Tax_Id=9606 Gene_Symbol=FAM82A1 65 kDa protein	NA	NA	NA	NA	NA	NA	NA	NA	1476	1	18.7	1.62	NA	NA	NA	NA
IPI:IPI00892533.1	|ENSEMBL:ENSP00000396542|VEGA:OTTHUMP00000200094	Tax_Id=9606 Gene_Symbol=C7orf50 19 kDa protein	NA	NA	NA	NA	NA	NA	NA	NA	NA	NA	NA	NA	1477	0.9762	7.4	1.18
IPI:IPI00892541.4	|TREMBL:B0UX85;B0UZ59;B0UZE0;B0UZM1;F6TH84|ENSEMBL:ENSP00000388770;ENSP00000402441;ENSP00000409057;ENSP00000449266;ENSP00000449634;ENSP00000449636|VEGA:OTTHUMP00000193585;OTTHUMP00000193997;OTTHUMP000	Tax_Id=9606 Gene_Symbol=BAG6 HLA-B associated transcript 3	1474	1	28.2	0.77	1475	1	28.4	1.47	1476	1	36.4	0.94	1477	1	40.9	1.43
IPI:IPI00892559.1	|ENSEMBL:ENSP00000407380|VEGA:OTTHUMP00000200084	Tax_Id=9606 Gene_Symbol=C7orf50 Protein	NA	NA	NA	NA	NA	NA	NA	NA	NA	NA	NA	NA	1477	0.9762	7.4	1.18
IPI:IPI00893035.1	|TREMBL:F8VPD4;Q53SZ4;Q96CK3|ENSEMBL:ENSP00000384510|VEGA:OTTHUMP00000201035	Tax_Id=9606 Gene_Symbol=CAD Uncharacterized protein	NA	NA	NA	NA	NA	NA	NA	NA	NA	NA	NA	NA	1477	0.9033	1.2	0.6
IPI:IPI00893062.1	|TREMBL:B1AHC9;B4DE32;B4E356;F5H1I8;Q6IC76|ENSEMBL:ENSP00000384082;ENSP00000403679|VEGA:OTTHUMP00000199335	Tax_Id=9606 Gene_Symbol=XRCC6 X-ray repair complementing defective repair in Chinese hamster cells 6	NA	NA	NA	NA	1475	1	33	0.99	NA	NA	NA	NA	NA	NA	NA	NA
IPI:IPI00893067.3	|TREMBL:B5MBZ0|ENSEMBL:ENSP00000384939|VEGA:OTTHUMP00000201455	Tax_Id=9606 Gene_Symbol=EML4 Uncharacterized protein	1474	1	5.5	0.93	1475	1	5.2	1.18	1476	1	5.9	0.81	1477	1	3.8	1.44
IPI:IPI00893099.1	|TREMBL:Q53FA3|ENSEMBL:ENSP00000409151;ENSP00000448584|VEGA:OTTHUMP00000193060	Tax_Id=9606 Gene_Symbol=HSPA1L Uncharacterized protein	NA	NA	NA	NA	1475	0.978	10.8	NA	NA	NA	NA	NA	NA	NA	NA	NA
IPI:IPI00893108.1	|TREMBL:B5MD38|ENSEMBL:ENSP00000385411|VEGA:OTTHUMP00000200808	Tax_Id=9606 Gene_Symbol=HADHB Uncharacterized protein	NA	NA	NA	NA	1475	1	8.3	1.04	1476	1	23.6	0.99	1477	1	8.8	1.14
IPI:IPI00893120.1	|ENSEMBL:ENSP00000400540;ENSP00000415182|VEGA:OTTHUMP00000193324;OTTHUMP00000193325	Tax_Id=9606 Gene_Symbol=- 229 kDa protein	1474	1	5.1	1.1	1475	1	2.9	1.45	1476	0.9999	2.6	2.8	1477	0.9605	0.6	1.19
IPI:IPI00893179.1	|TREMBL:B1AHC7|ENSEMBL:ENSP00000384104|VEGA:OTTHUMP00000199334	Tax_Id=9606 Gene_Symbol=XRCC6 X-ray repair complementing defective repair in Chinese hamster cells 6	NA	NA	NA	NA	1475	1	33	0.99	1476	1	32.9	0.96	1477	1	27.1	0.99
IPI:IPI00893185.1	|TREMBL:B5MBZ5|ENSEMBL:ENSP00000384255|REFSEQ:NP_001138519|VEGA:OTTHUMP00000200840	Tax_Id=9606 Gene_Symbol=GPN1 GPN-loop GTPase 1 isoform b	NA	NA	NA	NA	NA	NA	NA	NA	1476	0.9805	3.9	0.71	1477	0.9821	3.9	1.35
IPI:IPI00893211.1	|TREMBL:B0V044|ENSEMBL:ENSP00000403464;ENSP00000411088|VEGA:OTTHUMP00000193038;OTTHUMP00000194185	Tax_Id=9606 Gene_Symbol=VARS Valyl-tRNA synthetase	NA	NA	NA	NA	NA	NA	NA	NA	1476	0.9691	9.2	0.53	NA	NA	NA	NA
IPI:IPI00893216.2	|TREMBL:B3KRR1;B3KSP8;B7Z500;C9JWT3|ENSEMBL:ENSP00000393173;ENSP00000441604|H-INV:HIT000283139|VEGA:OTTHUMP00000200423	Tax_Id=9606 Gene_Symbol=LUC7L2 cDNA FLJ55994, highly similar to RNA-binding protein Luc7-like 2	1474	1	14.4	1.09	1475	1	14.4	0.88	1476	1	15.4	0.98	1477	1	10.5	1.07
IPI:IPI00893431.2	|TREMBL:B4DV79;B4DXN6;C9JQN7;Q59FS8;Q96G38|ENSEMBL:ENSP00000408062;ENSP00000440882|VEGA:OTTHUMP00000200135	Tax_Id=9606 Gene_Symbol=EIF3B cDNA FLJ53410, highly similar to Eukaryotic translation initiation factor 3 subunit 9	1474	1	32	1.01	1475	1	33.6	0.99	NA	NA	NA	NA	NA	NA	NA	NA
IPI:IPI00893641.1	|ENSEMBL:ENSP00000396812;ENSP00000404619|VEGA:OTTHUMP00000193782;OTTHUMP00000193783	Tax_Id=9606 Gene_Symbol=- 229 kDa protein	1474	1	5.1	1.1	1475	1	2.9	1.45	1476	0.9999	2.6	2.8	1477	0.9605	0.6	1.19
IPI:IPI00893918.1	|TREMBL:B0V043|ENSEMBL:ENSP00000401121;ENSP00000415316|VEGA:OTTHUMP00000193037;OTTHUMP00000194184	Tax_Id=9606 Gene_Symbol=VARS Valyl-tRNA synthetase	NA	NA	NA	NA	NA	NA	NA	NA	1476	0.9691	9.2	0.53	NA	NA	NA	NA
IPI:IPI00894143.1	|ENSEMBL:ENSP00000372947;ENSP00000372956;ENSP00000387910;ENSP00000409444;ENSP00000413977;ENSP00000415363|VEGA:OTTHUMP00000014571;OTTHUMP00000029646;OTTHUMP00000029647;OTTHUMP00000068361;OTTHUMP0000016	Tax_Id=9606 Gene_Symbol=- 229 kDa protein	1474	1	5.1	1.1	1475	1	2.9	1.45	1476	0.9999	2.6	2.8	1477	0.9605	0.6	1.19
IPI:IPI00894155.1	|ENSEMBL:ENSP00000403471|VEGA:OTTHUMP00000193708	Tax_Id=9606 Gene_Symbol=- Protein	1474	0.9552	5.5	0.05	NA	NA	NA	NA	NA	NA	NA	NA	NA	NA	NA	NA
IPI:IPI00894269.1	|ENSEMBL:ENSP00000413327;ENSP00000413341;ENSP00000415427|VEGA:OTTHUMP00000193583;OTTHUMP00000193995;OTTHUMP00000194422	Tax_Id=9606 Gene_Symbol=BAG6 119 kDa protein	1474	1	28.2	0.77	1475	1	28.4	1.47	1476	1	36.4	0.94	1477	1	40.9	1.43
IPI:IPI00894287.2	|TREMBL:B4DTQ2;E7EM71;Q2HJC8;Q6ZN49;Q96CF6|ENSEMBL:ENSP00000399139;ENSP00000405180|VEGA:OTTHUMP00000200358	Tax_Id=9606 Gene_Symbol=HDLBP cDNA FLJ56889, moderately similar to Vigilin	1474	1	17	0.69	1475	0.9995	12.2	2.02	1476	1	15.9	1.05	1477	0.9989	14.2	1.46
IPI:IPI00894467.1	|TREMBL:B0UX83;B4E3V4|ENSEMBL:ENSP00000394839;ENSP00000403652;ENSP00000407867;ENSP00000408554;ENSP00000415330;ENSP00000416540|VEGA:OTTHUMP00000193581;OTTHUMP00000193584;OTTHUMP00000193993;OTTHUMP00000	Tax_Id=9606 Gene_Symbol=BAG6 Uncharacterized protein	1474	1	28.2	0.77	1475	1	28.4	1.47	1476	1	36.4	0.94	1477	1	40.9	1.43
IPI:IPI00895800.3	|SWISS-PROT:Q27J81-1|ENSEMBL:ENSP00000376410|REFSEQ:NP_071934|VEGA:OTTHUMP00000028410	Tax_Id=9606 Gene_Symbol=INF2 Isoform 1 of Inverted formin-2	1474	1	3.1	0.77	1475	1	4.7	1.24	1476	1	2.2	1.16	1477	1	2.2	0.77
IPI:IPI00895806.1	|TREMBL:A8K7V4;E9PDR7|ENSEMBL:ENSP00000410769|REFSEQ:NP_001120664|VEGA:OTTHUMP00000233225	Tax_Id=9606 Gene_Symbol=CNBP cellular nucleic acid-binding protein isoform 1	1474	1	16.8	1.15	NA	NA	NA	NA	NA	NA	NA	NA	NA	NA	NA	NA
IPI:IPI00895852.1	|TREMBL:Q4JGY1|REFSEQ:NP_001120667	Tax_Id=9606 Gene_Symbol=CNBP cellular nucleic acid-binding protein isoform 5	1474	1	16.8	1.15	NA	NA	NA	NA	NA	NA	NA	NA	NA	NA	NA	NA
IPI:IPI00895911.9	|TREMBL:Q5U0E9|ENSEMBL:ENSP00000399488|REFSEQ:NP_001120665|VEGA:OTTHUMP00000233223	Tax_Id=9606 Gene_Symbol=CNBP cellular nucleic acid-binding protein isoform 2	1474	1	16.8	1.15	NA	NA	NA	NA	NA	NA	NA	NA	NA	NA	NA	NA
IPI:IPI00896523.3	|TREMBL:Q5VXV2|ENSEMBL:ENSP00000387321|VEGA:OTTHUMP00000022287	Tax_Id=9606 Gene_Symbol=SET Uncharacterized protein	NA	NA	NA	NA	NA	NA	NA	NA	NA	NA	NA	NA	1477	1	34.2	0.91
IPI:IPI00900260.1	|SWISS-PROT:Q14155-5|ENSEMBL:ENSP00000359657	Tax_Id=9606 Gene_Symbol=ARHGEF7 Isoform 5 of Rho guanine nucleotide exchange factor 7	1474	1	36.5	1.15	1475	1	31.9	0.93	1476	1	31.3	1.26	1477	1	30.3	0.89
IPI:IPI00900293.1	|TREMBL:B2ZZ83|ENSEMBL:ENSP00000420213|REFSEQ:NP_001157789|VEGA:OTTHUMP00000214208	Tax_Id=9606 Gene_Symbol=FLNB filamin-B isoform 1	NA	NA	NA	NA	1475	0.9359	0.4	1.26	NA	NA	NA	NA	NA	NA	NA	NA
IPI:IPI00900305.1	|SWISS-PROT:Q2VIR3-1|ENSEMBL:ENSP00000445077|VEGA:OTTHUMP00000239097	Tax_Id=9606 Gene_Symbol=- Isoform 1 of Eukaryotic translation initiation factor 2 subunit 3-like protein	NA	NA	NA	NA	NA	NA	NA	NA	1476	1	3	1.15	1477	0.969	3	1.31
IPI:IPI00900327.2	|TREMBL:B4DXP5|ENSEMBL:ENSP00000449070	Tax_Id=9606 Gene_Symbol=PCBP2 cDNA FLJ58339, highly similar to Poly(rC)-binding protein 2	1474	1	5.5	0.8	1475	1	3.2	1.48	1476	0.9975	7.2	1.48	1477	1	3.2	1.87
IPI:IPI00902610.2	|TREMBL:B7Z9A1;F5GWR5|ENSEMBL:ENSP00000392813	Tax_Id=9606 Gene_Symbol=FHL1 Uncharacterized protein	NA	NA	NA	NA	1475	1	19.8	1.13	NA	NA	NA	NA	1477	1	25.8	1.13
IPI:IPI00902898.3	|SWISS-PROT:Q9Y520-1|TREMBL:B4DM27|ENSEMBL:ENSP00000375930	Tax_Id=9606 Gene_Symbol=PRRC2C Isoform 1 of Protein PRRC2C	1474	1	5.3	0.84	1475	1	6.5	1.05	1476	1	5.5	0.97	1477	1	5.5	1.4
IPI:IPI00902967.1	|TREMBL:B3KX15	Tax_Id=9606 Gene_Symbol=SRSF2 cDNA FLJ44468 fis, clone UTERU2026025, moderately similar to SPLICING FACTOR, ARGININE/SERINE-RICH 2	NA	NA	NA	NA	NA	NA	NA	NA	NA	NA	NA	NA	1477	0.9251	4	0.96
IPI:IPI00903004.1	|TREMBL:B3KQ05|H-INV:HIT000076178	Tax_Id=9606 Gene_Symbol=- cDNA FLJ32558 fis, clone SPLEN1000143, highly similar to High mobility group protein B1	NA	NA	NA	NA	1475	1	10.1	1	1476	0.9805	10.1	0.97	1477	0.9633	10.1	1.07
IPI:IPI00903204.1	|ENSEMBL:ENSP00000384056|REFSEQ:NP_001135754;NP_001135756	Tax_Id=9606 Gene_Symbol=RPS24 40S ribosomal protein S24 isoform f	1474	1	28.5	0.65	1475	1	30	1.6	1476	1	28.5	0.77	1477	1	30	1.64
IPI:IPI00903334.1	|TREMBL:B3KRQ1|ENSEMBL:ENSP00000442999	Tax_Id=9606 Gene_Symbol=ANXA2 cDNA FLJ34687 fis, clone MESAN2000620, highly similar to Annexin A2	1474	1	14.4	0.81	NA	NA	NA	NA	1476	1	14.4	1.05	NA	NA	NA	NA
IPI:IPI00908304.1	|TREMBL:B4E1S3;E7ETZ3|ENSEMBL:ENSP00000403489	Tax_Id=9606 Gene_Symbol=TMEM109 cDNA FLJ57860, highly similar to Transmembrane protein 109	NA	NA	NA	NA	NA	NA	NA	NA	NA	NA	NA	NA	1477	0.916	5.1	1.37
IPI:IPI00908339.2	|SWISS-PROT:Q9BZF3-4|ENSEMBL:ENSP00000387248|REFSEQ:NP_001188410|VEGA:OTTHUMP00000205306	Tax_Id=9606 Gene_Symbol=OSBPL6 Isoform 4 of Oxysterol-binding protein-related protein 6	1474	1	28.1	0.89	1475	1	23	1.13	1476	1	32	1.03	1477	1	33.2	1.11
IPI:IPI00908451.1	|TREMBL:B4DHZ2	Tax_Id=9606 Gene_Symbol=- cDNA FLJ57985, moderately similar to mRNA turnover protein 4 homolog	NA	NA	NA	NA	NA	NA	NA	NA	1476	0.9313	7.6	1	NA	NA	NA	NA
IPI:IPI00908469.1	|TREMBL:B4DP54|ENSEMBL:ENSP00000389084	Tax_Id=9606 Gene_Symbol=TUBB6 cDNA FLJ52712, highly similar to Tubulin beta-6 chain	1474	1	28.2	2.02	1475	1	27.5	1.8	1476	1	18.2	1.02	1477	1	29.9	1.85
IPI:IPI00908480.1	|TREMBL:B4DUJ4	Tax_Id=9606 Gene_Symbol=CSNK2B cDNA FLJ50688, highly similar to Casein kinase II subunit beta	NA	NA	NA	NA	NA	NA	NA	NA	NA	NA	NA	NA	1477	1	12.7	1.2
IPI:IPI00908495.1	|TREMBL:B4DM19;F5H2G2|ENSEMBL:ENSP00000438573	Tax_Id=9606 Gene_Symbol=UBQLN2 cDNA FLJ60127, highly similar to Ubiquilin-2	1474	0.9491	3.3	0.21	1475	0.977	3.3	NA	NA	NA	NA	NA	1477	0.9777	3.3	20.89
IPI:IPI00908543.1	|TREMBL:B4DQY1	Tax_Id=9606 Gene_Symbol=PPP2R1A cDNA FLJ56133, highly similar to Serine/threonine-protein phosphatase 2A 65 kDa regulatory subunit A alpha isoform	1474	0.976	12.8	0.15	1475	0.977	12.8	0.2	NA	NA	NA	NA	NA	NA	NA	NA
IPI:IPI00908588.1	|TREMBL:B4DEP6;E7EPC9|ENSEMBL:ENSP00000414531	Tax_Id=9606 Gene_Symbol=EIF4B cDNA FLJ59206, highly similar to Eukaryotic translation initiation factor 4B	NA	NA	NA	NA	1475	1	5.8	0.49	1476	0.9998	7.5	1.21	NA	NA	NA	NA
IPI:IPI00908612.1	|TREMBL:B4DT32;E7EVJ6|ENSEMBL:ENSP00000446759;ENSP00000447185;ENSP00000449052;ENSP00000450316	Tax_Id=9606 Gene_Symbol=VARS cDNA FLJ54383, highly similar to Valyl-tRNA synthetase	NA	NA	NA	NA	NA	NA	NA	NA	1476	0.9691	9.2	0.53	NA	NA	NA	NA
IPI:IPI00908667.1	|TREMBL:B4DF16;E7ETU0|ENSEMBL:ENSP00000395173|VEGA:OTTHUMP00000205875	Tax_Id=9606 Gene_Symbol=DNAJB2 cDNA FLJ57912, highly similar to DnaJ homolog subfamily B member 2	1474	1	16.2	1.14	1475	1	16.2	1.53	NA	NA	NA	NA	NA	NA	NA	NA
IPI:IPI00908669.2	|TREMBL:C9JTK6|ENSEMBL:ENSP00000414568|VEGA:OTTHUMP00000205068	Tax_Id=9606 Gene_Symbol=OLA1 Uncharacterized protein	1474	0.9739	12.9	NA	NA	NA	NA	NA	NA	NA	NA	NA	NA	NA	NA	NA
IPI:IPI00908701.1	|TREMBL:B4DIW9;C9JBB9|ENSEMBL:ENSP00000394845|VEGA:OTTHUMP00000208043	Tax_Id=9606 Gene_Symbol=ANKRD28 cDNA FLJ54784, highly similar to Ankyrin repeat domain-containing protein 28	NA	NA	NA	NA	NA	NA	NA	NA	1476	0.9767	2.6	0.87	NA	NA	NA	NA
IPI:IPI00908762.3	|TREMBL:B4DI70	Tax_Id=9606 Gene_Symbol=LGALS3BP cDNA FLJ53509, highly similar to Galectin-3-binding protein	1474	1	29.8	1.17	NA	NA	NA	NA	NA	NA	NA	NA	NA	NA	NA	NA
IPI:IPI00908791.3	|TREMBL:B4DJI1;E9PH51;F5H308|ENSEMBL:ENSP00000404535;ENSP00000438241|VEGA:OTTHUMP00000236642	Tax_Id=9606 Gene_Symbol=LDHA L-lactate dehydrogenase	1474	1	8.3	0.88	NA	NA	NA	NA	NA	NA	NA	NA	NA	NA	NA	NA
IPI:IPI00908876.1	|TREMBL:B4DPR2	Tax_Id=9606 Gene_Symbol=ALB cDNA FLJ50830, highly similar to Serum albumin	1474	1	6.1	38.09	1475	1	10.3	385.36	1476	1	6.1	320.37	1477	0.9835	3.8	9.42
IPI:IPI00908885.1	|TREMBL:B4E3E4	Tax_Id=9606 Gene_Symbol=SLC3A2 cDNA FLJ53699, moderately similar to 4F2 cell-surface antigen heavy chain	NA	NA	NA	NA	NA	NA	NA	NA	NA	NA	NA	NA	1477	0.985	2.5	1.22
[truncated: 703 more rows]
