# Supplementary material for: VAPB/ALS8 interacts with FFAT-like proteins including the p97 cofactor FAF1 and the ASNA1 ATPase
Source: BMC Biol. 2014 May 29;12:39. doi: 10.1186/1741-7007-12-39 (PMC4068158; doi:10.1186/1741-7007-12-39)
Supplement: Additional file 5: Table S4 — Mass spectrometry analysis of Flag-FAF1 immunoprecipitates from human U2OS cells treated with MG132 for 0, 2 or 6 hr as indicated. Anti-Flag immunoprecipitates from untransfected cells were used as a negative control. Protein coverage and the share of spectrum IDs are indicated for each protein identified in the immunoprecipitates. [file 1741-7007-12-39-S5.xlsx]

## Sheet: Flag-FAF1 MG data.csv
Proteome_protein_name	protein_name_alias	description	no Flag control	probability_1478	coverage_1478	share_spectrum_ids_1478	Flag-FAF1 IP no MG	probability_1479	coverage_1479	share_spectrum_ids_1479	Flag-FAF1 IP MG 2h	probability_1480	coverage_1480	share_spectrum_ids_1480	Flag-FAF1 IP MG 6h	probability_1481	coverage_1481	share_spectrum_ids_1481
IPI:IPI00000001.2	|SWISS-PROT:O95793-1|TREMBL:A8K622;Q59F99|ENSEMBL:ENSP00000360922|REFSEQ:NP_059347|H-INV:HIT000329496|VEGA:OTTHUMP00000031233	Tax_Id=9606 Gene_Symbol=STAU1 Isoform Long of Double-stranded RNA-binding protein Staufen homolog 1	1478	1	17	0.17	NA	NA	NA	NA	NA	NA	NA	NA	1481	0.9925	4.5	0.02
IPI:IPI00000051.4	|SWISS-PROT:O60925|ENSEMBL:ENSP00000261813|REFSEQ:NP_002613|H-INV:HIT000258903|VEGA:OTTHUMP00000159560	Tax_Id=9606 Gene_Symbol=PFDN1 Prefoldin subunit 1	1478	1	17.9	0.06	NA	NA	NA	NA	NA	NA	NA	NA	NA	NA	NA	NA
IPI:IPI00000105.4	|SWISS-PROT:Q14764|TREMBL:B4DDR2;B4DXN0|ENSEMBL:ENSP00000349977;ENSP00000378760|REFSEQ:NP_005106;NP_059447|VEGA:OTTHUMP00000045913	Tax_Id=9606 Gene_Symbol=MVP Major vault protein	1478	1	29.1	0.54	NA	NA	NA	NA	1480	1	8.5	0.11	1481	1	15.7	0.14
IPI:IPI00000494.6	|SWISS-PROT:P46777|TREMBL:A2RUM7;Q59GX9;Q9BUV4|ENSEMBL:ENSP00000359345|REFSEQ:NP_000960|H-INV:HIT000291718|VEGA:OTTHUMP00000012584	Tax_Id=9606 Gene_Symbol=SNORD21;RPL5 60S ribosomal protein L5	1478	1	22.9	0.16	1479	1	10.5	0.04	1480	1	17.4	0.07	1481	1	17.8	0.05
IPI:IPI00000643.1	|SWISS-PROT:O95816|TREMBL:B3KM36;B3KN59|ENSEMBL:ENSP00000359727|REFSEQ:NP_004273|H-INV:HIT000291510|VEGA:OTTHUMP00000016668	Tax_Id=9606 Gene_Symbol=BAG2 BAG family molecular chaperone regulator 2	1478	1	26.1	0.14	1479	1	68.7	0.52	1480	1	63.5	0.36	1481	1	68.7	0.3
IPI:IPI00000690.1	|SWISS-PROT:O95831-1|ENSEMBL:ENSP00000287295|REFSEQ:NP_004199|VEGA:OTTHUMP00000024007	Tax_Id=9606 Gene_Symbol=AIFM1 Isoform 1 of Apoptosis-inducing factor 1, mitochondrial	NA	NA	NA	NA	1479	0.9885	6.3	0.02	NA	NA	NA	NA	NA	NA	NA	NA
IPI:IPI00000728.3	|SWISS-PROT:Q9Y4E8-1|TREMBL:Q08AL5|ENSEMBL:ENSP00000280377|H-INV:HIT000071857	Tax_Id=9606 Gene_Symbol=USP15 Isoform 1 of Ubiquitin carboxyl-terminal hydrolase 15	1478	1	11.2	0.23	NA	NA	NA	NA	1480	1	15.3	0.18	1481	1	16.1	0.11
IPI:IPI00000783.2	|SWISS-PROT:P28062-1|ENSEMBL:ENSP00000364016;ENSP00000372723;ENSP00000394155;ENSP00000402406;ENSP00000404585;ENSP00000406797;ENSP00000414770;ENSP00000448520|REFSEQ:NP_683720|VEGA:OTTHUMP00000014892;OT	Tax_Id=9606 Gene_Symbol=PSMB8 Isoform 1 of Proteasome subunit beta type-8	NA	NA	NA	NA	NA	NA	NA	NA	1480	1	25.4	0.05	1481	1	14	0.03
IPI:IPI00000787.1	|SWISS-PROT:P28065-1|TREMBL:Q5JNW4|ENSEMBL:ENSP00000363993;ENSP00000372595;ENSP00000372721;ENSP00000396813;ENSP00000407233|REFSEQ:NP_002791|VEGA:OTTHUMP00000014895;OTTHUMP00000029423;OTTHUMP0000002985	Tax_Id=9606 Gene_Symbol=PSMB9 Isoform LMP2.L of Proteasome subunit beta type-9	NA	NA	NA	NA	NA	NA	NA	NA	NA	NA	NA	NA	1481	0.9925	10.7	0.03
IPI:IPI00000792.1	|SWISS-PROT:Q08257|ENSEMBL:ENSP00000339399;ENSP00000399805|REFSEQ:NP_001123514;NP_001880|H-INV:HIT000274634|VEGA:OTTHUMP00000011194	Tax_Id=9606 Gene_Symbol=CRYZ Quinone oxidoreductase	NA	NA	NA	NA	NA	NA	NA	NA	NA	NA	NA	NA	1481	0.9925	8.9	0.02
IPI:IPI00000811.2	|SWISS-PROT:P28072|TREMBL:Q6IAT9|ENSEMBL:ENSP00000270586|REFSEQ:NP_002789|H-INV:HIT000284778|VEGA:OTTHUMP00000115982	Tax_Id=9606 Gene_Symbol=PSMB6 Proteasome subunit beta type-6	1478	0.9666	4.6	0.03	NA	NA	NA	NA	1480	1	57.7	0.27	1481	1	61.9	0.16
IPI:IPI00000816.1	|SWISS-PROT:P62258-1|ENSEMBL:ENSP00000264335|REFSEQ:NP_006752|H-INV:HIT000048658|VEGA:OTTHUMP00000166035	Tax_Id=9606 Gene_Symbol=YWHAE Isoform 1 of 14-3-3 protein epsilon	1478	0.9968	11.6	0.03	1479	0.9612	8.6	0.02	1480	0.9903	5.2	0.02	1481	1	13.7	0.03
IPI:IPI00000846.2	|SWISS-PROT:Q14839-1|TREMBL:B3KY63;F5GWX5;Q05CG6|ENSEMBL:ENSP00000349508;ENSP00000440542|REFSEQ:NP_001264|H-INV:HIT000324254|VEGA:OTTHUMP00000240274	Tax_Id=9606 Gene_Symbol=CHD4 Isoform 1 of Chromodomain-helicase-DNA-binding protein 4	NA	NA	NA	NA	NA	NA	NA	NA	1480	0.9834	0.8	0.02	1481	0.9238	0.8	0.02
IPI:IPI00000873.3	|SWISS-PROT:P26640|ENSEMBL:ENSP00000211402;ENSP00000364815;ENSP00000403359|REFSEQ:NP_006286|VEGA:OTTHUMP00000029422;OTTHUMP00000029855;OTTHUMP00000193354	Tax_Id=9606 Gene_Symbol=VARS Valyl-tRNA synthetase	1478	1	3.7	0.09	NA	NA	NA	NA	NA	NA	NA	NA	1481	0.9997	4.1	0.03
IPI:IPI00000874.1	|SWISS-PROT:Q06830|TREMBL:B2R4P2|ENSEMBL:ENSP00000262746;ENSP00000361152|REFSEQ:NP_001189360;NP_002565;NP_859047;NP_859048|H-INV:HIT000039247|VEGA:OTTHUMP00000009234	Tax_Id=9606 Gene_Symbol=PRDX1 Peroxiredoxin-1	1478	1	25.6	0.11	1479	1	34.2	0.11	1480	1	33	0.04	1481	1	42.7	0.09
IPI:IPI00000875.7	|TREMBL:B4DTG2|ENSEMBL:ENSP00000367258	Tax_Id=9606 Gene_Symbol=EEF1G cDNA FLJ56389, highly similar to Elongation factor 1-gamma	1478	1	27.2	0.31	1479	1	46	0.41	1480	1	42.6	0.27	1481	1	43.5	0.31
IPI:IPI00001159.11	|SWISS-PROT:Q92616|TREMBL:B4DM32;E1NZA1|ENSEMBL:ENSP00000300648|REFSEQ:NP_006827|H-INV:HIT000042355	Tax_Id=9606 Gene_Symbol=GCN1L1 Translational activator GCN1	NA	NA	NA	NA	1479	1	1.3	0.04	1480	1	2.1	0.05	1481	1	6.3	0.17
IPI:IPI00001639.2	|SWISS-PROT:Q14974|TREMBL:B2RBR9;B7Z752|ENSEMBL:ENSP00000290158|REFSEQ:NP_002256|H-INV:HIT000193420|VEGA:OTTHUMP00000035030	Tax_Id=9606 Gene_Symbol=KPNB1 Importin subunit beta-1	1478	1	5.3	0.11	1479	1	5.8	0.04	1480	1	8.2	0.06	1481	1	6.8	0.08
IPI:IPI00001672.1	|TREMBL:Q9P1S2	Tax_Id=9606 Gene_Symbol=SUGT1 HDCMD34P	NA	NA	NA	NA	1479	0.9627	11.5	0.02	NA	NA	NA	NA	NA	NA	NA	NA
IPI:IPI00001676.9	|SWISS-PROT:Q8TAT6-2|ENSEMBL:ENSP00000363879	Tax_Id=9606 Gene_Symbol=NPLOC4 Isoform 2 of Nuclear protein localization protein 4 homolog	NA	NA	NA	NA	1479	1	71	1.59	1480	1	60.4	1.07	1481	1	60.2	0.56
IPI:IPI00001690.2	|SWISS-PROT:Q14999|TREMBL:B4DYZ0|ENSEMBL:ENSP00000265348|REFSEQ:NP_055595|H-INV:HIT000041884|VEGA:OTTHUMP00000016418	Tax_Id=9606 Gene_Symbol=CUL7 Cullin-7	NA	NA	NA	NA	NA	NA	NA	NA	NA	NA	NA	NA	1481	0.9925	1.1	0.02
IPI:IPI00001735.6	|SWISS-PROT:Q9Y618-1	Tax_Id=9606 Gene_Symbol=NCOR2 Isoform 1 of Nuclear receptor corepressor 2	NA	NA	NA	NA	NA	NA	NA	NA	NA	NA	NA	NA	1481	0.9371	11.1	0.02
IPI:IPI00001738.4	|SWISS-PROT:Q99567|TREMBL:B7Z5I6|ENSEMBL:ENSP00000225696|REFSEQ:NP_002523|H-INV:HIT000029529|VEGA:OTTHUMP00000125305	Tax_Id=9606 Gene_Symbol=NUP88 Nuclear pore complex protein Nup88	NA	NA	NA	NA	1479	1	10.1	0.09	1480	1	6.3	0.05	1481	1	10.1	0.06
IPI:IPI00002134.4	|SWISS-PROT:Q16401|TREMBL:A8K4T6|ENSEMBL:ENSP00000210313|REFSEQ:NP_005038|H-INV:HIT000036727|VEGA:OTTHUMP00000021990	Tax_Id=9606 Gene_Symbol=PSMD5 26S proteasome non-ATPase regulatory subunit 5	NA	NA	NA	NA	1479	0.978	2.2	0.04	1480	1	6.9	0.05	1481	1	18.4	0.05
IPI:IPI00002135.1	|SWISS-PROT:Q9Y6A5|TREMBL:Q2NKK4|ENSEMBL:ENSP00000326550|REFSEQ:NP_006333|H-INV:HIT000338432|VEGA:OTTHUMP00000113796	Tax_Id=9606 Gene_Symbol=TACC3 Transforming acidic coiled-coil-containing protein 3	1478	1	19.8	0.4	1479	1	7	0.07	1480	1	7.9	0.09	1481	0.9814	11.1	0.02
IPI:IPI00002186.5	|SWISS-PROT:Q9Y6D5|TREMBL:B3KMT7;B4DYN7;Q59FR3;Q86TH5|ENSEMBL:ENSP00000360985|REFSEQ:NP_006411|H-INV:HIT000066632|VEGA:OTTHUMP00000031231	Tax_Id=9606 Gene_Symbol=ARFGEF2 Brefeldin A-inhibited guanine nucleotide-exchange protein 2	NA	NA	NA	NA	NA	NA	NA	NA	1480	0.9903	2.8	0.02	NA	NA	NA	NA
IPI:IPI00002214.1	|SWISS-PROT:P52292|TREMBL:A8K7D9;Q53YE3;Q6NVW7;Q7Z726|ENSEMBL:ENSP00000332455;ENSP00000438483|REFSEQ:NP_002257|H-INV:HIT000284723	Tax_Id=9606 Gene_Symbol=KPNA2 Importin subunit alpha-2	1478	1	9.6	0.09	1479	1	13.8	0.07	1480	1	15.9	0.11	1481	1	30.6	0.18
IPI:IPI00002255.5	|SWISS-PROT:P50851-1|ENSEMBL:ENSP00000349629|REFSEQ:NP_006717|H-INV:HIT000074147|VEGA:OTTHUMP00000220232	Tax_Id=9606 Gene_Symbol=LRBA Isoform 1 of Lipopolysaccharide-responsive and beige-like anchor protein	NA	NA	NA	NA	1479	0.9916	10.9	0.02	1480	0.9912	10.9	0.02	1481	1	2	0.05
IPI:IPI00002313.3	|SWISS-PROT:Q9BWT7|TREMBL:Q17RA1|ENSEMBL:ENSP00000251973;ENSP00000384570|REFSEQ:NP_055365|H-INV:HIT000387112|VEGA:OTTHUMP00000197888;OTTHUMP00000197889	Tax_Id=9606 Gene_Symbol=CARD10 Caspase recruitment domain-containing protein 10	NA	NA	NA	NA	1479	0.9825	1.9	0.02	NA	NA	NA	NA	NA	NA	NA	NA
IPI:IPI00002349.2	|SWISS-PROT:Q7Z417|TREMBL:A1L3A7|ENSEMBL:ENSP00000225388|REFSEQ:NP_065823|H-INV:HIT000001036	Tax_Id=9606 Gene_Symbol=NUFIP2 Nuclear fragile X mental retardation-interacting protein 2	1478	1	7.8	0.08	NA	NA	NA	NA	NA	NA	NA	NA	NA	NA	NA	NA
IPI:IPI00002372.1	|SWISS-PROT:P28288-1|TREMBL:B4DZ22|ENSEMBL:ENSP00000359233|REFSEQ:NP_002849|H-INV:HIT000196464|VEGA:OTTHUMP00000012428	Tax_Id=9606 Gene_Symbol=ABCD3 Isoform 1 of ATP-binding cassette sub-family D member 3	NA	NA	NA	NA	NA	NA	NA	NA	1480	1	5.1	0.05	1481	1	6.8	0.05
IPI:IPI00002511.2	|SWISS-PROT:P18850|TREMBL:A8K383;Q59H30|ENSEMBL:ENSP00000356919|REFSEQ:NP_031374|H-INV:HIT000058452|VEGA:OTTHUMP00000025585	Tax_Id=9606 Gene_Symbol=ATF6 Cyclic AMP-dependent transcription factor ATF-6 alpha	NA	NA	NA	NA	NA	NA	NA	NA	NA	NA	NA	NA	1481	0.9917	1.8	0.02
IPI:IPI00002520.1	|SWISS-PROT:P34897|TREMBL:B4DJQ3;Q53ET4;Q5HYG8|ENSEMBL:ENSP00000333667|REFSEQ:NP_005403|H-INV:HIT000035537	Tax_Id=9606 Gene_Symbol=SHMT2 Serine hydroxymethyltransferase, mitochondrial	NA	NA	NA	NA	NA	NA	NA	NA	NA	NA	NA	NA	1481	0.9925	4.2	0.02
IPI:IPI00002549.1	|SWISS-PROT:Q9UJX6-1|TREMBL:B4DGH7;B4DJR9|ENSEMBL:ENSP00000314004|REFSEQ:NP_037498|H-INV:HIT000041573|VEGA:OTTHUMP00000022692	Tax_Id=9606 Gene_Symbol=ANAPC2 Isoform 1 of Anaphase-promoting complex subunit 2	NA	NA	NA	NA	NA	NA	NA	NA	NA	NA	NA	NA	1481	0.9925	1.8	0.02
IPI:IPI00002646.1	|SWISS-PROT:Q9UBK9|ENSEMBL:ENSP00000327797|REFSEQ:NP_004173|H-INV:HIT000068369|VEGA:OTTHUMP00000023226	Tax_Id=9606 Gene_Symbol=UXT Protein UXT	NA	NA	NA	NA	NA	NA	NA	NA	1480	0.9556	12	0.02	1481	0.9557	12	0.02
IPI:IPI00002790.3	|SWISS-PROT:Q9UBV2-1|TREMBL:Q3ZCU6|ENSEMBL:ENSP00000337053|REFSEQ:NP_005056|H-INV:HIT000058628	Tax_Id=9606 Gene_Symbol=SEL1L Isoform 1 of Protein sel-1 homolog 1	1478	1	12	0.06	NA	NA	NA	NA	NA	NA	NA	NA	NA	NA	NA	NA
IPI:IPI00002806.1	|SWISS-PROT:Q16514-1|ENSEMBL:ENSP00000263974;ENSP00000362930|REFSEQ:NP_001128690;NP_005635|H-INV:HIT000220496|VEGA:OTTHUMP00000003785;OTTHUMP00000003786	Tax_Id=9606 Gene_Symbol=TAF12 Isoform TAFII20 of Transcription initiation factor TFIID subunit 12	1478	0.9302	6.1	0.03	NA	NA	NA	NA	NA	NA	NA	NA	NA	NA	NA	NA
IPI:IPI00002894.2	|SWISS-PROT:P28340|ENSEMBL:ENSP00000406046|REFSEQ:NP_002682|H-INV:HIT000196429	Tax_Id=9606 Gene_Symbol=POLD1 DNA polymerase delta catalytic subunit	NA	NA	NA	NA	NA	NA	NA	NA	NA	NA	NA	NA	1481	0.9999	6.5	0.05
IPI:IPI00002966.2	|SWISS-PROT:P34932|TREMBL:B0AZS1;B0AZT0;B0AZU6;B4DH02;B4DIZ3;B4DN48;B4DSE8;B4DT47;B4DUS3;B4E0H6;B4E354;Q59GF8|ENSEMBL:ENSP00000302961|REFSEQ:NP_002145|H-INV:HIT000058763|VEGA:OTTHUMP00000159262	Tax_Id=9606 Gene_Symbol=HSPA4 Heat shock 70 kDa protein 4	NA	NA	NA	NA	NA	NA	NA	NA	1480	0.9138	1.9	0.02	1481	1	8.5	0.05
IPI:IPI00002970.1	|SWISS-PROT:Q16585|TREMBL:Q5U0N0;Q6IBJ4|ENSEMBL:ENSP00000370839|REFSEQ:NP_000223|H-INV:HIT000219125|VEGA:OTTHUMP00000158880	Tax_Id=9606 Gene_Symbol=SGCB Beta-sarcoglycan	NA	NA	NA	NA	NA	NA	NA	NA	NA	NA	NA	NA	1481	0.9426	8.9	0.02
IPI:IPI00003128.1	|SWISS-PROT:O15460-1|TREMBL:Q5HYD8|ENSEMBL:ENSP00000166534;ENSP00000368398;ENSP00000384999|REFSEQ:NP_001136071;NP_004190|VEGA:OTTHUMP00000065966;OTTHUMP00000065968	Tax_Id=9606 Gene_Symbol=P4HA2 Isoform IIb of Prolyl 4-hydroxylase subunit alpha-2	NA	NA	NA	NA	NA	NA	NA	NA	NA	NA	NA	NA	1481	0.9917	3.6	0.02
IPI:IPI00003217.3	|SWISS-PROT:Q99436|TREMBL:B2RAQ9;E9KL30;Q6IBT1;Q86U62|ENSEMBL:ENSP00000259457|REFSEQ:NP_002790|H-INV:HIT000101415|VEGA:OTTHUMP00000022798	Tax_Id=9606 Gene_Symbol=PSMB7 Proteasome subunit beta type-7	1478	1	8.3	0.09	1479	1	30.7	0.13	1480	1	63.2	0.31	1481	1	56.3	0.24
IPI:IPI00003309.4	|SWISS-PROT:P52434|ENSEMBL:ENSP00000296223;ENSP00000392913|REFSEQ:NP_006223|H-INV:HIT000269722|VEGA:OTTHUMP00000210505	Tax_Id=9606 Gene_Symbol=POLR2H DNA-directed RNA polymerases I, II, and III subunit RPABC3	NA	NA	NA	NA	NA	NA	NA	NA	1480	0.9886	23.7	0.02	NA	NA	NA	NA
IPI:IPI00003362.3	|SWISS-PROT:P11021|ENSEMBL:ENSP00000324173|REFSEQ:NP_005338|H-INV:HIT000038771|VEGA:OTTHUMP00000022124	Tax_Id=9606 Gene_Symbol=HSPA5 78 kDa glucose-regulated protein	1478	1	17.6	0.19	1479	1	40.7	0.79	1480	1	40.8	0.51	1481	1	40.2	0.49
IPI:IPI00003386.3	|SWISS-PROT:P62877|ENSEMBL:ENSP00000216225|REFSEQ:NP_055063|VEGA:OTTHUMP00000199764	Tax_Id=9606 Gene_Symbol=RBX1 E3 ubiquitin-protein ligase RBX1	NA	NA	NA	NA	1479	1	32.4	0.04	1480	1	32.4	0.06	1481	0.9467	19.4	0.02
IPI:IPI00003420.1	|SWISS-PROT:Q15555-1|ENSEMBL:ENSP00000300249|REFSEQ:NP_055083|H-INV:HIT000033142|VEGA:OTTHUMP00000163373	Tax_Id=9606 Gene_Symbol=MAPRE2 Isoform 1 of Microtubule-associated protein RP/EB family member 2	NA	NA	NA	NA	1479	0.9519	4.6	0.02	NA	NA	NA	NA	1481	0.977	4.6	0.02
IPI:IPI00003431.1	|SWISS-PROT:Q16659|TREMBL:B2R945;B5BU65|ENSEMBL:ENSP00000261845|REFSEQ:NP_002739|H-INV:HIT000306437|VEGA:OTTHUMP00000162717	Tax_Id=9606 Gene_Symbol=MAPK6 Mitogen-activated protein kinase 6	NA	NA	NA	NA	1479	0.9885	3	0.02	NA	NA	NA	NA	1481	0.9606	3	0.02
IPI:IPI00003442.3	|SWISS-PROT:Q16665-1|TREMBL:B4DS34;D0VY79|ENSEMBL:ENSP00000338018|REFSEQ:NP_001521|H-INV:HIT000035850|VEGA:OTTHUMP00000179061	Tax_Id=9606 Gene_Symbol=HIF1A Isoform 1 of Hypoxia-inducible factor 1-alpha	NA	NA	NA	NA	NA	NA	NA	NA	1480	1	8.3	0.09	1481	1	7.6	0.08
IPI:IPI00003443.3	|SWISS-PROT:Q16666-1|ENSEMBL:ENSP00000295809	Tax_Id=9606 Gene_Symbol=IFI16 Isoform 1 of Gamma-interferon-inducible protein 16	NA	NA	NA	NA	1479	0.9291	12.6	0.02	NA	NA	NA	NA	1481	0.9557	12.6	0.02
IPI:IPI00003445.1	|SWISS-PROT:Q16667-1|ENSEMBL:ENSP00000335357|REFSEQ:NP_005183|H-INV:HIT000023483|VEGA:OTTHUMP00000178991	Tax_Id=9606 Gene_Symbol=CDKN3 Isoform 1 of Cyclin-dependent kinase inhibitor 3	NA	NA	NA	NA	NA	NA	NA	NA	NA	NA	NA	NA	1481	0.988	7.8	0.02
IPI:IPI00003479.3	|SWISS-PROT:P28482|TREMBL:Q1HBJ4;Q499G7|ENSEMBL:ENSP00000215832;ENSP00000381803|REFSEQ:NP_002736;NP_620407|H-INV:HIT000300855|VEGA:OTTHUMP00000028754;OTTHUMP00000174492	Tax_Id=9606 Gene_Symbol=MAPK1 Mitogen-activated protein kinase 1	NA	NA	NA	NA	1479	0.9885	3	0.02	NA	NA	NA	NA	1481	0.9606	3	0.02
IPI:IPI00003519.1	|SWISS-PROT:Q15029|TREMBL:A8KAP3;Q6IBM8|ENSEMBL:ENSP00000392094|REFSEQ:NP_004238|H-INV:HIT000042172	Tax_Id=9606 Gene_Symbol=EFTUD2 116 kDa U5 small nuclear ribonucleoprotein component	NA	NA	NA	NA	1479	0.9923	2.8	0.04	1480	0.9987	3.8	0.03	1481	1	6.1	0.04
IPI:IPI00003565.1	|SWISS-PROT:O75832|TREMBL:Q5U0B2|ENSEMBL:ENSP00000217958|REFSEQ:NP_002805|H-INV:HIT000101791|VEGA:OTTHUMP00000023827	Tax_Id=9606 Gene_Symbol=PSMD10 26S proteasome non-ATPase regulatory subunit 10	NA	NA	NA	NA	NA	NA	NA	NA	NA	NA	NA	NA	1481	0.988	13.9	0.02
IPI:IPI00003566.3	|SWISS-PROT:Q86YM7-1|TREMBL:Q53F18;Q5U5K4|ENSEMBL:ENSP00000334382|REFSEQ:NP_004263|H-INV:HIT000037145|VEGA:OTTHUMP00000165782	Tax_Id=9606 Gene_Symbol=HOMER1 Isoform 1 of Homer protein homolog 1	1478	1	20.1	0.13	NA	NA	NA	NA	NA	NA	NA	NA	NA	NA	NA	NA
IPI:IPI00003588.1	|SWISS-PROT:O43324|ENSEMBL:ENSP00000369038|REFSEQ:NP_004271|H-INV:HIT000032350|VEGA:OTTHUMP00000016008	Tax_Id=9606 Gene_Symbol=EEF1E1 Eukaryotic translation elongation factor 1 epsilon-1	NA	NA	NA	NA	NA	NA	NA	NA	NA	NA	NA	NA	1481	0.9185	15.4	0.02
IPI:IPI00003627.1	|SWISS-PROT:O96019-1|TREMBL:Q53FS0;Q6FI97|ENSEMBL:ENSP00000397552|REFSEQ:NP_004292|H-INV:HIT000023521|VEGA:OTTHUMP00000212444	Tax_Id=9606 Gene_Symbol=ACTL6A Isoform 1 of Actin-like protein 6A	NA	NA	NA	NA	NA	NA	NA	NA	NA	NA	NA	NA	1481	1	7.8	0.03
IPI:IPI00003704.4	|SWISS-PROT:Q9BWF3-1|TREMBL:A8K9U0|ENSEMBL:ENSP00000309166;ENSP00000386561;ENSP00000386894;ENSP00000425446;ENSP00000425760|REFSEQ:NP_002887|H-INV:HIT000296642|VEGA:OTTHUMP00000205224;OTTHUMP0000020522	Tax_Id=9606 Gene_Symbol=RBM4;RBM14;RBM14-RBM4 Isoform 1 of RNA-binding protein 4	1478	1	21.4	0.12	NA	NA	NA	NA	1480	0.9962	15.8	0.03	1481	1	17.6	0.06
IPI:IPI00003793.1	|SWISS-PROT:Q9Y2U9-1|ENSEMBL:ENSP00000298307|REFSEQ:NP_055130|H-INV:HIT000012912|VEGA:OTTHUMP00000178966	Tax_Id=9606 Gene_Symbol=KLHDC2 Isoform 1 of Kelch domain-containing protein 2	NA	NA	NA	NA	1479	1	13.7	0.04	1480	1	15	0.04	NA	NA	NA	NA
IPI:IPI00003815.3	|SWISS-PROT:P52565|ENSEMBL:ENSP00000269321;ENSP00000441348|REFSEQ:NP_001172006;NP_004300|H-INV:HIT000032478	Tax_Id=9606 Gene_Symbol=ARHGDIA Rho GDP-dissociation inhibitor 1	NA	NA	NA	NA	1479	1	36.2	0.05	NA	NA	NA	NA	1481	0.9713	10.6	0.02
IPI:IPI00003848.1	|SWISS-PROT:Q9UDY4|TREMBL:B4DNN2;Q59E89|ENSEMBL:ENSP00000359799|REFSEQ:NP_008965|H-INV:HIT000051216|VEGA:OTTHUMP00000038541	Tax_Id=9606 Gene_Symbol=DNAJB4 DnaJ homolog subfamily B member 4	NA	NA	NA	NA	1479	1	30.9	0.2	1480	1	30.6	0.13	1481	1	21.7	0.06
IPI:IPI00003865.1	|SWISS-PROT:P11142-1|TREMBL:B3KTV0;B4E1Q1;Q53GZ6;Q96IS6|ENSEMBL:ENSP00000227378;ENSP00000432083;ENSP00000437125|REFSEQ:NP_006588|H-INV:HIT000037619|VEGA:OTTHUMP00000231743;OTTHUMP00000231745;OTTHUMP00	Tax_Id=9606 Gene_Symbol=HSPA8 Isoform 1 of Heat shock cognate 71 kDa protein	1478	1	24.3	0.35	1479	1	71.8	2.82	1480	1	69.5	2.37	1481	1	65.6	1.38
IPI:IPI00003881.5	|SWISS-PROT:P52597|ENSEMBL:ENSP00000338477;ENSP00000348345;ENSP00000349573;ENSP00000400433;ENSP00000438061|REFSEQ:NP_001091674;NP_001091675;NP_001091676;NP_001091677;NP_001091678;NP_004957|H-INV:HIT00	Tax_Id=9606 Gene_Symbol=HNRNPF Heterogeneous nuclear ribonucleoprotein F	1478	0.9998	13	0.05	1479	1	10.7	0.04	1480	1	23.1	0.09	1481	1	36.7	0.15
IPI:IPI00003918.6	|SWISS-PROT:P36578|TREMBL:B4DFI6;Q53G74;Q59GY2|ENSEMBL:ENSP00000311430|REFSEQ:NP_000959|H-INV:HIT000304287|VEGA:OTTHUMP00000164249	Tax_Id=9606 Gene_Symbol=RPL4 60S ribosomal protein L4	1478	1	30	0.34	1479	1	18.8	0.15	1480	1	15.9	0.13	1481	1	20.6	0.09
IPI:IPI00003919.1	|SWISS-PROT:Q16769-1|TREMBL:Q53TR4|ENSEMBL:ENSP00000344829|REFSEQ:NP_036545|H-INV:HIT000053239|VEGA:OTTHUMP00000126955	Tax_Id=9606 Gene_Symbol=QPCT Isoform 1 of Glutaminyl-peptide cyclotransferase	NA	NA	NA	NA	1479	0.9908	3.8	0.02	1480	0.9048	3.8	0.02	1481	0.967	3.8	0.02
IPI:IPI00003925.6	|SWISS-PROT:P11177-1|ENSEMBL:ENSP00000307241|REFSEQ:NP_000916|H-INV:HIT000384751|VEGA:OTTHUMP00000214202	Tax_Id=9606 Gene_Symbol=PDHB Isoform 1 of Pyruvate dehydrogenase E1 component subunit beta, mitochondrial	1478	0.9819	3.2	0.03	NA	NA	NA	NA	NA	NA	NA	NA	NA	NA	NA	NA
IPI:IPI00003928.1	|SWISS-PROT:P28562|TREMBL:B4DRR4|ENSEMBL:ENSP00000239223|REFSEQ:NP_004408|H-INV:HIT000039558|VEGA:OTTHUMP00000216442	Tax_Id=9606 Gene_Symbol=DUSP1 Dual specificity protein phosphatase 1	NA	NA	NA	NA	NA	NA	NA	NA	NA	NA	NA	NA	1481	1	19.2	0.05
IPI:IPI00003935.6	|SWISS-PROT:Q16778|ENSEMBL:ENSP00000358151|REFSEQ:NP_003519|H-INV:HIT000263353|VEGA:OTTHUMP00000013920	Tax_Id=9606 Gene_Symbol=HIST2H2BE Histone H2B type 2-E	1478	0.9842	7.9	0.03	NA	NA	NA	NA	NA	NA	NA	NA	1481	0.9925	11.9	0.02
IPI:IPI00003964.4	|SWISS-PROT:Q93008-1|TREMBL:D3DWB6;Q59EZ5;Q6P468;Q86X58|ENSEMBL:ENSP00000367558|REFSEQ:NP_001034680|H-INV:HIT000325069|VEGA:OTTHUMP00000023142	Tax_Id=9606 Gene_Symbol=USP9X Isoform 2 of Probable ubiquitin carboxyl-terminal hydrolase FAF-X	NA	NA	NA	NA	1479	0.9359	1.4	0.02	1480	0.9903	1.5	0.02	1481	1	1.4	0.03
IPI:IPI00003965.5	|SWISS-PROT:Q93009|TREMBL:B7Z855|ENSEMBL:ENSP00000343535|REFSEQ:NP_003461|H-INV:HIT000327987	Tax_Id=9606 Gene_Symbol=USP7 Ubiquitin carboxyl-terminal hydrolase 7	NA	NA	NA	NA	1479	0.9999	5.6	0.04	1480	1	5.5	0.05	1481	1	10.8	0.06
IPI:IPI00004068.3	|SWISS-PROT:Q93074-3|ENSEMBL:ENSP00000363215|VEGA:OTTHUMP00000023490	Tax_Id=9606 Gene_Symbol=MED12 Isoform 3 of Mediator of RNA polymerase II transcription subunit 12	NA	NA	NA	NA	1479	1	2.3	0.05	1480	0.9903	0.9	0.02	1481	1	1.9	0.03
IPI:IPI00004092.2	|SWISS-PROT:Q93084-1|ENSEMBL:ENSP00000301387|REFSEQ:NP_777615	Tax_Id=9606 Gene_Symbol=ATP2A3 Isoform SERCA3B of Sarcoplasmic/endoplasmic reticulum calcium ATPase 3	NA	NA	NA	NA	NA	NA	NA	NA	NA	NA	NA	NA	1481	1	2.8	0.03
IPI:IPI00004294.4	|SWISS-PROT:Q15327|TREMBL:A8K4J5;Q05DQ9|ENSEMBL:ENSP00000360762|REFSEQ:NP_055206|H-INV:HIT000038394|VEGA:OTTHUMP00000020084	Tax_Id=9606 Gene_Symbol=ANKRD1 Ankyrin repeat domain-containing protein 1	NA	NA	NA	NA	NA	NA	NA	NA	NA	NA	NA	NA	1481	0.9426	4.1	0.02
IPI:IPI00004341.8	|SWISS-PROT:Q9UF56-1|ENSEMBL:ENSP00000437464|REFSEQ:NP_001156787	Tax_Id=9606 Gene_Symbol=FBXL17 Isoform 1 of F-box/LRR-repeat protein 17	NA	NA	NA	NA	NA	NA	NA	NA	1480	0.9877	5	0.04	NA	NA	NA	NA
IPI:IPI00004353.1	|SWISS-PROT:P52657|TREMBL:B2R506|ENSEMBL:ENSP00000379372;ENSP00000379373;ENSP00000379375|REFSEQ:NP_004483|H-INV:HIT000029490|VEGA:OTTHUMP00000163600;OTTHUMP00000196512;OTTHUMP00000196515	Tax_Id=9606 Gene_Symbol=GTF2A2 Transcription initiation factor IIA subunit 2	NA	NA	NA	NA	NA	NA	NA	NA	NA	NA	NA	NA	1481	0.9925	21.6	0.03
IPI:IPI00004506.3	|SWISS-PROT:Q9NXV2|ENSEMBL:ENSP00000301738|REFSEQ:NP_061865|H-INV:HIT000002522|VEGA:OTTHUMP00000159182	Tax_Id=9606 Gene_Symbol=KCTD5 BTB/POZ domain-containing protein KCTD5	1478	1	24.8	0.14	NA	NA	NA	NA	NA	NA	NA	NA	1481	1	19.2	0.06
IPI:IPI00004534.5	|SWISS-PROT:O15067|TREMBL:A8K8N7;A8K9T9;B4DJ26|ENSEMBL:ENSP00000313490|REFSEQ:NP_036525|H-INV:HIT000000067|VEGA:OTTHUMP00000135330	Tax_Id=9606 Gene_Symbol=PFAS Phosphoribosylformylglycinamidine synthase	NA	NA	NA	NA	NA	NA	NA	NA	1480	0.9834	1.3	0.02	1481	0.9705	1.3	0.02
IPI:IPI00004795.1	|SWISS-PROT:P54105|ENSEMBL:ENSP00000433919;ENSP00000434311|REFSEQ:NP_001284|H-INV:HIT000324464|VEGA:OTTHUMP00000228612;OTTHUMP00000228845	Tax_Id=9606 Gene_Symbol=CLNS1A Methylosome subunit pICln	1478	1	55.1	0.18	1479	1	58.7	0.21	1480	1	58.7	0.12	1481	1	58.7	0.11
IPI:IPI00004839.1	|SWISS-PROT:P46109|ENSEMBL:ENSP00000346300;ENSP00000396646|REFSEQ:NP_005198|H-INV:HIT000091232|VEGA:OTTHUMP00000198538;OTTHUMP00000198539	Tax_Id=9606 Gene_Symbol=CRKL Crk-like protein	1478	1	10.2	0.06	NA	NA	NA	NA	NA	NA	NA	NA	1481	1	9.2	0.03
IPI:IPI00004845.4	|SWISS-PROT:Q9UFN0|TREMBL:B4DW81|ENSEMBL:ENSP00000363899|REFSEQ:NP_056284|H-INV:HIT000032534|VEGA:OTTHUMP00000021828	Tax_Id=9606 Gene_Symbol=NIPSNAP3A Protein NipSnap homolog 3A	NA	NA	NA	NA	NA	NA	NA	NA	1480	0.9903	5.3	0.02	NA	NA	NA	NA
IPI:IPI00004860.2	|SWISS-PROT:P54136-1|TREMBL:B4DXW6|ENSEMBL:ENSP00000231572|REFSEQ:NP_002878|H-INV:HIT000029710|VEGA:OTTHUMP00000160962	Tax_Id=9606 Gene_Symbol=RARS Isoform Complexed of Arginyl-tRNA synthetase, cytoplasmic	1478	1	22.3	0.29	1479	1	11.6	0.11	1480	1	7	0.09	1481	1	9.8	0.1
IPI:IPI00004968.1	|SWISS-PROT:Q9UMS4|ENSEMBL:ENSP00000227524|REFSEQ:NP_055317|H-INV:HIT000244630|VEGA:OTTHUMP00000236892	Tax_Id=9606 Gene_Symbol=PRPF19 Pre-mRNA-processing factor 19	1478	1	9.9	0.14	1479	0.9825	14.4	0.02	NA	NA	NA	NA	NA	NA	NA	NA
IPI:IPI00005050.1	|SWISS-PROT:O60783|TREMBL:B2R4A5;Q96Q61|ENSEMBL:ENSP00000420714|REFSEQ:NP_071383|H-INV:HIT000250085|VEGA:OTTHUMP00000032803	Tax_Id=9606 Gene_Symbol=MRPS14 28S ribosomal protein S14, mitochondrial	1478	0.9507	10.2	0.03	NA	NA	NA	NA	NA	NA	NA	NA	NA	NA	NA	NA
IPI:IPI00005154.1	|SWISS-PROT:Q08945|ENSEMBL:ENSP00000278412|REFSEQ:NP_003137|H-INV:HIT000196643|VEGA:OTTHUMP00000234768	Tax_Id=9606 Gene_Symbol=SSRP1 FACT complex subunit SSRP1	1478	0.9998	3.4	0.05	NA	NA	NA	NA	NA	NA	NA	NA	NA	NA	NA	NA
IPI:IPI00005159.3	|SWISS-PROT:P61160|TREMBL:Q8IY98|ENSEMBL:ENSP00000260641|REFSEQ:NP_005713|VEGA:OTTHUMP00000159937	Tax_Id=9606 Gene_Symbol=ACTR2 Actin-related protein 2	NA	NA	NA	NA	NA	NA	NA	NA	NA	NA	NA	NA	1481	0.9778	3.6	0.02
IPI:IPI00005160.3	|SWISS-PROT:O15143|TREMBL:A4D275|ENSEMBL:ENSP00000252725;ENSP00000389631|REFSEQ:NP_005711|H-INV:HIT000279989|VEGA:OTTHUMP00000206018;OTTHUMP00000206020	Tax_Id=9606 Gene_Symbol=ARPC1B;ARPC1A Actin-related protein 2/3 complex subunit 1B	NA	NA	NA	NA	1479	0.9449	5.1	0.02	NA	NA	NA	NA	1481	0.9917	5.1	0.03
IPI:IPI00005179.1	|SWISS-PROT:O15160-1|TREMBL:E9PBA4;Q5JTE0;Q96HT3|ENSEMBL:ENSP00000361465|REFSEQ:NP_976035|VEGA:OTTHUMP00000016470	Tax_Id=9606 Gene_Symbol=POLR1C Isoform 1 of DNA-directed RNA polymerases I and III subunit RPAC1	NA	NA	NA	NA	NA	NA	NA	NA	1480	0.9903	6.1	0.06	1481	1	10.8	0.03
IPI:IPI00005198.2	|SWISS-PROT:Q12905|TREMBL:B4DY09;F4ZW62;F4ZW63;Q53FG3|ENSEMBL:ENSP00000355011|REFSEQ:NP_004506|H-INV:HIT000272623|VEGA:OTTHUMP00000035158	Tax_Id=9606 Gene_Symbol=ILF2 Interleukin enhancer-binding factor 2	1478	1	8.2	0.11	NA	NA	NA	NA	1480	1	32.2	0.04	1481	1	16.4	0.06
IPI:IPI00005260.4	|SWISS-PROT:Q14997-1|ENSEMBL:ENSP00000384211|REFSEQ:NP_055429|H-INV:HIT000042226|VEGA:OTTHUMP00000200663	Tax_Id=9606 Gene_Symbol=PSME4 Isoform 1 of Proteasome activator complex subunit 4	NA	NA	NA	NA	NA	NA	NA	NA	1480	1	8	0.14	1481	1	10.4	0.18
IPI:IPI00005492.2	|SWISS-PROT:P61964|ENSEMBL:ENSP00000351446;ENSP00000401889|REFSEQ:NP_060058;NP_438172|H-INV:HIT000030536|VEGA:OTTHUMP00000162494	Tax_Id=9606 Gene_Symbol=WDR5 WD repeat-containing protein 5	1478	1	6.9	0.06	NA	NA	NA	NA	NA	NA	NA	NA	NA	NA	NA	NA
IPI:IPI00005511.1	|SWISS-PROT:Q7RTV0|ENSEMBL:ENSP00000216252|REFSEQ:NP_116147|H-INV:HIT000033145|VEGA:OTTHUMP00000198827	Tax_Id=9606 Gene_Symbol=PHF5A PHD finger-like domain-containing protein 5A	1478	1	22.7	0.06	NA	NA	NA	NA	NA	NA	NA	NA	1481	0.9925	11.8	0.02
IPI:IPI00005537.3	|TREMBL:B4DLN1|ENSEMBL:ENSP00000439565	Tax_Id=9606 Gene_Symbol=SLC25A10 cDNA FLJ60124, highly similar to Mitochondrial dicarboxylate carrier	1478	1	11.6	0.06	NA	NA	NA	NA	NA	NA	NA	NA	NA	NA	NA	NA
IPI:IPI00005613.3	|SWISS-PROT:Q01081|TREMBL:B5BU08;Q7Z780|ENSEMBL:ENSP00000291552|REFSEQ:NP_006749|H-INV:HIT000196945|VEGA:OTTHUMP00000109423	Tax_Id=9606 Gene_Symbol=U2AF1 Splicing factor U2AF 35 kDa subunit	1478	1	15.6	0.06	NA	NA	NA	NA	1480	0.9999	15.6	0.03	1481	0.9925	10.8	0.02
IPI:IPI00005614.6	|SWISS-PROT:Q01082-1|TREMBL:B2ZZ89;B4DIF8;D6W5C0|ENSEMBL:ENSP00000349259|REFSEQ:NP_003119|H-INV:HIT000196936|VEGA:OTTHUMP00000165176	Tax_Id=9606 Gene_Symbol=SPTBN1 Isoform Long of Spectrin beta chain, brain 1	1478	1	2.6	0.1	NA	NA	NA	NA	NA	NA	NA	NA	NA	NA	NA	NA
IPI:IPI00005657.1	|SWISS-PROT:O15212|TREMBL:Q5STK2|ENSEMBL:ENSP00000363734;ENSP00000363735;ENSP00000363738;ENSP00000372694;ENSP00000378563;ENSP00000382314;ENSP00000382316;ENSP00000395462;ENSP00000398171;ENSP00000400152	Tax_Id=9606 Gene_Symbol=PFDN6 Prefoldin subunit 6	1478	0.9699	9.3	0.03	NA	NA	NA	NA	NA	NA	NA	NA	NA	NA	NA	NA
IPI:IPI00005658.3	|SWISS-PROT:P11441|ENSEMBL:ENSP00000358674|REFSEQ:NP_055050|H-INV:HIT000292084|VEGA:OTTHUMP00000015407	Tax_Id=9606 Gene_Symbol=UBL4A Ubiquitin-like protein 4A	NA	NA	NA	NA	1479	1	38.2	0.11	1480	1	52.9	0.13	1481	1	40.1	0.08
IPI:IPI00005685.2	|SWISS-PROT:Q8ND90|TREMBL:Q6IAP2|ENSEMBL:ENSP00000318914|REFSEQ:NP_006020|H-INV:HIT000077353|VEGA:OTTHUMP00000240353	Tax_Id=9606 Gene_Symbol=PNMA1 Paraneoplastic antigen Ma1	NA	NA	NA	NA	NA	NA	NA	NA	1480	0.9894	4.2	0.02	NA	NA	NA	NA
IPI:IPI00005688.2	|SWISS-PROT:O15231-1|ENSEMBL:ENSP00000359291|REFSEQ:NP_009081|H-INV:HIT000386223|VEGA:OTTHUMP00000226014	Tax_Id=9606 Gene_Symbol=ZNF185 Isoform 1 of Zinc finger protein 185	NA	NA	NA	NA	NA	NA	NA	NA	NA	NA	NA	NA	1481	0.9069	3.4	0.02
IPI:IPI00005692.1	|SWISS-PROT:O15235|ENSEMBL:ENSP00000308845;ENSP00000384579;ENSP00000384952|REFSEQ:NP_066930;NP_203526;NP_203527|H-INV:HIT000258917	Tax_Id=9606 Gene_Symbol=MRPS12 28S ribosomal protein S12, mitochondrial	1478	0.9786	8.7	0.03	NA	NA	NA	NA	1480	0.9307	8.7	0.02	1481	0.9494	8.7	0.02
IPI:IPI00005705.1	|SWISS-PROT:P36873-1|ENSEMBL:ENSP00000335084|REFSEQ:NP_002701|H-INV:HIT000323407	Tax_Id=9606 Gene_Symbol=PPP1CC Isoform Gamma-1 of Serine/threonine-protein phosphatase PP1-gamma catalytic subunit	NA	NA	NA	NA	1479	0.9916	5.3	0.02	NA	NA	NA	NA	NA	NA	NA	NA
IPI:IPI00005715.5	|SWISS-PROT:O95155-1|ENSEMBL:ENSP00000343001|REFSEQ:NP_001099032|H-INV:HIT000063710|VEGA:OTTHUMP00000001726	Tax_Id=9606 Gene_Symbol=UBE4B Isoform 1 of Ubiquitin conjugation factor E4 B	NA	NA	NA	NA	1479	0.984	1.4	0.02	1480	1	7.9	0.09	1481	1	5	0.05
IPI:IPI00005728.2	|TREMBL:Q6IBJ7;Q9P0H9|ENSEMBL:ENSP00000396797	Tax_Id=9606 Gene_Symbol=RER1 Uncharacterized protein	NA	NA	NA	NA	NA	NA	NA	NA	NA	NA	NA	NA	1481	0.9917	16.2	0.02
IPI:IPI00005737.1	|SWISS-PROT:O15260-1|TREMBL:B7Z8F3|ENSEMBL:ENSP00000361057|REFSEQ:NP_149351|H-INV:HIT000056608|VEGA:OTTHUMP00000022476	Tax_Id=9606 Gene_Symbol=SURF4 Isoform 1 of Surfeit locus protein 4	NA	NA	NA	NA	1479	0.9091	14.1	0.02	1480	0.9912	14.1	0.02	1481	0.9925	14.1	0.02
IPI:IPI00005745.1	|SWISS-PROT:O15269|TREMBL:B4DR90;Q59EQ4;Q6NUL7|ENSEMBL:ENSP00000262554|REFSEQ:NP_006406|H-INV:HIT000273352|VEGA:OTTHUMP00000022810	Tax_Id=9606 Gene_Symbol=SPTLC1 Serine palmitoyltransferase 1	NA	NA	NA	NA	1479	1	24.5	0.04	1480	0.9912	12.6	0.05	1481	1	24.5	0.05
IPI:IPI00005769.1	|SWISS-PROT:O15287|TREMBL:Q53XM5|ENSEMBL:ENSP00000367910|REFSEQ:NP_004620|H-INV:HIT000244166|VEGA:OTTHUMP00000021319	Tax_Id=9606 Gene_Symbol=FANCG Fanconi anemia group G protein	NA	NA	NA	NA	NA	NA	NA	NA	NA	NA	NA	NA	1481	0.9925	16	0.02
IPI:IPI00005780.3	|SWISS-PROT:O15294-1|TREMBL:B4DTL6|ENSEMBL:ENSP00000362824|REFSEQ:NP_858058|H-INV:HIT000027997|VEGA:OTTHUMP00000032154	Tax_Id=9606 Gene_Symbol=OGT Isoform 3 of UDP-N-acetylglucosamine--peptide N-acetylglucosaminyltransferase 110 kDa subunit	1478	0.9999	5.6	0.05	1479	0.9999	3.4	0.07	1480	0.9912	9.5	0.02	1481	1	6.4	0.08
IPI:IPI00005791.1	|SWISS-PROT:O14777|TREMBL:A8K031;Q05DQ6|ENSEMBL:ENSP00000261597|REFSEQ:NP_006092|H-INV:HIT000051441|VEGA:OTTHUMP00000162206	Tax_Id=9606 Gene_Symbol=NDC80 Kinetochore protein NDC80 homolog	NA	NA	NA	NA	NA	NA	NA	NA	1480	0.9816	2.7	0.02	NA	NA	NA	NA
IPI:IPI00005792.2	|SWISS-PROT:Q86U42-1|ENSEMBL:ENSP00000216727|REFSEQ:NP_004634|H-INV:HIT000035131|VEGA:OTTHUMP00000164596	Tax_Id=9606 Gene_Symbol=PABPN1 Isoform 1 of Polyadenylate-binding protein 2	1478	1	21.9	0.06	NA	NA	NA	NA	NA	NA	NA	NA	NA	NA	NA	NA
IPI:IPI00005826.2	|SWISS-PROT:O95714|TREMBL:A8KAQ8|ENSEMBL:ENSP00000261609|REFSEQ:NP_004658|H-INV:HIT000065843|VEGA:OTTHUMP00000159564	Tax_Id=9606 Gene_Symbol=HERC2 E3 ubiquitin-protein ligase HERC2	NA	NA	NA	NA	NA	NA	NA	NA	1480	0.9988	0.4	0.02	1481	1	1	0.06
IPI:IPI00005904.3	|SWISS-PROT:Q9UHI6|TREMBL:Q8IYV2;Q8NEH0;Q8TDR3|ENSEMBL:ENSP00000358716|REFSEQ:NP_009135|H-INV:HIT000051263|VEGA:OTTHUMP00000013738	Tax_Id=9606 Gene_Symbol=DDX20 Probable ATP-dependent RNA helicase DDX20	NA	NA	NA	NA	NA	NA	NA	NA	1480	0.9886	1.3	0.02	1481	1	4.4	0.05
IPI:IPI00005969.3	|SWISS-PROT:P52907|TREMBL:A8K0T9|ENSEMBL:ENSP00000263168|REFSEQ:NP_006126|H-INV:HIT000057385|VEGA:OTTHUMP00000013512	Tax_Id=9606 Gene_Symbol=CAPZA1 F-actin-capping protein subunit alpha-1	1478	0.9312	8.1	0.03	1479	1	11.5	0.07	1480	1	17.8	0.07	1481	1	39.9	0.13
IPI:IPI00005979.2	|SWISS-PROT:Q9UI10-1|TREMBL:Q9HBP7|ENSEMBL:ENSP00000233552|REFSEQ:NP_001029288|H-INV:HIT000277179|VEGA:OTTHUMP00000200797	Tax_Id=9606 Gene_Symbol=EIF2B4 Isoform 1 of Translation initiation factor eIF-2B subunit delta	1478	1	20.5	0.25	NA	NA	NA	NA	NA	NA	NA	NA	NA	NA	NA	NA
IPI:IPI00006038.5	|SWISS-PROT:P52948-1	Tax_Id=9606 Gene_Symbol=NUP98 Isoform 1 of Nuclear pore complex protein Nup98-Nup96	NA	NA	NA	NA	1479	1	21.6	0.22	1480	1	9.2	0.13	1481	1	7.5	0.07
IPI:IPI00006050.4	|SWISS-PROT:Q9Y4C2-1|TREMBL:B4DST7|ENSEMBL:ENSP00000419235|REFSEQ:NP_055534|VEGA:OTTHUMP00000212429	Tax_Id=9606 Gene_Symbol=FAM115A Isoform 1 of Protein FAM115A	NA	NA	NA	NA	1479	1	19.4	0.33	1480	1	18.1	0.22	1481	1	15.7	0.18
IPI:IPI00006099.1	|SWISS-PROT:Q14692|ENSEMBL:ENSP00000363642|REFSEQ:NP_055568|H-INV:HIT000042324|VEGA:OTTHUMP00000019477	Tax_Id=9606 Gene_Symbol=BMS1 Ribosome biogenesis protein BMS1 homolog	1478	1	7.6	0.24	NA	NA	NA	NA	NA	NA	NA	NA	NA	NA	NA	NA
IPI:IPI00006170.2	|SWISS-PROT:O15360-1|TREMBL:A0PJU8;B4DRI7;Q0VAP3;Q86U55|ENSEMBL:ENSP00000373952|REFSEQ:NP_000126|H-INV:HIT000325184	Tax_Id=9606 Gene_Symbol=FANCA Isoform 1 of Fanconi anemia group A protein	NA	NA	NA	NA	NA	NA	NA	NA	1480	1	4.8	0.05	1481	1	2.1	0.03
IPI:IPI00006181.1	|SWISS-PROT:O15371|TREMBL:B4E1K8|ENSEMBL:ENSP00000216190;ENSP00000385812|REFSEQ:NP_003744|H-INV:HIT000281442|VEGA:OTTHUMP00000197900;OTTHUMP00000197901	Tax_Id=9606 Gene_Symbol=EIF3D Eukaryotic translation initiation factor 3 subunit D	1478	1	47.7	0.52	1479	0.9993	14.5	0.03	1480	1	12.3	0.05	1481	1	18.8	0.1
IPI:IPI00006207.2	|SWISS-PROT:Q32MZ4-2|ENSEMBL:ENSP00000244815|REFSEQ:NP_004726|VEGA:OTTHUMP00000164477	Tax_Id=9606 Gene_Symbol=LRRFIP1 Isoform 2 of Leucine-rich repeat flightless-interacting protein 1	1478	1	3.5	0.06	NA	NA	NA	NA	NA	NA	NA	NA	1481	0.991	3	0.02
IPI:IPI00006211.4	|SWISS-PROT:O95292-1|TREMBL:B3KVU7;Q53XM7|ENSEMBL:ENSP00000417175|REFSEQ:NP_004729|H-INV:HIT000030595|VEGA:OTTHUMP00000031393	Tax_Id=9606 Gene_Symbol=VAPB Isoform 1 of Vesicle-associated membrane protein-associated protein B/C	NA	NA	NA	NA	1479	1	72.4	0.54	1480	1	71.6	0.35	1481	1	72	0.3
IPI:IPI00006213.4	|SWISS-PROT:Q15154-1|TREMBL:B9EIS5;D3DSQ0|ENSEMBL:ENSP00000327077|REFSEQ:NP_006188|H-INV:HIT000192739|VEGA:OTTHUMP00000224566	Tax_Id=9606 Gene_Symbol=PCM1 Isoform 1 of Pericentriolar material 1 protein	NA	NA	NA	NA	NA	NA	NA	NA	NA	NA	NA	NA	1481	0.9925	1.1	0.02
IPI:IPI00006252.3	|SWISS-PROT:Q12904|ENSEMBL:ENSP00000350699;ENSP00000405248|REFSEQ:NP_001135887;NP_004748|H-INV:HIT000020806|VEGA:OTTHUMP00000161878	Tax_Id=9606 Gene_Symbol=AIMP1 Aminoacyl tRNA synthase complex-interacting multifunctional protein 1	1478	1	34.6	0.23	1479	1	9.6	0.04	1480	1	12.2	0.05	1481	1	17.6	0.06
IPI:IPI00006377.4	|SWISS-PROT:Q9Y244|TREMBL:D6MXU3|ENSEMBL:ENSP00000370222|REFSEQ:NP_057016|H-INV:HIT000036646|VEGA:OTTHUMP00000018185	Tax_Id=9606 Gene_Symbol=POMP Proteasome maturation protein	NA	NA	NA	NA	NA	NA	NA	NA	1480	0.945	7.1	0.02	1481	1	17.7	0.03
IPI:IPI00006379.1	|SWISS-PROT:Q9Y2X3|TREMBL:B3KN82;B4DUY3|ENSEMBL:ENSP00000264279|REFSEQ:NP_057018|H-INV:HIT000297804|VEGA:OTTHUMP00000163741	Tax_Id=9606 Gene_Symbol=NOP58 Nucleolar protein 58	NA	NA	NA	NA	NA	NA	NA	NA	NA	NA	NA	NA	1481	0.991	2.6	0.02
IPI:IPI00006433.6	|SWISS-PROT:Q9Y2G8-1|TREMBL:A8K8W4;B3KMS3;B3KN62|ENSEMBL:ENSP00000365007|REFSEQ:NP_056106|H-INV:HIT000000679|VEGA:OTTHUMP00000002468	Tax_Id=9606 Gene_Symbol=DNAJC16 Isoform 1 of DnaJ homolog subfamily C member 16	NA	NA	NA	NA	1479	0.9923	3	0.02	1480	0.9912	3	0.02	1481	0.9925	3	0.02
IPI:IPI00006438.1	|SWISS-PROT:Q9Y282-1|TREMBL:A2TJK5|ENSEMBL:ENSP00000341358|REFSEQ:NP_057050|H-INV:HIT000066203|VEGA:OTTHUMP00000030758	Tax_Id=9606 Gene_Symbol=ERGIC3 Isoform 1 of Endoplasmic reticulum-Golgi intermediate compartment protein 3	NA	NA	NA	NA	NA	NA	NA	NA	NA	NA	NA	NA	1481	0.9925	7.1	0.02
IPI:IPI00006482.1	|SWISS-PROT:P05023-1|TREMBL:B7Z2T5|ENSEMBL:ENSP00000295598|REFSEQ:NP_000692|H-INV:HIT000031408|VEGA:OTTHUMP00000013935	Tax_Id=9606 Gene_Symbol=ATP1A1 Isoform Long of Sodium/potassium-transporting ATPase subunit alpha-1	NA	NA	NA	NA	NA	NA	NA	NA	1480	1	4.2	0.07	1481	1	3.8	0.05
IPI:IPI00006504.3	|SWISS-PROT:Q9NR50-1|TREMBL:Q9HA31|ENSEMBL:ENSP00000353575|REFSEQ:NP_065098|H-INV:HIT000271748|VEGA:OTTHUMP00000010262	Tax_Id=9606 Gene_Symbol=EIF2B3 Isoform 1 of Translation initiation factor eIF-2B subunit gamma	1478	1	11	0.09	1479	0.9908	8.6	0.02	1480	1	9	0.04	1481	1	9	0.03
IPI:IPI00006510.1	|SWISS-PROT:Q9H4B7|ENSEMBL:ENSP00000217133|REFSEQ:NP_110400|H-INV:HIT000246595|VEGA:OTTHUMP00000031411	Tax_Id=9606 Gene_Symbol=TUBB1 Tubulin beta-1 chain	NA	NA	NA	NA	1479	0.9037	6.2	0.02	NA	NA	NA	NA	NA	NA	NA	NA
IPI:IPI00006557.9	|SWISS-PROT:O43164-1|TREMBL:C9JUD6|ENSEMBL:ENSP00000354775;ENSP00000355284|REFSEQ:NP_055634|H-INV:HIT000000155|VEGA:OTTHUMP00000158944	Tax_Id=9606 Gene_Symbol=PJA2 Isoform 1 of E3 ubiquitin-protein ligase Praja-2	NA	NA	NA	NA	NA	NA	NA	NA	1480	1	7.6	0.05	1481	0.9917	2.6	0.02
IPI:IPI00006702.4	|SWISS-PROT:Q8IZL8-1|TREMBL:A8K548;B4DEX7;B4DR36;E7EV54|ENSEMBL:ENSP00000416231|REFSEQ:NP_055204|H-INV:HIT000385186	Tax_Id=9606 Gene_Symbol=PELP1 cDNA FLJ56414, highly similar to Homo sapiens proline-, glutamic acid-, leucine-rich protein 1 (PELP1), mRNA	NA	NA	NA	NA	NA	NA	NA	NA	NA	NA	NA	NA	1481	0.9799	1.5	0.02
IPI:IPI00006713.1	|SWISS-PROT:Q13217|TREMBL:A8KA82|ENSEMBL:ENSP00000365991|REFSEQ:NP_006251|H-INV:HIT000098845|VEGA:OTTHUMP00000018567	Tax_Id=9606 Gene_Symbol=DNAJC3 DnaJ homolog subfamily C member 3	NA	NA	NA	NA	NA	NA	NA	NA	1480	0.9894	3.4	0.02	1481	0.9734	2.6	0.02
IPI:IPI00006715.3	|SWISS-PROT:O60216|ENSEMBL:ENSP00000297338|REFSEQ:NP_006256|H-INV:HIT000042231|VEGA:OTTHUMP00000228038	Tax_Id=9606 Gene_Symbol=RAD21 Double-strand-break repair protein rad21 homolog	NA	NA	NA	NA	NA	NA	NA	NA	1480	0.9903	8.1	0.02	1481	0.991	8.1	0.02
IPI:IPI00006726.2	|SWISS-PROT:O15479|TREMBL:B2R8F3;Q53G50|ENSEMBL:ENSP00000368273|REFSEQ:NP_002355|H-INV:HIT000062368|VEGA:OTTHUMP00000023098	Tax_Id=9606 Gene_Symbol=MAGEB2 Melanoma-associated antigen B2	NA	NA	NA	NA	1479	0.9923	5	0.02	1480	0.9912	5	0.02	1481	1	7.5	0.03
IPI:IPI00006754.1	|SWISS-PROT:P61962|ENSEMBL:ENSP00000308344|REFSEQ:NP_005819|H-INV:HIT000222732	Tax_Id=9606 Gene_Symbol=DCAF7 DDB1- and CUL4-associated factor 7	NA	NA	NA	NA	1479	0.9908	6.7	0.03	1480	0.9886	6.7	0.02	1481	0.9997	16.4	0.03
IPI:IPI00006865.4	|SWISS-PROT:O75396|REFSEQ:NP_004883|H-INV:HIT000030350	Tax_Id=9606 Gene_Symbol=SEC22B Vesicle-trafficking protein SEC22b	NA	NA	NA	NA	1479	0.9612	5.6	0.02	1480	0.9731	5.6	0.02	1481	0.991	5.6	0.02
IPI:IPI00006932.4	|TREMBL:B7Z4Q3|ENSEMBL:ENSP00000440222	Tax_Id=9606 Gene_Symbol=LUC7L2 cDNA FLJ55988, highly similar to RNA-binding protein Luc7-like 2	1478	0.9974	6.4	0.04	1479	0.9923	3.9	0.02	NA	NA	NA	NA	NA	NA	NA	NA
IPI:IPI00006935.3	|SWISS-PROT:Q9GZV4|ENSEMBL:ENSP00000295822|REFSEQ:NP_065123|H-INV:HIT000251037|VEGA:OTTHUMP00000213742	Tax_Id=9606 Gene_Symbol=EIF5A2 Eukaryotic translation initiation factor 5A-2	NA	NA	NA	NA	NA	NA	NA	NA	NA	NA	NA	NA	1481	1	28.6	0.03
IPI:IPI00006980.1	|SWISS-PROT:Q9Y224|TREMBL:Q549M8;Q5RLJ0|ENSEMBL:ENSP00000261700|REFSEQ:NP_057123|H-INV:HIT000071670|VEGA:OTTHUMP00000178984	Tax_Id=9606 Gene_Symbol=C14orf166 UPF0568 protein C14orf166	1478	1	13.9	0.09	NA	NA	NA	NA	1480	1	19.4	0.04	1481	1	28.5	0.05
IPI:IPI00007024.1	|SWISS-PROT:Q9Y3D0|ENSEMBL:ENSP00000387471|REFSEQ:NP_057146|H-INV:HIT000071699	Tax_Id=9606 Gene_Symbol=FAM96B Mitotic spindle-associated MMXD complex subunit MIP18	NA	NA	NA	NA	NA	NA	NA	NA	NA	NA	NA	NA	1481	1	24.5	0.05
IPI:IPI00007034.3	|SWISS-PROT:Q8NBM4-2|TREMBL:B3KW74|ENSEMBL:ENSP00000365623|REFSEQ:NP_808882|VEGA:OTTHUMP00000018615	Tax_Id=9606 Gene_Symbol=UBAC2 Isoform 2 of Ubiquitin-associated domain-containing protein 2	NA	NA	NA	NA	NA	NA	NA	NA	1480	1	22.9	0.04	1481	1	28.7	0.05
IPI:IPI00007096.1	|TREMBL:Q9H496|ENSEMBL:ENSP00000452581|REFSEQ:NP_071742	Tax_Id=9606 Gene_Symbol=TOR1AIP2 interferon alpha responsive protein isoform a	NA	NA	NA	NA	NA	NA	NA	NA	NA	NA	NA	NA	1481	0.988	14.5	0.02
IPI:IPI00007132.7	|SWISS-PROT:O94955|ENSEMBL:ENSP00000369318|REFSEQ:NP_055714|H-INV:HIT000052542|VEGA:OTTHUMP00000149984	Tax_Id=9606 Gene_Symbol=RHOBTB3 Rho-related BTB domain-containing protein 3	NA	NA	NA	NA	1479	0.9999	8.2	0.06	1480	0.9999	23.8	0.05	1481	1	8.4	0.05
IPI:IPI00007183.10	|SWISS-PROT:Q8NHH9-2|ENSEMBL:ENSP00000415336|REFSEQ:NP_071769|VEGA:OTTHUMP00000128257	Tax_Id=9606 Gene_Symbol=ATL2 Isoform 2 of Atlastin-2	NA	NA	NA	NA	NA	NA	NA	NA	NA	NA	NA	NA	1481	0.977	3.6	0.02
IPI:IPI00007264.1	|SWISS-PROT:Q9UJY1|ENSEMBL:ENSP00000281938|REFSEQ:NP_055180|H-INV:HIT000073254|VEGA:OTTHUMP00000239768	Tax_Id=9606 Gene_Symbol=HSPB8 Heat shock protein beta-8	NA	NA	NA	NA	NA	NA	NA	NA	NA	NA	NA	NA	1481	1	12.2	0.03
IPI:IPI00007277.2	|SWISS-PROT:Q9Y608-1|ENSEMBL:ENSP00000338727;ENSP00000392217|REFSEQ:NP_006300|H-INV:HIT000069903|VEGA:OTTHUMP00000161359	Tax_Id=9606 Gene_Symbol=LRRFIP2 Isoform 1 of Leucine-rich repeat flightless-interacting protein 2	NA	NA	NA	NA	NA	NA	NA	NA	NA	NA	NA	NA	1481	0.991	3	0.02
IPI:IPI00007346.1	|SWISS-PROT:O43447|TREMBL:Q6FH36;Q6FH57|ENSEMBL:ENSP00000306614|REFSEQ:NP_006338|H-INV:HIT000031554|VEGA:OTTHUMP00000008725	Tax_Id=9606 Gene_Symbol=PPIH Peptidyl-prolyl cis-trans isomerase H	1478	0.9486	14.6	0.03	NA	NA	NA	NA	NA	NA	NA	NA	NA	NA	NA	NA
IPI:IPI00007393.5	|SWISS-PROT:Q92624|ENSEMBL:ENSP00000083182|REFSEQ:NP_006371|H-INV:HIT000042363	Tax_Id=9606 Gene_Symbol=APPBP2 Amyloid protein-binding protein 2	NA	NA	NA	NA	1479	1	16.2	0.15	1480	1	10.3	0.06	1481	1	8.5	0.05
IPI:IPI00007402.3	|SWISS-PROT:O95373|TREMBL:B3KNG9;B3KQG6|ENSEMBL:ENSP00000369042|REFSEQ:NP_006382|H-INV:HIT000068560|VEGA:OTTHUMP00000230867	Tax_Id=9606 Gene_Symbol=IPO7 Importin-7	1478	0.9037	1.1	0.03	1479	0.9923	1.6	0.02	1480	1	4.7	0.07	1481	1	4.7	0.08
IPI:IPI00007411.1	|SWISS-PROT:Q9UKA4|TREMBL:Q6AI61|ENSEMBL:ENSP00000025301|REFSEQ:NP_057332|H-INV:HIT000072657|VEGA:OTTHUMP00000018327	Tax_Id=9606 Gene_Symbol=AKAP11 A-kinase anchor protein 11	1478	1	1.9	0.06	1479	1	3.9	0.1	1480	1	4.4	0.12	1481	1	2.4	0.03
IPI:IPI00007675.6	|SWISS-PROT:Q9Y6G9|TREMBL:B3KM42;Q6MZE7|ENSEMBL:ENSP00000273130|REFSEQ:NP_057225|H-INV:HIT000015128|VEGA:OTTHUMP00000161315	Tax_Id=9606 Gene_Symbol=DYNC1LI1 Cytoplasmic dynein 1 light intermediate chain 1	NA	NA	NA	NA	NA	NA	NA	NA	NA	NA	NA	NA	1481	1	8.8	0.03
IPI:IPI00007702.1	|SWISS-PROT:P54652|ENSEMBL:ENSP00000247207;ENSP00000378199|REFSEQ:NP_068814|H-INV:HIT000030626|VEGA:OTTHUMP00000180664	Tax_Id=9606 Gene_Symbol=HSPA2 Heat shock-related 70 kDa protein 2	NA	NA	NA	NA	1479	0.9998	25.4	0.27	NA	NA	NA	NA	1481	0.9744	26	0.18
IPI:IPI00007731.1	|SWISS-PROT:Q9UL15-1|TREMBL:A8CGI4|ENSEMBL:ENSP00000299204;ENSP00000391713|REFSEQ:NP_001015048;NP_004864|H-INV:HIT000000590	Tax_Id=9606 Gene_Symbol=BAG5 Isoform 1 of BAG family molecular chaperone regulator 5	NA	NA	NA	NA	1479	1	23.5	0.15	1480	1	15.4	0.07	1481	1	22.8	0.11
IPI:IPI00007752.1	|SWISS-PROT:P68371|TREMBL:Q8IWP6;Q8IZ29;Q8N6N5;Q96HX0|ENSEMBL:ENSP00000341289|REFSEQ:NP_006079|H-INV:HIT000009868|VEGA:OTTHUMP00000162590	Tax_Id=9606 Gene_Symbol=TUBB2C Tubulin beta-2C chain	1478	1	38.7	0.39	NA	NA	NA	NA	1480	0.9999	38.4	0.13	1481	0.9893	31.2	0.14
IPI:IPI00007765.5	|SWISS-PROT:P38646|TREMBL:Q8N1C8|ENSEMBL:ENSP00000297185|REFSEQ:NP_004125|H-INV:HIT000192047|VEGA:OTTHUMP00000159494	Tax_Id=9606 Gene_Symbol=HSPA9 Stress-70 protein, mitochondrial	NA	NA	NA	NA	NA	NA	NA	NA	NA	NA	NA	NA	1481	0.9999	6.6	0.03
IPI:IPI00007811.1	|SWISS-PROT:P11802|TREMBL:B2R9A0;Q6LC83|ENSEMBL:ENSP00000257904|REFSEQ:NP_000066|H-INV:HIT000194339	Tax_Id=9606 Gene_Symbol=CDK4 Cyclin-dependent kinase 4	NA	NA	NA	NA	NA	NA	NA	NA	NA	NA	NA	NA	1481	1	18.8	0.05
IPI:IPI00007818.3	|SWISS-PROT:Q9UKF6|TREMBL:Q53F02|ENSEMBL:ENSP00000238112|REFSEQ:NP_057291|H-INV:HIT000038753|VEGA:OTTHUMP00000115483	Tax_Id=9606 Gene_Symbol=CPSF3 Cleavage and polyadenylation specificity factor subunit 3	NA	NA	NA	NA	NA	NA	NA	NA	NA	NA	NA	NA	1481	0.9756	1.4	0.02
IPI:IPI00007927.4	|SWISS-PROT:O95347-1|TREMBL:A8K984;B3KM27;B3KMB1;B7ZLZ7|ENSEMBL:ENSP00000286398;ENSP00000363919;ENSP00000363925|REFSEQ:NP_001036015;NP_001036016;NP_006435|H-INV:HIT000068366|VEGA:OTTHUMP00000021818;OT	Tax_Id=9606 Gene_Symbol=SMC2 Isoform 1 of Structural maintenance of chromosomes protein 2	NA	NA	NA	NA	NA	NA	NA	NA	1480	0.9868	1.4	0.02	1481	1	4.6	0.06
IPI:IPI00007928.4	|SWISS-PROT:Q6P2Q9|TREMBL:B4DK16;Q53GM6;Q6JH02;Q6JH03|ENSEMBL:ENSP00000304350|REFSEQ:NP_006436|H-INV:HIT000068368|VEGA:OTTHUMP00000115657	Tax_Id=9606 Gene_Symbol=PRPF8 Pre-mRNA-processing-splicing factor 8	NA	NA	NA	NA	NA	NA	NA	NA	NA	NA	NA	NA	1481	1	1.2	0.03
IPI:IPI00007940.6	|SWISS-PROT:O75477|TREMBL:B2RDK6;D3DR65|ENSEMBL:ENSP00000384900;ENSP00000410964|REFSEQ:NP_001094096;NP_006450|H-INV:HIT000065391|VEGA:OTTHUMP00000020274;OTTHUMP00000020275	Tax_Id=9606 Gene_Symbol=ERLIN1 erlin-1	NA	NA	NA	NA	1479	1	33.3	0.17	1480	1	27.3	0.12	1481	1	26.1	0.09
IPI:IPI00008085.5	|SWISS-PROT:Q9ULF5|ENSEMBL:ENSP00000352655;ENSP00000386766|REFSEQ:NP_001120729;NP_065075|H-INV:HIT000306743|VEGA:OTTHUMP00000205660;OTTHUMP00000205661	Tax_Id=9606 Gene_Symbol=SLC39A10 Zinc transporter ZIP10	NA	NA	NA	NA	NA	NA	NA	NA	1480	1	4.2	0.04	NA	NA	NA	NA
IPI:IPI00008215.1	|SWISS-PROT:P48163|TREMBL:A8K168|ENSEMBL:ENSP00000358719|REFSEQ:NP_002386|H-INV:HIT000280909|VEGA:OTTHUMP00000016792	Tax_Id=9606 Gene_Symbol=ME1 NADP-dependent malic enzyme	NA	NA	NA	NA	NA	NA	NA	NA	1480	0.9894	6.9	0.02	NA	NA	NA	NA
IPI:IPI00008223.3	|SWISS-PROT:P54727|TREMBL:B7Z4W4;B7ZA74;Q53F10;Q7Z5K8|ENSEMBL:ENSP00000350708|REFSEQ:NP_002865|H-INV:HIT000045099|VEGA:OTTHUMP00000021857	Tax_Id=9606 Gene_Symbol=RAD23B UV excision repair protein RAD23 homolog B	NA	NA	NA	NA	NA	NA	NA	NA	1480	1	16.4	0.11	1481	1	13.7	0.06
IPI:IPI00008240.2	|SWISS-PROT:P56192|TREMBL:A8K492|ENSEMBL:ENSP00000262027|REFSEQ:NP_004981|H-INV:HIT000101864	Tax_Id=9606 Gene_Symbol=MARS Methionyl-tRNA synthetase, cytoplasmic	1478	1	14.3	0.29	1479	1	4.1	0.07	1480	1	15.1	0.2	1481	1	33.2	0.33
IPI:IPI00008248.4	|SWISS-PROT:Q9UJX3-1|TREMBL:A5D8X2;A8KAQ7;Q2M2R1;Q4KMX6|ENSEMBL:ENSP00000394394|REFSEQ:NP_057322|H-INV:HIT000073264|VEGA:OTTHUMP00000211290	Tax_Id=9606 Gene_Symbol=ANAPC7 Isoform 1 of Anaphase-promoting complex subunit 7	NA	NA	NA	NA	NA	NA	NA	NA	1480	0.9903	15.2	0.02	1481	1	7.3	0.03
IPI:IPI00008289.5	|ENSEMBL:ENSP00000381998	Tax_Id=9606 Gene_Symbol=BRCC3 36 kDa protein	NA	NA	NA	NA	NA	NA	NA	NA	1480	1	9.6	0.06	1481	1	4.5	0.03
IPI:IPI00008380.1	|SWISS-PROT:P67775|TREMBL:B3KQ51;B3KUN1|ENSEMBL:ENSP00000418447|REFSEQ:NP_002706|VEGA:OTTHUMP00000159382	Tax_Id=9606 Gene_Symbol=PPP2CA Serine/threonine-protein phosphatase 2A catalytic subunit alpha isoform	1478	0.9875	21.2	0.03	NA	NA	NA	NA	NA	NA	NA	NA	1481	0.9925	20.2	0.02
IPI:IPI00008418.6	|SWISS-PROT:Q9NR28-1|TREMBL:Q53HB7|ENSEMBL:ENSP00000398495|REFSEQ:NP_063940|H-INV:HIT000098327|VEGA:OTTHUMP00000211307	Tax_Id=9606 Gene_Symbol=DIABLO Diablo homolog, mitochondrial precursor	1478	1	38.2	0.14	1479	1	16.7	0.07	1480	1	16.7	0.04	1481	1	15.6	0.04
IPI:IPI00008433.4	|SWISS-PROT:P46782|TREMBL:Q53G25|ENSEMBL:ENSP00000196551|REFSEQ:NP_001000|H-INV:HIT000037112	Tax_Id=9606 Gene_Symbol=RPS5 40S ribosomal protein S5	1478	1	16.7	0.11	1479	1	23.5	0.07	1480	1	36.3	0.07	1481	1	38.2	0.1
IPI:IPI00008438.1	|SWISS-PROT:P46783|ENSEMBL:ENSP00000347271|REFSEQ:NP_001005;NP_001190174;NP_001191020|H-INV:HIT000265025|VEGA:OTTHUMP00000016229	Tax_Id=9606 Gene_Symbol=RPS10 40S ribosomal protein S10	NA	NA	NA	NA	1479	0.9803	5.5	0.02	1480	0.9834	5.5	0.02	1481	0.9999	14.5	0.03
IPI:IPI00008454.1	|SWISS-PROT:Q9UBS4|TREMBL:B3KW63|ENSEMBL:ENSP00000265028;ENSP00000414398|REFSEQ:NP_057390|H-INV:HIT000098378|VEGA:OTTHUMP00000210171	Tax_Id=9606 Gene_Symbol=DNAJB11 DnaJ homolog subfamily B member 11	NA	NA	NA	NA	1479	0.9916	4.5	0.02	NA	NA	NA	NA	NA	NA	NA	NA
IPI:IPI00008475.1	|SWISS-PROT:Q01581|TREMBL:Q5XJ04|ENSEMBL:ENSP00000322706;ENSP00000399402|REFSEQ:NP_001091742;NP_002121|H-INV:HIT000029496|VEGA:OTTHUMP00000221637;OTTHUMP00000221638	Tax_Id=9606 Gene_Symbol=HMGCS1 Hydroxymethylglutaryl-CoA synthase, cytoplasmic	NA	NA	NA	NA	NA	NA	NA	NA	NA	NA	NA	NA	1481	0.9925	2.4	0.02
IPI:IPI00008485.1	|SWISS-PROT:P21399|ENSEMBL:ENSP00000309477;ENSP00000369255|REFSEQ:NP_002188|H-INV:HIT000326363|VEGA:OTTHUMP00000021176;OTTHUMP00000021177	Tax_Id=9606 Gene_Symbol=ACO1 Cytoplasmic aconitate hydratase	NA	NA	NA	NA	NA	NA	NA	NA	NA	NA	NA	NA	1481	0.991	3.9	0.02
IPI:IPI00008524.1	|SWISS-PROT:P11940-1|TREMBL:B4DZW4|ENSEMBL:ENSP00000313007|REFSEQ:NP_002559|H-INV:HIT000037423|VEGA:OTTHUMP00000227462	Tax_Id=9606 Gene_Symbol=PABPC1 Isoform 1 of Polyadenylate-binding protein 1	NA	NA	NA	NA	1479	0.9923	3.1	0.02	NA	NA	NA	NA	NA	NA	NA	NA
IPI:IPI00008527.3	|SWISS-PROT:P05386|TREMBL:Q6FG99;Q6ICQ4;Q7Z612|ENSEMBL:ENSP00000346037|REFSEQ:NP_000994|H-INV:HIT000277076|VEGA:OTTHUMP00000164511	Tax_Id=9606 Gene_Symbol=RPLP1 60S acidic ribosomal protein P1	1478	0.9973	28.9	0.06	1479	0.9923	14	0.02	1480	0.9997	28.9	0.03	1481	0.9997	28.9	0.02
IPI:IPI00008529.1	|SWISS-PROT:P05387|TREMBL:Q6FG96|ENSEMBL:ENSP00000322419;ENSP00000431240|REFSEQ:NP_000995|H-INV:HIT000032403|VEGA:OTTHUMP00000164440;OTTHUMP00000229016	Tax_Id=9606 Gene_Symbol=RPLP2 60S acidic ribosomal protein P2	1478	1	88.7	0.23	1479	0.9908	14.8	0.02	1480	1	61.7	0.08	1481	1	74.8	0.07
IPI:IPI00008530.1	|SWISS-PROT:P05388|TREMBL:A8K4Z4;B4E3D5;Q3MHV2;Q53HK9;Q53HW2|ENSEMBL:ENSP00000339027;ENSP00000376299;ENSP00000449328|REFSEQ:NP_000993;NP_444505|H-INV:HIT000049094	Tax_Id=9606 Gene_Symbol=RPLP0 60S acidic ribosomal protein P0	1478	1	55.2	0.33	NA	NA	NA	NA	1480	1	32.2	0.09	1481	1	52.5	0.13
IPI:IPI00008575.3	|SWISS-PROT:Q07666-1|TREMBL:B2R7B5|ENSEMBL:ENSP00000313829|REFSEQ:NP_006550|H-INV:HIT000196692|VEGA:OTTHUMP00000004022	Tax_Id=9606 Gene_Symbol=KHDRBS1 Isoform 1 of KH domain-containing, RNA-binding, signal transduction-associated protein 1	1478	0.9403	3.5	0.03	NA	NA	NA	NA	NA	NA	NA	NA	NA	NA	NA	NA
IPI:IPI00008711.4	|SWISS-PROT:O76024|ENSEMBL:ENSP00000226760;ENSP00000423337|REFSEQ:NP_001139325;NP_005996|H-INV:HIT000326067|VEGA:OTTHUMP00000115499;OTTHUMP00000217278	Tax_Id=9606 Gene_Symbol=WFS1 Wolframin	NA	NA	NA	NA	NA	NA	NA	NA	1480	0.9999	4.6	0.03	NA	NA	NA	NA
IPI:IPI00008829.1	|SWISS-PROT:P56282|TREMBL:Q86SY9|ENSEMBL:ENSP00000216367|REFSEQ:NP_002683|H-INV:HIT000388810	Tax_Id=9606 Gene_Symbol=POLE2 DNA polymerase epsilon subunit 2	NA	NA	NA	NA	NA	NA	NA	NA	NA	NA	NA	NA	1481	1	12	0.04
IPI:IPI00008868.4	|SWISS-PROT:P46821|TREMBL:A2BDK6;A5D6X1;Q32NB7;Q4VBY4;Q5H9P1;Q6PJD3;Q86X89|ENSEMBL:ENSP00000296755|REFSEQ:NP_005900|VEGA:OTTHUMP00000126944	Tax_Id=9606 Gene_Symbol=MAP1B Microtubule-associated protein 1B	1478	1	19.7	1.11	1479	1	1.3	0.04	1480	1	1.3	0.04	1481	1	4.5	0.11
IPI:IPI00008986.1	|SWISS-PROT:Q01650|TREMBL:Q2MCL6;Q8IV97;Q96QB2|ENSEMBL:ENSP00000261622|REFSEQ:NP_003477|H-INV:HIT000069405|VEGA:OTTHUMP00000175013	Tax_Id=9606 Gene_Symbol=SLC7A5 Large neutral amino acids transporter small subunit 1	NA	NA	NA	NA	1479	0.9908	3.6	0.02	1480	0.9886	3.6	0.02	1481	1	6.3	0.03
IPI:IPI00008998.3	|SWISS-PROT:Q9P035|ENSEMBL:ENSP00000261875|REFSEQ:NP_057479|H-INV:HIT000081933	Tax_Id=9606 Gene_Symbol=PTPLAD1 3-hydroxyacyl-CoA dehydratase 3	NA	NA	NA	NA	1479	1	11.9	0.04	1480	1	11.9	0.04	1481	1	11.9	0.03
IPI:IPI00009032.1	|SWISS-PROT:P05455|TREMBL:B5BUB5;Q14730;Q9UMH5|ENSEMBL:ENSP00000260956;ENSP00000386636|REFSEQ:NP_003133|H-INV:HIT000288232|VEGA:OTTHUMP00000163067;OTTHUMP00000204778	Tax_Id=9606 Gene_Symbol=SSB Lupus La protein	1478	0.9612	3.3	0.03	NA	NA	NA	NA	NA	NA	NA	NA	NA	NA	NA	NA
IPI:IPI00009057.2	|SWISS-PROT:Q9UN86-1|ENSEMBL:ENSP00000352738;ENSP00000379069|REFSEQ:NP_036429;NP_987101|H-INV:HIT000000385|VEGA:OTTHUMP00000160586;OTTHUMP00000160587	Tax_Id=9606 Gene_Symbol=G3BP2 Isoform A of Ras GTPase-activating protein-binding protein 2	1478	0.9864	3.1	0.03	1479	0.9744	28.3	0.04	1480	0.9859	28.3	0.02	1481	0.988	28.3	0.02
IPI:IPI00009070.1	|SWISS-PROT:Q9Y450-1|TREMBL:A8K9E1;B3KNB9;D9YZV0|ENSEMBL:ENSP00000356811|REFSEQ:NP_006611|H-INV:HIT000248086|VEGA:OTTHUMP00000017252	Tax_Id=9606 Gene_Symbol=HBS1L Isoform 1 of HBS1-like protein	NA	NA	NA	NA	NA	NA	NA	NA	1480	0.9894	9.5	0.02	NA	NA	NA	NA
IPI:IPI00009075.1	|SWISS-PROT:P05496|TREMBL:Q6FIH7|ENSEMBL:ENSP00000348205;ENSP00000377033|REFSEQ:NP_001002027;NP_005166|H-INV:HIT000024210|VEGA:OTTHUMP00000218389;OTTHUMP00000218391	Tax_Id=9606 Gene_Symbol=ATP5G1 ATP synthase lipid-binding protein, mitochondrial	NA	NA	NA	NA	NA	NA	NA	NA	NA	NA	NA	NA	1481	0.991	10.1	0.02
IPI:IPI00009104.7	|SWISS-PROT:Q9Y230|TREMBL:B3KNL2|ENSEMBL:ENSP00000221413|REFSEQ:NP_006657|H-INV:HIT000292648	Tax_Id=9606 Gene_Symbol=RUVBL2 RuvB-like 2	1478	1	24.6	0.25	1479	1	11.7	0.07	1480	1	27.5	0.18	1481	1	31.3	0.16
IPI:IPI00009146.4	|SWISS-PROT:O14545|ENSEMBL:ENSP00000257604;ENSP00000396526|REFSEQ:NP_001137378;NP_006691|H-INV:HIT000058131	Tax_Id=9606 Gene_Symbol=TRAFD1 TRAF-type zinc finger domain-containing protein 1	NA	NA	NA	NA	1479	1	10.8	0.09	1480	1	26.8	0.16	1481	1	13.1	0.06
IPI:IPI00009302.1	|SWISS-PROT:Q9NYT0|ENSEMBL:ENSP00000216446|REFSEQ:NP_057529|H-INV:HIT000030237	Tax_Id=9606 Gene_Symbol=PLEK2 Pleckstrin-2	NA	NA	NA	NA	NA	NA	NA	NA	NA	NA	NA	NA	1481	1	12.7	0.03
IPI:IPI00009328.4	|SWISS-PROT:P38919|ENSEMBL:ENSP00000269349|REFSEQ:NP_055555|H-INV:HIT000281989	Tax_Id=9606 Gene_Symbol=EIF4A3 Eukaryotic initiation factor 4A-III	NA	NA	NA	NA	NA	NA	NA	NA	1480	0.9994	7.5	0.03	1481	0.9989	7.5	0.02
IPI:IPI00009342.1	|SWISS-PROT:P46940|TREMBL:A4QPB0;B4DNP4;B4E2M0;F5H7A1;Q05DN7;Q5FWG8;Q6P1N4;Q96PA3|ENSEMBL:ENSP00000268182|REFSEQ:NP_003861|H-INV:HIT000193089|VEGA:OTTHUMP00000194748	Tax_Id=9606 Gene_Symbol=IQGAP1 Ras GTPase-activating-like protein IQGAP1	NA	NA	NA	NA	1479	1	5.7	0.12	NA	NA	NA	NA	NA	NA	NA	NA
IPI:IPI00009355.1	|SWISS-PROT:Q9H0J9|TREMBL:A4D1T0|ENSEMBL:ENSP00000263549|REFSEQ:NP_073587|H-INV:HIT000265930|VEGA:OTTHUMP00000211946	Tax_Id=9606 Gene_Symbol=PARP12 Poly [ADP-ribose] polymerase 12	1478	0.9875	3.6	0.03	NA	NA	NA	NA	NA	NA	NA	NA	NA	NA	NA	NA
IPI:IPI00009365.3	|SWISS-PROT:Q9P0S2|TREMBL:B8XYC5|ENSEMBL:ENSP00000374562|REFSEQ:NP_057552	Tax_Id=9606 Gene_Symbol=COX16 Cytochrome c oxidase assembly protein COX16 homolog, mitochondrial	1478	0.9549	12.2	0.03	NA	NA	NA	NA	NA	NA	NA	NA	NA	NA	NA	NA
IPI:IPI00009507.1	|SWISS-PROT:Q16563-1|TREMBL:A4D0R1;A8K865|ENSEMBL:ENSP00000011473|REFSEQ:NP_006745|H-INV:HIT000322915|VEGA:OTTHUMP00000212300	Tax_Id=9606 Gene_Symbol=SYPL1 Isoform 1 of Synaptophysin-like protein 1	NA	NA	NA	NA	NA	NA	NA	NA	NA	NA	NA	NA	1481	0.988	7.6	0.02
IPI:IPI00009542.1	|SWISS-PROT:Q9UNF1-1|ENSEMBL:ENSP00000218439;ENSP00000364193;ENSP00000364198;ENSP00000364209;ENSP00000379526|REFSEQ:NP_055414;NP_803182;NP_957516|H-INV:HIT000334353|VEGA:OTTHUMP00000023381;OTTHUMP0000	Tax_Id=9606 Gene_Symbol=MAGED2 Isoform 1 of Melanoma-associated antigen D2	1478	1	6.3	0.09	1479	0.9648	7.8	0.02	1480	1	8.2	0.07	1481	1	18	0.11
IPI:IPI00009618.2	|TREMBL:B4DDV5;Q53FM1|ENSEMBL:ENSP00000407130	Tax_Id=9606 Gene_Symbol=ZNF410 cDNA FLJ60229, highly similar to Zinc finger protein 410	NA	NA	NA	NA	NA	NA	NA	NA	NA	NA	NA	NA	1481	0.972	4.4	0.02
IPI:IPI00009668.3	|SWISS-PROT:Q9H3R5|ENSEMBL:ENSP00000283006|REFSEQ:NP_075060|H-INV:HIT000037093|VEGA:OTTHUMP00000123477	Tax_Id=9606 Gene_Symbol=CENPH Centromere protein H	NA	NA	NA	NA	NA	NA	NA	NA	1480	0.9903	18.4	0.02	1481	0.9925	18.4	0.02
IPI:IPI00009702.4	|SWISS-PROT:Q6P2H3-2|ENSEMBL:ENSP00000432354|VEGA:OTTHUMP00000003454	Tax_Id=9606 Gene_Symbol=CEP85 Isoform 2 of Centrosomal protein of 85 kDa	NA	NA	NA	NA	NA	NA	NA	NA	NA	NA	NA	NA	1481	0.9903	2	0.02
IPI:IPI00009707.5	|SWISS-PROT:Q9H871-1|TREMBL:B4DZV7|ENSEMBL:ENSP00000283632|REFSEQ:NP_073617|H-INV:HIT000053192|VEGA:OTTHUMP00000160759	Tax_Id=9606 Gene_Symbol=RMND5A Isoform 1 of Protein RMD5 homolog A	NA	NA	NA	NA	1479	0.9026	2.8	0.02	1480	1	15.1	0.05	1481	1	15.9	0.06
IPI:IPI00009865.4	|SWISS-PROT:P13645|ENSEMBL:ENSP00000269576|REFSEQ:NP_000412|H-INV:HIT000051206|VEGA:OTTHUMP00000165049	Tax_Id=9606 Gene_Symbol=KRT10 Keratin, type I cytoskeletal 10	1478	1	29.8	0.43	1479	1	22.3	0.22	NA	NA	NA	NA	1481	1	17.8	0.11
IPI:IPI00009867.3	|SWISS-PROT:P13647|ENSEMBL:ENSP00000252242|REFSEQ:NP_000415|H-INV:HIT000039811	Tax_Id=9606 Gene_Symbol=KRT5 Keratin, type II cytoskeletal 5	1478	1	11.5	0.14	1479	0.9736	8.3	0.02	NA	NA	NA	NA	NA	NA	NA	NA
IPI:IPI00009917.3	|SWISS-PROT:Q9Y4W2-3|TREMBL:A9X412;B3KNR6;B3KUJ7|ENSEMBL:ENSP00000363937|REFSEQ:NP_001164121|VEGA:OTTHUMP00000023435	Tax_Id=9606 Gene_Symbol=LAS1L Isoform 3 of Protein LAS1 homolog	NA	NA	NA	NA	NA	NA	NA	NA	NA	NA	NA	NA	1481	0.9205	6.8	0.02
IPI:IPI00009922.3	|SWISS-PROT:Q9GZT3|ENSEMBL:ENSP00000450909|REFSEQ:NP_112487|H-INV:HIT000002454	Tax_Id=9606 Gene_Symbol=SLIRP SRA stem-loop-interacting RNA-binding protein, mitochondrial	1478	1	67.3	0.31	1479	1	24.3	0.04	1480	0.9697	18.4	0.02	1481	0.9991	24.3	0.03
IPI:IPI00009949.2	|SWISS-PROT:Q92530|TREMBL:B4DUJ0|ENSEMBL:ENSP00000327704;ENSP00000338039|REFSEQ:NP_006805;NP_848693|H-INV:HIT000279688|VEGA:OTTHUMP00000029955	Tax_Id=9606 Gene_Symbol=PSMF1 Proteasome inhibitor PI31 subunit	NA	NA	NA	NA	NA	NA	NA	NA	1480	0.9842	9.1	0.02	NA	NA	NA	NA
IPI:IPI00009960.6	|SWISS-PROT:Q16891-1|ENSEMBL:ENSP00000387262|REFSEQ:NP_006830|H-INV:HIT000101087|VEGA:OTTHUMP00000203278	Tax_Id=9606 Gene_Symbol=IMMT Isoform 1 of Mitochondrial inner membrane protein	NA	NA	NA	NA	NA	NA	NA	NA	NA	NA	NA	NA	1481	0.9663	3.7	0.02
IPI:IPI00010067.4	|SWISS-PROT:Q9UPE1-2|TREMBL:A8MPP7|ENSEMBL:ENSP00000359118|VEGA:OTTHUMP00000025940	Tax_Id=9606 Gene_Symbol=SRPK3 Uncharacterized protein	1478	0.9496	1.8	0.03	NA	NA	NA	NA	NA	NA	NA	NA	NA	NA	NA	NA
IPI:IPI00010090.1	|SWISS-PROT:P48507|ENSEMBL:ENSP00000359258|REFSEQ:NP_002052|H-INV:HIT000193232|VEGA:OTTHUMP00000012299	Tax_Id=9606 Gene_Symbol=GCLM Glutamate--cysteine ligase regulatory subunit	NA	NA	NA	NA	1479	0.9848	5.9	0.02	NA	NA	NA	NA	NA	NA	NA	NA
IPI:IPI00010105.1	|SWISS-PROT:P56537|ENSEMBL:ENSP00000363559;ENSP00000363574|REFSEQ:NP_002203;NP_852133|H-INV:HIT000001733|VEGA:OTTHUMP00000030734;OTTHUMP00000061360	Tax_Id=9606 Gene_Symbol=EIF6 Eukaryotic translation initiation factor 6	1478	1	23.3	0.11	1479	1	21.7	0.11	1480	1	21.7	0.05	1481	1	33.1	0.1
IPI:IPI00010118.7	|SWISS-PROT:Q86YD1-1|ENSEMBL:ENSP00000375717|REFSEQ:NP_059128	Tax_Id=9606 Gene_Symbol=PTOV1 Isoform 1 of Prostate tumor-overexpressed gene 1 protein	NA	NA	NA	NA	1479	1	5.3	0.04	1480	1	5.3	0.05	1481	1	5.3	0.05
IPI:IPI00010142.1	|SWISS-PROT:P60604|ENSEMBL:ENSP00000338348|REFSEQ:NP_003334|VEGA:OTTHUMP00000113174	Tax_Id=9606 Gene_Symbol=UBE2G2 Ubiquitin-conjugating enzyme E2 G2	NA	NA	NA	NA	NA	NA	NA	NA	NA	NA	NA	NA	1481	0.9999	38.9	0.03
IPI:IPI00010153.5	|SWISS-PROT:P62829|TREMBL:Q9BTQ7|ENSEMBL:ENSP00000377865;ENSP00000420311|REFSEQ:NP_000969|H-INV:HIT000337801|VEGA:OTTHUMP00000164151;OTTHUMP00000164153	Tax_Id=9606 Gene_Symbol=RPL23 60S ribosomal protein L23	1478	1	33	0.06	1479	1	50.5	0.06	1480	1	33	0.05	1481	1	11	0.03
IPI:IPI00010156.2	|SWISS-PROT:P31152|TREMBL:A1A4C4;B4E104;Q0VG04|ENSEMBL:ENSP00000383234|REFSEQ:NP_002738|H-INV:HIT000322338	Tax_Id=9606 Gene_Symbol=MAPK4 Mitogen-activated protein kinase 4	NA	NA	NA	NA	1479	0.9885	3	0.02	NA	NA	NA	NA	1481	0.9606	3	0.02
IPI:IPI00010195.4	|SWISS-PROT:Q9H992|TREMBL:B7ZAR7|ENSEMBL:ENSP00000259050;ENSP00000386830|REFSEQ:NP_073737|H-INV:HIT000006247|VEGA:OTTHUMP00000162900;OTTHUMP00000204988	Tax_Id=9606 Gene_Symbol=MARCH7 E3 ubiquitin-protein ligase MARCH7	NA	NA	NA	NA	1479	0.9999	4.3	0.04	1480	1	20.2	0.13	1481	1	13.5	0.09
IPI:IPI00010244.4	|SWISS-PROT:P82912-1|TREMBL:Q53FX9;Q53GJ8|ENSEMBL:ENSP00000317376|REFSEQ:NP_073750|H-INV:HIT000059541|VEGA:OTTHUMP00000192916	Tax_Id=9606 Gene_Symbol=MRPS11 Isoform 1 of 28S ribosomal protein S11, mitochondrial	1478	1	29.5	0.09	NA	NA	NA	NA	NA	NA	NA	NA	NA	NA	NA	NA
IPI:IPI00010278.6	|SWISS-PROT:Q9NP92|TREMBL:Q53GN7;Q53H77;Q9BUN6|ENSEMBL:ENSP00000424328|REFSEQ:NP_057724|H-INV:HIT000033411|VEGA:OTTHUMP00000122439	Tax_Id=9606 Gene_Symbol=MRPS30 28S ribosomal protein S30, mitochondrial	NA	NA	NA	NA	1479	0.9916	2.7	0.02	NA	NA	NA	NA	NA	NA	NA	NA
IPI:IPI00010339.3	|SWISS-PROT:Q03393|ENSEMBL:ENSP00000280362|REFSEQ:NP_000308|H-INV:HIT000101067|VEGA:OTTHUMP00000235385	Tax_Id=9606 Gene_Symbol=PTS 6-pyruvoyl tetrahydrobiopterin synthase	1478	0.9709	18.2	0.03	NA	NA	NA	NA	NA	NA	NA	NA	NA	NA	NA	NA
IPI:IPI00010349.1	|SWISS-PROT:O00116|TREMBL:B7Z3Q4;Q53S12;Q53SG6;Q53SN7|ENSEMBL:ENSP00000264167|REFSEQ:NP_003650|H-INV:HIT000331898|VEGA:OTTHUMP00000163353	Tax_Id=9606 Gene_Symbol=AGPS Alkyldihydroxyacetonephosphate synthase, peroxisomal	NA	NA	NA	NA	1479	0.9863	12.2	0.02	NA	NA	NA	NA	NA	NA	NA	NA
IPI:IPI00010362.5	|TREMBL:B4DQ91;B4DVK7;E2G051;E9PH75;O19682;O19683;O19744;Q29896;Q30168;Q30171;Q59EE1;Q6DU44;Q6KBZ5;Q7Z367;Q9MW44;Q9TNU8|ENSEMBL:ENSP00000365817;ENSP00000400458;ENSP00000402694|REFSEQ:NP_005507|VEGA:OT	Tax_Id=9606 Gene_Symbol=HLA-E HLA class I histocompatibility antigen, alpha chain E precursor	NA	NA	NA	NA	NA	NA	NA	NA	NA	NA	NA	NA	1481	1	8.7	0.05
IPI:IPI00010404.1	|SWISS-PROT:Q9BWJ5|ENSEMBL:ENSP00000356541|REFSEQ:NP_112577|H-INV:HIT000015197|VEGA:OTTHUMP00000017343	Tax_Id=9606 Gene_Symbol=SF3B5 Splicing factor 3B subunit 5	NA	NA	NA	NA	NA	NA	NA	NA	NA	NA	NA	NA	1481	0.9634	17.4	0.02
IPI:IPI00010418.6	|SWISS-PROT:O00159-2|TREMBL:D3DTH7|ENSEMBL:ENSP00000354283|REFSEQ:NP_203693	Tax_Id=9606 Gene_Symbol=MYO1C Isoform 2 of Myosin-Ic	NA	NA	NA	NA	1479	0.9751	1	0.02	NA	NA	NA	NA	1481	0.9843	1	0.02
IPI:IPI00010440.6	|SWISS-PROT:O00165-1|ENSEMBL:ENSP00000329002|REFSEQ:NP_006109|H-INV:HIT000032312|VEGA:OTTHUMP00000034190	Tax_Id=9606 Gene_Symbol=HAX1 Isoform 1 of HCLS1-associated protein X-1	NA	NA	NA	NA	NA	NA	NA	NA	1480	1	20.8	0.05	1481	1	39	0.08
IPI:IPI00010474.1	|SWISS-PROT:Q9UPY5|TREMBL:A8K2U4;Q4W5A5;Q9BYH2;Q9P1X0|ENSEMBL:ENSP00000280612|REFSEQ:NP_055146|H-INV:HIT000246406|VEGA:OTTHUMP00000164578	Tax_Id=9606 Gene_Symbol=SLC7A11 Cystine/glutamate transporter	NA	NA	NA	NA	NA	NA	NA	NA	1480	0.9851	2.2	0.02	NA	NA	NA	NA
IPI:IPI00010539.1	|SWISS-PROT:P58004|ENSEMBL:ENSP00000253063|REFSEQ:NP_113647|H-INV:HIT000084564|VEGA:OTTHUMP00000003641	Tax_Id=9606 Gene_Symbol=SESN2 Sestrin-2	NA	NA	NA	NA	NA	NA	NA	NA	NA	NA	NA	NA	1481	0.9792	3.3	0.03
IPI:IPI00010700.3	|SWISS-PROT:P48634-1|TREMBL:B4DLY2|ENSEMBL:ENSP00000365175;ENSP00000365201|REFSEQ:NP_004629;NP_542417|VEGA:OTTHUMP00000029233;OTTHUMP00000166020	Tax_Id=9606 Gene_Symbol=PRRC2A Isoform 1 of Protein PRRC2A	1478	0.9232	0.7	0.03	NA	NA	NA	NA	NA	NA	NA	NA	NA	NA	NA	NA
IPI:IPI00010717.1	|SWISS-PROT:Q03426|TREMBL:B2RDU6;Q59ET9|ENSEMBL:ENSP00000228510|REFSEQ:NP_000422;NP_001107657|H-INV:HIT000196711|VEGA:OTTHUMP00000240572	Tax_Id=9606 Gene_Symbol=MVK Mevalonate kinase	NA	NA	NA	NA	1479	0.9916	15.7	0.02	1480	0.9894	15.7	0.02	NA	NA	NA	NA
IPI:IPI00010720.1	|SWISS-PROT:P48643|TREMBL:A8K2X8;B4DX08;Q9BU08|ENSEMBL:ENSP00000280326|REFSEQ:NP_036205|H-INV:HIT000095964|VEGA:OTTHUMP00000161671	Tax_Id=9606 Gene_Symbol=CCT5 T-complex protein 1 subunit epsilon	1478	1	42	0.51	1479	1	33.7	0.2	1480	1	31.2	0.19	1481	1	29	0.16
IPI:IPI00010740.1	|SWISS-PROT:P23246-1|TREMBL:Q6PIX2;Q86VG2;Q9BSV4|ENSEMBL:ENSP00000349748|REFSEQ:NP_005057|H-INV:HIT000323115|VEGA:OTTHUMP00000004329	Tax_Id=9606 Gene_Symbol=SFPQ Isoform Long of Splicing factor, proline- and glutamine-rich	1478	0.9645	1.6	0.03	1479	0.9923	2.1	0.02	NA	NA	NA	NA	1481	0.9925	3.4	0.03
IPI:IPI00010743.2	|SWISS-PROT:P31268|ENSEMBL:ENSP00000242159|REFSEQ:NP_008827|H-INV:HIT000062819|VEGA:OTTHUMP00000217256	Tax_Id=9606 Gene_Symbol=HOXA7 Homeobox protein Hox-A7	1478	0.9886	6.1	0.03	NA	NA	NA	NA	NA	NA	NA	NA	NA	NA	NA	NA
IPI:IPI00010796.1	|SWISS-PROT:P07237|TREMBL:B4DJS0|ENSEMBL:ENSP00000327801|REFSEQ:NP_000909|H-INV:HIT000040847|VEGA:OTTHUMP00000196834	Tax_Id=9606 Gene_Symbol=P4HB Protein disulfide-isomerase	1478	0.9623	2	0.03	1479	1	5.3	0.04	1480	0.9999	6	0.03	1481	0.9925	2.7	0.02
IPI:IPI00010860.2	|SWISS-PROT:O00233-1|ENSEMBL:ENSP00000440485|REFSEQ:NP_002804|H-INV:HIT000030848|VEGA:OTTHUMP00000239793	Tax_Id=9606 Gene_Symbol=PSMD9 Isoform p27-L of 26S proteasome non-ATPase regulatory subunit 9	NA	NA	NA	NA	1479	0.9901	8.6	0.02	1480	0.9799	8.6	0.02	1481	0.9925	8.6	0.02
IPI:IPI00010865.1	|SWISS-PROT:P67870|TREMBL:B0UXA9|ENSEMBL:ENSP00000365025;ENSP00000365026;ENSP00000365042;ENSP00000372919;ENSP00000372925;ENSP00000382980;ENSP00000390900;ENSP00000391038;ENSP00000393756;ENSP00000394855	Tax_Id=9606 Gene_Symbol=CSNK2B Casein kinase II subunit beta	NA	NA	NA	NA	1479	0.9885	12.7	0.02	1480	0.9912	14.5	0.04	1481	1	27.3	0.03
IPI:IPI00010896.3	|SWISS-PROT:O00299|TREMBL:Q53FB0;Q5SRT3|ENSEMBL:ENSP00000364934;ENSP00000364935;ENSP00000364940;ENSP00000372896;ENSP00000372897;ENSP00000379229;ENSP00000382926;ENSP00000382931;ENSP00000391395;ENSP0000	Tax_Id=9606 Gene_Symbol=CLIC1 Chloride intracellular channel protein 1	NA	NA	NA	NA	1479	0.981	5	0.02	NA	NA	NA	NA	1481	0.9925	5	0.02
IPI:IPI00011118.2	|TREMBL:D6W4Z6|ENSEMBL:ENSP00000353770|REFSEQ:NP_001159403|H-INV:HIT000322329|VEGA:OTTHUMP00000115511	Tax_Id=9606 Gene_Symbol=RRM2 ribonucleoside-diphosphate reductase subunit M2 isoform 1	NA	NA	NA	NA	NA	NA	NA	NA	NA	NA	NA	NA	1481	1	5.9	0.03
IPI:IPI00011126.6	|SWISS-PROT:P62191|TREMBL:Q53HB3;Q53XL8;Q6NW36|ENSEMBL:ENSP00000261303|REFSEQ:NP_002793|H-INV:HIT000029694	Tax_Id=9606 Gene_Symbol=PSMC1 26S protease regulatory subunit 4	1478	1	31.1	0.37	1479	0.9773	2.5	0.02	1480	1	35	0.2	1481	1	43.2	0.21
IPI:IPI00011200.5	|SWISS-PROT:O43175|TREMBL:B3KSC3|ENSEMBL:ENSP00000358417|REFSEQ:NP_006614|H-INV:HIT000035203|VEGA:OTTHUMP00000013926	Tax_Id=9606 Gene_Symbol=PHGDH D-3-phosphoglycerate dehydrogenase	NA	NA	NA	NA	NA	NA	NA	NA	1480	0.9877	5.4	0.04	1481	1	13.8	0.03
IPI:IPI00011253.3	|SWISS-PROT:P23396|TREMBL:Q53G83;Q9NQS8|ENSEMBL:ENSP00000433821;ENSP00000434643;ENSP00000436971|REFSEQ:NP_000996|H-INV:HIT000287076|VEGA:OTTHUMP00000229804;OTTHUMP00000229805;OTTHUMP00000229882	Tax_Id=9606 Gene_Symbol=RPS3 40S ribosomal protein S3	NA	NA	NA	NA	1479	1	18.6	0.06	NA	NA	NA	NA	NA	NA	NA	NA
IPI:IPI00011268.2	|SWISS-PROT:Q9UKM9-1|TREMBL:Q53GL6|ENSEMBL:ENSP00000246194|REFSEQ:NP_057951|H-INV:HIT000302975|VEGA:OTTHUMP00000030674	Tax_Id=9606 Gene_Symbol=RALY cDNA FLJ77422, highly similar to Homo sapiens RNA binding protein, autoantigenic (hnRNP-associated with lethal yellow homolog (mouse)), transcript variant 1, mRNA (Fragment)	NA	NA	NA	NA	NA	NA	NA	NA	NA	NA	NA	NA	1481	0.9585	4.1	0.02
IPI:IPI00011274.3	|SWISS-PROT:O14979-1|TREMBL:B4DGN3;B4DTA2|ENSEMBL:ENSP00000295470;ENSP00000422040|REFSEQ:NP_112740|H-INV:HIT000058500|VEGA:OTTHUMP00000160812;OTTHUMP00000219470	Tax_Id=9606 Gene_Symbol=HNRPDL Isoform 1 of Heterogeneous nuclear ribonucleoprotein D-like	1478	1	19.3	0.1	NA	NA	NA	NA	NA	NA	NA	NA	NA	NA	NA	NA
IPI:IPI00011284.1	|SWISS-PROT:P21964-1|TREMBL:B8XPJ7;B8XPJ8|ENSEMBL:ENSP00000354511;ENSP00000385150;ENSP00000385917|REFSEQ:NP_000745;NP_001128633;NP_001128634|H-INV:HIT000292981|VEGA:OTTHUMP00000197748;OTTHUMP000001977	Tax_Id=9606 Gene_Symbol=COMT Isoform Membrane-bound of Catechol O-methyltransferase	1478	1	62.4	0.46	1479	1	30.3	0.09	1480	1	53.4	0.15	1481	1	45.7	0.18
IPI:IPI00011302.1	|SWISS-PROT:P13987|TREMBL:Q6FHM9|ENSEMBL:ENSP00000340210;ENSP00000379191;ENSP00000402425;ENSP00000403511;ENSP00000404822;ENSP00000410182;ENSP00000432942;ENSP00000434617;ENSP00000435179|REFSEQ:NP_00060	Tax_Id=9606 Gene_Symbol=CD59 CD59 glycoprotein	NA	NA	NA	NA	1479	0.9598	13	0.02	NA	NA	NA	NA	NA	NA	NA	NA
IPI:IPI00011307.4	|SWISS-PROT:P13995|TREMBL:B2R7W0|ENSEMBL:ENSP00000377617|REFSEQ:NP_006627|H-INV:HIT000299317|VEGA:OTTHUMP00000160246	Tax_Id=9606 Gene_Symbol=MTHFD2 Bifunctional methylenetetrahydrofolate dehydrogenase/cyclohydrolase, mitochondrial	NA	NA	NA	NA	1479	1	25.1	0.22	1480	1	40.9	0.22	1481	1	26.3	0.13
IPI:IPI00011454.1	|SWISS-PROT:Q14697-2|TREMBL:B4DZ53|ENSEMBL:ENSP00000340466|REFSEQ:NP_938149|H-INV:HIT000071272|VEGA:OTTHUMP00000236516	Tax_Id=9606 Gene_Symbol=GANAB Isoform 2 of Neutral alpha-glucosidase AB	NA	NA	NA	NA	NA	NA	NA	NA	NA	NA	NA	NA	1481	0.9807	2	0.02
IPI:IPI00011488.4	|SWISS-PROT:Q13043-1|TREMBL:Q59FZ4|ENSEMBL:ENSP00000361892|REFSEQ:NP_006273|VEGA:OTTHUMP00000043418	Tax_Id=9606 Gene_Symbol=STK4 Isoform 1 of Serine/threonine-protein kinase 4	NA	NA	NA	NA	1479	0.9387	12.9	0.02	1480	0.9339	12.9	0.02	NA	NA	NA	NA
IPI:IPI00011603.2	|SWISS-PROT:O43242|TREMBL:B4DEB0;B4DPM7;B4DV84;Q6IBN0;Q8N9M2;Q96N86|ENSEMBL:ENSP00000264639|REFSEQ:NP_002800|H-INV:HIT000291193|VEGA:OTTHUMP00000164347	Tax_Id=9606 Gene_Symbol=PSMD3 26S proteasome non-ATPase regulatory subunit 3	1478	1	34.8	0.35	1479	1	9	0.09	1480	1	41.2	0.42	1481	1	48.1	0.41
IPI:IPI00011609.4	|SWISS-PROT:Q05086-1|TREMBL:Q9BUI6|ENSEMBL:ENSP00000381045|REFSEQ:NP_000453	Tax_Id=9606 Gene_Symbol=UBE3A Isoform II of Ubiquitin-protein ligase E3A	NA	NA	NA	NA	NA	NA	NA	NA	1480	1	2.8	0.04	1481	1	4.5	0.05
IPI:IPI00011694.1	|SWISS-PROT:P07477|TREMBL:A1A508|ENSEMBL:ENSP00000308720|REFSEQ:NP_002760|H-INV:HIT000194852|VEGA:OTTHUMP00000213668	Tax_Id=9606 Gene_Symbol=PRSS1 Trypsin-1	NA	NA	NA	NA	NA	NA	NA	NA	1480	0.9242	7	0.02	NA	NA	NA	NA
IPI:IPI00011702.4	|SWISS-PROT:O43156|TREMBL:A3KMG5;D6W4K3;Q3B768|ENSEMBL:ENSP00000362546;ENSP00000362547;ENSP00000407270|REFSEQ:NP_055472|H-INV:HIT000036134|VEGA:OTTHUMP00000030950;OTTHUMP00000030952	Tax_Id=9606 Gene_Symbol=TTI1 TEL2-interacting protein 1 homolog	NA	NA	NA	NA	NA	NA	NA	NA	1480	0.9748	0.9	0.02	1481	1	2	0.03
IPI:IPI00011770.1	|SWISS-PROT:O00483|ENSEMBL:ENSP00000339720|REFSEQ:NP_002480|H-INV:HIT000270254|VEGA:OTTHUMP00000115954	Tax_Id=9606 Gene_Symbol=NDUFA4 NADH dehydrogenase [ubiquinone] 1 alpha subcomplex subunit 4	NA	NA	NA	NA	NA	NA	NA	NA	NA	NA	NA	NA	1481	0.9585	12.3	0.03
IPI:IPI00011863.1	|SWISS-PROT:Q13118|ENSEMBL:ENSP00000285407|REFSEQ:NP_005646|H-INV:HIT000335192|VEGA:OTTHUMP00000227341	Tax_Id=9606 Gene_Symbol=KLF10 Krueppel-like factor 10	NA	NA	NA	NA	NA	NA	NA	NA	1480	0.9808	3.4	0.02	1481	0.9873	3.4	0.02
IPI:IPI00011898.3	|SWISS-PROT:Q13144|ENSEMBL:ENSP00000273783|REFSEQ:NP_003898|H-INV:HIT000016513|VEGA:OTTHUMP00000210774	Tax_Id=9606 Gene_Symbol=EIF2B5 Translation initiation factor eIF-2B subunit epsilon	1478	1	13.3	0.17	NA	NA	NA	NA	NA	NA	NA	NA	1481	0.9297	2.7	0.02
IPI:IPI00011913.1	|SWISS-PROT:Q13151|ENSEMBL:ENSP00000316042|REFSEQ:NP_006796|H-INV:HIT000038484|VEGA:OTTHUMP00000159432	Tax_Id=9606 Gene_Symbol=HNRNPA0 Heterogeneous nuclear ribonucleoprotein A0	1478	1	16.4	0.09	NA	NA	NA	NA	NA	NA	NA	NA	NA	NA	NA	NA
IPI:IPI00011916.1	|SWISS-PROT:Q13155|TREMBL:B2R7M3|ENSEMBL:ENSP00000223029|REFSEQ:NP_006294|H-INV:HIT000275410|VEGA:OTTHUMP00000151158	Tax_Id=9606 Gene_Symbol=AIMP2 Aminoacyl tRNA synthase complex-interacting multifunctional protein 2	1478	0.9886	7.8	0.06	1479	0.9848	8.7	0.02	NA	NA	NA	NA	1481	1	27.7	0.08
IPI:IPI00012007.6	|SWISS-PROT:P23526|TREMBL:B3KUN3|ENSEMBL:ENSP00000217426|REFSEQ:NP_000678|H-INV:HIT000035325|VEGA:OTTHUMP00000030684	Tax_Id=9606 Gene_Symbol=AHCY Adenosylhomocysteinase	NA	NA	NA	NA	1479	0.9916	3.2	0.02	NA	NA	NA	NA	1481	1	7.9	0.05
IPI:IPI00012011.6	|SWISS-PROT:P23528|ENSEMBL:ENSP00000309629;ENSP00000432660|REFSEQ:NP_005498|H-INV:HIT000022544|VEGA:OTTHUMP00000233679	Tax_Id=9606 Gene_Symbol=CFL1 Cofilin-1	1478	1	37.6	0.11	1479	1	16.8	0.07	1480	1	28.2	0.07	1481	1	9.4	0.05
IPI:IPI00012048.1	|SWISS-PROT:P15531-1|ENSEMBL:ENSP00000376892|REFSEQ:NP_000260|VEGA:OTTHUMP00000174723	Tax_Id=9606 Gene_Symbol=NME1;NME2;NME1-NME2 Isoform 1 of Nucleoside diphosphate kinase A	1478	0.9645	6.6	0.03	NA	NA	NA	NA	1480	0.9515	9.2	0.02	NA	NA	NA	NA
IPI:IPI00012066.2	|TREMBL:A8K7X6|ENSEMBL:ENSP00000448762|REFSEQ:NP_114366	Tax_Id=9606 Gene_Symbol=PCBP2 poly(rC)-binding protein 2 isoform b	NA	NA	NA	NA	NA	NA	NA	NA	NA	NA	NA	NA	1481	0.9997	23.4	0.05
IPI:IPI00012074.3	|SWISS-PROT:O43390-1|TREMBL:B2R7W4|ENSEMBL:ENSP00000304405;ENSP00000363741|REFSEQ:NP_005817|H-INV:HIT000061569|VEGA:OTTHUMP00000003258;OTTHUMP00000003260	Tax_Id=9606 Gene_Symbol=HNRNPR Isoform 1 of Heterogeneous nuclear ribonucleoprotein R	1478	1	13.7	0.15	NA	NA	NA	NA	NA	NA	NA	NA	NA	NA	NA	NA
IPI:IPI00012079.12	|SWISS-PROT:P23588|ENSEMBL:ENSP00000262056|REFSEQ:NP_001408|H-INV:HIT000264934	Tax_Id=9606 Gene_Symbol=EIF4B Eukaryotic translation initiation factor 4B	1478	1	12.6	0.23	1479	1	14.2	0.1	1480	1	22.5	0.11	1481	1	22.5	0.13
IPI:IPI00012202.1	|SWISS-PROT:Q9BQA1|ENSEMBL:ENSP00000235090|REFSEQ:NP_077007|H-INV:HIT000037763|VEGA:OTTHUMP00000013472	Tax_Id=9606 Gene_Symbol=WDR77 Methylosome protein 50	1478	1	51.5	0.51	1479	1	31.9	0.24	1480	1	48	0.19	1481	1	48.5	0.15
IPI:IPI00012257.7	|SWISS-PROT:Q6PJI9-2	Tax_Id=9606 Gene_Symbol=WDR59 Isoform 2 of WD repeat-containing protein 59	NA	NA	NA	NA	NA	NA	NA	NA	1480	0.9825	5.2	0.02	1481	0.9522	5.2	0.02
IPI:IPI00012268.3	|SWISS-PROT:Q13200|TREMBL:Q53XQ4;Q59EG8;Q9NSM5|ENSEMBL:ENSP00000310129|REFSEQ:NP_002799|H-INV:HIT000031345|VEGA:OTTHUMP00000210627	Tax_Id=9606 Gene_Symbol=PSMD2 26S proteasome non-ATPase regulatory subunit 2	1478	1	30.4	0.74	1479	1	20.3	0.27	1480	1	57.6	0.99	1481	1	57.4	0.79
IPI:IPI00012341.1	|SWISS-PROT:Q13243-1|ENSEMBL:ENSP00000377892;ENSP00000451088;ENSP00000452123|REFSEQ:NP_001034554;NP_008856|H-INV:HIT000096066	Tax_Id=9606 Gene_Symbol=SRSF5 Isoform SRP40-1 of Serine/arginine-rich splicing factor 5	NA	NA	NA	NA	NA	NA	NA	NA	1480	0.9894	5.2	0.04	NA	NA	NA	NA
IPI:IPI00012353.1	|SWISS-PROT:P09001|TREMBL:B4DW56|ENSEMBL:ENSP00000264995|REFSEQ:NP_009139|H-INV:HIT000280740|VEGA:OTTHUMP00000215980	Tax_Id=9606 Gene_Symbol=MRPL3 39S ribosomal protein L3, mitochondrial	1478	0.9496	53.6	0.03	NA	NA	NA	NA	NA	NA	NA	NA	NA	NA	NA	NA
IPI:IPI00012442.1	|SWISS-PROT:Q13283|TREMBL:B7Z8K4;Q32P45;Q53HH4;Q5U0Q1;Q6FI03|ENSEMBL:ENSP00000348578;ENSP00000377681|REFSEQ:NP_005745;NP_938405|H-INV:HIT000056659|VEGA:OTTHUMP00000160618;OTTHUMP00000224181	Tax_Id=9606 Gene_Symbol=G3BP1 Ras GTPase-activating protein-binding protein 1	1478	1	12.9	0.14	1479	0.9923	19.7	0.02	1480	1	14.6	0.05	1481	1	13	0.05
IPI:IPI00012462.1	|SWISS-PROT:Q9BY44-1|ENSEMBL:ENSP00000417229|REFSEQ:NP_114414|H-INV:HIT000002285|VEGA:OTTHUMP00000216446	Tax_Id=9606 Gene_Symbol=EIF2A Eukaryotic translation initiation factor 2A	NA	NA	NA	NA	NA	NA	NA	NA	1480	0.9474	7	0.02	1481	0.9358	7	0.02
IPI:IPI00012479.1	|SWISS-PROT:Q9BZK3|H-INV:HIT000077159	Tax_Id=9606 Gene_Symbol=NACAP1 Putative nascent polypeptide-associated complex subunit alpha-like protein	NA	NA	NA	NA	NA	NA	NA	NA	NA	NA	NA	NA	1481	0.9198	8.8	0.02
IPI:IPI00012493.1	|SWISS-PROT:P60866|ENSEMBL:ENSP00000009589;ENSP00000427788|REFSEQ:NP_001014|H-INV:HIT000050232|VEGA:OTTHUMP00000226397;OTTHUMP00000226399	Tax_Id=9606 Gene_Symbol=SNORD54;RPS20 40S ribosomal protein S20	1478	1	20.2	0.09	1479	0.9078	23.9	0.02	NA	NA	NA	NA	1481	0.9895	23.9	0.02
IPI:IPI00012535.1	|SWISS-PROT:P31689|TREMBL:Q5T7Q0;Q86TL9|ENSEMBL:ENSP00000369127|REFSEQ:NP_001530|H-INV:HIT000020396|VEGA:OTTHUMP00000021193	Tax_Id=9606 Gene_Symbol=DNAJA1 DnaJ homolog subfamily A member 1	1478	1	24.4	0.14	1479	1	39.8	0.5	1480	1	45.6	0.4	1481	1	43.3	0.34
IPI:IPI00012578.1	|SWISS-PROT:O00629|ENSEMBL:ENSP00000334373|REFSEQ:NP_002259|H-INV:HIT000051166|VEGA:OTTHUMP00000213880	Tax_Id=9606 Gene_Symbol=KPNA4 Importin subunit alpha-4	NA	NA	NA	NA	NA	NA	NA	NA	NA	NA	NA	NA	1481	0.9925	10	0.02
IPI:IPI00012718.2	|SWISS-PROT:P41134-1|ENSEMBL:ENSP00000365280|REFSEQ:NP_002156|H-INV:HIT000279096|VEGA:OTTHUMP00000030534	Tax_Id=9606 Gene_Symbol=ID1 Isoform ID-A of DNA-binding protein inhibitor ID-1	NA	NA	NA	NA	NA	NA	NA	NA	1480	0.9773	12.1	0.02	1481	1	35.6	0.06
IPI:IPI00012726.4	|SWISS-PROT:Q13310-1|ENSEMBL:ENSP00000361948|REFSEQ:NP_003810|H-INV:HIT000221269|VEGA:OTTHUMP00000010668	Tax_Id=9606 Gene_Symbol=PABPC4 Isoform 1 of Polyadenylate-binding protein 4	1478	1	17.2	0.24	1479	0.9923	3.1	0.02	NA	NA	NA	NA	1481	1	12	0.09
IPI:IPI00012750.3	|SWISS-PROT:P62851|ENSEMBL:ENSP00000435096|REFSEQ:NP_001019|H-INV:HIT000031580|VEGA:OTTHUMP00000232696	Tax_Id=9606 Gene_Symbol=RPS25 40S ribosomal protein S25	1478	1	15.2	0.06	NA	NA	NA	NA	NA	NA	NA	NA	NA	NA	NA	NA
IPI:IPI00012772.8	|SWISS-PROT:P62917|ENSEMBL:ENSP00000262584;ENSP00000378378|REFSEQ:NP_000964;NP_150644|H-INV:HIT000334555|VEGA:OTTHUMP00000229065;OTTHUMP00000229067	Tax_Id=9606 Gene_Symbol=RPL8 60S ribosomal protein L8	NA	NA	NA	NA	1479	0.9999	13.7	0.04	NA	NA	NA	NA	NA	NA	NA	NA
IPI:IPI00012795.3	|SWISS-PROT:Q13347|TREMBL:Q53HU7;Q5U0F4;Q9P1D9|ENSEMBL:ENSP00000362688|REFSEQ:NP_003748|H-INV:HIT000301875|VEGA:OTTHUMP00000008492	Tax_Id=9606 Gene_Symbol=EIF3I Eukaryotic translation initiation factor 3 subunit I	1478	1	46.5	0.4	1479	1	11.4	0.06	1480	1	30.5	0.13	1481	1	54.2	0.16
IPI:IPI00012998.2	|SWISS-PROT:Q16630-1|ENSEMBL:ENSP00000391774|REFSEQ:NP_008938	Tax_Id=9606 Gene_Symbol=MIR1279;CPSF6 Isoform 1 of Cleavage and polyadenylation specificity factor subunit 6	NA	NA	NA	NA	1479	0.9923	3.1	0.02	1480	0.9903	3.1	0.02	NA	NA	NA	NA
IPI:IPI00013031.1	|SWISS-PROT:O95147|TREMBL:Q6FI36|ENSEMBL:ENSP00000377910;ENSP00000377912|REFSEQ:NP_008957|H-INV:HIT000277648|VEGA:OTTHUMP00000164064;OTTHUMP00000164065	Tax_Id=9606 Gene_Symbol=DUSP14 Dual specificity protein phosphatase 14	NA	NA	NA	NA	NA	NA	NA	NA	1480	0.9903	7.1	0.02	1481	0.9925	7.1	0.02
IPI:IPI00013068.1	|SWISS-PROT:P60228|TREMBL:B2R806;B3KW56;Q6IAX5|ENSEMBL:ENSP00000220849|REFSEQ:NP_001559|H-INV:HIT000294580|VEGA:OTTHUMP00000227726	Tax_Id=9606 Gene_Symbol=EIF3E Eukaryotic translation initiation factor 3 subunit E	1478	1	27.9	0.37	1479	0.9714	7.6	0.02	1480	1	12.1	0.09	1481	1	28.5	0.15
IPI:IPI00013070.2	|SWISS-PROT:Q9BUJ2-1|TREMBL:A8K5K0;A8K6U7|ENSEMBL:ENSP00000375863|REFSEQ:NP_008971|H-INV:HIT000006137	Tax_Id=9606 Gene_Symbol=HNRNPUL1 Isoform 1 of Heterogeneous nuclear ribonucleoprotein U-like protein 1	1478	1	10.6	0.14	NA	NA	NA	NA	NA	NA	NA	NA	NA	NA	NA	NA
IPI:IPI00013076.1	|SWISS-PROT:O95684-1|ENSEMBL:ENSP00000355812|REFSEQ:NP_008976|H-INV:HIT000326065|VEGA:OTTHUMP00000017612	Tax_Id=9606 Gene_Symbol=FGFR1OP Isoform 1 of FGFR1 oncogene partner	1478	0.9403	3	0.03	1479	0.9685	3	0.02	1480	0.9868	3	0.02	NA	NA	NA	NA
IPI:IPI00013146.1	|SWISS-PROT:P82650|TREMBL:A8K9Y7|ENSEMBL:ENSP00000310785;ENSP00000418008|REFSEQ:NP_064576|H-INV:HIT000077394|VEGA:OTTHUMP00000216955	Tax_Id=9606 Gene_Symbol=MRPS22 28S ribosomal protein S22, mitochondrial	1478	1	15.7	0.11	NA	NA	NA	NA	NA	NA	NA	NA	NA	NA	NA	NA
IPI:IPI00013184.1	|SWISS-PROT:P41227|ENSEMBL:ENSP00000417763|REFSEQ:NP_003482|H-INV:HIT000292085|VEGA:OTTHUMP00000026001	Tax_Id=9606 Gene_Symbol=NAA10 N-alpha-acetyltransferase 10, NatA catalytic subunit	NA	NA	NA	NA	NA	NA	NA	NA	NA	NA	NA	NA	1481	0.948	4.9	0.02
IPI:IPI00013195.1	|SWISS-PROT:Q13405|ENSEMBL:ENSP00000279242;ENSP00000434190|REFSEQ:NP_004918|H-INV:HIT000049066|VEGA:OTTHUMP00000230438;OTTHUMP00000230440	Tax_Id=9606 Gene_Symbol=MRPL49 39S ribosomal protein L49, mitochondrial	1478	0.9655	11	0.03	NA	NA	NA	NA	NA	NA	NA	NA	NA	NA	NA	NA
IPI:IPI00013214.2	|SWISS-PROT:P25205|TREMBL:B2R7C5;B4DWW4;Q53HJ4;Q8NHX6|ENSEMBL:ENSP00000229854|REFSEQ:NP_002379|H-INV:HIT000030527|VEGA:OTTHUMP00000016600	Tax_Id=9606 Gene_Symbol=MCM3 cDNA FLJ55599, highly similar to DNA replication licensing factor MCM3	NA	NA	NA	NA	1479	0.9916	2.6	0.02	NA	NA	NA	NA	1481	0.9925	2.6	0.02
IPI:IPI00013219.1	|SWISS-PROT:Q13418|ENSEMBL:ENSP00000299421;ENSP00000379975;ENSP00000403487|REFSEQ:NP_001014794;NP_001014795;NP_004508|H-INV:HIT000219709|VEGA:OTTHUMP00000164591;OTTHUMP00000229991;OTTHUMP00000229996	Tax_Id=9606 Gene_Symbol=ILK Integrin-linked protein kinase	NA	NA	NA	NA	NA	NA	NA	NA	1480	0.9912	7.2	0.02	1481	1	9	0.03
IPI:IPI00013256.1	|SWISS-PROT:P33240-1|ENSEMBL:ENSP00000362063|REFSEQ:NP_001316|H-INV:HIT000273507|VEGA:OTTHUMP00000024310	Tax_Id=9606 Gene_Symbol=CSTF2 Isoform 1 of Cleavage stimulation factor subunit 2	NA	NA	NA	NA	1479	0.987	3.1	0.02	NA	NA	NA	NA	1481	0.9925	3.1	0.02
IPI:IPI00013271.1	|SWISS-PROT:Q9BUN8-1|ENSEMBL:ENSP00000259512|REFSEQ:NP_077271|H-INV:HIT000252862|VEGA:OTTHUMP00000228362	Tax_Id=9606 Gene_Symbol=DERL1 Isoform 1 of Derlin-1	NA	NA	NA	NA	1479	1	17.9	0.04	NA	NA	NA	NA	1481	1	14.6	0.03
IPI:IPI00013296.3	|SWISS-PROT:P62269|ENSEMBL:ENSP00000211372;ENSP00000393241;ENSP00000403175;ENSP00000412583;ENSP00000416110|REFSEQ:NP_072045|VEGA:OTTHUMP00000014635;OTTHUMP00000029059;OTTHUMP00000029467;OTTHUMP0000019	Tax_Id=9606 Gene_Symbol=RPS18;RPS18P9 40S ribosomal protein S18	1478	1	31.6	0.23	1479	1	24.4	0.04	1480	1	24.4	0.04	1481	1	21.1	0.08
IPI:IPI00013415.1	|SWISS-PROT:P62081|TREMBL:Q57Z92|ENSEMBL:ENSP00000339095;ENSP00000385018;ENSP00000385286|REFSEQ:NP_001002|H-INV:HIT000260253|VEGA:OTTHUMP00000115354;OTTHUMP00000200057;OTTHUMP00000200058	Tax_Id=9606 Gene_Symbol=RPS7 40S ribosomal protein S7	1478	1	19.6	0.08	NA	NA	NA	NA	1480	1	15.5	0.04	1481	1	20.6	0.05
IPI:IPI00013452.11	|SWISS-PROT:P07814|TREMBL:B4DP50|ENSEMBL:ENSP00000355890|REFSEQ:NP_004437|H-INV:HIT000388867|VEGA:OTTHUMP00000035562	Tax_Id=9606 Gene_Symbol=EPRS Bifunctional aminoacyl-tRNA synthetase	1478	1	13.4	0.43	1479	1	8.1	0.22	1480	1	16.1	0.16	1481	1	12.8	0.19
IPI:IPI00013457.1	|SWISS-PROT:O43670-1|ENSEMBL:ENSP00000340029|REFSEQ:NP_003448|VEGA:OTTHUMP00000163702	Tax_Id=9606 Gene_Symbol=ZNF207 Isoform 1 of Zinc finger protein 207	NA	NA	NA	NA	1479	0.9612	5.6	0.02	NA	NA	NA	NA	NA	NA	NA	NA
IPI:IPI00013466.4	|SWISS-PROT:O43681|TREMBL:E7EVN0|ENSEMBL:ENSP00000349887|REFSEQ:NP_004308|H-INV:HIT000031067	Tax_Id=9606 Gene_Symbol=ASNA1 ATPase ASNA1	NA	NA	NA	NA	1479	1	17.8	0.11	1480	1	57.8	0.3	1481	1	39.1	0.18
IPI:IPI00013468.1	|SWISS-PROT:O43684-1|ENSEMBL:ENSP00000357858|REFSEQ:NP_004716|H-INV:HIT000064128|VEGA:OTTHUMP00000020679	Tax_Id=9606 Gene_Symbol=BUB3 Isoform 1 of Mitotic checkpoint protein BUB3	NA	NA	NA	NA	1479	1	48.8	0.23	1480	1	32.4	0.14	1481	1	55.2	0.11
IPI:IPI00013485.3	|SWISS-PROT:P15880|TREMBL:Q3KQT6;Q6IPX5;Q8J014;Q8N5L9|ENSEMBL:ENSP00000341885|REFSEQ:NP_002943|H-INV:HIT000262212|VEGA:OTTHUMP00000158896	Tax_Id=9606 Gene_Symbol=RPS2 40S ribosomal protein S2	1478	1	25.3	0.25	1479	0.9999	9.8	0.04	1480	0.9903	6.5	0.02	NA	NA	NA	NA
IPI:IPI00013495.1	|SWISS-PROT:Q8NE71-2|TREMBL:Q2L6I2|ENSEMBL:ENSP00000365728;ENSP00000373081;ENSP00000389472;ENSP00000391102;ENSP00000393143;ENSP00000403526;ENSP00000404726|REFSEQ:NP_001081|VEGA:OTTHUMP00000014745;OTTH	Tax_Id=9606 Gene_Symbol=ABCF1 Isoform 2 of ATP-binding cassette sub-family F member 1	1478	0.9997	6.2	0.05	1479	0.9893	3	0.02	NA	NA	NA	NA	1481	0.9648	2.3	0.02
IPI:IPI00013508.5	|SWISS-PROT:P12814-1|ENSEMBL:ENSP00000193403|REFSEQ:NP_001093|H-INV:HIT000037309	Tax_Id=9606 Gene_Symbol=ACTN1 Isoform 1 of Alpha-actinin-1	NA	NA	NA	NA	NA	NA	NA	NA	NA	NA	NA	NA	1481	0.988	1.2	0.02
IPI:IPI00013678.2	|SWISS-PROT:Q13505-1|ENSEMBL:ENSP00000357360|REFSEQ:NP_002446|VEGA:OTTHUMP00000033824	Tax_Id=9606 Gene_Symbol=MTX1 Isoform 1 of Metaxin-1	NA	NA	NA	NA	NA	NA	NA	NA	1480	0.9868	4.4	0.02	NA	NA	NA	NA
IPI:IPI00013735.1	|SWISS-PROT:Q9NYY8-1|TREMBL:B3KMB8|ENSEMBL:ENSP00000236980;ENSP00000384929;ENSP00000385990|REFSEQ:NP_001129665;NP_001129666;NP_055744|H-INV:HIT000002345|VEGA:OTTHUMP00000163838;OTTHUMP00000206508;OTTH	Tax_Id=9606 Gene_Symbol=FASTKD2 Isoform 1 of FAST kinase domain-containing protein 2	1478	0.9212	4.5	0.03	1479	1	5.6	0.07	1480	0.9903	2.9	0.04	NA	NA	NA	NA
IPI:IPI00013774.1	|SWISS-PROT:Q13547|TREMBL:B4DRG0;B5BU61;Q6IT96|ENSEMBL:ENSP00000362649|REFSEQ:NP_004955|H-INV:HIT000029498|VEGA:OTTHUMP00000008745	Tax_Id=9606 Gene_Symbol=HDAC1 Histone deacetylase 1	NA	NA	NA	NA	1479	0.9766	18.5	0.02	NA	NA	NA	NA	1481	0.997	6.4	0.02
IPI:IPI00013847.4	|SWISS-PROT:P31930|TREMBL:B4DUL5;B4DZB9|ENSEMBL:ENSP00000203407|REFSEQ:NP_003356|H-INV:HIT000049174|VEGA:OTTHUMP00000164820	Tax_Id=9606 Gene_Symbol=UQCRC1 Cytochrome b-c1 complex subunit 1, mitochondrial	NA	NA	NA	NA	NA	NA	NA	NA	NA	NA	NA	NA	1481	0.9836	2.5	0.02
IPI:IPI00013871.1	|SWISS-PROT:P23921|TREMBL:B4E0I8;Q53GZ5|ENSEMBL:ENSP00000300738|REFSEQ:NP_001024|H-INV:HIT000322327|VEGA:OTTHUMP00000164513	Tax_Id=9606 Gene_Symbol=RRM1 Ribonucleoside-diphosphate reductase large subunit	NA	NA	NA	NA	NA	NA	NA	NA	NA	NA	NA	NA	1481	1	5.2	0.03
IPI:IPI00013877.2	|SWISS-PROT:P31942-1|TREMBL:Q53F48|ENSEMBL:ENSP00000265866|REFSEQ:NP_036339|VEGA:OTTHUMP00000035218	Tax_Id=9606 Gene_Symbol=HNRNPH3 Isoform 1 of Heterogeneous nuclear ribonucleoprotein H3	NA	NA	NA	NA	NA	NA	NA	NA	NA	NA	NA	NA	1481	0.9956	18.6	0.02
IPI:IPI00013881.6	|SWISS-PROT:P31943|ENSEMBL:ENSP00000349168;ENSP00000377082;ENSP00000397797|REFSEQ:NP_005511|H-INV:HIT000192494|VEGA:OTTHUMP00000161513;OTTHUMP00000223418;OTTHUMP00000223419	Tax_Id=9606 Gene_Symbol=HNRNPH1 Heterogeneous nuclear ribonucleoprotein H	1478	1	20	0.14	NA	NA	NA	NA	NA	NA	NA	NA	NA	NA	NA	NA
IPI:IPI00013890.2	|SWISS-PROT:P31947-1|ENSEMBL:ENSP00000340989|REFSEQ:NP_006133|H-INV:HIT000322082|VEGA:OTTHUMP00000004242	Tax_Id=9606 Gene_Symbol=SFN Isoform 1 of 14-3-3 protein sigma	NA	NA	NA	NA	NA	NA	NA	NA	NA	NA	NA	NA	1481	0.9741	12.9	0.02
IPI:IPI00013894.1	|SWISS-PROT:P31948|ENSEMBL:ENSP00000305958|REFSEQ:NP_006810|H-INV:HIT000031338|VEGA:OTTHUMP00000236867	Tax_Id=9606 Gene_Symbol=STIP1 Stress-induced-phosphoprotein 1	1478	1	3.5	0.06	1479	1	32	0.32	1480	1	23.4	0.22	1481	1	34.6	0.27
IPI:IPI00013909.1	|SWISS-PROT:Q9BRQ8-1|ENSEMBL:ENSP00000312370;ENSP00000362345|REFSEQ:NP_001185625;NP_116186|H-INV:HIT000050846|VEGA:OTTHUMP00000019739;OTTHUMP00000019740	Tax_Id=9606 Gene_Symbol=AIFM2 Isoform 1 of Apoptosis-inducing factor 2	NA	NA	NA	NA	NA	NA	NA	NA	1480	0.9903	3.3	0.02	1481	0.9925	3.3	0.02
IPI:IPI00013917.3	|SWISS-PROT:P25398|ENSEMBL:ENSP00000230050|REFSEQ:NP_001007|H-INV:HIT000335217|VEGA:OTTHUMP00000017230	Tax_Id=9606 Gene_Symbol=RPS12 40S ribosomal protein S12	1478	1	37.1	0.17	1479	1	37.9	0.09	1480	1	52.3	0.09	1481	1	34.1	0.05
IPI:IPI00013939.3	|SWISS-PROT:P15927-1|TREMBL:B4DQD9;B4DUL2|ENSEMBL:ENSP00000363021|REFSEQ:NP_002937|H-INV:HIT000039174|VEGA:OTTHUMP00000004008	Tax_Id=9606 Gene_Symbol=RPA2 Isoform 1 of Replication protein A 32 kDa subunit	NA	NA	NA	NA	1479	0.9795	12.8	0.02	1480	0.9145	12.8	0.02	NA	NA	NA	NA
IPI:IPI00013949.1	|SWISS-PROT:O43765|ENSEMBL:ENSP00000221566|REFSEQ:NP_003012|H-INV:HIT000024034	Tax_Id=9606 Gene_Symbol=SGTA Small glutamine-rich tetratricopeptide repeat-containing protein alpha	NA	NA	NA	NA	NA	NA	NA	NA	1480	1	11.7	0.05	1481	1	25.1	0.1
IPI:IPI00013953.2	|TREMBL:E9PDU5;Q8NDH0|ENSEMBL:ENSP00000413432|VEGA:OTTHUMP00000208909	Tax_Id=9606 Gene_Symbol=WDR6 Uncharacterized protein	NA	NA	NA	NA	1479	1	2.1	0.04	1480	1	2.5	0.05	1481	1	5.1	0.05
IPI:IPI00013988.2	|SWISS-PROT:Q13017-2|ENSEMBL:ENSP00000393307;ENSP00000452222|REFSEQ:NP_001164|H-INV:HIT000218363	Tax_Id=9606 Gene_Symbol=ARHGAP5 Isoform 2 of Rho GTPase-activating protein 5	NA	NA	NA	NA	NA	NA	NA	NA	NA	NA	NA	NA	1481	0.9432	0.7	0.02
IPI:IPI00013991.1	|SWISS-PROT:P07951-1|TREMBL:A7XZE4|ENSEMBL:ENSP00000354219|REFSEQ:NP_003280|VEGA:OTTHUMP00000021357	Tax_Id=9606 Gene_Symbol=TPM2 Isoform 1 of Tropomyosin beta chain	NA	NA	NA	NA	1479	1	14.8	0.05	NA	NA	NA	NA	NA	NA	NA	NA
IPI:IPI00014040.1	|SWISS-PROT:P07992|TREMBL:B2RC01|ENSEMBL:ENSP00000300853|REFSEQ:NP_001974|H-INV:HIT000061671	Tax_Id=9606 Gene_Symbol=ERCC1 DNA excision repair protein ERCC-1	NA	NA	NA	NA	NA	NA	NA	NA	NA	NA	NA	NA	1481	0.9453	5.3	0.02
IPI:IPI00014149.3	|SWISS-PROT:Q15006|TREMBL:A8K4K9;Q53HG5|ENSEMBL:ENSP00000220853|REFSEQ:NP_055488|H-INV:HIT000039235|VEGA:OTTHUMP00000227775	Tax_Id=9606 Gene_Symbol=TTC35 Tetratricopeptide repeat protein 35	NA	NA	NA	NA	1479	0.9916	8.9	0.02	NA	NA	NA	NA	NA	NA	NA	NA
IPI:IPI00014151.3	|SWISS-PROT:Q15008|ENSEMBL:ENSP00000295901|REFSEQ:NP_055629|H-INV:HIT000074129|VEGA:OTTHUMP00000213406	Tax_Id=9606 Gene_Symbol=PSMD6 26S proteasome non-ATPase regulatory subunit 6	1478	1	39.6	0.42	1479	0.9999	16.7	0.03	1480	1	39.3	0.21	1481	1	29	0.14
IPI:IPI00014171.1	|SWISS-PROT:Q15011-1|TREMBL:A8K6A0;A8K7S3;B4E3N8;Q53FP9|ENSEMBL:ENSP00000300302|REFSEQ:NP_055500|H-INV:HIT000059115|VEGA:OTTHUMP00000164377	Tax_Id=9606 Gene_Symbol=HERPUD1 Isoform 1 of Homocysteine-responsive endoplasmic reticulum-resident ubiquitin-like domain member 1 protein (Fragment)	NA	NA	NA	NA	NA	NA	NA	NA	NA	NA	NA	NA	1481	0.9917	11.2	0.02
IPI:IPI00014198.3	|SWISS-PROT:Q15024|TREMBL:B2RDZ9;B4DIU0|ENSEMBL:ENSP00000265564|REFSEQ:NP_055819|H-INV:HIT000035984|VEGA:OTTHUMP00000164126	Tax_Id=9606 Gene_Symbol=EXOSC7 Exosome complex component RRP42	1478	0.9864	5.2	0.03	NA	NA	NA	NA	NA	NA	NA	NA	NA	NA	NA	NA
IPI:IPI00014236.7	|SWISS-PROT:Q15043-1|TREMBL:B4DIW3|ENSEMBL:ENSP00000289952;ENSP00000370635|REFSEQ:NP_001121903;NP_001128625|VEGA:OTTHUMP00000123433;OTTHUMP00000226296	Tax_Id=9606 Gene_Symbol=SLC39A14 Isoform 1 of Zinc transporter ZIP14	NA	NA	NA	NA	NA	NA	NA	NA	NA	NA	NA	NA	1481	0.9821	4.2	0.02
IPI:IPI00014238.2	|SWISS-PROT:Q15046-1|ENSEMBL:ENSP00000303043|REFSEQ:NP_005539|H-INV:HIT000101392|VEGA:OTTHUMP00000174948	Tax_Id=9606 Gene_Symbol=KARS Isoform Cytoplasmic of Lysyl-tRNA synthetase	1478	1	31.2	0.53	1479	1	13.2	0.13	1480	1	14.4	0.15	1481	1	19.9	0.11
IPI:IPI00014264.5	|SWISS-PROT:Q15057|ENSEMBL:ENSP00000324287|REFSEQ:NP_036419|H-INV:HIT000042190|VEGA:OTTHUMP00000208844	Tax_Id=9606 Gene_Symbol=ACAP2 Arf-GAP with coiled-coil, ANK repeat and PH domain-containing protein 2	1478	1	8.7	0.13	NA	NA	NA	NA	NA	NA	NA	NA	NA	NA	NA	NA
IPI:IPI00014310.3	|SWISS-PROT:Q13616|ENSEMBL:ENSP00000326804;ENSP00000387160|REFSEQ:NP_003583|H-INV:HIT000388572|VEGA:OTTHUMP00000202347	Tax_Id=9606 Gene_Symbol=CUL1 Cullin-1	NA	NA	NA	NA	1479	1	25.5	0.3	1480	1	27.4	0.32	1481	1	27.1	0.24
IPI:IPI00014311.6	|SWISS-PROT:Q13617|ENSEMBL:ENSP00000363880;ENSP00000363881;ENSP00000363883|REFSEQ:NP_001185706;NP_003582|H-INV:HIT000020072|VEGA:OTTHUMP00000019436;OTTHUMP00000019437;OTTHUMP00000019440	Tax_Id=9606 Gene_Symbol=CUL2 Cullin-2	NA	NA	NA	NA	NA	NA	NA	NA	NA	NA	NA	NA	1481	1	24	0.21
IPI:IPI00014312.1	|SWISS-PROT:Q13618-1|TREMBL:Q53S54|ENSEMBL:ENSP00000264414|REFSEQ:NP_003581|H-INV:HIT000000342|VEGA:OTTHUMP00000164219	Tax_Id=9606 Gene_Symbol=CUL3 Isoform 1 of Cullin-3	NA	NA	NA	NA	1479	1	27.3	0.37	1480	1	22.6	0.26	1481	1	15.1	0.14
IPI:IPI00014319.5	|SWISS-PROT:Q9Y6Y0|TREMBL:B3KM71;B3KMY8|ENSEMBL:ENSP00000356468|REFSEQ:NP_006460|H-INV:HIT000073857|VEGA:OTTHUMP00000033394	Tax_Id=9606 Gene_Symbol=IVNS1ABP Influenza virus NS1A-binding protein	1478	1	27.7	0.37	1479	1	8	0.04	1480	1	11.1	0.04	1481	1	9.3	0.05
IPI:IPI00014399.2	|SWISS-PROT:Q13643|TREMBL:Q96C98;Q9P100|ENSEMBL:ENSP00000362107|REFSEQ:NP_004459|H-INV:HIT000220618|VEGA:OTTHUMP00000004724	Tax_Id=9606 Gene_Symbol=FHL3 Four and a half LIM domains protein 3	1478	1	7.1	0.05	NA	NA	NA	NA	NA	NA	NA	NA	NA	NA	NA	NA
IPI:IPI00014400.6	|SWISS-PROT:Q9NXW2-1|TREMBL:Q659G2|ENSEMBL:ENSP00000345575;ENSP00000378363;ENSP00000403313|REFSEQ:NP_001002762;NP_060096|H-INV:HIT000261628|VEGA:OTTHUMP00000019786	Tax_Id=9606 Gene_Symbol=DNAJB12 dnaJ homolog subfamily B member 12	NA	NA	NA	NA	1479	1	15.4	0.07	1480	1	15.4	0.09	1481	1	22.8	0.08
IPI:IPI00014424.1	|SWISS-PROT:Q05639|ENSEMBL:ENSP00000217182;ENSP00000298049|REFSEQ:NP_001949|H-INV:HIT000386552|VEGA:OTTHUMP00000031776	Tax_Id=9606 Gene_Symbol=EEF1A2 Elongation factor 1-alpha 2	1478	1	15.3	0.2	1479	0.9911	24.2	0.09	NA	NA	NA	NA	1481	1	29.6	0.09
IPI:IPI00014454.2	|SWISS-PROT:Q13671-1|ENSEMBL:ENSP00000310406|REFSEQ:NP_004283|H-INV:HIT000036685|VEGA:OTTHUMP00000235071	Tax_Id=9606 Gene_Symbol=RIN1 Isoform RIN1 of Ras and Rab interactor 1	NA	NA	NA	NA	NA	NA	NA	NA	NA	NA	NA	NA	1481	1	5.8	0.03
IPI:IPI00014481.4	|SWISS-PROT:Q13685|TREMBL:Q59EM1|ENSEMBL:ENSP00000248450|REFSEQ:NP_001078|H-INV:HIT000095930|VEGA:OTTHUMP00000207408	Tax_Id=9606 Gene_Symbol=AAMP Angio-associated migratory cell protein	NA	NA	NA	NA	NA	NA	NA	NA	1480	0.9894	6.5	0.02	1481	0.9925	6.5	0.02
IPI:IPI00014581.1	|SWISS-PROT:P09493-1|TREMBL:D9YZV4|ENSEMBL:ENSP00000385107|REFSEQ:NP_001018005	Tax_Id=9606 Gene_Symbol=TPM1 Isoform 1 of Tropomyosin alpha-1 chain	NA	NA	NA	NA	1479	0.9661	11.5	0.03	NA	NA	NA	NA	NA	NA	NA	NA
IPI:IPI00014877.4	|SWISS-PROT:Q9NXS2|ENSEMBL:ENSP00000012049|REFSEQ:NP_060129|H-INV:HIT000002566	Tax_Id=9606 Gene_Symbol=QPCTL Glutaminyl-peptide cyclotransferase-like protein	1478	1	5.8	0.06	1479	0.9995	9.2	0.04	1480	1	12.6	0.05	1481	0.9992	5.8	0.02
IPI:IPI00014898.3	|SWISS-PROT:Q15149-1|ENSEMBL:ENSP00000323856|REFSEQ:NP_958782|VEGA:OTTHUMP00000229284	Tax_Id=9606 Gene_Symbol=PLEC Isoform 1 of Plectin	NA	NA	NA	NA	1479	1	1.7	0.15	1480	1	1.7	0.13	1481	1	8.4	0.46
IPI:IPI00015029.1	|SWISS-PROT:Q15185|ENSEMBL:ENSP00000262033|REFSEQ:NP_006592|H-INV:HIT000271215	Tax_Id=9606 Gene_Symbol=PTGES3 Prostaglandin E synthase 3	NA	NA	NA	NA	NA	NA	NA	NA	NA	NA	NA	NA	1481	0.9925	10.2	0.02
IPI:IPI00015077.1	|SWISS-PROT:P41567|TREMBL:Q6IAV3|ENSEMBL:ENSP00000419449|REFSEQ:NP_005792|H-INV:HIT000292971|VEGA:OTTHUMP00000164728	Tax_Id=9606 Gene_Symbol=EIF1 Eukaryotic translation initiation factor 1	1478	0.9886	21.2	0.03	NA	NA	NA	NA	NA	NA	NA	NA	NA	NA	NA	NA
IPI:IPI00015103.2	|SWISS-PROT:Q9Y608-2|ENSEMBL:ENSP00000346349|REFSEQ:NP_060194|VEGA:OTTHUMP00000161360	Tax_Id=9606 Gene_Symbol=LRRFIP2 Isoform 2 of Leucine-rich repeat flightless-interacting protein 2	NA	NA	NA	NA	NA	NA	NA	NA	NA	NA	NA	NA	1481	0.991	3	0.02
IPI:IPI00015105.1	|SWISS-PROT:P33552|TREMBL:Q6FGI9;Q6LET5|ENSEMBL:ENSP00000364976|REFSEQ:NP_001818|H-INV:HIT000300915|VEGA:OTTHUMP00000021616	Tax_Id=9606 Gene_Symbol=CKS2 Cyclin-dependent kinases regulatory subunit 2	NA	NA	NA	NA	NA	NA	NA	NA	NA	NA	NA	NA	1481	1	24.1	0.05
IPI:IPI00015145.3	|SWISS-PROT:Q13772-1|TREMBL:A8K8W5|ENSEMBL:ENSP00000344552;ENSP00000363200;ENSP00000390713|REFSEQ:NP_001138734;NP_001138735;NP_005428|H-INV:HIT000030493|VEGA:OTTHUMP00000019601;OTTHUMP00000019603	Tax_Id=9606 Gene_Symbol=NCOA4 Isoform Alpha of Nuclear receptor coactivator 4	NA	NA	NA	NA	NA	NA	NA	NA	1480	0.9974	6.9	0.03	NA	NA	NA	NA
IPI:IPI00015262.10	|SWISS-PROT:Q99439|TREMBL:B4DDF4;Q53GK7;Q6FHC3;Q6FHE4|ENSEMBL:ENSP00000263097|REFSEQ:NP_004359|H-INV:HIT000008109	Tax_Id=9606 Gene_Symbol=CNN2 Calponin-2	NA	NA	NA	NA	NA	NA	NA	NA	NA	NA	NA	NA	1481	0.9925	4.8	0.02
IPI:IPI00015351.2	|SWISS-PROT:Q9GZP4-1|ENSEMBL:ENSP00000246151|REFSEQ:NP_065095|H-INV:HIT000002459|VEGA:OTTHUMP00000002997	Tax_Id=9606 Gene_Symbol=PITHD1 Isoform 1 of PITH domain-containing protein 1	NA	NA	NA	NA	NA	NA	NA	NA	1480	0.9903	16.1	0.02	1481	0.9917	16.1	0.02
IPI:IPI00015361.1	|SWISS-PROT:Q99471|ENSEMBL:ENSP00000334188;ENSP00000447942|REFSEQ:NP_002615|H-INV:HIT000031525	Tax_Id=9606 Gene_Symbol=PFDN5 Prefoldin subunit 5	NA	NA	NA	NA	NA	NA	NA	NA	1480	0.9912	27.3	0.02	1481	0.9895	27.3	0.02
IPI:IPI00015560.7	|SWISS-PROT:Q6IA86-1|ENSEMBL:ENSP00000350967|REFSEQ:NP_060725|H-INV:HIT000004215|VEGA:OTTHUMP00000163412	Tax_Id=9606 Gene_Symbol=ELP2 Isoform 1 of Elongator complex protein 2	NA	NA	NA	NA	1479	1	4.5	0.07	1480	1	4.5	0.04	1481	1	6.2	0.05
IPI:IPI00015602.1	|SWISS-PROT:O94826|ENSEMBL:ENSP00000284320|REFSEQ:NP_055635|H-INV:HIT000000444|VEGA:OTTHUMP00000213985	Tax_Id=9606 Gene_Symbol=TOMM70A Mitochondrial import receptor subunit TOM70	NA	NA	NA	NA	1479	0.9923	3.6	0.04	1480	0.9868	3.6	0.04	1481	0.9925	3.2	0.02
IPI:IPI00015713.4	|SWISS-PROT:Q5VV42-1|ENSEMBL:ENSP00000274695;ENSP00000367873|REFSEQ:NP_060244|H-INV:HIT000388217|VEGA:OTTHUMP00000016083	Tax_Id=9606 Gene_Symbol=CDKAL1 Isoform 1 of CDK5 regulatory subunit-associated protein 1-like 1	NA	NA	NA	NA	1479	0.9097	5.1	0.04	1480	1	6.2	0.06	1481	1	6.2	0.05
IPI:IPI00015806.3	|SWISS-PROT:Q9Y5Q9-1|ENSEMBL:ENSP00000263956|REFSEQ:NP_036218|H-INV:HIT000070964|VEGA:OTTHUMP00000163622	Tax_Id=9606 Gene_Symbol=GTF3C3 Isoform 1 of General transcription factor 3C polypeptide 3	NA	NA	NA	NA	NA	NA	NA	NA	NA	NA	NA	NA	1481	0.9998	10.9	0.05
IPI:IPI00015842.1	|SWISS-PROT:Q15293|ENSEMBL:ENSP00000054950|REFSEQ:NP_002892|H-INV:HIT000049062|VEGA:OTTHUMP00000232227	Tax_Id=9606 Gene_Symbol=RCN1 Reticulocalbin-1	NA	NA	NA	NA	NA	NA	NA	NA	NA	NA	NA	NA	1481	0.9925	5.7	0.02
IPI:IPI00015891.1	|SWISS-PROT:Q9NQP4|ENSEMBL:ENSP00000360473|REFSEQ:NP_002614|H-INV:HIT000035142|VEGA:OTTHUMP00000031316	Tax_Id=9606 Gene_Symbol=PFDN4 Prefoldin subunit 4	1478	0.9623	11.2	0.03	1479	0.9923	11.2	0.04	NA	NA	NA	NA	NA	NA	NA	NA
IPI:IPI00015897.2	|SWISS-PROT:Q9UHD1-1|ENSEMBL:ENSP00000319255|REFSEQ:NP_036256|H-INV:HIT000086124|VEGA:OTTHUMP00000235676	Tax_Id=9606 Gene_Symbol=CHORDC1 Isoform 1 of Cysteine and histidine-rich domain-containing protein 1	NA	NA	NA	NA	1479	1	14.7	0.04	1480	0.9998	14.7	0.03	NA	NA	NA	NA
IPI:IPI00015905.1	|SWISS-PROT:Q13868|TREMBL:A2VCR1;B3KQW2|ENSEMBL:ENSP00000361433|REFSEQ:NP_055100|H-INV:HIT000005734|VEGA:OTTHUMP00000022370	Tax_Id=9606 Gene_Symbol=EXOSC2 Exosome complex component RRP4	NA	NA	NA	NA	NA	NA	NA	NA	1480	0.9253	13.5	0.02	NA	NA	NA	NA
IPI:IPI00015911.2	|SWISS-PROT:P09622|TREMBL:B4DFL1|ENSEMBL:ENSP00000205402;ENSP00000390667|REFSEQ:NP_000099|H-INV:HIT000191161|VEGA:OTTHUMP00000206744;OTTHUMP00000206749	Tax_Id=9606 Gene_Symbol=DLD Dihydrolipoyl dehydrogenase, mitochondrial	NA	NA	NA	NA	1479	0.9878	3.2	0.02	NA	NA	NA	NA	NA	NA	NA	NA
IPI:IPI00015947.5	|SWISS-PROT:P25685|TREMBL:Q6FHS4;Q6FI51|ENSEMBL:ENSP00000254322|REFSEQ:NP_006136|H-INV:HIT000101520	Tax_Id=9606 Gene_Symbol=DNAJB1 DnaJ homolog subfamily B member 1	NA	NA	NA	NA	1479	1	45	0.41	1480	1	40	0.18	1481	1	45	0.26
IPI:IPI00015952.2	|TREMBL:B4DZF2;Q59G42|ENSEMBL:ENSP00000399908	Tax_Id=9606 Gene_Symbol=EIF4G2 cDNA FLJ59571, highly similar to Eukaryotic translation initiation factor 4gamma 2	1478	1	8.5	0.14	NA	NA	NA	NA	NA	NA	NA	NA	1481	0.9999	3.6	0.03
IPI:IPI00015973.1	|SWISS-PROT:O43491|ENSEMBL:ENSP00000338481;ENSP00000357110|REFSEQ:NP_001422|H-INV:HIT000062884|VEGA:OTTHUMP00000017197;OTTHUMP00000233519	Tax_Id=9606 Gene_Symbol=EPB41L2 Band 4.1-like protein 2	NA	NA	NA	NA	NA	NA	NA	NA	NA	NA	NA	NA	1481	0.9836	7.5	0.02
IPI:IPI00016099.2	|SWISS-PROT:Q99558|ENSEMBL:ENSP00000342059|REFSEQ:NP_003945|H-INV:HIT000051419	Tax_Id=9606 Gene_Symbol=MAP3K14 Mitogen-activated protein kinase kinase kinase 14	NA	NA	NA	NA	NA	NA	NA	NA	NA	NA	NA	NA	1481	0.9925	3.8	0.02
IPI:IPI00016249.4	|SWISS-PROT:P51114-1|ENSEMBL:ENSP00000350170|REFSEQ:NP_005078|H-INV:HIT000218760|VEGA:OTTHUMP00000212640	Tax_Id=9606 Gene_Symbol=FXR1 Isoform 1 of Fragile X mental retardation syndrome-related protein 1	NA	NA	NA	NA	1479	0.9999	4.9	0.04	NA	NA	NA	NA	1481	1	4.6	0.03
IPI:IPI00016448.3	|SWISS-PROT:Q9NX07-1|TREMBL:B7Z6E0|ENSEMBL:ENSP00000362936|REFSEQ:NP_060316|H-INV:HIT000052280|VEGA:OTTHUMP00000003783	Tax_Id=9606 Gene_Symbol=TRNAU1AP Isoform 1 of tRNA selenocysteine 1-associated protein 1	NA	NA	NA	NA	NA	NA	NA	NA	NA	NA	NA	NA	1481	0.9888	10.2	0.02
IPI:IPI00016610.2	|SWISS-PROT:Q15365|TREMBL:Q53SS8|ENSEMBL:ENSP00000305556|REFSEQ:NP_006187|H-INV:HIT000303351|VEGA:OTTHUMP00000160048	Tax_Id=9606 Gene_Symbol=PCBP1 Poly(rC)-binding protein 1	NA	NA	NA	NA	1479	1	15.2	0.07	1480	1	19.7	0.07	1481	1	21.1	0.05
IPI:IPI00016613.2	|TREMBL:B2R6D7;B5BUH5;Q5U5J2|ENSEMBL:ENSP00000371400	Tax_Id=9606 Gene_Symbol=CSNK2A1 Uncharacterized protein	1478	1	7.8	0.06	1479	0.9721	5.5	0.02	1480	1	15.8	0.09	1481	1	7.8	0.05
IPI:IPI00016634.1	|SWISS-PROT:Q9NWU2|ENSEMBL:ENSP00000266069|REFSEQ:NP_060366|H-INV:HIT000041428|VEGA:OTTHUMP00000043372	Tax_Id=9606 Gene_Symbol=C20orf11 Protein C20orf11	1478	0.9886	6.6	0.03	1479	1	45.6	0.11	1480	1	45.6	0.09	1481	1	26.8	0.05
IPI:IPI00016708.2	|SWISS-PROT:P17707|TREMBL:Q6N0B2|ENSEMBL:ENSP00000357880|REFSEQ:NP_001625|H-INV:HIT000055151|VEGA:OTTHUMP00000017012	Tax_Id=9606 Gene_Symbol=AMD1 S-adenosylmethionine decarboxylase proenzyme	1478	1	10.8	0.11	NA	NA	NA	NA	1480	0.9466	3.7	0.02	1481	1	7.5	0.04
IPI:IPI00016801.1	|SWISS-PROT:P00367|TREMBL:B4DMF5;B4DMG8;B4E0N9;E9KL48;Q53GW3|ENSEMBL:ENSP00000277865|REFSEQ:NP_005262|H-INV:HIT000194758|VEGA:OTTHUMP00000020018	Tax_Id=9606 Gene_Symbol=GLUD1 Glutamate dehydrogenase 1, mitochondrial	1478	1	24.1	0.28	1479	1	14	0.14	1480	1	16.8	0.13	1481	1	17.1	0.09
IPI:IPI00016832.1	|SWISS-PROT:P25786-1|ENSEMBL:ENSP00000379675;ENSP00000379676|REFSEQ:NP_002777|H-INV:HIT000037007|VEGA:OTTHUMP00000231103	Tax_Id=9606 Gene_Symbol=PSMA1 Isoform Short of Proteasome subunit alpha type-1	1478	1	24.7	0.22	1479	1	22.3	0.07	1480	1	47.1	0.3	1481	1	43	0.18
IPI:IPI00016855.4	|ENSEMBL:ENSP00000368026	Tax_Id=9606 Gene_Symbol=DNAJB5 44 kDa protein	NA	NA	NA	NA	1479	1	38.2	0.22	1480	1	24.4	0.1	1481	1	28.2	0.05
IPI:IPI00016868.3	|SWISS-PROT:Q9Y4R8|TREMBL:B4DFV7|ENSEMBL:ENSP00000262319|REFSEQ:NP_057195|H-INV:HIT000000408|VEGA:OTTHUMP00000041764	Tax_Id=9606 Gene_Symbol=TELO2 Telomere length regulation protein TEL2 homolog	NA	NA	NA	NA	NA	NA	NA	NA	1480	0.9622	3.6	0.02	NA	NA	NA	NA
IPI:IPI00016910.1	|SWISS-PROT:Q99613|TREMBL:A1KYQ7;B4E1D5;B4E2Z6;F5H1I1;Q3B7B9|ENSEMBL:ENSP00000332604;ENSP00000378953|REFSEQ:NP_001032897;NP_001186071;NP_003743|H-INV:HIT000030496|VEGA:OTTHUMP00000125295	Tax_Id=9606 Gene_Symbol=EIF3C;EIF3CL Eukaryotic translation initiation factor 3 subunit C	1478	1	25.5	0.59	1479	1	13.4	0.21	1480	1	13.9	0.16	1481	1	14.5	0.12
IPI:IPI00017292.1	|SWISS-PROT:P35222-1|TREMBL:B5BU28|ENSEMBL:ENSP00000344456;ENSP00000379486;ENSP00000379488;ENSP00000385604|REFSEQ:NP_001091679;NP_001091680;NP_001895|H-INV:HIT000324313|VEGA:OTTHUMP00000162082;OTTHUMP	Tax_Id=9606 Gene_Symbol=CTNNB1 Isoform 1 of Catenin beta-1	NA	NA	NA	NA	NA	NA	NA	NA	NA	NA	NA	NA	1481	0.9185	1.9	0.02
IPI:IPI00017297.1	|SWISS-PROT:P43243|TREMBL:B4DRS1;Q68D11|ENSEMBL:ENSP00000354346;ENSP00000378284;ENSP00000423533|REFSEQ:NP_001181883;NP_001181884;NP_061322;NP_954659|H-INV:HIT000000448|VEGA:OTTHUMP00000159532;OTTHUMP0	Tax_Id=9606 Gene_Symbol=MATR3;SNHG4 Matrin-3	NA	NA	NA	NA	NA	NA	NA	NA	NA	NA	NA	NA	1481	1	21	0.12
IPI:IPI00017299.4	|SWISS-PROT:P35226|TREMBL:Q5U0M5;Q6IB93|ENSEMBL:ENSP00000365851|REFSEQ:NP_005171|H-INV:HIT000035351;HIT000432101|VEGA:OTTHUMP00000019290	Tax_Id=9606 Gene_Symbol=BMI1 Polycomb complex protein BMI-1	NA	NA	NA	NA	1479	0.9803	18.7	0.02	1480	0.9808	18.7	0.04	NA	NA	NA	NA
IPI:IPI00017303.1	|SWISS-PROT:P43246|ENSEMBL:ENSP00000233146|REFSEQ:NP_000242|H-INV:HIT000039221|VEGA:OTTHUMP00000159084	Tax_Id=9606 Gene_Symbol=MSH2 DNA mismatch repair protein Msh2	NA	NA	NA	NA	NA	NA	NA	NA	NA	NA	NA	NA	1481	0.9925	8.3	0.02
IPI:IPI00017305.2	|SWISS-PROT:Q15418-1|ENSEMBL:ENSP00000363283|REFSEQ:NP_002944|H-INV:HIT000036928|VEGA:OTTHUMP00000004113	Tax_Id=9606 Gene_Symbol=RPS6KA1 Isoform 1 of Ribosomal protein S6 kinase alpha-1	NA	NA	NA	NA	1479	1	3.6	0.04	1480	0.9799	5.7	0.02	NA	NA	NA	NA
IPI:IPI00017334.1	|SWISS-PROT:P35232|TREMBL:A8K401;Q53FV0;Q6FHP5;Q6PUJ7|ENSEMBL:ENSP00000300408|REFSEQ:NP_002625|H-INV:HIT000298776|VEGA:OTTHUMP00000165764	Tax_Id=9606 Gene_Symbol=PHB Prohibitin	NA	NA	NA	NA	1479	1	17.9	0.04	1480	0.9284	15.5	0.02	1481	1	19.5	0.05
IPI:IPI00017336.1	|SWISS-PROT:Q9NWM3-1|TREMBL:Q6AHX0|ENSEMBL:ENSP00000353373;ENSP00000384712|REFSEQ:NP_060419|H-INV:HIT000259607	Tax_Id=9606 Gene_Symbol=CUEDC1 Isoform 1 of CUE domain-containing protein 1	NA	NA	NA	NA	NA	NA	NA	NA	NA	NA	NA	NA	1481	0.9677	3.6	0.02
IPI:IPI00017339.1	|SWISS-PROT:Q15427|TREMBL:B3KUJ0;Q53FG6|ENSEMBL:ENSP00000271628|REFSEQ:NP_005841|H-INV:HIT000334267|VEGA:OTTHUMP00000014064	Tax_Id=9606 Gene_Symbol=SF3B4 Splicing factor 3B subunit 4	1478	0.9886	3.3	0.03	NA	NA	NA	NA	NA	NA	NA	NA	NA	NA	NA	NA
IPI:IPI00017373.1	|SWISS-PROT:P35244|TREMBL:A4D105|ENSEMBL:ENSP00000223129;ENSP00000379914|REFSEQ:NP_002938|H-INV:HIT000034629|VEGA:OTTHUMP00000200929;OTTHUMP00000200930	Tax_Id=9606 Gene_Symbol=RPA3 Replication protein A 14 kDa subunit	NA	NA	NA	NA	NA	NA	NA	NA	1480	0.9973	28.9	0.03	NA	NA	NA	NA
IPI:IPI00017412.1	|SWISS-PROT:P35250-1|TREMBL:B5BUD2|ENSEMBL:ENSP00000055077|REFSEQ:NP_852136|H-INV:HIT000305975|VEGA:OTTHUMP00000160646	Tax_Id=9606 Gene_Symbol=RFC2 Isoform 1 of Replication factor C subunit 2	NA	NA	NA	NA	NA	NA	NA	NA	NA	NA	NA	NA	1481	0.9925	5.3	0.02
IPI:IPI00017448.1	|SWISS-PROT:P63220|TREMBL:Q6FGH5|ENSEMBL:ENSP00000324438;ENSP00000345957|REFSEQ:NP_001015|H-INV:HIT000090495|VEGA:OTTHUMP00000031485	Tax_Id=9606 Gene_Symbol=RPS21 40S ribosomal protein S21	1478	1	40.7	0.09	1479	1	42	0.09	1480	1	24.7	0.04	1481	1	42	0.06
IPI:IPI00017450.2	|SWISS-PROT:P35269|TREMBL:Q6IBK5|ENSEMBL:ENSP00000377969|REFSEQ:NP_002087|H-INV:HIT000036077|VEGA:OTTHUMP00000237859	Tax_Id=9606 Gene_Symbol=GTF2F1 General transcription factor IIF subunit 1	1478	1	13.2	0.11	NA	NA	NA	NA	NA	NA	NA	NA	1481	0.977	4.8	0.02
IPI:IPI00017538.4	|SWISS-PROT:Q14674-2|TREMBL:B4DRU1|ENSEMBL:ENSP00000447054	Tax_Id=9606 Gene_Symbol=ESPL1 Isoform 2 of Separin	NA	NA	NA	NA	NA	NA	NA	NA	1480	0.9834	0.5	0.02	NA	NA	NA	NA
IPI:IPI00017597.3	|SWISS-PROT:Q9UPY8-1|TREMBL:B2R5W6;Q6FHB0|ENSEMBL:ENSP00000233121|REFSEQ:NP_036458|H-INV:HIT000058812|VEGA:OTTHUMP00000122582	Tax_Id=9606 Gene_Symbol=MAPRE3 Isoform 1 of Microtubule-associated protein RP/EB family member 3	NA	NA	NA	NA	1479	0.9519	4.6	0.02	NA	NA	NA	NA	1481	0.977	4.6	0.02
IPI:IPI00017617.1	|SWISS-PROT:P17844|TREMBL:B5BUE6;Q7Z2V5|ENSEMBL:ENSP00000440276|REFSEQ:NP_004387|H-INV:HIT000321720	Tax_Id=9606 Gene_Symbol=DDX5 Probable ATP-dependent RNA helicase DDX5	1478	1	6.8	0.09	1479	1	5	0.04	1480	0.9999	4.6	0.04	1481	1	7	0.06
IPI:IPI00017669.5	|SWISS-PROT:Q969G3-1|ENSEMBL:ENSP00000323967|REFSEQ:NP_003070|H-INV:HIT000263356|VEGA:OTTHUMP00000164519	Tax_Id=9606 Gene_Symbol=SMARCE1 Isoform 1 of SWI/SNF-related matrix-associated actin-dependent regulator of chromatin subfamily E member 1	NA	NA	NA	NA	NA	NA	NA	NA	NA	NA	NA	NA	1481	0.9917	7	0.02
IPI:IPI00017726.1	|SWISS-PROT:Q99714-1|TREMBL:Q6IBS9|ENSEMBL:ENSP00000168216|REFSEQ:NP_004484|H-INV:HIT000222808|VEGA:OTTHUMP00000023348	Tax_Id=9606 Gene_Symbol=HSD17B10 Isoform 1 of 3-hydroxyacyl-CoA dehydrogenase type-2	NA	NA	NA	NA	1479	0.9923	10.1	0.02	1480	0.9912	10.1	0.02	1481	0.9917	10.1	0.02
IPI:IPI00017763.8	|TREMBL:A8MZ22|ENSEMBL:ENSP00000382533	Tax_Id=9606 Gene_Symbol=NAP1L4 Uncharacterized protein	1478	1	29.3	0.12	NA	NA	NA	NA	1480	1	21.9	0.18	NA	NA	NA	NA
IPI:IPI00017963.1	|SWISS-PROT:P62316|ENSEMBL:ENSP00000342374|REFSEQ:NP_004588|H-INV:HIT000218293	Tax_Id=9606 Gene_Symbol=SNRPD2 Small nuclear ribonucleoprotein Sm D2	1478	1	18.5	0.06	1479	0.9848	9.3	0.02	1480	0.9706	9.3	0.02	1481	0.977	9.3	0.02
IPI:IPI00017964.1	|SWISS-PROT:P62318|ENSEMBL:ENSP00000215829|REFSEQ:NP_004166|VEGA:OTTHUMP00000198379	Tax_Id=9606 Gene_Symbol=SNRPD3 Small nuclear ribonucleoprotein Sm D3	1478	0.972	8.3	0.03	NA	NA	NA	NA	NA	NA	NA	NA	NA	NA	NA	NA
IPI:IPI00018078.1	|SWISS-PROT:P43365|TREMBL:Q6FHH8|ENSEMBL:ENSP00000350592;ENSP00000377447;ENSP00000377478|REFSEQ:NP_001159858;NP_001159859;NP_005358|H-INV:HIT000433034|VEGA:OTTHUMP00000024231	Tax_Id=9606 Gene_Symbol=MAGEA12 Melanoma-associated antigen 12	NA	NA	NA	NA	NA	NA	NA	NA	NA	NA	NA	NA	1481	1	9.9	0.03
IPI:IPI00018120.1	|SWISS-PROT:P51398|ENSEMBL:ENSP00000341692;ENSP00000357320|REFSEQ:NP_001186778;NP_004623;NP_387506|H-INV:HIT000296646|VEGA:OTTHUMP00000033480;OTTHUMP00000033481	Tax_Id=9606 Gene_Symbol=DAP3 28S ribosomal protein S29, mitochondrial	1478	1	23.2	0.15	NA	NA	NA	NA	NA	NA	NA	NA	NA	NA	NA	NA
IPI:IPI00018134.5	|SWISS-PROT:Q8TER5-4|ENSEMBL:ENSP00000298693	Tax_Id=9606 Gene_Symbol=ARHGEF40 Isoform 4 of Rho guanine nucleotide exchange factor 40	NA	NA	NA	NA	NA	NA	NA	NA	NA	NA	NA	NA	1481	0.9474	1.6	0.02
IPI:IPI00018140.3	|SWISS-PROT:O60506-1|TREMBL:B2R8Z8|ENSEMBL:ENSP00000358635|REFSEQ:NP_006363|VEGA:OTTHUMP00000016815	Tax_Id=9606 Gene_Symbol=SYNCRIP Isoform 1 of Heterogeneous nuclear ribonucleoprotein Q	1478	1	43	0.41	NA	NA	NA	NA	NA	NA	NA	NA	1481	1	5.2	0.03
IPI:IPI00018146.1	|SWISS-PROT:P27348|ENSEMBL:ENSP00000238081;ENSP00000371267|REFSEQ:NP_006817|H-INV:HIT000259592|VEGA:OTTHUMP00000015730;OTTHUMP00000165887	Tax_Id=9606 Gene_Symbol=YWHAQ 14-3-3 protein theta	1478	1	22.8	0.06	1479	0.9908	9.4	0.02	1480	1	17.4	0.04	1481	1	30.9	0.07
IPI:IPI00018192.2	|SWISS-PROT:Q6RFH5-1|ENSEMBL:ENSP00000278856;ENSP00000432119;ENSP00000435726|REFSEQ:NP_060563|H-INV:HIT000425127|VEGA:OTTHUMP00000236506;OTTHUMP00000236507	Tax_Id=9606 Gene_Symbol=WDR74 Isoform 1 of WD repeat-containing protein 74	NA	NA	NA	NA	NA	NA	NA	NA	NA	NA	NA	NA	1481	0.9807	8	0.02
IPI:IPI00018195.3	|SWISS-PROT:P27361|TREMBL:Q7Z3H5|ENSEMBL:ENSP00000263025|REFSEQ:NP_002737|H-INV:HIT000036452|VEGA:OTTHUMP00000163018	Tax_Id=9606 Gene_Symbol=MAPK3 Mitogen-activated protein kinase 3	NA	NA	NA	NA	1479	0.9885	3	0.02	NA	NA	NA	NA	1481	0.9606	3	0.02
IPI:IPI00018214.1	|SWISS-PROT:P61244-1|ENSEMBL:ENSP00000351490|REFSEQ:NP_002373|H-INV:HIT000279557|VEGA:OTTHUMP00000183462	Tax_Id=9606 Gene_Symbol=MAX Isoform 1 of Protein max	1478	0.9999	14.6	0.06	NA	NA	NA	NA	NA	NA	NA	NA	NA	NA	NA	NA
IPI:IPI00018278.3	|SWISS-PROT:Q71UI9|ENSEMBL:ENSP00000308405|REFSEQ:NP_036544|VEGA:OTTHUMP00000159513	Tax_Id=9606 Gene_Symbol=H2AFV Histone H2A.V	NA	NA	NA	NA	NA	NA	NA	NA	1480	0.9191	5.5	0.02	NA	NA	NA	NA
IPI:IPI00018288.1	|SWISS-PROT:P19387|TREMBL:Q6FGR6|ENSEMBL:ENSP00000219252|REFSEQ:NP_116558|H-INV:HIT000031476|VEGA:OTTHUMP00000164669	Tax_Id=9606 Gene_Symbol=POLR2C DNA-directed RNA polymerase II subunit RPB3	NA	NA	NA	NA	NA	NA	NA	NA	1480	1	16	0.05	1481	1	27.3	0.07
IPI:IPI00018349.5	|SWISS-PROT:P33991|TREMBL:B3KMX0|ENSEMBL:ENSP00000262105;ENSP00000430194|REFSEQ:NP_005905;NP_877423|H-INV:HIT000006173|VEGA:OTTHUMP00000226180;OTTHUMP00000226181	Tax_Id=9606 Gene_Symbol=MCM4 DNA replication licensing factor MCM4	NA	NA	NA	NA	1479	0.9825	1.6	0.02	1480	0.9765	1.6	0.02	1481	1	5.5	0.05
IPI:IPI00018398.4	|SWISS-PROT:P17980|TREMBL:A8K781|ENSEMBL:ENSP00000298852|REFSEQ:NP_002795|H-INV:HIT000033914|VEGA:OTTHUMP00000236492	Tax_Id=9606 Gene_Symbol=PSMC3 26S protease regulatory subunit 6A	1478	1	33.2	0.37	1479	1	17.6	0.13	1480	1	49.4	0.35	1481	1	52.4	0.29
IPI:IPI00018465.1	|SWISS-PROT:Q99832|TREMBL:Q53HV2;Q6IBT3|ENSEMBL:ENSP00000258091|REFSEQ:NP_006420|H-INV:HIT000266185|VEGA:OTTHUMP00000202321	Tax_Id=9606 Gene_Symbol=CCT7 T-complex protein 1 subunit eta	1478	1	30.7	0.33	1479	1	12	0.07	1480	1	6.5	0.04	1481	1	14.9	0.08
IPI:IPI00018534.4	|SWISS-PROT:Q99880|ENSEMBL:ENSP00000366618|REFSEQ:NP_003510|H-INV:HIT000334736|VEGA:OTTHUMP00000016184	Tax_Id=9606 Gene_Symbol=HIST1H2BL Histone H2B type 1-L	NA	NA	NA	NA	NA	NA	NA	NA	NA	NA	NA	NA	1481	0.9925	11.9	0.02
IPI:IPI00018627.3	|SWISS-PROT:Q9GZZ1-1|ENSEMBL:ENSP00000240922|REFSEQ:NP_079422|H-INV:HIT000006530|VEGA:OTTHUMP00000214738	Tax_Id=9606 Gene_Symbol=NAA50 Isoform 1 of N-alpha-acetyltransferase 50, NatE catalytic subunit	NA	NA	NA	NA	1479	0.9071	14.8	0.02	NA	NA	NA	NA	NA	NA	NA	NA
IPI:IPI00018726.3	|SWISS-PROT:Q9NVR0|TREMBL:B4DXF5|ENSEMBL:ENSP00000314608|REFSEQ:NP_060613|H-INV:HIT000051154|VEGA:OTTHUMP00000164771	Tax_Id=9606 Gene_Symbol=KLHL11 Kelch-like protein 11	NA	NA	NA	NA	NA	NA	NA	NA	1480	0.9899	3.7	0.02	NA	NA	NA	NA
IPI:IPI00018804.3	|SWISS-PROT:Q15642-2|TREMBL:A7VJC9|ENSEMBL:ENSP00000320493|REFSEQ:NP_004231|VEGA:OTTHUMP00000196789	Tax_Id=9606 Gene_Symbol=TRIP10 Isoform 2 of Cdc42-interacting protein 4	NA	NA	NA	NA	NA	NA	NA	NA	1480	0.9814	9.2	0.02	1481	0.9641	5	0.02
IPI:IPI00018853.1	|TREMBL:Q15657	Tax_Id=9606 Gene_Symbol=TPM1 Tropomyosin isoform	NA	NA	NA	NA	1479	0.9661	11.5	0.03	NA	NA	NA	NA	NA	NA	NA	NA
IPI:IPI00018971.8	|SWISS-PROT:P19474-1|ENSEMBL:ENSP00000254436|REFSEQ:NP_003132|H-INV:HIT000035080|VEGA:OTTHUMP00000230775	Tax_Id=9606 Gene_Symbol=TRIM21 Isoform 1 of E3 ubiquitin-protein ligase TRIM21	1478	1	34.9	0.58	1479	1	26.5	0.27	1480	1	25.1	0.21	1481	1	33.5	0.22
IPI:IPI00019148.1	|SWISS-PROT:P78318|ENSEMBL:ENSP00000348784;ENSP00000363661|REFSEQ:NP_001542|H-INV:HIT000031724|VEGA:OTTHUMP00000023464;OTTHUMP00000023465	Tax_Id=9606 Gene_Symbol=IGBP1 Immunoglobulin-binding protein 1	NA	NA	NA	NA	NA	NA	NA	NA	1480	0.9458	6.5	0.02	1481	0.9895	6.5	0.02
IPI:IPI00019276.1	|SWISS-PROT:Q9BZV1-1|ENSEMBL:ENSP00000301281|REFSEQ:NP_079517|H-INV:HIT000075843	Tax_Id=9606 Gene_Symbol=UBXN6 Isoform 1 of UBX domain-containing protein 6	NA	NA	NA	NA	1479	1	29.1	0.15	1480	1	10.1	0.06	1481	1	14.7	0.06
IPI:IPI00019282.1	|SWISS-PROT:P78395|TREMBL:B7Z7K8;B7ZAT0|ENSEMBL:ENSP00000381726;ENSP00000381728;ENSP00000384343;ENSP00000385198;ENSP00000445675|REFSEQ:NP_006106;NP_996836;NP_996837;NP_996838;NP_996839|H-INV:HIT000220	Tax_Id=9606 Gene_Symbol=PRAME Melanoma antigen preferentially expressed in tumors	NA	NA	NA	NA	1479	1	20.9	0.04	1480	1	24.5	0.13	1481	1	27	0.17
IPI:IPI00019329.1	|SWISS-PROT:P63167|TREMBL:Q6FGH9|ENSEMBL:ENSP00000242577;ENSP00000376296;ENSP00000376297;ENSP00000446614;ENSP00000447907|REFSEQ:NP_001032583;NP_001032584;NP_003737|H-INV:HIT000269701	Tax_Id=9606 Gene_Symbol=DYNLL1 Dynein light chain 1, cytoplasmic	1478	1	38.2	0.06	1479	0.9751	12.4	0.02	1480	1	37.1	0.04	1481	0.9899	50.6	0.05
IPI:IPI00019359.4	|SWISS-PROT:P35527|ENSEMBL:ENSP00000246662|REFSEQ:NP_000217|H-INV:HIT000326846|VEGA:OTTHUMP00000164967	Tax_Id=9606 Gene_Symbol=KRT9 Keratin, type I cytoskeletal 9	1478	1	48.3	0.78	1479	1	3.9	0.04	NA	NA	NA	NA	1481	0.9297	1.4	0.02
IPI:IPI00019385.4	|SWISS-PROT:P51571|ENSEMBL:ENSP00000317331;ENSP00000359103;ENSP00000359104|REFSEQ:NP_006271|VEGA:OTTHUMP00000025956;OTTHUMP00000025957;OTTHUMP00000025958	Tax_Id=9606 Gene_Symbol=SSR4 Translocon-associated protein subunit delta	NA	NA	NA	NA	NA	NA	NA	NA	1480	0.9292	15.8	0.02	1481	0.988	15.8	0.02
IPI:IPI00019447.6	|SWISS-PROT:Q9NVI1-1|TREMBL:B3KNW8|ENSEMBL:ENSP00000300027|REFSEQ:NP_060663|VEGA:OTTHUMP00000163943	Tax_Id=9606 Gene_Symbol=FANCI Isoform 1 of Fanconi anemia group I protein	NA	NA	NA	NA	1479	1	2.9	0.04	1480	1	2.9	0.04	1481	1	8	0.1
IPI:IPI00019459.1	|SWISS-PROT:Q15750|TREMBL:A8K6K3;B7Z3S5;B7Z9N9;Q59FT7|ENSEMBL:ENSP00000216160|REFSEQ:NP_006107|VEGA:OTTHUMP00000199134	Tax_Id=9606 Gene_Symbol=TAB1 TGF-beta-activated kinase 1 and MAP3K7-binding protein 1	1478	1	15.9	0.1	NA	NA	NA	NA	NA	NA	NA	NA	NA	NA	NA	NA
IPI:IPI00019472.4	|SWISS-PROT:Q15758|TREMBL:B4DR77;B7ZB81|ENSEMBL:ENSP00000444408|REFSEQ:NP_005619|H-INV:HIT000069488	Tax_Id=9606 Gene_Symbol=SLC1A5 Neutral amino acid transporter B(0)	NA	NA	NA	NA	NA	NA	NA	NA	1480	0.9756	6.4	0.02	1481	0.991	6.4	0.02
IPI:IPI00019495.1	|SWISS-PROT:P63172|TREMBL:Q5VTU4|ENSEMBL:ENSP00000356056|REFSEQ:NP_006510|H-INV:HIT000040751|VEGA:OTTHUMP00000017508	Tax_Id=9606 Gene_Symbol=DYNLT1 Dynein light chain Tctex-type 1	1478	0.9677	19.6	0.03	1479	0.9923	17.4	0.02	1480	0.9912	17.4	0.02	1481	1	37	0.03
IPI:IPI00019502.3	|SWISS-PROT:P35579-1|TREMBL:A8K6E4;B4E3S1;Q60FE2;Q86XU5;Q99529|ENSEMBL:ENSP00000216181|REFSEQ:NP_002464|H-INV:HIT000242559|VEGA:OTTHUMP00000165902	Tax_Id=9606 Gene_Symbol=MYH9 Isoform 1 of Myosin-9	1478	1	5.4	0.18	1479	1	2.2	0.04	NA	NA	NA	NA	1481	1	1.5	0.03
IPI:IPI00019540.1	|SWISS-PROT:Q5H9R7-4|ENSEMBL:ENSP00000265636|REFSEQ:NP_060782|VEGA:OTTHUMP00000236297	Tax_Id=9606 Gene_Symbol=PPP6R3 Isoform 4 of Serine/threonine-protein phosphatase 6 regulatory subunit 3	1478	0.9819	1.4	0.03	1479	1	4	0.04	NA	NA	NA	NA	1481	0.9866	2.8	0.02
IPI:IPI00019733.1	|SWISS-PROT:P78406|TREMBL:A8K882;Q5J8M4|ENSEMBL:ENSP00000360286;ENSP00000379181;ENSP00000379182|REFSEQ:NP_001015885;NP_003601|H-INV:HIT000337346|VEGA:OTTHUMP00000031366;OTTHUMP00000166110;OTTHUMP00000	Tax_Id=9606 Gene_Symbol=RAE1 mRNA export factor	NA	NA	NA	NA	1479	1	48.6	0.66	1480	1	52.7	0.54	1481	1	53	0.4
IPI:IPI00019906.1	|SWISS-PROT:P35613-2|TREMBL:B4DY23;Q54A51|ENSEMBL:ENSP00000343809|REFSEQ:NP_940991|H-INV:HIT000272095	Tax_Id=9606 Gene_Symbol=BSG Isoform 2 of Basigin	NA	NA	NA	NA	NA	NA	NA	NA	1480	0.9903	10.2	0.02	1481	0.9999	13.4	0.03
IPI:IPI00019912.3	|SWISS-PROT:P51659|TREMBL:B2R659;B4DVS5|ENSEMBL:ENSP00000256216|REFSEQ:NP_000405|H-INV:HIT000031426|VEGA:OTTHUMP00000159141	Tax_Id=9606 Gene_Symbol=HSD17B4 Peroxisomal multifunctional enzyme type 2	1478	1	5.2	0.06	NA	NA	NA	NA	NA	NA	NA	NA	NA	NA	NA	NA
IPI:IPI00019927.2	|SWISS-PROT:P51665|TREMBL:B2RD27|ENSEMBL:ENSP00000219313|REFSEQ:NP_002802|H-INV:HIT000296015|VEGA:OTTHUMP00000174936	Tax_Id=9606 Gene_Symbol=PSMD7 26S proteasome non-ATPase regulatory subunit 7	1478	1	35.5	0.25	1479	1	17.3	0.07	1480	1	53.4	0.25	1481	1	49.1	0.22
IPI:IPI00020008.1	|SWISS-PROT:Q15843|ENSEMBL:ENSP00000250495|REFSEQ:NP_006147|H-INV:HIT000337814|VEGA:OTTHUMP00000164709	Tax_Id=9606 Gene_Symbol=NEDD8 NEDD8	NA	NA	NA	NA	1479	1	34.6	0.07	1480	1	74.1	0.15	1481	1	32.1	0.08
IPI:IPI00020042.2	|SWISS-PROT:P43686-1|TREMBL:A8K2M0|ENSEMBL:ENSP00000157812|REFSEQ:NP_006494	Tax_Id=9606 Gene_Symbol=PSMC4 Isoform 1 of 26S protease regulatory subunit 6B	1478	1	43.1	0.38	1479	1	8.9	0.09	1480	1	64.1	0.35	1481	1	58.9	0.29
IPI:IPI00020075.4	|SWISS-PROT:Q9NUJ1|ENSEMBL:ENSP00000273359|REFSEQ:NP_060864|H-INV:HIT000004678|VEGA:OTTHUMP00000214651	Tax_Id=9606 Gene_Symbol=ABHD10 Abhydrolase domain-containing protein 10, mitochondrial	NA	NA	NA	NA	NA	NA	NA	NA	1480	1	9.8	0.04	1481	1	7.8	0.03
IPI:IPI00020101.9	|SWISS-PROT:P62807|TREMBL:B2R4S9|ENSEMBL:ENSP00000244601;ENSP00000321744;ENSP00000348924;ENSP00000353074;ENSP00000366962;ENSP00000380180|REFSEQ:NP_003509;NP_003513;NP_003514;NP_003516;NP_003517|H-INV:	Tax_Id=9606 Gene_Symbol=HIST1H2BG;HIST1H2BI;HIST1H2BE;HIST1H2BC;HIST1H2BF;NCALD Histone H2B type 1-C/E/F/G/I	NA	NA	NA	NA	NA	NA	NA	NA	NA	NA	NA	NA	1481	0.9925	11.9	0.02
IPI:IPI00020416.8	|SWISS-PROT:P29144|TREMBL:B7Z920|ENSEMBL:ENSP00000365233|REFSEQ:NP_003282|H-INV:HIT000052291|VEGA:OTTHUMP00000018664	Tax_Id=9606 Gene_Symbol=TPP2 Tripeptidyl-peptidase 2	1478	1	3.4	0.11	NA	NA	NA	NA	NA	NA	NA	NA	NA	NA	NA	NA
IPI:IPI00020599.1	|SWISS-PROT:P27797|TREMBL:B4DHR1;Q53G71|ENSEMBL:ENSP00000320866|REFSEQ:NP_004334|H-INV:HIT000283506	Tax_Id=9606 Gene_Symbol=CALR Calreticulin	NA	NA	NA	NA	1479	0.9893	3	0.02	NA	NA	NA	NA	1481	0.9903	3	0.02
IPI:IPI00020602.1	|SWISS-PROT:P19784|ENSEMBL:ENSP00000262506|REFSEQ:NP_001887|H-INV:HIT000195775|VEGA:OTTHUMP00000164724	Tax_Id=9606 Gene_Symbol=CSNK2A2 Casein kinase II subunit alpha'	NA	NA	NA	NA	NA	NA	NA	NA	1480	1	4	0.04	1481	1	4	0.03
IPI:IPI00020850.5	|SWISS-PROT:Q00005-1|ENSEMBL:ENSP00000349283;ENSP00000377933;ENSP00000377935;ENSP00000398779|REFSEQ:NP_001120853;NP_004567;NP_858060;NP_858061|VEGA:OTTHUMP00000160098;OTTHUMP00000232497	Tax_Id=9606 Gene_Symbol=PPP2R2B Isoform 1 of Serine/threonine-protein phosphatase 2A 55 kDa regulatory subunit B beta isoform	NA	NA	NA	NA	NA	NA	NA	NA	1480	0.9597	3.2	0.02	NA	NA	NA	NA
IPI:IPI00020950.3	|SWISS-PROT:P35813-1|TREMBL:E9PNE1|ENSEMBL:ENSP00000378514;ENSP00000432966|REFSEQ:NP_066283|H-INV:HIT000289921|VEGA:OTTHUMP00000179040	Tax_Id=9606 Gene_Symbol=PPM1A Isoform Alpha-1 of Protein phosphatase 1A	1478	1	26.2	0.18	NA	NA	NA	NA	NA	NA	NA	NA	NA	NA	NA	NA
IPI:IPI00020984.2	|TREMBL:B4DGP8|ENSEMBL:ENSP00000394817	Tax_Id=9606 Gene_Symbol=CANX cDNA FLJ55574, highly similar to Calnexin	NA	NA	NA	NA	1479	1	13.5	0.04	1480	1	9.1	0.05	1481	1	13.5	0.03
IPI:IPI00021048.1	|SWISS-PROT:Q9NZM1-1|ENSEMBL:ENSP00000352208|REFSEQ:NP_038479|H-INV:HIT000072862|VEGA:OTTHUMP00000020112	Tax_Id=9606 Gene_Symbol=MYOF Isoform 1 of Myoferlin	NA	NA	NA	NA	NA	NA	NA	NA	NA	NA	NA	NA	1481	0.9925	0.8	0.02
IPI:IPI00021088.1	|SWISS-PROT:Q13303-1|TREMBL:A8K1X9;B0AZM0;B2R615|ENSEMBL:ENSP00000164247;ENSP00000340824;ENSP00000367337|REFSEQ:NP_001186789;NP_001186790;NP_003627|H-INV:HIT000389016|VEGA:OTTHUMP00000000874;OTTHUMP00	Tax_Id=9606 Gene_Symbol=KCNAB2 Isoform 1 of Voltage-gated potassium channel subunit beta-2	NA	NA	NA	NA	1479	0.9113	2.8	0.02	NA	NA	NA	NA	NA	NA	NA	NA
IPI:IPI00021187.4	|SWISS-PROT:Q9Y265-1|TREMBL:B5BUB1|ENSEMBL:ENSP00000318297|REFSEQ:NP_003698|H-INV:HIT000326082|VEGA:OTTHUMP00000216127	Tax_Id=9606 Gene_Symbol=RUVBL1 Isoform 1 of RuvB-like 1	1478	1	16	0.14	1479	0.9325	3.2	0.02	1480	0.997	15.6	0.03	1481	1	6.5	0.03
IPI:IPI00021248.1	|SWISS-PROT:P53350|TREMBL:B2R841|ENSEMBL:ENSP00000300093|REFSEQ:NP_005021|H-INV:HIT000030836|VEGA:OTTHUMP00000122462	Tax_Id=9606 Gene_Symbol=PLK1 Serine/threonine-protein kinase PLK1	NA	NA	NA	NA	NA	NA	NA	NA	NA	NA	NA	NA	1481	0.9895	7.7	0.02
IPI:IPI00021263.3	|SWISS-PROT:P63104|TREMBL:D0PNI1|ENSEMBL:ENSP00000309503;ENSP00000379281;ENSP00000379283;ENSP00000379286;ENSP00000379287;ENSP00000379288;ENSP00000395114;ENSP00000398599|REFSEQ:NP_001129171;NP_00112917	Tax_Id=9606 Gene_Symbol=YWHAZ 14-3-3 protein zeta/delta	1478	0.9893	11.4	0.03	1479	1	31.2	0.04	NA	NA	NA	NA	1481	1	33.1	0.07
IPI:IPI00021266.1	|SWISS-PROT:P62750|ENSEMBL:ENSP00000389103|REFSEQ:NP_000975|H-INV:HIT000259830|VEGA:OTTHUMP00000163536	Tax_Id=9606 Gene_Symbol=RPL23A;SNORD4A 60S ribosomal protein L23a	1478	1	21.2	0.08	1479	1	12.6	0.04	1480	0.9394	12.6	0.02	1481	1	12.6	0.03
IPI:IPI00021290.5	|SWISS-PROT:P53396|ENSEMBL:ENSP00000253792|REFSEQ:NP_001087|H-INV:HIT000032659|VEGA:OTTHUMP00000164772	Tax_Id=9606 Gene_Symbol=ACLY ATP-citrate synthase	1478	0.9999	1.9	0.06	1479	1	14.5	0.19	1480	1	9.5	0.11	1481	1	15.5	0.19
IPI:IPI00021304.1	|SWISS-PROT:P35908|ENSEMBL:ENSP00000310861|REFSEQ:NP_000414|H-INV:HIT000197028	Tax_Id=9606 Gene_Symbol=KRT2 Keratin, type II cytoskeletal 2 epidermal	1478	1	38.3	0.42	1479	1	11.5	0.08	NA	NA	NA	NA	NA	NA	NA	NA
IPI:IPI00021338.2	|SWISS-PROT:P10515|TREMBL:B4DJX1;Q16791;Q86YI5|ENSEMBL:ENSP00000280346|REFSEQ:NP_001922|H-INV:HIT000052138|VEGA:OTTHUMP00000165200	Tax_Id=9606 Gene_Symbol=DLAT Dihydrolipoyllysine-residue acetyltransferase component of pyruvate dehydrogenase complex, mitochondrial	1478	0.9251	1.9	0.03	NA	NA	NA	NA	NA	NA	NA	NA	NA	NA	NA	NA
IPI:IPI00021346.1	|SWISS-PROT:P51965|ENSEMBL:ENSP00000303709|REFSEQ:NP_003332|H-INV:HIT000034179|VEGA:OTTHUMP00000161049	Tax_Id=9606 Gene_Symbol=UBE2E1 Ubiquitin-conjugating enzyme E2 E1	NA	NA	NA	NA	1479	0.9853	5.4	0.08	1480	0.9713	5.4	0.06	NA	NA	NA	NA
IPI:IPI00021405.3	|SWISS-PROT:P02545-1|TREMBL:Q5I6Y4;Q5I6Y6|ENSEMBL:ENSP00000357283|REFSEQ:NP_733821|H-INV:HIT000009858|VEGA:OTTHUMP00000015848	Tax_Id=9606 Gene_Symbol=LMNA Isoform A of Prelamin-A/C	1478	1	10	0.13	1479	0.962	3.2	0.06	NA	NA	NA	NA	1481	1	8.8	0.06
IPI:IPI00021417.3	|SWISS-PROT:O43290|TREMBL:B4DDH9|ENSEMBL:ENSP00000310448|REFSEQ:NP_005137|H-INV:HIT000058071|VEGA:OTTHUMP00000234172	Tax_Id=9606 Gene_Symbol=SART1 U4/U6.U5 tri-snRNP-associated protein 1	1478	0.9455	13	0.03	NA	NA	NA	NA	NA	NA	NA	NA	1481	0.9925	13	0.02
IPI:IPI00021435.3	|SWISS-PROT:P35998|TREMBL:B7Z571;Q75L23|ENSEMBL:ENSP00000292644;ENSP00000391211|REFSEQ:NP_002794|H-INV:HIT000031017|VEGA:OTTHUMP00000211710	Tax_Id=9606 Gene_Symbol=PSMC2 26S protease regulatory subunit 7	1478	1	25.2	0.25	1479	1	11.5	0.07	1480	1	32.3	0.2	1481	1	37.2	0.21
IPI:IPI00021536.2	|SWISS-PROT:Q9NZT1|TREMBL:Q53H37|ENSEMBL:ENSP00000369689|REFSEQ:NP_059118|H-INV:HIT000072441|VEGA:OTTHUMP00000019005	Tax_Id=9606 Gene_Symbol=CALML5 Calmodulin-like protein 5	1478	0.9819	15.8	0.03	NA	NA	NA	NA	NA	NA	NA	NA	NA	NA	NA	NA
IPI:IPI00021728.3	|SWISS-PROT:P20042|TREMBL:B5BU01;Q3B7I9;Q6IBR8;Q96I16|ENSEMBL:ENSP00000364119|REFSEQ:NP_003899|H-INV:HIT000304172|VEGA:OTTHUMP00000030680	Tax_Id=9606 Gene_Symbol=EIF2S2 Eukaryotic translation initiation factor 2 subunit 2	1478	1	11.3	0.08	NA	NA	NA	NA	NA	NA	NA	NA	1481	0.9903	22.5	0.02
IPI:IPI00021770.1	|SWISS-PROT:P04035-1|TREMBL:A8KA27;B2R649|ENSEMBL:ENSP00000287936;ENSP00000426745|REFSEQ:NP_000850|H-INV:HIT000194098|VEGA:OTTHUMP00000128250;OTTHUMP00000222062	Tax_Id=9606 Gene_Symbol=HMGCR Isoform 1 of 3-hydroxy-3-methylglutaryl-coenzyme A reductase	NA	NA	NA	NA	NA	NA	NA	NA	1480	1	21.8	0.04	1481	1	7.8	0.08
IPI:IPI00021812.2	|SWISS-PROT:Q09666|TREMBL:B4DTV0|ENSEMBL:ENSP00000367263|REFSEQ:NP_001611|H-INV:HIT000196448|VEGA:OTTHUMP00000236448	Tax_Id=9606 Gene_Symbol=AHNAK Neuroblast differentiation-associated protein AHNAK	1478	1	9.1	0.49	1479	1	2.2	0.09	1480	1	2.4	0.07	1481	1	5.7	0.18
IPI:IPI00021828.1	|SWISS-PROT:P04080|TREMBL:Q76LA1|ENSEMBL:ENSP00000291568|REFSEQ:NP_000091|H-INV:HIT000270566|VEGA:OTTHUMP00000109464	Tax_Id=9606 Gene_Symbol=CSTB Cystatin-B	1478	1	33.7	0.09	1479	0.9923	12.2	0.02	1480	0.9903	12.2	0.02	1481	0.9925	12.2	0.02
IPI:IPI00021831.1	|SWISS-PROT:P10644|TREMBL:B2R5T5;Q68DQ4;Q96P62|ENSEMBL:ENSP00000351410;ENSP00000376474;ENSP00000376475;ENSP00000445625|REFSEQ:NP_002725;NP_997636;NP_997637|H-INV:HIT000334533	Tax_Id=9606 Gene_Symbol=PRKAR1A cAMP-dependent protein kinase type I-alpha regulatory subunit	1478	1	9.4	0.09	1479	1	12.9	0.09	1480	1	12.6	0.07	1481	1	7.6	0.03
IPI:IPI00021840.1	|SWISS-PROT:P62753|TREMBL:A2A3R6;Q96DV6|ENSEMBL:ENSP00000369757|REFSEQ:NP_001001|H-INV:HIT000278246|VEGA:OTTHUMP00000021120	Tax_Id=9606 Gene_Symbol=RPS6 40S ribosomal protein S6	1478	1	24.9	0.17	NA	NA	NA	NA	1480	1	16.1	0.05	1481	1	24.5	0.06
IPI:IPI00022002.6	|TREMBL:B4DRT2|ENSEMBL:ENSP00000426941|VEGA:OTTHUMP00000223883	Tax_Id=9606 Gene_Symbol=MRPS27 cDNA FLJ54536, highly similar to Mitochondrial 28S ribosomal protein S27	1478	1	11.7	0.06	NA	NA	NA	NA	NA	NA	NA	NA	NA	NA	NA	NA
IPI:IPI00022143.3	|SWISS-PROT:Q9BSJ8-1|ENSEMBL:ENSP00000377612|REFSEQ:NP_056107|H-INV:HIT000032144	Tax_Id=9606 Gene_Symbol=ESYT1 Isoform 1 of Extended synaptotagmin-1	NA	NA	NA	NA	1479	1	4.6	0.09	1480	1	3.9	0.05	1481	1	11.8	0.12
IPI:IPI00022276.3	|SWISS-PROT:Q9Y2Q9|TREMBL:Q53G62|ENSEMBL:ENSP00000276585|REFSEQ:NP_054737|H-INV:HIT000034838|VEGA:OTTHUMP00000227102	Tax_Id=9606 Gene_Symbol=MRPS28 28S ribosomal protein S28, mitochondrial	1478	1	10.2	0.06	NA	NA	NA	NA	NA	NA	NA	NA	NA	NA	NA	NA
IPI:IPI00022316.3	|SWISS-PROT:Q9Y676|TREMBL:B0S7P4|ENSEMBL:ENSP00000259873;ENSP00000383438;ENSP00000397790;ENSP00000398494;ENSP00000402718;ENSP00000414972;ENSP00000415703|REFSEQ:NP_054765|VEGA:OTTHUMP00000014833;OTTHUM	Tax_Id=9606 Gene_Symbol=MRPS18B 28S ribosomal protein S18b, mitochondrial	1478	1	19	0.08	1479	0.967	8.3	0.02	NA	NA	NA	NA	NA	NA	NA	NA
IPI:IPI00022334.1	|SWISS-PROT:P04181|ENSEMBL:ENSP00000357838|REFSEQ:NP_000265|H-INV:HIT000037753|VEGA:OTTHUMP00000020690	Tax_Id=9606 Gene_Symbol=OAT Ornithine aminotransferase, mitochondrial	1478	1	14.1	0.12	NA	NA	NA	NA	NA	NA	NA	NA	NA	NA	NA	NA
IPI:IPI00022388.2	|SWISS-PROT:O14531|TREMBL:D3DRG7|ENSEMBL:ENSP00000339850|REFSEQ:NP_006417|H-INV:HIT000058087|VEGA:OTTHUMP00000020757	Tax_Id=9606 Gene_Symbol=DPYSL4 Dihydropyrimidinase-related protein 4	NA	NA	NA	NA	NA	NA	NA	NA	NA	NA	NA	NA	1481	0.9917	4.9	0.02
IPI:IPI00022434.4	|TREMBL:A6NBZ8;A8K9P0;B2RBS8;B4DPP6;E7ESU5;Q56G89|ENSEMBL:ENSP00000393831	Tax_Id=9606 Gene_Symbol=ALB Uncharacterized protein	1478	1	7	0.11	NA	NA	NA	NA	NA	NA	NA	NA	NA	NA	NA	NA
IPI:IPI00022479.6	|SWISS-PROT:Q15751|TREMBL:C9JUT5|ENSEMBL:ENSP00000390158|REFSEQ:NP_003913|H-INV:HIT000220131	Tax_Id=9606 Gene_Symbol=HERC1 Uncharacterized protein	NA	NA	NA	NA	NA	NA	NA	NA	1480	1	1.2	0.05	1481	1	1.9	0.08
IPI:IPI00022542.1	|SWISS-PROT:Q13464|TREMBL:D9ZGF8|ENSEMBL:ENSP00000382697|REFSEQ:NP_005397|H-INV:HIT000219837|VEGA:OTTHUMP00000162514	Tax_Id=9606 Gene_Symbol=ROCK1 Rho-associated protein kinase 1	1478	1	3.6	0.11	NA	NA	NA	NA	NA	NA	NA	NA	NA	NA	NA	NA
IPI:IPI00022694.3	|SWISS-PROT:P55036-1|ENSEMBL:ENSP00000357879|REFSEQ:NP_002801|H-INV:HIT000218749|VEGA:OTTHUMP00000014286	Tax_Id=9606 Gene_Symbol=PSMD4 Isoform Rpn10A of 26S proteasome non-ATPase regulatory subunit 4	NA	NA	NA	NA	1479	1	14.3	0.11	1480	0.9999	31.6	0.13	1481	1	40.3	0.15
IPI:IPI00022744.5	|SWISS-PROT:P55060-1|TREMBL:B4DM67|ENSEMBL:ENSP00000262982|REFSEQ:NP_001307|H-INV:HIT000339409|VEGA:OTTHUMP00000043373	Tax_Id=9606 Gene_Symbol=CSE1L Isoform 1 of Exportin-2	1478	1	7.1	0.17	NA	NA	NA	NA	NA	NA	NA	NA	1481	1	12.2	0.08
IPI:IPI00022748.4	|SWISS-PROT:P55061|ENSEMBL:ENSP00000267115;ENSP00000378454;ENSP00000445903;ENSP00000448036|REFSEQ:NP_003208|H-INV:HIT000049321	Tax_Id=9606 Gene_Symbol=TMBIM6 Bax inhibitor 1	NA	NA	NA	NA	NA	NA	NA	NA	1480	0.9773	31.7	0.02	1481	1	51.2	0.03
IPI:IPI00022758.3	|SWISS-PROT:Q9H2C0|TREMBL:B3KTC3|ENSEMBL:ENSP00000248272|REFSEQ:NP_071324|H-INV:HIT000076472|VEGA:OTTHUMP00000174972	Tax_Id=9606 Gene_Symbol=GAN Gigaxonin	NA	NA	NA	NA	1479	1	21.6	0.22	1480	1	25.6	0.21	1481	1	18.6	0.14
IPI:IPI00022774.3	|SWISS-PROT:P55072|TREMBL:Q0IIN5;Q96IF9;Q9HAP0;Q9HAP1;Q9NTC4|ENSEMBL:ENSP00000351777|REFSEQ:NP_009057|H-INV:HIT000339803|VEGA:OTTHUMP00000021326	Tax_Id=9606 Gene_Symbol=VCP Transitional endoplasmic reticulum ATPase	1478	1	21.6	0.37	1479	1	79.8	6.77	1480	1	78.4	5.04	1481	1	74.8	3.55
IPI:IPI00022820.1	|SWISS-PROT:Q00403|ENSEMBL:ENSP00000359531|REFSEQ:NP_001505|H-INV:HIT000038840|VEGA:OTTHUMP00000012347	Tax_Id=9606 Gene_Symbol=GTF2B Transcription initiation factor IIB	NA	NA	NA	NA	1479	0.9648	3.5	0.02	NA	NA	NA	NA	NA	NA	NA	NA
IPI:IPI00023086.3	|SWISS-PROT:Q9P015|TREMBL:B2R739|ENSEMBL:ENSP00000260102|REFSEQ:NP_054894|H-INV:HIT000029981|VEGA:OTTHUMP00000226445	Tax_Id=9606 Gene_Symbol=MRPL15 39S ribosomal protein L15, mitochondrial	1478	1	18.2	0.12	NA	NA	NA	NA	NA	NA	NA	NA	NA	NA	NA	NA
IPI:IPI00023095.1	|SWISS-PROT:Q15773|TREMBL:A8K1F4;Q5U0N1|ENSEMBL:ENSP00000203630;ENSP00000403941;ENSP00000438671;ENSP00000446317|REFSEQ:NP_005430|H-INV:HIT000269693|VEGA:OTTHUMP00000239264;OTTHUMP00000240388;OTTHUMP00	Tax_Id=9606 Gene_Symbol=MLF2 Myeloid leukemia factor 2	NA	NA	NA	NA	1479	1	19.8	0.07	1480	1	15.7	0.04	1481	1	11.3	0.03
IPI:IPI00023161.1	|SWISS-PROT:Q9H2W6|TREMBL:E9PCP9|ENSEMBL:ENSP00000312311|REFSEQ:NP_071446|H-INV:HIT000074009|VEGA:OTTHUMP00000192922	Tax_Id=9606 Gene_Symbol=MRPL46 39S ribosomal protein L46, mitochondrial	1478	0.9875	7.2	0.03	NA	NA	NA	NA	NA	NA	NA	NA	NA	NA	NA	NA
IPI:IPI00023188.1	|SWISS-PROT:O14682|TREMBL:B4DHJ1;Q53XS2;Q96L69|ENSEMBL:ENSP00000306356;ENSP00000446289|REFSEQ:NP_003624|H-INV:HIT000064842|VEGA:OTTHUMP00000128235	Tax_Id=9606 Gene_Symbol=ENC1 Ectoderm-neural cortex protein 1	NA	NA	NA	NA	NA	NA	NA	NA	1480	1	14.1	0.13	1481	1	12.8	0.06
IPI:IPI00023283.3	|SWISS-PROT:Q8WZ42-2|ENSEMBL:ENSP00000405517|VEGA:OTTHUMP00000205898	Tax_Id=9606 Gene_Symbol=TTN Isoform 2 of Titin	NA	NA	NA	NA	NA	NA	NA	NA	NA	NA	NA	NA	1481	0.9514	0.2	0.02
IPI:IPI00023334.1	|SWISS-PROT:Q9BYD3-1|ENSEMBL:ENSP00000253099;ENSP00000306902|REFSEQ:NP_057040;NP_666499|H-INV:HIT000303530	Tax_Id=9606 Gene_Symbol=MRPL4 Isoform 1 of 39S ribosomal protein L4, mitochondrial	1478	1	19.4	0.06	NA	NA	NA	NA	NA	NA	NA	NA	NA	NA	NA	NA
IPI:IPI00023503.4	|SWISS-PROT:Q00526|ENSEMBL:ENSP00000400088;ENSP00000410561|REFSEQ:NP_001249|H-INV:HIT000021959|VEGA:OTTHUMP00000206828	Tax_Id=9606 Gene_Symbol=CDK3 Cell division protein kinase 3	1478	0.9602	4.6	0.03	NA	NA	NA	NA	NA	NA	NA	NA	NA	NA	NA	NA
IPI:IPI00023529.1	|SWISS-PROT:Q00534|TREMBL:A4D1G0|ENSEMBL:ENSP00000265734;ENSP00000397087|REFSEQ:NP_001138778;NP_001250|H-INV:HIT000053759|VEGA:OTTHUMP00000162478;OTTHUMP00000208823	Tax_Id=9606 Gene_Symbol=CDK6 Cyclin-dependent kinase 6	NA	NA	NA	NA	1479	0.9923	3.7	0.02	1480	0.9865	3.7	0.03	1481	1	13.8	0.05
IPI:IPI00023542.6	|SWISS-PROT:Q9BVK6|TREMBL:B2R8A2;B4DPP4|ENSEMBL:ENSP00000330945|REFSEQ:NP_059980|H-INV:HIT000281614|VEGA:OTTHUMP00000161452	Tax_Id=9606 Gene_Symbol=TMED9 Transmembrane emp24 domain-containing protein 9	NA	NA	NA	NA	1479	0.998	8.9	0.03	1480	0.9999	8.9	0.03	NA	NA	NA	NA
IPI:IPI00023591.1	|SWISS-PROT:Q00577|TREMBL:Q2NLC9;Q2NLD4;Q56A79;Q5U0P9|ENSEMBL:ENSP00000332706|REFSEQ:NP_005850|H-INV:HIT000196930|VEGA:OTTHUMP00000159547	Tax_Id=9606 Gene_Symbol=PURA Transcriptional activator protein Pur-alpha	1478	0.9242	7.1	0.03	NA	NA	NA	NA	NA	NA	NA	NA	NA	NA	NA	NA
IPI:IPI00023598.2	|SWISS-PROT:P04350|TREMBL:B4DE77|ENSEMBL:ENSP00000264071;ENSP00000443590|REFSEQ:NP_006078|H-INV:HIT000036323	Tax_Id=9606 Gene_Symbol=TUBB4 Tubulin beta-4 chain	NA	NA	NA	NA	NA	NA	NA	NA	NA	NA	NA	NA	1481	0.9894	28.6	0.09
IPI:IPI00023673.1	|SWISS-PROT:Q08380|ENSEMBL:ENSP00000262776|REFSEQ:NP_005558|H-INV:HIT000192184	Tax_Id=9606 Gene_Symbol=LGALS3BP Galectin-3-binding protein	NA	NA	NA	NA	1479	0.9908	2.9	0.02	1480	0.9903	2.9	0.02	1481	1	7.5	0.03
IPI:IPI00023748.3	|SWISS-PROT:Q13765|TREMBL:B2R4P8|ENSEMBL:ENSP00000349212;ENSP00000377469;ENSP00000446801;ENSP00000447821|REFSEQ:NP_001106672;NP_001106673;NP_005585|H-INV:HIT000015517	Tax_Id=9606 Gene_Symbol=NACA Nascent polypeptide-associated complex subunit alpha	NA	NA	NA	NA	NA	NA	NA	NA	NA	NA	NA	NA	1481	0.9198	8.8	0.02
IPI:IPI00023860.1	|SWISS-PROT:P55209|ENSEMBL:ENSP00000261182;ENSP00000376947|REFSEQ:NP_004528;NP_631946|H-INV:HIT000273970	Tax_Id=9606 Gene_Symbol=NAP1L1 Nucleosome assembly protein 1-like 1	1478	1	28.5	0.18	NA	NA	NA	NA	NA	NA	NA	NA	NA	NA	NA	NA
IPI:IPI00023919.4	|SWISS-PROT:P62195|ENSEMBL:ENSP00000310572|REFSEQ:NP_002796|H-INV:HIT000289771	Tax_Id=9606 Gene_Symbol=PSMC5 26S protease regulatory subunit 8	1478	1	23.6	0.22	1479	1	8.1	0.04	1480	1	41.5	0.34	1481	1	44.2	0.34
IPI:IPI00023972.5	|SWISS-PROT:Q9H0S4|TREMBL:Q53GJ1;Q7Z4B1;Q9H4E3|ENSEMBL:ENSP00000350698|REFSEQ:NP_057439|H-INV:HIT000025262;HIT000047585|VEGA:OTTHUMP00000239227	Tax_Id=9606 Gene_Symbol=DDX47 Probable ATP-dependent RNA helicase DDX47	NA	NA	NA	NA	1479	0.984	5.6	0.02	1480	0.9011	5.6	0.02	1481	0.9627	5.6	0.02
IPI:IPI00024067.4	|SWISS-PROT:Q00610-1|TREMBL:Q49AL0|ENSEMBL:ENSP00000269122|REFSEQ:NP_004850|H-INV:HIT000054067|VEGA:OTTHUMP00000165784	Tax_Id=9606 Gene_Symbol=CLTC Isoform 1 of Clathrin heavy chain 1	1478	1	12.2	0.41	1479	1	2.9	0.11	1480	1	5.5	0.15	1481	1	15.8	0.3
IPI:IPI00024143.4	|SWISS-PROT:Q9NRG9|TREMBL:Q53HS1|ENSEMBL:ENSP00000209873|REFSEQ:NP_056480|H-INV:HIT000029814	Tax_Id=9606 Gene_Symbol=AAAS Aladin	NA	NA	NA	NA	NA	NA	NA	NA	1480	0.9894	2.8	0.02	NA	NA	NA	NA
IPI:IPI00024145.2	|SWISS-PROT:P45880-2	Tax_Id=9606 Gene_Symbol=VDAC2 Isoform 2 of Voltage-dependent anion-selective channel protein 2	NA	NA	NA	NA	1479	0.9923	9.7	0.02	1480	0.9999	13.8	0.05	1481	1	21.6	0.06
IPI:IPI00024163.1	|SWISS-PROT:O14802|TREMBL:B7Z6H4;Q8TCW3|ENSEMBL:ENSP00000361446|REFSEQ:NP_008986|H-INV:HIT000062572|VEGA:OTTHUMP00000019920	Tax_Id=9606 Gene_Symbol=POLR3A Similar to DNA-directed RNA polymerase	NA	NA	NA	NA	NA	NA	NA	NA	1480	0.9773	1	0.02	1481	0.9917	1.1	0.02
IPI:IPI00024175.3	|SWISS-PROT:O14818-1|TREMBL:Q05DH1|ENSEMBL:ENSP00000359910|REFSEQ:NP_002783|H-INV:HIT000279929|VEGA:OTTHUMP00000031449	Tax_Id=9606 Gene_Symbol=PSMA7 Isoform 1 of Proteasome subunit alpha type-7	1478	1	48.8	0.23	1479	1	41.9	0.17	1480	1	48.4	0.16	1481	1	47.6	0.15
IPI:IPI00024364.2	|SWISS-PROT:Q92973-1|ENSEMBL:ENSP00000336712|REFSEQ:NP_002261|H-INV:HIT000052373|VEGA:OTTHUMP00000126960	Tax_Id=9606 Gene_Symbol=TNPO1 Isoform 1 of Transportin-1	NA	NA	NA	NA	NA	NA	NA	NA	NA	NA	NA	NA	1481	0.972	1.4	0.02
IPI:IPI00024417.1	|SWISS-PROT:O75146|TREMBL:B3KN98;B3KQW8;B4DI31;B4DPL0;Q6NXG8|ENSEMBL:ENSP00000253083|REFSEQ:NP_003950|H-INV:HIT000000380|VEGA:OTTHUMP00000239377	Tax_Id=9606 Gene_Symbol=HIP1R Huntingtin-interacting protein 1-related protein	NA	NA	NA	NA	NA	NA	NA	NA	NA	NA	NA	NA	1481	0.9917	6.6	0.02
IPI:IPI00024425.5	|TREMBL:C9J6D7|ENSEMBL:ENSP00000320468	Tax_Id=9606 Gene_Symbol=KIAA0664 Uncharacterized protein	NA	NA	NA	NA	1479	0.9707	0.8	0.02	NA	NA	NA	NA	1481	0.9212	0.8	0.02
IPI:IPI00024466.2	|SWISS-PROT:Q9NYU2-1|TREMBL:A8KAK1|ENSEMBL:ENSP00000259253|REFSEQ:NP_064505|VEGA:OTTHUMP00000162311	Tax_Id=9606 Gene_Symbol=UGGT1 Isoform 1 of UDP-glucose:glycoprotein glucosyltransferase 1	1478	1	15.1	0.56	1479	1	4.8	0.07	1480	1	6.1	0.11	1481	1	19.4	0.27
IPI:IPI00024502.2	|SWISS-PROT:Q9NRR5-1|TREMBL:B4DZF6;D3DVA8;Q59F94|ENSEMBL:ENSP00000357292|REFSEQ:NP_064516|H-INV:HIT000261217|VEGA:OTTHUMP00000018848	Tax_Id=9606 Gene_Symbol=UBQLN4 Isoform 1 of Ubiquilin-4	NA	NA	NA	NA	NA	NA	NA	NA	1480	0.9912	3.8	0.02	1481	0.9997	8.3	0.04
IPI:IPI00024523.2	|SWISS-PROT:O75190-1|TREMBL:A7UJ17;A8KAG0|ENSEMBL:ENSP00000262177|REFSEQ:NP_490647|H-INV:HIT000030899|VEGA:OTTHUMP00000211814	Tax_Id=9606 Gene_Symbol=DNAJB6 Isoform A of DnaJ homolog subfamily B member 6	NA	NA	NA	NA	1479	1	19.8	0.07	1480	1	13.4	0.05	1481	1	13.4	0.04
IPI:IPI00024579.2	|SWISS-PROT:Q9NS91|TREMBL:Q53H10|ENSEMBL:ENSP00000264926|REFSEQ:NP_064550|H-INV:HIT000059125|VEGA:OTTHUMP00000115649	Tax_Id=9606 Gene_Symbol=RAD18 E3 ubiquitin-protein ligase RAD18	NA	NA	NA	NA	NA	NA	NA	NA	NA	NA	NA	NA	1481	0.9934	9.7	0.02
IPI:IPI00024650.2	|SWISS-PROT:P53985|TREMBL:B2R6A5|ENSEMBL:ENSP00000358640;ENSP00000441065|REFSEQ:NP_001159968;NP_003042|H-INV:HIT000026249|VEGA:OTTHUMP00000013960	Tax_Id=9606 Gene_Symbol=SLC16A1 Monocarboxylate transporter 1	NA	NA	NA	NA	NA	NA	NA	NA	1480	1	7.5	0.04	1481	0.9543	5.1	0.02
IPI:IPI00024661.5	|SWISS-PROT:P53992|ENSEMBL:ENSP00000321845;ENSP00000343405|REFSEQ:NP_004913;NP_940999|H-INV:HIT000038477|VEGA:OTTHUMP00000019829;OTTHUMP00000019830	Tax_Id=9606 Gene_Symbol=SEC24C Protein transport protein Sec24C	NA	NA	NA	NA	NA	NA	NA	NA	NA	NA	NA	NA	1481	0.9627	3.8	0.02
IPI:IPI00024664.1	|SWISS-PROT:P45974-1|ENSEMBL:ENSP00000229268|REFSEQ:NP_001092006|H-INV:HIT000220043|VEGA:OTTHUMP00000240481	Tax_Id=9606 Gene_Symbol=USP5 Isoform Long of Ubiquitin carboxyl-terminal hydrolase 5	NA	NA	NA	NA	NA	NA	NA	NA	NA	NA	NA	NA	1481	1	3.7	0.03
IPI:IPI00024821.1	|SWISS-PROT:O00487|TREMBL:Q4ZG77;Q53TH1;Q59G89;Q96DE8|ENSEMBL:ENSP00000386541|REFSEQ:NP_005796|H-INV:HIT000011742|VEGA:OTTHUMP00000204560	Tax_Id=9606 Gene_Symbol=PSMD14 26S proteasome non-ATPase regulatory subunit 14	1478	1	33.5	0.21	1479	0.9032	5.2	0.02	1480	1	58.1	0.26	1481	1	65.2	0.27
IPI:IPI00024933.3	|SWISS-PROT:P30050-1|TREMBL:D3DS95;Q59FI9|ENSEMBL:ENSP00000354739|REFSEQ:NP_000967|H-INV:HIT000301385|VEGA:OTTHUMP00000022186	Tax_Id=9606 Gene_Symbol=RPL12 Isoform 1 of 60S ribosomal protein L12	1478	1	54.5	0.23	1479	1	24.2	0.07	1480	1	23.5	0.04	1481	1	24.2	0.05
IPI:IPI00024976.5	|SWISS-PROT:Q9NS69|TREMBL:Q53GB0;Q549C5|ENSEMBL:ENSP00000216034|REFSEQ:NP_064628|H-INV:HIT000008005|VEGA:OTTHUMP00000198879	Tax_Id=9606 Gene_Symbol=TOMM22 Mitochondrial import receptor subunit TOM22 homolog	NA	NA	NA	NA	NA	NA	NA	NA	NA	NA	NA	NA	1481	0.988	8.5	0.02
IPI:IPI00025019.3	|SWISS-PROT:P20618|TREMBL:Q53FT8|ENSEMBL:ENSP00000262193|REFSEQ:NP_002784|H-INV:HIT000294693|VEGA:OTTHUMP00000017708	Tax_Id=9606 Gene_Symbol=PSMB1 Proteasome subunit beta type-1	1478	1	31.1	0.22	NA	NA	NA	NA	1480	1	51.9	0.21	1481	1	65.1	0.22
IPI:IPI00025084.3	|SWISS-PROT:P04632|ENSEMBL:ENSP00000246533|REFSEQ:NP_001003962;NP_001740|H-INV:HIT000321011	Tax_Id=9606 Gene_Symbol=CAPNS1 Calpain small subunit 1	NA	NA	NA	NA	1479	0.9908	5.6	0.02	1480	1	5.6	0.04	1481	1	16.8	0.05
IPI:IPI00025091.3	|SWISS-PROT:P62280|ENSEMBL:ENSP00000270625|REFSEQ:NP_001006|H-INV:HIT000034861	Tax_Id=9606 Gene_Symbol=RPS11 40S ribosomal protein S11	1478	1	43.7	0.26	1479	1	9.5	0.06	1480	1	30.4	0.09	1481	1	24.1	0.08
IPI:IPI00025156.4	|SWISS-PROT:Q9UNE7-1|ENSEMBL:ENSP00000219548|REFSEQ:NP_005852|VEGA:OTTHUMP00000149944	Tax_Id=9606 Gene_Symbol=STUB1 Isoform 1 of E3 ubiquitin-protein ligase CHIP	NA	NA	NA	NA	1479	1	19.9	0.11	1480	1	29.4	0.09	1481	1	10.8	0.05
IPI:IPI00025178.3	|SWISS-PROT:O75934|TREMBL:B2R7W3;Q53HE3|ENSEMBL:ENSP00000358554|REFSEQ:NP_005863|H-INV:HIT000058639|VEGA:OTTHUMP00000013668	Tax_Id=9606 Gene_Symbol=BCAS2 Pre-mRNA-splicing factor SPF27	1478	0.983	5.3	0.03	NA	NA	NA	NA	1480	0.9842	5.3	0.02	1481	1	11.1	0.03
IPI:IPI00025273.1	|SWISS-PROT:P22102-1|TREMBL:Q15374;Q3B7A7;Q59HH3|ENSEMBL:ENSP00000371236;ENSP00000371253;ENSP00000371261|REFSEQ:NP_000810;NP_001129477;NP_001129478|H-INV:HIT000321881|VEGA:OTTHUMP00000068280;OTTHUMP00	Tax_Id=9606 Gene_Symbol=GART Isoform Long of Trifunctional purine biosynthetic protein adenosine-3	NA	NA	NA	NA	1479	0.9998	3	0.04	NA	NA	NA	NA	1481	1	3.8	0.03
IPI:IPI00025329.1	|SWISS-PROT:P84098|TREMBL:Q53G49;Q8IWR8|ENSEMBL:ENSP00000225430|REFSEQ:NP_000972|H-INV:HIT000335238	Tax_Id=9606 Gene_Symbol=RPL19 60S ribosomal protein L19	1478	1	13.3	0.09	1479	0.9923	8.7	0.02	1480	1	9.2	0.04	1481	1	9.2	0.05
IPI:IPI00025366.4	|SWISS-PROT:O75390|ENSEMBL:ENSP00000342056|REFSEQ:NP_004068|H-INV:HIT000034804	Tax_Id=9606 Gene_Symbol=CS Citrate synthase, mitochondrial	1478	0.9528	8.9	0.03	NA	NA	NA	NA	NA	NA	NA	NA	1481	0.9957	17.1	0.03
IPI:IPI00025491.1	|SWISS-PROT:P60842|TREMBL:A8K088;A8K7F6;B4DNH2;Q9NZR9|ENSEMBL:ENSP00000293831|REFSEQ:NP_001407|H-INV:HIT000281563;HIT000333951|VEGA:OTTHUMP00000135288	Tax_Id=9606 Gene_Symbol=EIF4A1 Eukaryotic initiation factor 4A-I	1478	1	19.5	0.2	1479	1	11.8	0.07	1480	1	9.9	0.05	1481	1	34.2	0.15
IPI:IPI00025512.2	|SWISS-PROT:P04792|ENSEMBL:ENSP00000248553|REFSEQ:NP_001531|H-INV:HIT000222208|VEGA:OTTHUMP00000161096	Tax_Id=9606 Gene_Symbol=HSPB1 Heat shock protein beta-1	1478	1	10.8	0.06	1479	1	64.4	0.19	1480	1	72.7	0.32	1481	1	81.5	0.33
IPI:IPI00025647.1	|SWISS-PROT:O94952-1|ENSEMBL:ENSP00000414468|REFSEQ:NP_055817|H-INV:HIT000000592	Tax_Id=9606 Gene_Symbol=FBXO21 Isoform 2 of F-box only protein 21	NA	NA	NA	NA	NA	NA	NA	NA	NA	NA	NA	NA	1481	1	9.4	0.05
IPI:IPI00025721.3	|SWISS-PROT:Q9UNS2|ENSEMBL:ENSP00000268717|REFSEQ:NP_003644|H-INV:HIT000279893|VEGA:OTTHUMP00000065517	Tax_Id=9606 Gene_Symbol=COPS3 COP9 signalosome complex subunit 3	NA	NA	NA	NA	NA	NA	NA	NA	1480	1	7.9	0.04	1481	0.9925	7.2	0.02
IPI:IPI00025810.1	|SWISS-PROT:P30279|TREMBL:Q53ER2|ENSEMBL:ENSP00000261254|REFSEQ:NP_001750|H-INV:HIT000100506|VEGA:OTTHUMP00000237990	Tax_Id=9606 Gene_Symbol=CCND2 G1/S-specific cyclin-D2	NA	NA	NA	NA	NA	NA	NA	NA	1480	0.9877	3.8	0.02	1481	1	10	0.03
IPI:IPI00025815.2	|SWISS-PROT:Q13148-2	Tax_Id=9606 Gene_Symbol=TARDBP Isoform 2 of TAR DNA-binding protein 43	NA	NA	NA	NA	NA	NA	NA	NA	1480	0.9912	9.2	0.02	1481	1	10.1	0.05
IPI:IPI00025874.2	|SWISS-PROT:P04843|TREMBL:Q53EP4;Q6IBR0;Q96HX3|ENSEMBL:ENSP00000296255|REFSEQ:NP_002941|H-INV:HIT000325275|VEGA:OTTHUMP00000216245	Tax_Id=9606 Gene_Symbol=RPN1 Dolichyl-diphosphooligosaccharide--protein glycosyltransferase subunit 1 precursor	NA	NA	NA	NA	1479	1	21.5	0.04	1480	0.968	9.1	0.02	1481	0.9999	5.6	0.03
IPI:IPI00026089.4	|SWISS-PROT:O75533|TREMBL:A0JLT9;A0PJH5;Q32Q20;Q7Z497;Q9NTB4|ENSEMBL:ENSP00000335321|REFSEQ:NP_036565|H-INV:HIT000064546|VEGA:OTTHUMP00000205700	Tax_Id=9606 Gene_Symbol=SF3B1 Splicing factor 3B subunit 1	1478	0.9875	27	0.03	NA	NA	NA	NA	NA	NA	NA	NA	NA	NA	NA	NA
IPI:IPI00026111.3	|SWISS-PROT:Q9UM00-1|ENSEMBL:ENSP00000356856|REFSEQ:NP_061899|H-INV:HIT000280639|VEGA:OTTHUMP00000032603	Tax_Id=9606 Gene_Symbol=TMCO1 Isoform 1 of Transmembrane and coiled-coil domain-containing protein 1	NA	NA	NA	NA	NA	NA	NA	NA	NA	NA	NA	NA	1481	0.9925	8.9	0.02
IPI:IPI00026182.5	|SWISS-PROT:P47755|TREMBL:A4D0V4;A8MW68;Q53GC7;Q53GE2|ENSEMBL:ENSP00000354947|REFSEQ:NP_006127|H-INV:HIT000286766|VEGA:OTTHUMP00000024803	Tax_Id=9606 Gene_Symbol=CAPZA2 F-actin-capping protein subunit alpha-2	1478	0.9312	8.1	0.03	NA	NA	NA	NA	NA	NA	NA	NA	NA	NA	NA	NA
IPI:IPI00026185.7	|SWISS-PROT:P47756-1|ENSEMBL:ENSP00000264202;ENSP00000364284|REFSEQ:NP_001193469|VEGA:OTTHUMP00000002654	Tax_Id=9606 Gene_Symbol=CAPZB Isoform 1 of F-actin-capping protein subunit beta	NA	NA	NA	NA	1479	0.923	12.1	0.02	1480	0.9859	6.8	0.02	1481	1	18.9	0.03
IPI:IPI00026202.1	|SWISS-PROT:Q02543|TREMBL:B2R4C0;B4DUV3;Q53HD3;Q76N54|ENSEMBL:ENSP00000222247|REFSEQ:NP_000971|H-INV:HIT000262210	Tax_Id=9606 Gene_Symbol=RPL18A 60S ribosomal protein L18a	1478	1	27.9	0.08	1479	0.9505	7.4	0.02	1480	0.9055	7.4	0.02	1481	0.9902	15	0.03
IPI:IPI00026215.1	|SWISS-PROT:P39748|TREMBL:B4DWZ4;Q6FHX6|ENSEMBL:ENSP00000305480|REFSEQ:NP_004102|H-INV:HIT000029517|VEGA:OTTHUMP00000238148	Tax_Id=9606 Gene_Symbol=FEN1 Flap endonuclease 1	NA	NA	NA	NA	1479	0.9916	9.7	0.02	1480	0.9903	9.7	0.02	1481	0.9925	9.7	0.02
IPI:IPI00026219.4	|SWISS-PROT:Q10570|TREMBL:B4DEF4;D3DWL9;Q9C0J6|ENSEMBL:ENSP00000339353|REFSEQ:NP_037423|H-INV:HIT000037892|VEGA:OTTHUMP00000228753	Tax_Id=9606 Gene_Symbol=CPSF1 Cleavage and polyadenylation specificity factor subunit 1	NA	NA	NA	NA	1479	1	1.8	0.04	1480	1	1.9	0.05	1481	1	2.6	0.05
IPI:IPI00026230.1	|SWISS-PROT:P55795|ENSEMBL:ENSP00000361927|REFSEQ:NP_001027565;NP_062543|H-INV:HIT000303916|VEGA:OTTHUMP00000023682	Tax_Id=9606 Gene_Symbol=HNRNPH2 Heterogeneous nuclear ribonucleoprotein H2	1478	0.9899	14.6	0.07	NA	NA	NA	NA	NA	NA	NA	NA	1481	1	20.5	0.12
IPI:IPI00026260.1	|SWISS-PROT:P22392-1|TREMBL:Q6FHN3|ENSEMBL:ENSP00000376886;ENSP00000421064;ENSP00000425581;ENSP00000426901;ENSP00000426976|REFSEQ:NP_001018147;NP_001018148;NP_001018149;NP_002503|VEGA:OTTHUMP000001747	Tax_Id=9606 Gene_Symbol=NME1;NME2;NME1-NME2 Isoform 1 of Nucleoside diphosphate kinase B	1478	0.9645	6.6	0.03	NA	NA	NA	NA	NA	NA	NA	NA	NA	NA	NA	NA
IPI:IPI00026271.5	|SWISS-PROT:P62263|ENSEMBL:ENSP00000311028;ENSP00000385425;ENSP00000385958;ENSP00000428509|REFSEQ:NP_001020241;NP_001020242;NP_005608|H-INV:HIT000275460|VEGA:OTTHUMP00000160559;OTTHUMP00000224341;OTTH	Tax_Id=9606 Gene_Symbol=RPS14 40S ribosomal protein S14	1478	1	17.9	0.08	1479	1	32.1	0.07	1480	0.993	32.1	0.02	1481	1	32.1	0.06
IPI:IPI00026272.2	|SWISS-PROT:P04908|TREMBL:B2R5B3;B2R5B6;Q08AJ9|ENSEMBL:ENSP00000259791;ENSP00000303373|REFSEQ:NP_003504;NP_066390|H-INV:HIT000334811;HIT000388593|VEGA:OTTHUMP00000016137;OTTHUMP00000016155	Tax_Id=9606 Gene_Symbol=HIST1H2AE;HIST1H2AB;HIST1H2AD;HIST1H2AG;HIST1H2AK;HIST1H2AL;HIST1H2AM;HIST1H2AJ;HIST1H2AI Histone H2A type 1-B/E	NA	NA	NA	NA	1479	0.9759	14.8	0.02	1480	0.9191	5.5	0.02	NA	NA	NA	NA
IPI:IPI00026302.3	|SWISS-PROT:P62899|TREMBL:B2R4C1;Q76N53|ENSEMBL:ENSP00000264258;ENSP00000386681|REFSEQ:NP_000984|H-INV:HIT000264328|VEGA:OTTHUMP00000161274;OTTHUMP00000202942	Tax_Id=9606 Gene_Symbol=RPL31 60S ribosomal protein L31	1478	1	20	0.08	1479	0.9923	12.2	0.02	1480	0.9912	12.2	0.02	1481	0.9925	12.2	0.02
IPI:IPI00026314.1	|SWISS-PROT:P06396-1|TREMBL:B7Z6N2;B7Z9A0;Q5T0I2|ENSEMBL:ENSP00000362924|REFSEQ:NP_000168|VEGA:OTTHUMP00000022011	Tax_Id=9606 Gene_Symbol=GSN Isoform 1 of Gelsolin	NA	NA	NA	NA	1479	0.9124	4.2	0.02	NA	NA	NA	NA	NA	NA	NA	NA
IPI:IPI00026320.1	|SWISS-PROT:O95071|TREMBL:B3KML2|ENSEMBL:ENSP00000429084|REFSEQ:NP_056986|VEGA:OTTHUMP00000227389	Tax_Id=9606 Gene_Symbol=UBR5 E3 ubiquitin-protein ligase UBR5	1478	1	9.4	0.47	1479	1	3.3	0.13	1480	1	22.7	0.92	1481	1	19.5	0.7
IPI:IPI00026328.3	|SWISS-PROT:O95881|ENSEMBL:ENSP00000360688|REFSEQ:NP_056997|H-INV:HIT000012783|VEGA:OTTHUMP00000010300	Tax_Id=9606 Gene_Symbol=TXNDC12 Thioredoxin domain-containing protein 12	1478	1	25.6	0.11	NA	NA	NA	NA	NA	NA	NA	NA	NA	NA	NA	NA
IPI:IPI00026530.4	|SWISS-PROT:P49257|TREMBL:A0PJ85;B2R774;B4DVV0;Q53FS4|ENSEMBL:ENSP00000251047|REFSEQ:NP_005561|H-INV:HIT000217931|VEGA:OTTHUMP00000163644	Tax_Id=9606 Gene_Symbol=LMAN1 Protein ERGIC-53	NA	NA	NA	NA	1479	1	7.8	0.04	1480	1	9.8	0.07	NA	NA	NA	NA
IPI:IPI00026612.1	|SWISS-PROT:O75688-1|TREMBL:A8K599;B3KP90;Q658R4|ENSEMBL:ENSP00000282412|REFSEQ:NP_002697|VEGA:OTTHUMP00000158953	Tax_Id=9606 Gene_Symbol=PPM1B Isoform Beta-1 of Protein phosphatase 1B	1478	1	35.7	0.24	1479	1	5.6	0.06	1480	1	9.2	0.04	NA	NA	NA	NA
IPI:IPI00026625.1	|SWISS-PROT:O75694-1|ENSEMBL:ENSP00000231498|REFSEQ:NP_705618|H-INV:HIT000052176|VEGA:OTTHUMP00000116013	Tax_Id=9606 Gene_Symbol=NUP155 Isoform 1 of Nuclear pore complex protein Nup155	NA	NA	NA	NA	NA	NA	NA	NA	NA	NA	NA	NA	1481	0.9185	1.1	0.02
IPI:IPI00026670.3	|SWISS-PROT:Q15370|ENSEMBL:ENSP00000386652|REFSEQ:NP_009039|H-INV:HIT000036202|VEGA:OTTHUMP00000205114	Tax_Id=9606 Gene_Symbol=TCEB2 Transcription elongation factor B polypeptide 2	1478	1	32.7	0.05	1479	1	39.8	0.07	1480	1	39.8	0.1	1481	1	32.7	0.06
IPI:IPI00026689.4	|SWISS-PROT:P06493-1|TREMBL:Q5H9N4|ENSEMBL:ENSP00000378699|REFSEQ:NP_001777|H-INV:HIT000321130|VEGA:OTTHUMP00000019659	Tax_Id=9606 Gene_Symbol=CDK1 Putative uncharacterized protein DKFZp686L20222	1478	0.9602	4.6	0.03	1479	1	12.9	0.04	NA	NA	NA	NA	1481	1	37.3	0.14
IPI:IPI00026781.3	|SWISS-PROT:P49327|ENSEMBL:ENSP00000304592|REFSEQ:NP_004095|H-INV:HIT000260792	Tax_Id=9606 Gene_Symbol=FASN Fatty acid synthase	NA	NA	NA	NA	1479	1	10.4	0.31	1480	1	9.4	0.27	1481	1	22.7	0.66
IPI:IPI00026817.3	|SWISS-PROT:P49356|ENSEMBL:ENSP00000246166|REFSEQ:NP_002019|H-INV:HIT000297510|VEGA:OTTHUMP00000183467	Tax_Id=9606 Gene_Symbol=FNTB Protein farnesyltransferase subunit beta	NA	NA	NA	NA	NA	NA	NA	NA	1480	0.9903	16.3	0.02	NA	NA	NA	NA
IPI:IPI00026904.2	|TREMBL:B0QY75;B4DP46;E7ERF4|ENSEMBL:ENSP00000389521;ENSP00000390107|VEGA:OTTHUMP00000199174	Tax_Id=9606 Gene_Symbol=ADSL cDNA FLJ59367, highly similar to Adenylosuccinate lyase	NA	NA	NA	NA	NA	NA	NA	NA	NA	NA	NA	NA	1481	1	8.2	0.03
IPI:IPI00026942.5	|SWISS-PROT:O94905-1|ENSEMBL:ENSP00000276461;ENSP00000428112|REFSEQ:NP_009106|H-INV:HIT000252153|VEGA:OTTHUMP00000225548;OTTHUMP00000225552	Tax_Id=9606 Gene_Symbol=ERLIN2 Isoform 1 of Erlin-2	NA	NA	NA	NA	1479	1	22.2	0.09	NA	NA	NA	NA	1481	0.9886	5.3	0.02
IPI:IPI00026958.4	|SWISS-PROT:P22570-1|TREMBL:B4DDI9;B4DX24;B7Z7G2;Q6GSK2|ENSEMBL:ENSP00000445432|REFSEQ:NP_077728|H-INV:HIT000294640	Tax_Id=9606 Gene_Symbol=FDXR Isoform Short of NADPH:adrenodoxin oxidoreductase, mitochondrial	NA	NA	NA	NA	1479	0.9684	2.2	0.02	NA	NA	NA	NA	NA	NA	NA	NA
IPI:IPI00026970.4	|SWISS-PROT:Q9Y5B9|TREMBL:Q0VGA3|ENSEMBL:ENSP00000216297|REFSEQ:NP_009123|H-INV:HIT000071840|VEGA:OTTHUMP00000028337	Tax_Id=9606 Gene_Symbol=SUPT16H FACT complex subunit SPT16	1478	1	10.7	0.31	1479	0.9923	2.1	0.02	1480	0.9912	2.1	0.02	1481	0.9925	2.1	0.02
IPI:IPI00027034.1	|SWISS-PROT:O95905|TREMBL:B3KMT5;Q6I9U8|ENSEMBL:ENSP00000362070|REFSEQ:NP_009196|H-INV:HIT000102001|VEGA:OTTHUMP00000019795	Tax_Id=9606 Gene_Symbol=ECD Protein SGT1	NA	NA	NA	NA	NA	NA	NA	NA	1480	1	7.5	0.05	1481	1	16	0.15
IPI:IPI00027035.2	|SWISS-PROT:Q9HCN4|TREMBL:B4DQM4;Q53RZ9|ENSEMBL:ENSP00000264718|REFSEQ:NP_009197|H-INV:HIT000059418|VEGA:OTTHUMP00000123421	Tax_Id=9606 Gene_Symbol=GPN1 GPN-loop GTPase 1 isoform a	NA	NA	NA	NA	NA	NA	NA	NA	NA	NA	NA	NA	1481	0.9917	5	0.02
IPI:IPI00027107.5	|SWISS-PROT:P49411|ENSEMBL:ENSP00000322439|REFSEQ:NP_003312|H-INV:HIT000034759|VEGA:OTTHUMP00000122539	Tax_Id=9606 Gene_Symbol=TUFM elongation factor Tu, mitochondrial precursor	NA	NA	NA	NA	NA	NA	NA	NA	NA	NA	NA	NA	1481	1	7	0.03
IPI:IPI00027178.1	|SWISS-PROT:O75843|ENSEMBL:ENSP00000312442;ENSP00000380309|REFSEQ:NP_003908|H-INV:HIT000058405|VEGA:OTTHUMP00000164599;OTTHUMP00000164600	Tax_Id=9606 Gene_Symbol=AP1G2 AP-1 complex subunit gamma-like 2	NA	NA	NA	NA	1479	0.984	7	0.02	1480	0.9912	7	0.02	1481	0.9578	7	0.02
IPI:IPI00027251.1	|SWISS-PROT:Q15208|TREMBL:B2R6F9;Q9UPD3|ENSEMBL:ENSP00000229812|REFSEQ:NP_009202|H-INV:HIT000035646|VEGA:OTTHUMP00000016293	Tax_Id=9606 Gene_Symbol=STK38 Serine/threonine-protein kinase 38	1478	1	40.4	0.63	1479	1	30.5	0.31	1480	1	30.5	0.24	1481	1	37.6	0.26
IPI:IPI00027252.6	|SWISS-PROT:Q99623|TREMBL:Q9BXV3|ENSEMBL:ENSP00000382362;ENSP00000441875|REFSEQ:NP_001138303;NP_009204|H-INV:HIT000339489|VEGA:OTTHUMP00000238920	Tax_Id=9606 Gene_Symbol=PHB2 Prohibitin-2	NA	NA	NA	NA	NA	NA	NA	NA	NA	NA	NA	NA	1481	1	12.3	0.03
IPI:IPI00027255.1	|SWISS-PROT:P14649|ENSEMBL:ENSP00000207437;ENSP00000446643;ENSP00000450385|REFSEQ:NP_001186558;NP_002466|H-INV:HIT000036675	Tax_Id=9606 Gene_Symbol=MYL6B Myosin light chain 6B	NA	NA	NA	NA	NA	NA	NA	NA	1480	0.9987	20.6	0.03	NA	NA	NA	NA
IPI:IPI00027270.1	|SWISS-PROT:P61254|TREMBL:Q6IBH6|ENSEMBL:ENSP00000293842|REFSEQ:NP_000978|H-INV:HIT000264489|VEGA:OTTHUMP00000135333	Tax_Id=9606 Gene_Symbol=RPL26 60S ribosomal protein L26	1478	1	35.2	0.16	1479	1	15.9	0.04	1480	1	18.6	0.07	1481	1	28.3	0.04
IPI:IPI00027285.1	|SWISS-PROT:P14678-1|TREMBL:B4DVS0;Q5XPV6|ENSEMBL:ENSP00000412566|REFSEQ:NP_937859|VEGA:OTTHUMP00000030013	Tax_Id=9606 Gene_Symbol=SNRPB Isoform SM-B' of Small nuclear ribonucleoprotein-associated proteins B and B'	1478	1	13.4	0.12	1479	0.9498	3.9	0.02	NA	NA	NA	NA	1481	0.9114	3.9	0.02
IPI:IPI00027378.5	|SWISS-PROT:Q04323-1|ENSEMBL:ENSP00000303991|H-INV:HIT000052326|VEGA:OTTHUMP00000236217	Tax_Id=9606 Gene_Symbol=UBXN1 Isoform 1 of UBX domain-containing protein 1	NA	NA	NA	NA	NA	NA	NA	NA	1480	0.9808	32	0.02	NA	NA	NA	NA
IPI:IPI00027423.3	|TREMBL:Q07161|ENSEMBL:ENSP00000326031|REFSEQ:NP_001008709|VEGA:OTTHUMP00000236398	Tax_Id=9606 Gene_Symbol=PPP1CA serine/threonine-protein phosphatase PP1-alpha catalytic subunit isoform 3	NA	NA	NA	NA	1479	0.9916	5.3	0.02	NA	NA	NA	NA	NA	NA	NA	NA
IPI:IPI00027442.4	|SWISS-PROT:P49588|ENSEMBL:ENSP00000261772|REFSEQ:NP_001596|H-INV:HIT000035254	Tax_Id=9606 Gene_Symbol=AARS Alanyl-tRNA synthetase, cytoplasmic	NA	NA	NA	NA	NA	NA	NA	NA	NA	NA	NA	NA	1481	1	6.1	0.06
IPI:IPI00027443.5	|TREMBL:Q5HYE4|ENSEMBL:ENSP00000369897|REFSEQ:NP_001014437|H-INV:HIT000056553|VEGA:OTTHUMP00000012605	Tax_Id=9606 Gene_Symbol=CARS cysteinyl-tRNA synthetase, cytoplasmic isoform c	NA	NA	NA	NA	NA	NA	NA	NA	NA	NA	NA	NA	1481	0.9925	7.5	0.02
IPI:IPI00027462.1	|SWISS-PROT:P06702|TREMBL:B2R4M6|ENSEMBL:ENSP00000357727|REFSEQ:NP_002956|H-INV:HIT000321167|VEGA:OTTHUMP00000015331	Tax_Id=9606 Gene_Symbol=S100A9 Protein S100-A9	1478	0.9251	13.2	0.03	NA	NA	NA	NA	NA	NA	NA	NA	NA	NA	NA	NA
IPI:IPI00027485.3	|SWISS-PROT:P06730|TREMBL:B7Z2T1|ENSEMBL:ENSP00000389624|REFSEQ:NP_001959|H-INV:HIT000051340|VEGA:OTTHUMP00000219701	Tax_Id=9606 Gene_Symbol=EIF4E Eukaryotic translation initiation factor 4E	1478	1	20	0.11	NA	NA	NA	NA	NA	NA	NA	NA	NA	NA	NA	NA
IPI:IPI00027493.1	|SWISS-PROT:P08195-2|ENSEMBL:ENSP00000340815|REFSEQ:NP_001013269|VEGA:OTTHUMP00000236712	Tax_Id=9606 Gene_Symbol=SLC3A2 Isoform 2 of 4F2 cell-surface antigen heavy chain	NA	NA	NA	NA	1479	1	20	0.11	1480	1	9.6	0.06	1481	1	6.8	0.04
IPI:IPI00027626.3	|SWISS-PROT:P40227|TREMBL:B2R9K8;Q59ET3|ENSEMBL:ENSP00000275603|REFSEQ:NP_001753|H-INV:HIT000078722|VEGA:OTTHUMP00000159736	Tax_Id=9606 Gene_Symbol=CCT6A T-complex protein 1 subunit zeta	1478	1	26	0.26	1479	1	26.4	0.2	1480	1	29.4	0.19	1481	1	33.6	0.16
IPI:IPI00027699.2	|TREMBL:B1AJY7|ENSEMBL:ENSP00000345963|VEGA:OTTHUMP00000023832	Tax_Id=9606 Gene_Symbol=PSMD10 Uncharacterized protein	NA	NA	NA	NA	NA	NA	NA	NA	NA	NA	NA	NA	1481	0.988	13.9	0.02
IPI:IPI00027704.5	|SWISS-PROT:P49642|ENSEMBL:ENSP00000350491|REFSEQ:NP_000937|H-INV:HIT000032334	Tax_Id=9606 Gene_Symbol=PRIM1 DNA primase small subunit	NA	NA	NA	NA	NA	NA	NA	NA	NA	NA	NA	NA	1481	0.9903	11.2	0.02
IPI:IPI00027705.2	|SWISS-PROT:P49643-1|TREMBL:A8K7A0;Q5JU42|REFSEQ:NP_000938|H-INV:HIT000261639	Tax_Id=9606 Gene_Symbol=PRIM2 Isoform 1 of DNA primase large subunit	NA	NA	NA	NA	NA	NA	NA	NA	NA	NA	NA	NA	1481	1	7.3	0.05
IPI:IPI00027717.2	|SWISS-PROT:P57678|TREMBL:Q8WUM5;Q9HBB9;Q9HC39|ENSEMBL:ENSP00000321706|REFSEQ:NP_056536	Tax_Id=9606 Gene_Symbol=GEMIN4 Component of gems 4	1478	0.9995	0.9	0.05	NA	NA	NA	NA	NA	NA	NA	NA	NA	NA	NA	NA
IPI:IPI00027808.1	|SWISS-PROT:P30876|TREMBL:B4DHJ3|ENSEMBL:ENSP00000312735;ENSP00000370625|REFSEQ:NP_000929|H-INV:HIT000050797|VEGA:OTTHUMP00000158973	Tax_Id=9606 Gene_Symbol=POLR2B DNA-directed RNA polymerase II subunit RPB2	NA	NA	NA	NA	1479	1	12.4	0.22	1480	1	12.3	0.2	1481	1	20.3	0.32
IPI:IPI00027834.3	|SWISS-PROT:P14866|TREMBL:B2R959;Q6NTA2|ENSEMBL:ENSP00000221419|REFSEQ:NP_001524|H-INV:HIT000059409	Tax_Id=9606 Gene_Symbol=HNRNPL Heterogeneous nuclear ribonucleoprotein L	1478	1	34.5	0.44	1479	1	4.6	0.05	1480	1	6.6	0.05	1481	1	20.5	0.09
IPI:IPI00027969.1	|SWISS-PROT:P40337-1|TREMBL:A4ZYX2|ENSEMBL:ENSP00000256474|REFSEQ:NP_000542|H-INV:HIT000192281|VEGA:OTTHUMP00000158850	Tax_Id=9606 Gene_Symbol=VHL Isoform 1 of Von Hippel-Lindau disease tumor suppressor	NA	NA	NA	NA	NA	NA	NA	NA	1480	1	24.4	0.04	1481	0.9917	10.7	0.02
IPI:IPI00028004.2	|SWISS-PROT:P49720|ENSEMBL:ENSP00000225426|REFSEQ:NP_002786|H-INV:HIT000036078|VEGA:OTTHUMP00000164161	Tax_Id=9606 Gene_Symbol=PSMB3 Proteasome subunit beta type-3	1478	1	23.4	0.09	1479	1	10.2	0.09	1480	1	34.1	0.12	1481	1	30.7	0.09
IPI:IPI00028006.1	|SWISS-PROT:P49721|ENSEMBL:ENSP00000362334|REFSEQ:NP_002785|H-INV:HIT000278623|VEGA:OTTHUMP00000004345	Tax_Id=9606 Gene_Symbol=PSMB2 Proteasome subunit beta type-2	1478	0.9999	11.9	0.06	NA	NA	NA	NA	1480	1	63.7	0.27	1481	1	68.2	0.23
IPI:IPI00028055.4	|SWISS-PROT:P49755|TREMBL:B4DZH3;Q53GF9|ENSEMBL:ENSP00000303145|REFSEQ:NP_006818|H-INV:HIT000267064	Tax_Id=9606 Gene_Symbol=TMED10 Transmembrane emp24 domain-containing protein 10	NA	NA	NA	NA	1479	1	21.9	0.08	1480	1	21.9	0.09	1481	1	25.1	0.06
IPI:IPI00028083.1	|SWISS-PROT:P49770|TREMBL:Q53XC2;Q9BPX4|ENSEMBL:ENSP00000266126|REFSEQ:NP_055054|H-INV:HIT000305186	Tax_Id=9606 Gene_Symbol=EIF2B2 Translation initiation factor eIF-2B subunit beta	1478	1	9.7	0.09	NA	NA	NA	NA	NA	NA	NA	NA	NA	NA	NA	NA
IPI:IPI00028098.1	|SWISS-PROT:P24385|TREMBL:Q6FI00;Q9H014|ENSEMBL:ENSP00000227507|REFSEQ:NP_444284|H-INV:HIT000322347|VEGA:OTTHUMP00000237144	Tax_Id=9606 Gene_Symbol=CCND1 G1/S-specific cyclin-D1	NA	NA	NA	NA	NA	NA	NA	NA	NA	NA	NA	NA	1481	0.9917	14.9	0.02
IPI:IPI00028183.1	|TREMBL:Q9C084|ENSEMBL:ENSP00000243040	Tax_Id=9606 Gene_Symbol=PFDN5 Uncharacterized protein	NA	NA	NA	NA	NA	NA	NA	NA	1480	0.9912	27.3	0.02	1481	0.9895	27.3	0.02
IPI:IPI00028275.2	|SWISS-PROT:Q14008-1|TREMBL:Q8IYN5|ENSEMBL:ENSP00000432768|REFSEQ:NP_001008938|H-INV:HIT000042253|VEGA:OTTHUMP00000233662	Tax_Id=9606 Gene_Symbol=CKAP5 Isoform 1 of Cytoskeleton-associated protein 5	1478	1	19.3	1	1479	0.9998	1.2	0.04	1480	1	2.3	0.04	1481	0.9999	1.2	0.03
IPI:IPI00028413.8	|SWISS-PROT:Q06033-1|ENSEMBL:ENSP00000415769|REFSEQ:NP_002208|H-INV:HIT000322854|VEGA:OTTHUMP00000213735	Tax_Id=9606 Gene_Symbol=ITIH3 Isoform 1 of Inter-alpha-trypsin inhibitor heavy chain H3	NA	NA	NA	NA	1479	0.9097	2.1	0.02	NA	NA	NA	NA	NA	NA	NA	NA
IPI:IPI00028438.4	|SWISS-PROT:Q8IY22-1|TREMBL:F8VPR9|ENSEMBL:ENSP00000446100|REFSEQ:NP_938204|H-INV:HIT000001410	Tax_Id=9606 Gene_Symbol=CMIP C-Maf-inducing protein isoform C-mip	NA	NA	NA	NA	NA	NA	NA	NA	NA	NA	NA	NA	1481	0.9917	5.1	0.02
IPI:IPI00028635.5	|SWISS-PROT:P04844|TREMBL:B2RE46|ENSEMBL:ENSP00000237530|REFSEQ:NP_002942|H-INV:HIT000283859|VEGA:OTTHUMP00000030900	Tax_Id=9606 Gene_Symbol=RPN2 Dolichyl-diphosphooligosaccharide--protein glycosyltransferase subunit 2	NA	NA	NA	NA	NA	NA	NA	NA	1480	1	10.9	0.05	1481	1	5.7	0.03
IPI:IPI00028888.1	|SWISS-PROT:Q14103-1|ENSEMBL:ENSP00000313199|REFSEQ:NP_112738|H-INV:HIT000101661|VEGA:OTTHUMP00000160798	Tax_Id=9606 Gene_Symbol=HNRNPD Isoform 1 of Heterogeneous nuclear ribonucleoprotein D0	1478	0.9999	11.2	0.07	NA	NA	NA	NA	NA	NA	NA	NA	NA	NA	NA	NA
IPI:IPI00028955.4	|SWISS-PROT:Q14137|TREMBL:A8K3R2;B2RDN4;B4DEN9|ENSEMBL:ENSP00000304151|REFSEQ:NP_056016|H-INV:HIT000036443|VEGA:OTTHUMP00000228465	Tax_Id=9606 Gene_Symbol=BOP1 Ribosome biogenesis protein BOP1	NA	NA	NA	NA	1479	0.9916	4.1	0.04	1480	1	6.5	0.04	1481	1	7.4	0.05
IPI:IPI00029012.1	|SWISS-PROT:Q14152|TREMBL:B4DYS1;Q05BS0;Q24JU4;Q3B770;Q6P1R0;Q7Z5T5|ENSEMBL:ENSP00000358140|REFSEQ:NP_003741|H-INV:HIT000042275|VEGA:OTTHUMP00000020589	Tax_Id=9606 Gene_Symbol=EIF3A Eukaryotic translation initiation factor 3 subunit A	1478	1	18.4	0.68	NA	NA	NA	NA	1480	1	2.6	0.05	1481	1	8.2	0.11
IPI:IPI00029091.1	|SWISS-PROT:O60361	Tax_Id=9606 Gene_Symbol=- Putative nucleoside diphosphate kinase	1478	0.9645	6.6	0.03	NA	NA	NA	NA	NA	NA	NA	NA	NA	NA	NA	NA
IPI:IPI00029104.1	|SWISS-PROT:P24522|TREMBL:Q5TCA8|ENSEMBL:ENSP00000360025|REFSEQ:NP_001915|H-INV:HIT000291914|VEGA:OTTHUMP00000010979	Tax_Id=9606 Gene_Symbol=GADD45A Growth arrest and DNA damage-inducible protein GADD45 alpha	NA	NA	NA	NA	NA	NA	NA	NA	NA	NA	NA	NA	1481	1	19.8	0.03
IPI:IPI00029400.2	|SWISS-PROT:O95218-1|ENSEMBL:ENSP00000359958|REFSEQ:NP_976225|H-INV:HIT000093172|VEGA:OTTHUMP00000011240	Tax_Id=9606 Gene_Symbol=ZRANB2 Isoform 1 of Zinc finger Ran-binding domain-containing protein 2	1478	1	10.3	0.09	NA	NA	NA	NA	1480	0.9851	5	0.02	NA	NA	NA	NA
IPI:IPI00029468.1	|SWISS-PROT:P61163|ENSEMBL:ENSP00000358921|REFSEQ:NP_005727|H-INV:HIT000323909|VEGA:OTTHUMP00000020366	Tax_Id=9606 Gene_Symbol=ACTR1A Alpha-centractin	1478	1	5.1	0.06	NA	NA	NA	NA	NA	NA	NA	NA	NA	NA	NA	NA
IPI:IPI00029623.1	|SWISS-PROT:P60900|ENSEMBL:ENSP00000261479|REFSEQ:NP_002782|H-INV:HIT000271674|VEGA:OTTHUMP00000178843	Tax_Id=9606 Gene_Symbol=PSMA6 Proteasome subunit alpha type-6	NA	NA	NA	NA	1479	0.9999	32.7	0.07	NA	NA	NA	NA	1481	1	47.6	0.2
IPI:IPI00029628.1	|SWISS-PROT:Q14257|ENSEMBL:ENSP00000378349|REFSEQ:NP_002893|H-INV:HIT000292336|VEGA:OTTHUMP00000184901	Tax_Id=9606 Gene_Symbol=RCN2 Reticulocalbin-2	1478	1	18.6	0.14	1479	1	44.5	0.3	1480	1	54.9	0.27	1481	1	43.5	0.16
IPI:IPI00029631.1	|SWISS-PROT:P84090|ENSEMBL:ENSP00000451080|REFSEQ:NP_004441|H-INV:HIT000220996	Tax_Id=9606 Gene_Symbol=ERH Enhancer of rudimentary homolog	1478	0.9886	23.9	0.03	1479	0.9923	23.9	0.02	NA	NA	NA	NA	NA	NA	NA	NA
IPI:IPI00029744.1	|SWISS-PROT:Q04837|TREMBL:A4D1U3;Q567R6|ENSEMBL:ENSP00000265304;ENSP00000419388;ENSP00000419541;ENSP00000419665;ENSP00000420485|REFSEQ:NP_003134|H-INV:HIT000075998|VEGA:OTTHUMP00000212286;OTTHUMP00000	Tax_Id=9606 Gene_Symbol=SSBP1 Single-stranded DNA-binding protein, mitochondrial	NA	NA	NA	NA	1479	1	22.3	0.04	1480	1	22.3	0.06	1481	1	32.4	0.05
IPI:IPI00029750.1	|SWISS-PROT:P62847-1|ENSEMBL:ENSP00000361435|REFSEQ:NP_001017|VEGA:OTTHUMP00000019919	Tax_Id=9606 Gene_Symbol=RPS24 Isoform 1 of 40S ribosomal protein S24	1478	1	20.8	0.06	NA	NA	NA	NA	NA	NA	NA	NA	NA	NA	NA	NA
IPI:IPI00030131.3	|SWISS-PROT:P42167-1|ENSEMBL:ENSP00000450627|REFSEQ:NP_001027454|H-INV:HIT000053975	Tax_Id=9606 Gene_Symbol=TMPO Isoform Beta of Lamina-associated polypeptide 2, isoforms beta/gamma	NA	NA	NA	NA	NA	NA	NA	NA	NA	NA	NA	NA	1481	0.9749	6.5	0.02
IPI:IPI00030179.3	|SWISS-PROT:P18124|TREMBL:O95036|ENSEMBL:ENSP00000339795|REFSEQ:NP_000962|H-INV:HIT000034462|VEGA:OTTHUMP00000166002	Tax_Id=9606 Gene_Symbol=RPL7P32;RPL7 60S ribosomal protein L7	1478	1	31.5	0.19	1479	1	24.5	0.13	1480	1	24	0.08	1481	1	24.5	0.11
IPI:IPI00030243.1	|SWISS-PROT:P61289-1|TREMBL:Q6FHK7|ENSEMBL:ENSP00000409487|REFSEQ:NP_005780|H-INV:HIT000030401	Tax_Id=9606 Gene_Symbol=PSME3 Isoform 1 of Proteasome activator complex subunit 3	NA	NA	NA	NA	1479	1	7.3	0.04	1480	1	9.4	0.07	1481	1	24.8	0.1
IPI:IPI00030320.4	|SWISS-PROT:P26196|TREMBL:B2R858|ENSEMBL:ENSP00000264018;ENSP00000433704;ENSP00000442266|REFSEQ:NP_004388|H-INV:HIT000101075|VEGA:OTTHUMP00000232837;OTTHUMP00000232838	Tax_Id=9606 Gene_Symbol=DDX6 Probable ATP-dependent RNA helicase DDX6	1478	1	10.4	0.11	1479	1	12.4	0.07	1480	1	8.9	0.05	1481	1	16.1	0.08
IPI:IPI00030512.3	|SWISS-PROT:Q9BTV7|ENSEMBL:ENSP00000279101|REFSEQ:NP_112492|H-INV:HIT000086217|VEGA:OTTHUMP00000031481	Tax_Id=9606 Gene_Symbol=CABLES2 CDK5 and ABL1 enzyme substrate 2	NA	NA	NA	NA	NA	NA	NA	NA	1480	0.9003	6.3	0.02	NA	NA	NA	NA
IPI:IPI00030624.5	|SWISS-PROT:Q5H9R7-6|ENSEMBL:ENSP00000431415|REFSEQ:NP_001157635|VEGA:OTTHUMP00000236330	Tax_Id=9606 Gene_Symbol=PPP6R3 Isoform 6 of Serine/threonine-protein phosphatase 6 regulatory subunit 3	1478	0.9819	1.4	0.03	1479	1	4	0.04	NA	NA	NA	NA	1481	0.9866	2.8	0.02
IPI:IPI00030654.1	|SWISS-PROT:Q16630-2|ENSEMBL:ENSP00000266679|H-INV:HIT000029859	Tax_Id=9606 Gene_Symbol=MIR1279;CPSF6 Isoform 2 of Cleavage and polyadenylation specificity factor subunit 6	NA	NA	NA	NA	1479	0.9923	3.1	0.02	1480	0.9903	3.1	0.02	NA	NA	NA	NA
IPI:IPI00030774.3	|SWISS-PROT:Q9BTW9-4	Tax_Id=9606 Gene_Symbol=TBCD Isoform 4 of Tubulin-specific chaperone D	NA	NA	NA	NA	NA	NA	NA	NA	1480	1	2.1	0.04	NA	NA	NA	NA
IPI:IPI00030781.1	|SWISS-PROT:P42224-1|ENSEMBL:ENSP00000354394;ENSP00000386244|REFSEQ:NP_009330|H-INV:HIT000306637|VEGA:OTTHUMP00000163552;OTTHUMP00000205845	Tax_Id=9606 Gene_Symbol=STAT1 Isoform Alpha of Signal transducer and activator of transcription 1-alpha/beta	NA	NA	NA	NA	NA	NA	NA	NA	NA	NA	NA	NA	1481	0.9557	7.8	0.02
IPI:IPI00030820.2	|SWISS-PROT:Q9HD33-1|ENSEMBL:ENSP00000417602|REFSEQ:NP_065142|VEGA:OTTHUMP00000212454	Tax_Id=9606 Gene_Symbol=MRPL47 Isoform 1 of 39S ribosomal protein L47, mitochondrial	1478	0.9486	7.1	0.03	NA	NA	NA	NA	NA	NA	NA	NA	NA	NA	NA	NA
IPI:IPI00030898.1	|SWISS-PROT:Q9BUV8-1|ENSEMBL:ENSP00000362958|REFSEQ:NP_001186463|VEGA:OTTHUMP00000030851	Tax_Id=9606 Gene_Symbol=C20orf24 Isoform 1 of Uncharacterized protein C20orf24	NA	NA	NA	NA	NA	NA	NA	NA	NA	NA	NA	NA	1481	0.9146	18.4	0.02
IPI:IPI00031023.1	|SWISS-PROT:Q13045|TREMBL:B4DIX0|ENSEMBL:ENSP00000324573|REFSEQ:NP_002009|H-INV:HIT000039889|VEGA:OTTHUMP00000065689	Tax_Id=9606 Gene_Symbol=FLII Protein flightless-1 homolog	NA	NA	NA	NA	NA	NA	NA	NA	1480	1	4.6	0.05	1481	0.9925	1.2	0.03
IPI:IPI00031228.3	|SWISS-PROT:Q96CS7-2	Tax_Id=9606 Gene_Symbol=PLEKHB2 Isoform 2 of Pleckstrin homology domain-containing family B member 2	NA	NA	NA	NA	NA	NA	NA	NA	1480	0.9999	19.7	0.04	1481	0.9999	19.7	0.03
IPI:IPI00031242.9	|SWISS-PROT:O15027-5	Tax_Id=9606 Gene_Symbol=SEC16A Isoform 5 of Protein transport protein Sec16A	NA	NA	NA	NA	NA	NA	NA	NA	1480	0.9791	1.4	0.02	1481	0.9317	1.4	0.02
IPI:IPI00031370.3	|SWISS-PROT:Q9BVA1|TREMBL:A1L195;O43209;Q9UGA2|ENSEMBL:ENSP00000259818|REFSEQ:NP_821080|H-INV:HIT000304367|VEGA:OTTHUMP00000015964	Tax_Id=9606 Gene_Symbol=TUBB2B Tubulin beta-2B chain	NA	NA	NA	NA	NA	NA	NA	NA	1480	0.9935	36.2	0.11	NA	NA	NA	NA
IPI:IPI00031397.3	|SWISS-PROT:O95573|TREMBL:B2RBE0;B3KMA6;B3KN05;Q6PIM8|ENSEMBL:ENSP00000350012;ENSP00000375918|REFSEQ:NP_004448;NP_976251|H-INV:HIT000052591|VEGA:OTTHUMP00000164212;OTTHUMP00000203810	Tax_Id=9606 Gene_Symbol=ACSL3 Long-chain-fatty-acid--CoA ligase 3	NA	NA	NA	NA	NA	NA	NA	NA	1480	0.9877	7	0.02	1481	1	6.9	0.05
IPI:IPI00031411.4	|ENSEMBL:ENSP00000260147	Tax_Id=9606 Gene_Symbol=FAT1 506 kDa protein	NA	NA	NA	NA	NA	NA	NA	NA	NA	NA	NA	NA	1481	0.9851	11.8	0.02
IPI:IPI00031461.2	|TREMBL:B4DLV7;E7EU23;Q5SX90|ENSEMBL:ENSP00000369470;ENSP00000369475|VEGA:OTTHUMP00000019015	Tax_Id=9606 Gene_Symbol=GDI2 cDNA FLJ60299, highly similar to Rab GDP dissociation inhibitor beta	1478	1	13.5	0.12	NA	NA	NA	NA	1480	0.9989	14.4	0.03	1481	1	17.2	0.06
IPI:IPI00031489.1	|SWISS-PROT:O60739|TREMBL:Q53F41;Q6FG85|ENSEMBL:ENSP00000232905|REFSEQ:NP_005866|H-INV:HIT000032974|VEGA:OTTHUMP00000162077	Tax_Id=9606 Gene_Symbol=EIF1B Eukaryotic translation initiation factor 1b	1478	0.9886	21.2	0.03	NA	NA	NA	NA	NA	NA	NA	NA	NA	NA	NA	NA
IPI:IPI00031521.1	|SWISS-PROT:P40938|TREMBL:B4DKE6;Q53HK8;Q5U0C2|ENSEMBL:ENSP00000369411|REFSEQ:NP_002906|H-INV:HIT000278175|VEGA:OTTHUMP00000018237	Tax_Id=9606 Gene_Symbol=RFC3 Replication factor C subunit 3	NA	NA	NA	NA	NA	NA	NA	NA	NA	NA	NA	NA	1481	0.9851	4.6	0.02
IPI:IPI00031522.2	|SWISS-PROT:P40939|TREMBL:B4DDZ5;B4DRH6;E9KL44;Q53T69;Q53TA2;Q9UQC5|ENSEMBL:ENSP00000370023|REFSEQ:NP_000173|H-INV:HIT000034217|VEGA:OTTHUMP00000122457	Tax_Id=9606 Gene_Symbol=HADHA Trifunctional enzyme subunit alpha, mitochondrial	1478	0.9875	5.4	0.03	1479	1	16.8	0.04	1480	0.9834	11.2	0.02	1481	1	8.3	0.06
IPI:IPI00031556.7	|SWISS-PROT:P26368-1|TREMBL:B5BU25|ENSEMBL:ENSP00000307863|REFSEQ:NP_009210	Tax_Id=9606 Gene_Symbol=U2AF2 Isoform 1 of Splicing factor U2AF 65 kDa subunit	1478	1	12.5	0.09	1479	0.9264	4.5	0.02	NA	NA	NA	NA	1481	0.9734	3.4	0.02
IPI:IPI00031562.3	|SWISS-PROT:Q7L7L0|ENSEMBL:ENSP00000355656|REFSEQ:NP_254280|H-INV:HIT000030212|VEGA:OTTHUMP00000037948	Tax_Id=9606 Gene_Symbol=HIST3H2A Histone H2A type 3	NA	NA	NA	NA	1479	0.9759	14.8	0.02	1480	0.9191	5.5	0.02	NA	NA	NA	NA
IPI:IPI00031681.1	|SWISS-PROT:P24941|ENSEMBL:ENSP00000266970|REFSEQ:NP_001789|H-INV:HIT000196192	Tax_Id=9606 Gene_Symbol=CDK2 Cyclin-dependent kinase 2	1478	0.9602	4.6	0.03	NA	NA	NA	NA	NA	NA	NA	NA	NA	NA	NA	NA
IPI:IPI00031691.1	|SWISS-PROT:P32969|TREMBL:Q53Z07|ENSEMBL:ENSP00000346022;ENSP00000400467|REFSEQ:NP_000652;NP_001020092|H-INV:HIT000262209;HIT000284757|VEGA:OTTHUMP00000125205;OTTHUMP00000218426	Tax_Id=9606 Gene_Symbol=RPL9 60S ribosomal protein L9	1478	1	35.4	0.11	NA	NA	NA	NA	1480	1	29.1	0.04	NA	NA	NA	NA
IPI:IPI00031696.5	|SWISS-PROT:Q14CZ7|ENSEMBL:ENSP00000264669|REFSEQ:NP_076996|H-INV:HIT000387016|VEGA:OTTHUMP00000161656	Tax_Id=9606 Gene_Symbol=FASTKD3 FAST kinase domain-containing protein 3	1478	1	14.5	0.05	NA	NA	NA	NA	NA	NA	NA	NA	NA	NA	NA	NA
IPI:IPI00031801.4	|SWISS-PROT:P16989-1|ENSEMBL:ENSP00000228251|REFSEQ:NP_003642|H-INV:HIT000037186|VEGA:OTTHUMP00000238733	Tax_Id=9606 Gene_Symbol=CSDA Isoform 1 of DNA-binding protein A	1478	0.9434	29.8	0.13	1479	1	16.5	0.06	1480	1	13.5	0.07	1481	1	19.1	0.05
IPI:IPI00031820.3	|SWISS-PROT:Q9Y285|TREMBL:Q6IBR2|ENSEMBL:ENSP00000320309|REFSEQ:NP_004452|H-INV:HIT000049466	Tax_Id=9606 Gene_Symbol=FARSA Phenylalanyl-tRNA synthetase alpha chain	1478	1	4.4	0.06	NA	NA	NA	NA	NA	NA	NA	NA	1481	0.9925	2.9	0.02
IPI:IPI00031836.3	|SWISS-PROT:Q9Y295|TREMBL:Q9UFA5|ENSEMBL:ENSP00000329715|REFSEQ:NP_004138|H-INV:HIT000066260|VEGA:OTTHUMP00000028883	Tax_Id=9606 Gene_Symbol=DRG1 Developmentally-regulated GTP-binding protein 1	1478	1	8.4	0.09	NA	NA	NA	NA	1480	1	10.1	0.05	1481	1	21.8	0.1
IPI:IPI00031960.2	|SWISS-PROT:O95602|TREMBL:B7Z284;B7Z8X7;B7ZKR9;Q53T12;Q96AG9;Q9H6T2|ENSEMBL:ENSP00000263857|REFSEQ:NP_056240|H-INV:HIT000219321|VEGA:OTTHUMP00000203249	Tax_Id=9606 Gene_Symbol=POLR1A DNA-directed RNA polymerase I subunit RPA1	NA	NA	NA	NA	NA	NA	NA	NA	1480	0.9989	3.2	0.03	1481	0.988	1.3	0.02
IPI:IPI00032003.1	|SWISS-PROT:P50402|TREMBL:Q6FI02|ENSEMBL:ENSP00000358857|REFSEQ:NP_000108|H-INV:HIT000029882|VEGA:OTTHUMP00000031938	Tax_Id=9606 Gene_Symbol=EMD Emerin	NA	NA	NA	NA	NA	NA	NA	NA	NA	NA	NA	NA	1481	0.9218	5.5	0.02
IPI:IPI00032201.1	|SWISS-PROT:Q06609-1|TREMBL:Q5U0A5|ENSEMBL:ENSP00000267868|REFSEQ:NP_002866|H-INV:HIT000100534|VEGA:OTTHUMP00000160544	Tax_Id=9606 Gene_Symbol=RAD51 Isoform 1 of DNA repair protein RAD51 homolog 1	NA	NA	NA	NA	1479	0.9855	8.6	0.02	1480	0.9868	8.6	0.02	1481	0.9814	8.6	0.02
IPI:IPI00032292.1	|SWISS-PROT:P01033|TREMBL:B3KQF4;Q58P21;Q6FGX5|ENSEMBL:ENSP00000218388|REFSEQ:NP_003245|H-INV:HIT000029962|VEGA:OTTHUMP00000023214	Tax_Id=9606 Gene_Symbol=TIMP1 Metalloproteinase inhibitor 1	NA	NA	NA	NA	NA	NA	NA	NA	NA	NA	NA	NA	1481	0.9741	12.5	0.02
IPI:IPI00032342.4	|TREMBL:D4HL82;Q14CA3|ENSEMBL:ENSP00000373696|H-INV:HIT000387279|VEGA:OTTHUMP00000204209	Tax_Id=9606 Gene_Symbol=TRIP12 Uncharacterized protein	NA	NA	NA	NA	NA	NA	NA	NA	NA	NA	NA	NA	1481	1	1.9	0.03
IPI:IPI00032388.5	|TREMBL:B7Z858;D6W506|ENSEMBL:ENSP00000401522	Tax_Id=9606 Gene_Symbol=LPIN1 cDNA FLJ55901, highly similar to Lipin-1	NA	NA	NA	NA	NA	NA	NA	NA	NA	NA	NA	NA	1481	0.9056	8.8	0.02
IPI:IPI00032406.1	|SWISS-PROT:O60884|ENSEMBL:ENSP00000314030|REFSEQ:NP_005871|H-INV:HIT000037340|VEGA:OTTHUMP00000164136	Tax_Id=9606 Gene_Symbol=DNAJA2 DnaJ homolog subfamily A member 2	1478	1	12.1	0.14	1479	1	34.7	0.24	1480	1	34.5	0.2	1481	1	40	0.19
IPI:IPI00032533.3	|SWISS-PROT:Q9BV38|ENSEMBL:ENSP00000251289|REFSEQ:NP_077005|H-INV:HIT000294929	Tax_Id=9606 Gene_Symbol=WDR18 WD repeat-containing protein 18	1478	0.958	2.8	0.03	NA	NA	NA	NA	NA	NA	NA	NA	1481	0.9843	2.8	0.02
IPI:IPI00032823.1	|SWISS-PROT:Q9Y3B2|ENSEMBL:ENSP00000359939|REFSEQ:NP_057130|H-INV:HIT000039380|VEGA:OTTHUMP00000020203	Tax_Id=9606 Gene_Symbol=EXOSC1 Exosome complex component CSL4	1478	0.9875	10.4	0.03	NA	NA	NA	NA	NA	NA	NA	NA	NA	NA	NA	NA
IPI:IPI00032826.1	|SWISS-PROT:P50502|TREMBL:B4E0U6;B7ZA40;Q0IJ56;Q1XBU6;Q2TU77|ENSEMBL:ENSP00000216218|REFSEQ:NP_003923|H-INV:HIT000053854|VEGA:OTTHUMP00000199376	Tax_Id=9606 Gene_Symbol=ST13 Hsc70-interacting protein	NA	NA	NA	NA	1479	0.9855	39.5	0.02	1480	0.9999	14.2	0.04	1481	1	14.2	0.05
IPI:IPI00032831.4	|SWISS-PROT:O95721|ENSEMBL:ENSP00000215730|REFSEQ:NP_004773|H-INV:HIT000267516|VEGA:OTTHUMP00000198464	Tax_Id=9606 Gene_Symbol=SNAP29 Synaptosomal-associated protein 29	NA	NA	NA	NA	NA	NA	NA	NA	1480	0.9851	13.1	0.02	1481	0.9873	13.1	0.02
IPI:IPI00032851.1	|SWISS-PROT:P61923|ENSEMBL:ENSP00000262061|REFSEQ:NP_057141|H-INV:HIT000071691	Tax_Id=9606 Gene_Symbol=COPZ1 Coatomer subunit zeta-1	NA	NA	NA	NA	NA	NA	NA	NA	NA	NA	NA	NA	1481	0.9344	18.3	0.02
IPI:IPI00032872.3	|SWISS-PROT:Q9Y3D3|ENSEMBL:ENSP00000362036|REFSEQ:NP_057149|VEGA:OTTHUMP00000019801	Tax_Id=9606 Gene_Symbol=MRPS16 28S ribosomal protein S16, mitochondrial	1478	0.9797	18.2	0.03	NA	NA	NA	NA	NA	NA	NA	NA	NA	NA	NA	NA
IPI:IPI00032958.3	|SWISS-PROT:Q9NQW6-2|TREMBL:A8K5D9|ENSEMBL:ENSP00000379380|VEGA:OTTHUMP00000206987	Tax_Id=9606 Gene_Symbol=ANLN Isoform 2 of Actin-binding protein anillin	NA	NA	NA	NA	1479	0.981	1.4	0.02	1480	0.9894	1.4	0.02	1481	0.9925	1.4	0.02
IPI:IPI00033016.2	|SWISS-PROT:P01106-2|TREMBL:B3CJ64;B3CJ69;B3CJ75;B3CJ77;B3CJ82;B3CJ87;B3CJ89;B3CJ91;B3CJ94;B3CJA1;B3CJB1;B3CJB8;B3CJC0;B3CJD1;B3CJD5;B3CJD9|ENSEMBL:ENSP00000367207|REFSEQ:NP_002458|VEGA:OTTHUMP0000015	Tax_Id=9606 Gene_Symbol=MYC Isoform 2 of Myc proto-oncogene protein	NA	NA	NA	NA	NA	NA	NA	NA	1480	0.9851	4.1	0.02	1481	0.9159	4.1	0.02
IPI:IPI00033030.2	|SWISS-PROT:Q16186|ENSEMBL:ENSP00000253003|REFSEQ:NP_008933;NP_783163|H-INV:HIT000282409|VEGA:OTTHUMP00000031471	Tax_Id=9606 Gene_Symbol=ADRM1 Proteasomal ubiquitin receptor ADRM1	1478	0.9875	10.1	0.03	NA	NA	NA	NA	1480	1	26.1	0.11	1481	1	26.1	0.11
IPI:IPI00033143.1	|SWISS-PROT:Q9UBQ5|TREMBL:B4DVD7|ENSEMBL:ENSP00000248342|REFSEQ:NP_037366|H-INV:HIT000066213	Tax_Id=9606 Gene_Symbol=EIF3K Eukaryotic translation initiation factor 3 subunit K	1478	1	52.3	0.22	1479	0.9916	18.5	0.04	1480	1	43.5	0.06	1481	1	32.2	0.08
IPI:IPI00033349.3	|SWISS-PROT:Q9HCU5|TREMBL:A8K813;Q05DB2;Q53SZ8|ENSEMBL:ENSP00000260643;ENSP00000440815|REFSEQ:NP_037520|H-INV:HIT000052484|VEGA:OTTHUMP00000122594	Tax_Id=9606 Gene_Symbol=PREB Prolactin regulatory element-binding protein	NA	NA	NA	NA	NA	NA	NA	NA	1480	0.937	3.9	0.02	1481	0.9557	3.9	0.02
IPI:IPI00033419.2	|SWISS-PROT:Q9UK73|ENSEMBL:ENSP00000307298|REFSEQ:NP_056137|H-INV:HIT000000113|VEGA:OTTHUMP00000164386	Tax_Id=9606 Gene_Symbol=FEM1B Protein fem-1 homolog B	NA	NA	NA	NA	1479	1	10.2	0.11	1480	1	7.7	0.05	1481	0.9419	1.8	0.02
IPI:IPI00033494.3	|SWISS-PROT:O14950|ENSEMBL:ENSP00000237500;ENSP00000383036;ENSP00000383037;ENSP00000383039|REFSEQ:NP_001138416;NP_001138417;NP_291024|VEGA:OTTHUMP00000162244;OTTHUMP00000165806;OTTHUMP00000165807;OTTH	Tax_Id=9606 Gene_Symbol=MYL12B Myosin regulatory light chain 12B	1478	0.9864	6.4	0.03	NA	NA	NA	NA	1480	0.9894	11.7	0.02	1481	1	46.8	0.08
IPI:IPI00033516.1	|SWISS-PROT:Q96CW5-1|TREMBL:B4DYP7;Q5T8L2|ENSEMBL:ENSP00000261965|REFSEQ:NP_006313|H-INV:HIT000053049|VEGA:OTTHUMP00000018726	Tax_Id=9606 Gene_Symbol=TUBGCP3 Isoform 1 of Gamma-tubulin complex component 3	NA	NA	NA	NA	NA	NA	NA	NA	1480	0.9912	2.7	0.02	1481	0.9925	2.7	0.02
IPI:IPI00033611.5	|SWISS-PROT:P29558-2|TREMBL:E7ETU5|ENSEMBL:ENSP00000386347;ENSP00000386571;ENSP00000387280|REFSEQ:NP_002888|VEGA:OTTHUMP00000205156;OTTHUMP00000205157;OTTHUMP00000205158	Tax_Id=9606 Gene_Symbol=RBMS1 Isoform 2 of RNA-binding motif, single-stranded-interacting protein 1	1478	0.9413	3.7	0.03	NA	NA	NA	NA	NA	NA	NA	NA	NA	NA	NA	NA
IPI:IPI00033907.1	|SWISS-PROT:Q9H1A4|ENSEMBL:ENSP00000339109|REFSEQ:NP_073153|H-INV:HIT000246436|VEGA:OTTHUMP00000161951	Tax_Id=9606 Gene_Symbol=ANAPC1 Anaphase-promoting complex subunit 1	NA	NA	NA	NA	NA	NA	NA	NA	1480	1	1.1	0.04	1481	1	3	0.05
IPI:IPI00034049.1	|SWISS-PROT:Q92900-1	Tax_Id=9606 Gene_Symbol=UPF1 Isoform 1 of Regulator of nonsense transcripts 1	1478	1	3.9	0.09	NA	NA	NA	NA	NA	NA	NA	NA	NA	NA	NA	NA
IPI:IPI00034319.2	|SWISS-PROT:O60888-2|ENSEMBL:ENSP00000363624;ENSP00000391509|REFSEQ:NP_001014433|VEGA:OTTHUMP00000029371;OTTHUMP00000178745	Tax_Id=9606 Gene_Symbol=CUTA Isoform A of Protein CutA	NA	NA	NA	NA	1479	0.9923	17.3	0.07	NA	NA	NA	NA	NA	NA	NA	NA
IPI:IPI00036742.6	|SWISS-PROT:Q69YN4-1|ENSEMBL:ENSP00000297591|REFSEQ:NP_056311|VEGA:OTTHUMP00000226675	Tax_Id=9606 Gene_Symbol=KIAA1429 Isoform 1 of Protein virilizer homolog	NA	NA	NA	NA	NA	NA	NA	NA	NA	NA	NA	NA	1481	0.9925	1.2	0.02
IPI:IPI00037283.3	|SWISS-PROT:O00429-5	Tax_Id=9606 Gene_Symbol=DNM1L Isoform 5 of Dynamin-1-like protein	NA	NA	NA	NA	1479	0.9916	3.7	0.04	1480	0.9903	3.7	0.02	1481	0.991	3.7	0.02
IPI:IPI00039864.5	|SWISS-PROT:Q6VN20|TREMBL:B4E1Y2|ENSEMBL:ENSP00000316589|REFSEQ:NP_065901|H-INV:HIT000012341	Tax_Id=9606 Gene_Symbol=RANBP10 Ran-binding protein 10	1478	1	7.9	0.12	1479	1	7.6	0.07	1480	0.9999	7.4	0.04	1481	0.9663	2	0.02
IPI:IPI00043622.3	|SWISS-PROT:Q96NE9-1|TREMBL:B2RE19|ENSEMBL:ENSP00000343899|VEGA:OTTHUMP00000178978	Tax_Id=9606 Gene_Symbol=FRMD6 Isoform 1 of FERM domain-containing protein 6	NA	NA	NA	NA	NA	NA	NA	NA	1480	1	12.7	0.04	1481	1	11.4	0.03
IPI:IPI00043638.1	|SWISS-PROT:Q71RC2-2|ENSEMBL:ENSP00000429631|H-INV:HIT000012135|VEGA:OTTHUMP00000224664	Tax_Id=9606 Gene_Symbol=LARP4 Isoform 2 of La-related protein 4	NA	NA	NA	NA	1479	0.9916	3.6	0.02	1480	0.9877	3.6	0.02	1481	0.9917	3.6	0.02
IPI:IPI00043863.2	|SWISS-PROT:P27816-3|TREMBL:F8W9U4|ENSEMBL:ENSP00000409731|VEGA:OTTHUMP00000210732	Tax_Id=9606 Gene_Symbol=MAP4 Uncharacterized protein	NA	NA	NA	NA	NA	NA	NA	NA	NA	NA	NA	NA	1481	0.9056	5.9	0.02
IPI:IPI00045109.3	|SWISS-PROT:Q96QV6|ENSEMBL:ENSP00000297012|REFSEQ:NP_734466|H-INV:HIT000260279|VEGA:OTTHUMP00000016122	Tax_Id=9606 Gene_Symbol=HIST1H2AA Histone H2A type 1-A	NA	NA	NA	NA	NA	NA	NA	NA	1480	0.9191	5.5	0.02	NA	NA	NA	NA
IPI:IPI00045219.2	|SWISS-PROT:Q96RF0-1|TREMBL:B4E2B3|ENSEMBL:ENSP00000317332|REFSEQ:NP_443102|H-INV:HIT000078908|VEGA:OTTHUMP00000122476	Tax_Id=9606 Gene_Symbol=SNX18 Isoform 1 of Sorting nexin-18	NA	NA	NA	NA	NA	NA	NA	NA	NA	NA	NA	NA	1481	0.9641	2.9	0.02
IPI:IPI00045491.3	|SWISS-PROT:Q96RT7-1|TREMBL:B2RWN4|ENSEMBL:ENSP00000248846|REFSEQ:NP_065194|H-INV:HIT000075841|VEGA:OTTHUMP00000028553	Tax_Id=9606 Gene_Symbol=TUBGCP6 Isoform 1 of Gamma-tubulin complex component 6	NA	NA	NA	NA	NA	NA	NA	NA	1480	0.9988	1.8	0.03	1481	0.9966	1.8	0.02
IPI:IPI00045494.1	|TREMBL:Q8WWH8;Q96S40|ENSEMBL:ENSP00000345203|REFSEQ:NP_001159521	Tax_Id=9606 Gene_Symbol=ERCC1 DNA excision repair protein ERCC-1 isoform 3	NA	NA	NA	NA	NA	NA	NA	NA	NA	NA	NA	NA	1481	0.9453	5.3	0.02
IPI:IPI00045498.4	|SWISS-PROT:O14979-3|ENSEMBL:ENSP00000338552	Tax_Id=9606 Gene_Symbol=HNRPDL Isoform 3 of Heterogeneous nuclear ribonucleoprotein D-like	1478	1	19.3	0.1	NA	NA	NA	NA	NA	NA	NA	NA	NA	NA	NA	NA
IPI:IPI00045511.1	|SWISS-PROT:Q96S66-1|ENSEMBL:ENSP00000349456;ENSP00000358988|REFSEQ:NP_001041675|H-INV:HIT000302073|VEGA:OTTHUMP00000013438	Tax_Id=9606 Gene_Symbol=CLCC1 Isoform 1 of Chloride channel CLIC-like protein 1	NA	NA	NA	NA	1479	0.9257	4	0.02	NA	NA	NA	NA	NA	NA	NA	NA
IPI:IPI00045837.4	|SWISS-PROT:Q5SWA1|TREMBL:B4E0U9|ENSEMBL:ENSP00000356156|REFSEQ:NP_116222|H-INV:HIT000261843|VEGA:OTTHUMP00000034337	Tax_Id=9606 Gene_Symbol=PPP1R15B Protein phosphatase 1 regulatory subunit 15B	NA	NA	NA	NA	NA	NA	NA	NA	NA	NA	NA	NA	1481	0.9917	2.7	0.02
IPI:IPI00048500.14	|SWISS-PROT:Q14CS0|ENSEMBL:ENSP00000382507|REFSEQ:NP_001071087|H-INV:HIT000046173|VEGA:OTTHUMP00000226407	Tax_Id=9606 Gene_Symbol=UBXN2B UBX domain-containing protein 2B	NA	NA	NA	NA	1479	1	27.8	0.11	1480	1	17.5	0.07	NA	NA	NA	NA
IPI:IPI00056487.1	|SWISS-PROT:Q969P5|TREMBL:Q498Y9|ENSEMBL:ENSP00000428205|REFSEQ:NP_478136|H-INV:HIT000013600|VEGA:OTTHUMP00000228094	Tax_Id=9606 Gene_Symbol=FBXO32 F-box only protein 32	NA	NA	NA	NA	1479	0.9555	3.8	0.02	NA	NA	NA	NA	1481	0.9851	4.8	0.02
IPI:IPI00056494.5	|SWISS-PROT:Q969Q0|TREMBL:B2R4V2|ENSEMBL:ENSP00000346012|REFSEQ:NP_000992|H-INV:HIT000338846|VEGA:OTTHUMP00000178927	Tax_Id=9606 Gene_Symbol=RPL36AL 60S ribosomal protein L36a-like	1478	0.9261	18.2	0.03	1479	0.9641	18.2	0.02	NA	NA	NA	NA	1481	0.9925	18.2	0.02
IPI:IPI00060107.3	|SWISS-PROT:Q96BP2|ENSEMBL:ENSP00000361923|REFSEQ:NP_976043|H-INV:HIT000037104|VEGA:OTTHUMP00000019827	Tax_Id=9606 Gene_Symbol=CHCHD1 Coiled-coil-helix-coiled-coil-helix domain-containing protein 1	1478	0.9066	15.5	0.03	NA	NA	NA	NA	NA	NA	NA	NA	NA	NA	NA	NA
IPI:IPI00060144.3	|SWISS-PROT:Q5BJH7-5	Tax_Id=9606 Gene_Symbol=YIF1B Isoform 5 of Protein YIF1B	NA	NA	NA	NA	NA	NA	NA	NA	NA	NA	NA	NA	1481	0.9917	13.8	0.02
IPI:IPI00060283.2	|SWISS-PROT:Q9HBR0-2|ENSEMBL:ENSP00000288439|REFSEQ:NP_612637|H-INV:HIT000036827|VEGA:OTTHUMP00000237713	Tax_Id=9606 Gene_Symbol=SLC38A10 Isoform 2 of Putative sodium-coupled neutral amino acid transporter 10	NA	NA	NA	NA	NA	NA	NA	NA	NA	NA	NA	NA	1481	0.9127	1.6	0.02
IPI:IPI00060627.2	|SWISS-PROT:Q96CT7|ENSEMBL:ENSP00000408730|REFSEQ:NP_001129675;NP_612451|H-INV:HIT000036420	Tax_Id=9606 Gene_Symbol=CCDC124 Coiled-coil domain-containing protein 124	1478	1	9.9	0.06	NA	NA	NA	NA	NA	NA	NA	NA	NA	NA	NA	NA
IPI:IPI00060628.3	|SWISS-PROT:Q9NVW2|TREMBL:B2RBQ1|ENSEMBL:ENSP00000253571;ENSP00000328059|REFSEQ:NP_057204;NP_899196|H-INV:HIT000036229|VEGA:OTTHUMP00000023574;OTTHUMP00000023575	Tax_Id=9606 Gene_Symbol=RLIM E3 ubiquitin-protein ligase RLIM	NA	NA	NA	NA	NA	NA	NA	NA	NA	NA	NA	NA	1481	0.9585	3.8	0.02
IPI:IPI00061282.2	|TREMBL:Q96E92|ENSEMBL:ENSP00000296800|VEGA:OTTHUMP00000221316	Tax_Id=9606 Gene_Symbol=PRKAA1 Uncharacterized protein	NA	NA	NA	NA	NA	NA	NA	NA	NA	NA	NA	NA	1481	0.9888	8.2	0.02
IPI:IPI00062037.1	|SWISS-PROT:Q96FJ2|ENSEMBL:ENSP00000240343|REFSEQ:NP_542408|H-INV:HIT000035065	Tax_Id=9606 Gene_Symbol=DYNLL2 Dynein light chain 2, cytoplasmic	NA	NA	NA	NA	1479	0.9751	12.4	0.02	NA	NA	NA	NA	1481	0.9999	50.6	0.05
IPI:IPI00062321.9	|ENSEMBL:ENSP00000390767|VEGA:OTTHUMP00000025820	Tax_Id=9606 Gene_Symbol=OTUD5 49 kDa protein	NA	NA	NA	NA	NA	NA	NA	NA	1480	0.9912	3.4	0.02	1481	0.9925	3.4	0.02
IPI:IPI00062558.4	|TREMBL:E7ENU0;Q96GH7|ENSEMBL:ENSP00000377656	Tax_Id=9606 Gene_Symbol=KLHDC3 Uncharacterized protein	NA	NA	NA	NA	1479	1	22.9	0.11	1480	1	26.4	0.1	1481	1	8.7	0.03
IPI:IPI00063234.1	|TREMBL:Q9BUB1|ENSEMBL:ENSP00000296446|VEGA:OTTHUMP00000210267	Tax_Id=9606 Gene_Symbol=PRKAR2A Uncharacterized protein	NA	NA	NA	NA	NA	NA	NA	NA	NA	NA	NA	NA	1481	0.9917	13	0.02
IPI:IPI00063242.6	|SWISS-PROT:Q96HS1-2|ENSEMBL:ENSP00000321503|REFSEQ:NP_612642|VEGA:OTTHUMP00000237613	Tax_Id=9606 Gene_Symbol=PGAM5 Isoform 2 of Serine/threonine-protein phosphatase PGAM5, mitochondrial	NA	NA	NA	NA	NA	NA	NA	NA	NA	NA	NA	NA	1481	1	8.2	0.03
IPI:IPI00063544.4	|SWISS-PROT:Q5BJH7-3|REFSEQ:NP_001034762	Tax_Id=9606 Gene_Symbol=YIF1B Isoform 3 of Protein YIF1B	NA	NA	NA	NA	NA	NA	NA	NA	NA	NA	NA	NA	1481	0.9917	13.8	0.02
IPI:IPI00064086.5	|TREMBL:Q4VBZ6|ENSEMBL:ENSP00000431763;ENSP00000435697|REFSEQ:NP_001123528|VEGA:OTTHUMP00000228855;OTTHUMP00000231460	Tax_Id=9606 Gene_Symbol=EEF1D elongation factor 1-delta isoform 4	NA	NA	NA	NA	1479	1	33.9	0.11	NA	NA	NA	NA	1481	1	33.9	0.08
IPI:IPI00064162.4	|SWISS-PROT:Q96JH7|TREMBL:B4DM84|ENSEMBL:ENSP00000309031|REFSEQ:NP_079330|H-INV:HIT000001565|VEGA:OTTHUMP00000226960	Tax_Id=9606 Gene_Symbol=VCPIP1 Deubiquitinating protein VCIP135	NA	NA	NA	NA	1479	1	28.4	0.64	1480	1	35	0.65	1481	1	27.2	0.45
IPI:IPI00064238.2	|SWISS-PROT:Q96JP0|ENSEMBL:ENSP00000274457|REFSEQ:NP_064562|H-INV:HIT000050944|VEGA:OTTHUMP00000159135	Tax_Id=9606 Gene_Symbol=FEM1C Protein fem-1 homolog C	NA	NA	NA	NA	NA	NA	NA	NA	NA	NA	NA	NA	1481	1	3.9	0.03
IPI:IPI00064931.4	|SWISS-PROT:Q96L91-2|ENSEMBL:ENSP00000374212;ENSP00000439509|REFSEQ:NP_056224|VEGA:OTTHUMP00000237735	Tax_Id=9606 Gene_Symbol=EP400 Isoform 2 of E1A-binding protein p400	NA	NA	NA	NA	NA	NA	NA	NA	1480	0.9816	0.5	0.02	NA	NA	NA	NA
IPI:IPI00065276.2	|SWISS-PROT:Q9BZE9-2|ENSEMBL:ENSP00000306625|H-INV:HIT000014017	Tax_Id=9606 Gene_Symbol=ASPSCR1 Isoform 2 of Tether containing UBX domain for GLUT4	NA	NA	NA	NA	1479	1	39.2	0.35	1480	1	27.3	0.15	1481	1	25	0.17
IPI:IPI00069084.2	|SWISS-PROT:Q9Y4A5-1|ENSEMBL:ENSP00000352925|VEGA:OTTHUMP00000197292	Tax_Id=9606 Gene_Symbol=TRRAP Isoform 1 of Transformation/transcription domain-associated protein	NA	NA	NA	NA	NA	NA	NA	NA	1480	0.9999	0.9	0.03	1481	0.998	0.7	0.02
IPI:IPI00069507.1	|SWISS-PROT:O94952-2|ENSEMBL:ENSP00000328187|REFSEQ:NP_296373	Tax_Id=9606 Gene_Symbol=FBXO21 Isoform 1 of F-box only protein 21	NA	NA	NA	NA	NA	NA	NA	NA	NA	NA	NA	NA	1481	1	9.4	0.05
IPI:IPI00069750.2	|SWISS-PROT:Q9UHX1-1|ENSEMBL:ENSP00000434359|REFSEQ:NP_510965|H-INV:HIT000069845|VEGA:OTTHUMP00000228645	Tax_Id=9606 Gene_Symbol=PUF60 Isoform 1 of Poly(U)-binding-splicing factor PUF60	1478	0.9332	2.4	0.03	NA	NA	NA	NA	NA	NA	NA	NA	1481	0.9925	4.4	0.02
IPI:IPI00070643.6	|SWISS-PROT:Q9UNN5-1|TREMBL:A8K9X5;Q549F0|ENSEMBL:ENSP00000360843;ENSP00000379457|REFSEQ:NP_008982|H-INV:HIT000032120|VEGA:OTTHUMP00000009649	Tax_Id=9606 Gene_Symbol=FAF1 Isoform Long of FAS-associated factor 1	NA	NA	NA	NA	1479	1	87.1	21.43	1480	1	84.2	14.99	1481	1	82.2	10.42
IPI:IPI00070943.4	|SWISS-PROT:P42356-1|TREMBL:B2RBS0;B4DYG5;D3DX33;Q4LE69|ENSEMBL:ENSP00000255882|REFSEQ:NP_477352|H-INV:HIT000329877|VEGA:OTTHUMP00000028907	Tax_Id=9606 Gene_Symbol=PI4KA Isoform 1 of Phosphatidylinositol 4-kinase alpha	NA	NA	NA	NA	1479	0.9863	0.7	0.02	1480	1	1.2	0.04	1481	1	3.3	0.08
IPI:IPI00071180.1	|SWISS-PROT:Q9UMX0-2|TREMBL:Q59FJ2|ENSEMBL:ENSP00000257468|REFSEQ:NP_444295|VEGA:OTTHUMP00000021545	Tax_Id=9606 Gene_Symbol=UBQLN1 Isoform 2 of Ubiquilin-1	NA	NA	NA	NA	NA	NA	NA	NA	1480	1	6.4	0.06	NA	NA	NA	NA
IPI:IPI00071318.1	|SWISS-PROT:Q9NQ29-1|TREMBL:D3DU41;Q53G47|ENSEMBL:ENSP00000293872|REFSEQ:NP_958815|VEGA:OTTHUMP00000067167	Tax_Id=9606 Gene_Symbol=LUC7L Isoform 1 of Putative RNA-binding protein Luc7-like 1	1478	0.9365	10.4	0.03	NA	NA	NA	NA	NA	NA	NA	NA	NA	NA	NA	NA
IPI:IPI00072377.1	|SWISS-PROT:Q01105-1|TREMBL:Q5VXV3|ENSEMBL:ENSP00000361777|REFSEQ:NP_001116293|H-INV:HIT000101488|VEGA:OTTHUMP00000022285	Tax_Id=9606 Gene_Symbol=SET Isoform 1 of Protein SET	1478	1	13.9	0.08	1479	1	17.3	0.04	1480	1	17.3	0.04	1481	1	17.3	0.03
IPI:IPI00073536.4	|SWISS-PROT:P06493-2|ENSEMBL:ENSP00000325970;ENSP00000362915|REFSEQ:NP_203698|VEGA:OTTHUMP00000019660	Tax_Id=9606 Gene_Symbol=CDK1 Isoform 2 of Cyclin-dependent kinase 1	1478	0.9602	4.6	0.03	1479	1	12.9	0.04	NA	NA	NA	NA	NA	NA	NA	NA
IPI:IPI00073602.1	|SWISS-PROT:Q5RKV6|ENSEMBL:ENSP00000398597|REFSEQ:NP_478126|H-INV:HIT000099481|VEGA:OTTHUMP00000174902	Tax_Id=9606 Gene_Symbol=EXOSC6 Exosome complex component MTR3	1478	0.9875	5.9	0.03	NA	NA	NA	NA	NA	NA	NA	NA	NA	NA	NA	NA
IPI:IPI00074605.2	|SWISS-PROT:Q96IV0-1|ENSEMBL:ENSP00000280700|REFSEQ:NP_060767|H-INV:HIT000290324|VEGA:OTTHUMP00000208320	Tax_Id=9606 Gene_Symbol=NGLY1 Isoform 1 of Peptide-N(4)-(N-acetyl-beta-glucosaminyl)asparagine amidase	NA	NA	NA	NA	1479	0.9923	15.8	0.04	1480	1	11.8	0.07	1481	1	15.1	0.05
IPI:IPI00075248.11	|SWISS-PROT:P62158|TREMBL:B4DJ51|ENSEMBL:ENSP00000272298;ENSP00000291295;ENSP00000349467;ENSP00000375785|REFSEQ:NP_001734;NP_005175;NP_008819|H-INV:HIT000035481;HIT000191227;HIT000272851|VEGA:OTTHUMP0	Tax_Id=9606 Gene_Symbol=CALM3;CALM2;CALM1 Calmodulin	1478	1	13.6	0.07	1479	0.9527	13.3	0.02	NA	NA	NA	NA	1481	1	43.4	0.05
IPI:IPI00075607.4	|TREMBL:Q2VIL1	Tax_Id=9606 Gene_Symbol=FAM192BP;FAM192A RcNIP30 (Fragment)	NA	NA	NA	NA	NA	NA	NA	NA	1480	0.9894	3.9	0.02	1481	1	11.4	0.03
IPI:IPI00081836.3	|SWISS-PROT:Q96KK5|TREMBL:A3KPC7|ENSEMBL:ENSP00000366679|REFSEQ:NP_542163|H-INV:HIT000334824|VEGA:OTTHUMP00000016173	Tax_Id=9606 Gene_Symbol=HIST1H2AH;HIST1H2AG;HIST1H2AK;HIST1H2AL;HIST1H2AM;HIST1H2AJ;HIST1H2AI Histone H2A type 1-H	NA	NA	NA	NA	1479	0.9759	14.8	0.02	1480	0.9191	5.5	0.02	NA	NA	NA	NA
IPI:IPI00082310.1	|SWISS-PROT:Q07666-3|ENSEMBL:ENSP00000417731|VEGA:OTTHUMP00000035623	Tax_Id=9606 Gene_Symbol=KHDRBS1 Isoform 3 of KH domain-containing, RNA-binding, signal transduction-associated protein 1	1478	0.9403	3.5	0.03	NA	NA	NA	NA	NA	NA	NA	NA	NA	NA	NA	NA
IPI:IPI00083708.5	|SWISS-PROT:Q9Y520-7|TREMBL:E7EPN9|ENSEMBL:ENSP00000356716;ENSP00000375928|VEGA:OTTHUMP00000213041	Tax_Id=9606 Gene_Symbol=PRRC2C Isoform 7 of Protein PRRC2C	1478	1	2.3	0.09	NA	NA	NA	NA	1480	0.9791	0.6	0.02	1481	0.9378	0.6	0.02
IPI:IPI00084571.5	|SWISS-PROT:Q9NYK5-2|ENSEMBL:ENSP00000305682|REFSEQ:NP_542984|VEGA:OTTHUMP00000095991	Tax_Id=9606 Gene_Symbol=MRPL39 Isoform 2 of 39S ribosomal protein L39, mitochondrial	1478	1	13	0.11	NA	NA	NA	NA	NA	NA	NA	NA	NA	NA	NA	NA
IPI:IPI00084746.5	|SWISS-PROT:P48634-2	Tax_Id=9606 Gene_Symbol=PRRC2A Isoform 2 of Protein PRRC2A	1478	0.9232	0.7	0.03	NA	NA	NA	NA	NA	NA	NA	NA	NA	NA	NA	NA
IPI:IPI00086909.9	|H-INV:HIT000287288	Tax_Id=9606 Gene_Symbol=- Similar to 14-3-3 protein epsilon	NA	NA	NA	NA	1479	0.9612	8.6	0.02	NA	NA	NA	NA	NA	NA	NA	NA
IPI:IPI00093057.6	|SWISS-PROT:P36551|ENSEMBL:ENSP00000264193|REFSEQ:NP_000088|H-INV:HIT000050822|VEGA:OTTHUMP00000217368	Tax_Id=9606 Gene_Symbol=CPOX Coproporphyrinogen-III oxidase, mitochondrial	NA	NA	NA	NA	1479	0.9916	9.7	0.02	NA	NA	NA	NA	NA	NA	NA	NA
IPI:IPI00094507.1	|SWISS-PROT:P68543|ENSEMBL:ENSP00000312107;ENSP00000385525|REFSEQ:NP_859064|H-INV:HIT000423989|VEGA:OTTHUMP00000155152;OTTHUMP00000200716	Tax_Id=9606 Gene_Symbol=UBXN2A UBX domain-containing protein 2A	NA	NA	NA	NA	1479	1	10.7	0.05	1480	1	10.7	0.04	1481	1	22.3	0.06
IPI:IPI00094740.1	|SWISS-PROT:Q96EP0-1|TREMBL:A0A962|ENSEMBL:ENSP00000315112|REFSEQ:NP_060469|H-INV:HIT000035639|VEGA:OTTHUMP00000027978	Tax_Id=9606 Gene_Symbol=RNF31 Isoform 1 of RING finger protein 31	NA	NA	NA	NA	NA	NA	NA	NA	1480	1	8.3	0.04	NA	NA	NA	NA
IPI:IPI00095891.2	|SWISS-PROT:Q5JWF2-1|ENSEMBL:ENSP00000360141|REFSEQ:NP_536350|VEGA:OTTHUMP00000031727	Tax_Id=9606 Gene_Symbol=GNAS Isoform XLas-1 of Guanine nucleotide-binding protein G(s) subunit alpha isoforms XLas	NA	NA	NA	NA	NA	NA	NA	NA	1480	1	19	0.1	1481	1	21.6	0.09
IPI:IPI00099311.3	|SWISS-PROT:Q9UJA5-1|ENSEMBL:ENSP00000203001|REFSEQ:NP_057023|H-INV:HIT000286822|VEGA:OTTHUMP00000030210	Tax_Id=9606 Gene_Symbol=TRMT6 Isoform 1 of tRNA (adenine-N(1)-)-methyltransferase non-catalytic subunit TRM6	NA	NA	NA	NA	NA	NA	NA	NA	NA	NA	NA	NA	1481	0.9056	5.2	0.02
IPI:IPI00099463.2	|SWISS-PROT:O95470|ENSEMBL:ENSP00000362298|REFSEQ:NP_003892|H-INV:HIT000000968|VEGA:OTTHUMP00000019766	Tax_Id=9606 Gene_Symbol=SGPL1 Sphingosine-1-phosphate lyase 1	NA	NA	NA	NA	NA	NA	NA	NA	NA	NA	NA	NA	1481	0.9888	14.8	0.02
IPI:IPI00099550.1	|SWISS-PROT:Q9UMX0-1|TREMBL:B3KNI2;B3KNI8|ENSEMBL:ENSP00000365576|REFSEQ:NP_038466|H-INV:HIT000072641|VEGA:OTTHUMP00000021544	Tax_Id=9606 Gene_Symbol=UBQLN1 Isoform 1 of Ubiquilin-1	NA	NA	NA	NA	NA	NA	NA	NA	1480	1	6.4	0.06	1481	1	16.6	0.08
IPI:IPI00100030.1	|SWISS-PROT:Q969N2-1|ENSEMBL:ENSP00000279036|REFSEQ:NP_057021|H-INV:HIT000036966|VEGA:OTTHUMP00000031110	Tax_Id=9606 Gene_Symbol=PIGT Isoform 1 of GPI transamidase component PIG-T	NA	NA	NA	NA	1479	0.9442	3.9	0.02	NA	NA	NA	NA	NA	NA	NA	NA
IPI:IPI00100106.1	|SWISS-PROT:Q9NPQ8-3|ENSEMBL:ENSP00000325941|REFSEQ:NP_068751|VEGA:OTTHUMP00000147610	Tax_Id=9606 Gene_Symbol=RIC8A Isoform 3 of Synembryn-A	NA	NA	NA	NA	NA	NA	NA	NA	NA	NA	NA	NA	1481	0.9836	20.2	0.02
IPI:IPI00100656.3	|SWISS-PROT:Q9NZ01-1|TREMBL:B4DR74|ENSEMBL:ENSP00000215567|REFSEQ:NP_612510|H-INV:HIT000277229	Tax_Id=9606 Gene_Symbol=TECR Isoform 1 of Trans-2,3-enoyl-CoA reductase	NA	NA	NA	NA	1479	0.9463	2.9	0.02	NA	NA	NA	NA	NA	NA	NA	NA
IPI:IPI00100716.2	|SWISS-PROT:Q9UHX1-2|ENSEMBL:ENSP00000322036|REFSEQ:NP_055096|VEGA:OTTHUMP00000228649	Tax_Id=9606 Gene_Symbol=PUF60 Isoform 2 of Poly(U)-binding-splicing factor PUF60	1478	0.9332	2.4	0.03	NA	NA	NA	NA	NA	NA	NA	NA	1481	0.9925	4.4	0.02
IPI:IPI00100748.4	|SWISS-PROT:Q9NZL4-1|TREMBL:B4DG11|ENSEMBL:ENSP00000255631;ENSP00000398244|REFSEQ:NP_001123578;NP_036399|H-INV:HIT000074241	Tax_Id=9606 Gene_Symbol=HSPBP1 cDNA FLJ55382, highly similar to Hsp70-binding protein 1	NA	NA	NA	NA	1479	0.947	4	0.02	1480	0.9799	3.9	0.02	1481	1	14.4	0.03
IPI:IPI00101600.5	|SWISS-PROT:Q69YN2-1|TREMBL:D3DR67|ENSEMBL:ENSP00000326411;ENSP00000433798|REFSEQ:NP_060764|H-INV:HIT000004334|VEGA:OTTHUMP00000020277	Tax_Id=9606 Gene_Symbol=CWF19L1 Isoform 1 of CWF19-like protein 1	NA	NA	NA	NA	1479	0.947	3.5	0.02	1480	0.9903	3.5	0.02	1481	0.9873	3.5	0.02
IPI:IPI00101987.6	|SWISS-PROT:Q9NWV8-1|ENSEMBL:ENSP00000352408|REFSEQ:NP_001028721;NP_054892|H-INV:HIT000002092	Tax_Id=9606 Gene_Symbol=BABAM1 Isoform 1 of BRISC and BRCA1-A complex member 1	NA	NA	NA	NA	1479	0.9923	13.5	0.02	1480	0.9912	13.5	0.02	1481	0.9925	13.5	0.02
IPI:IPI00102069.5	|SWISS-PROT:Q7L2H7|ENSEMBL:ENSP00000436049|REFSEQ:NP_006351|H-INV:HIT000050335|VEGA:OTTHUMP00000232370	Tax_Id=9606 Gene_Symbol=EIF3M Eukaryotic translation initiation factor 3 subunit M	1478	1	38	0.33	1479	1	30.5	0.14	1480	1	28.3	0.11	1481	1	27.8	0.13
IPI:IPI00102165.4	|SWISS-PROT:Q9BTM1-2	Tax_Id=9606 Gene_Symbol=H2AFJ Isoform 2 of Histone H2A.J	NA	NA	NA	NA	NA	NA	NA	NA	1480	0.9191	5.5	0.02	NA	NA	NA	NA
IPI:IPI00102495.5	|TREMBL:B4DU17|ENSEMBL:ENSP00000413343	Tax_Id=9606 Gene_Symbol=MED6 Mediator of RNA polymerase II transcription subunit 6	NA	NA	NA	NA	NA	NA	NA	NA	NA	NA	NA	NA	1481	0.9821	4.5	0.02
IPI:IPI00102678.2	|SWISS-PROT:Q96RV3-1|ENSEMBL:ENSP00000304192|REFSEQ:NP_055797|H-INV:HIT000074684	Tax_Id=9606 Gene_Symbol=PCNX Isoform 1 of Pecanex-like protein 1	NA	NA	NA	NA	NA	NA	NA	NA	1480	1	2	0.04	1481	1	5.8	0.03
IPI:IPI00102991.2	|TREMBL:B4DN88;Q5CZ65;Q5CZ66|ENSEMBL:ENSP00000376508	Tax_Id=9606 Gene_Symbol=RBMS1 cDNA FLJ61322, highly similar to RNA-binding motif,single-stranded-interacting protein 1	1478	0.9413	3.7	0.03	NA	NA	NA	NA	NA	NA	NA	NA	NA	NA	NA	NA
IPI:IPI00102997.1	|SWISS-PROT:Q96S55-2|ENSEMBL:ENSP00000370148|REFSEQ:NP_569079|VEGA:OTTHUMP00000015945	Tax_Id=9606 Gene_Symbol=WRNIP1 Isoform 2 of ATPase WRNIP1	NA	NA	NA	NA	NA	NA	NA	NA	1480	1	8.6	0.07	1481	0.9925	5	0.02
IPI:IPI00103018.4	|SWISS-PROT:Q5T5P2-2|TREMBL:A6NLF3;B9EGK4;Q5T5P1|ENSEMBL:ENSP00000365635;ENSP00000365639|REFSEQ:NP_001091971|VEGA:OTTHUMP00000019317	Tax_Id=9606 Gene_Symbol=KIAA1217 Isoform 2 of Sickle tail protein homolog	NA	NA	NA	NA	1479	0.9818	2.9	0.02	1480	0.9894	2.9	0.02	1481	0.988	2.9	0.02
IPI:IPI00103075.1	|SWISS-PROT:Q8WV99-1|ENSEMBL:ENSP00000289528;ENSP00000386898|REFSEQ:NP_620157|H-INV:HIT000038341|VEGA:OTTHUMP00000164175;OTTHUMP00000206132	Tax_Id=9606 Gene_Symbol=ZFAND2B Isoform 1 of AN1-type zinc finger protein 2B	NA	NA	NA	NA	NA	NA	NA	NA	1480	1	21.4	0.05	NA	NA	NA	NA
IPI:IPI00103179.6	|SWISS-PROT:Q7Z4T8-1|TREMBL:A8MZD3|ENSEMBL:ENSP00000376548;ENSP00000392582|REFSEQ:NP_660335|H-INV:HIT000017958|VEGA:OTTHUMP00000211936;OTTHUMP00000211942	Tax_Id=9606 Gene_Symbol=GALNTL5 Isoform 1 of Putative polypeptide N-acetylgalactosaminyltransferase-like protein 5	NA	NA	NA	NA	NA	NA	NA	NA	1480	0.9589	2.7	0.02	NA	NA	NA	NA
IPI:IPI00103247.1	|SWISS-PROT:Q8WVV9-1|TREMBL:A8K894;C9J9G0;D6W592|ENSEMBL:ENSP00000390625|REFSEQ:NP_612403|H-INV:HIT000038028|VEGA:OTTHUMP00000128259	Tax_Id=9606 Gene_Symbol=HNRPLL Isoform 1 of Heterogeneous nuclear ribonucleoprotein L-like	1478	0.9786	3.1	0.03	NA	NA	NA	NA	NA	NA	NA	NA	NA	NA	NA	NA
IPI:IPI00103380.1	|SWISS-PROT:Q8WWN8|TREMBL:A8K1Y7;Q05CA7|ENSEMBL:ENSP00000239440|REFSEQ:NP_071926|H-INV:HIT000247062|VEGA:OTTHUMP00000160010	Tax_Id=9606 Gene_Symbol=ARAP3 Arf-GAP with Rho-GAP domain, ANK repeat and PH domain-containing protein 3	NA	NA	NA	NA	NA	NA	NA	NA	NA	NA	NA	NA	1481	0.9494	1	0.02
IPI:IPI00103525.1	|SWISS-PROT:Q8WXF1-1|TREMBL:B4DWI8|ENSEMBL:ENSP00000343966|REFSEQ:NP_001035879|H-INV:HIT000079801|VEGA:OTTHUMP00000018077	Tax_Id=9606 Gene_Symbol=PSPC1 Isoform 1 of Paraspeckle component 1	NA	NA	NA	NA	NA	NA	NA	NA	1480	0.9877	4.4	0.02	1481	0.9925	4.4	0.02
IPI:IPI00103654.2	|SWISS-PROT:Q9NY27-1|ENSEMBL:ENSP00000349124|REFSEQ:NP_777567|H-INV:HIT000285787|VEGA:OTTHUMP00000213543	Tax_Id=9606 Gene_Symbol=PPP4R2 Isoform 1 of Serine/threonine-protein phosphatase 4 regulatory subunit 2	1478	0.9886	8.2	0.03	NA	NA	NA	NA	NA	NA	NA	NA	1481	1	9.3	0.03
IPI:IPI00103757.1	|SWISS-PROT:Q96S66-3|ENSEMBL:ENSP00000306552;ENSP00000358986|VEGA:OTTHUMP00000013442	Tax_Id=9606 Gene_Symbol=CLCC1 Isoform 3 of Chloride channel CLIC-like protein 1	NA	NA	NA	NA	1479	0.9257	4	0.02	NA	NA	NA	NA	NA	NA	NA	NA
IPI:IPI00103994.4	|SWISS-PROT:Q9P2J5|TREMBL:B2RCM2;Q6NVI4|ENSEMBL:ENSP00000377954|REFSEQ:NP_064502|H-INV:HIT000001067|VEGA:OTTHUMP00000223912	Tax_Id=9606 Gene_Symbol=LARS Leucyl-tRNA synthetase, cytoplasmic	1478	1	5.1	0.14	NA	NA	NA	NA	NA	NA	NA	NA	1481	0.9999	2.2	0.03
IPI:IPI00105598.3	|SWISS-PROT:O00231|TREMBL:B4DTS5;Q53FT5|ENSEMBL:ENSP00000261712|REFSEQ:NP_002806|H-INV:HIT000058008|VEGA:OTTHUMP00000163703	Tax_Id=9606 Gene_Symbol=PSMD11 Proteasome 26S non-ATPase subunit 11 variant (Fragment)	1478	1	33.8	0.38	1479	1	5.9	0.04	1480	1	41.6	0.39	1481	1	44.2	0.31
IPI:IPI00106502.5	|SWISS-PROT:Q14145|ENSEMBL:ENSP00000171111;ENSP00000377245|REFSEQ:NP_036421;NP_987096|H-INV:HIT000078393	Tax_Id=9606 Gene_Symbol=KEAP1 Kelch-like ECH-associated protein 1	NA	NA	NA	NA	NA	NA	NA	NA	1480	1	9.9	0.06	1481	1	4.6	0.03
IPI:IPI00106552.4	|SWISS-PROT:Q9C0C7-2|ENSEMBL:ENSP00000298834;ENSP00000431926|VEGA:OTTHUMP00000233091	Tax_Id=9606 Gene_Symbol=AMBRA1 Isoform 2 of Activating molecule in BECN1-regulated autophagy protein 1	NA	NA	NA	NA	1479	0.9923	1.5	0.02	1480	0.9912	1.5	0.02	1481	0.9925	1.5	0.02
IPI:IPI00106559.3	|SWISS-PROT:Q86VP1-2|TREMBL:B4DKU7;B4DSG5|ENSEMBL:ENSP00000265393;ENSP00000444811|REFSEQ:NP_001073333;NP_001193830|H-INV:HIT000068224|VEGA:OTTHUMP00000122540	Tax_Id=9606 Gene_Symbol=TAX1BP1 Isoform 2 of Tax1-binding protein 1	NA	NA	NA	NA	NA	NA	NA	NA	1480	0.9912	4.3	0.02	1481	0.9925	4.3	0.02
IPI:IPI00106847.3	|SWISS-PROT:P52701-2	Tax_Id=9606 Gene_Symbol=MSH6 Isoform GTBP-alt of DNA mismatch repair protein Msh6	NA	NA	NA	NA	1479	0.9878	1.1	0.02	1480	0.9816	1.1	0.02	1481	0.9501	1.1	0.02
IPI:IPI00106913.4	|SWISS-PROT:Q9BTZ2-1|TREMBL:D5KJA2|ENSEMBL:ENSP00000326219|REFSEQ:NP_066284|H-INV:HIT000343036|VEGA:OTTHUMP00000164690	Tax_Id=9606 Gene_Symbol=DHRS4 Isoform 1 of Dehydrogenase/reductase SDR family member 4	NA	NA	NA	NA	NA	NA	NA	NA	NA	NA	NA	NA	1481	1	8.9	0.03
IPI:IPI00106955.3	|SWISS-PROT:Q9BUA3|ENSEMBL:ENSP00000294244|REFSEQ:NP_612480|H-INV:HIT000301490|VEGA:OTTHUMP00000236746	Tax_Id=9606 Gene_Symbol=C11orf84 Uncharacterized protein C11orf84	1478	1	71.4	0.53	1479	1	21.3	0.15	1480	1	30.7	0.2	1481	1	36.5	0.19
IPI:IPI00107137.1	|SWISS-PROT:Q9BYD3-2|ENSEMBL:ENSP00000377334|REFSEQ:NP_666500	Tax_Id=9606 Gene_Symbol=MRPL4 Isoform 2 of 39S ribosomal protein L4, mitochondrial	1478	1	19.4	0.06	NA	NA	NA	NA	NA	NA	NA	NA	NA	NA	NA	NA
IPI:IPI00107555.5	|TREMBL:B4DNH1|ENSEMBL:ENSP00000408283|VEGA:OTTHUMP00000216340	Tax_Id=9606 Gene_Symbol=PFN2 Profilin	1478	0.983	15.4	0.03	1479	0.9923	15.4	0.02	1480	0.9903	15.4	0.02	1481	0.9888	15.4	0.02
IPI:IPI00107693.4	|SWISS-PROT:Q96RN5-1|TREMBL:B3KW62;B3KWF1;Q69YR4|ENSEMBL:ENSP00000263205|REFSEQ:NP_001003891|VEGA:OTTHUMP00000198545	Tax_Id=9606 Gene_Symbol=MED15 Isoform 1 of Mediator of RNA polymerase II transcription subunit 15	NA	NA	NA	NA	1479	1	9.3	0.04	NA	NA	NA	NA	NA	NA	NA	NA
IPI:IPI00107831.4	|SWISS-PROT:P10586-1|ENSEMBL:ENSP00000353030;ENSP00000361491|REFSEQ:NP_002831|H-INV:HIT000325327|VEGA:OTTHUMP00000008683	Tax_Id=9606 Gene_Symbol=PTPRF Isoform 1 of Receptor-type tyrosine-protein phosphatase F	NA	NA	NA	NA	1479	1	3	0.06	1480	0.9912	10.7	0.04	1481	0.9655	10.7	0.02
IPI:IPI00140420.4	|SWISS-PROT:Q7KZF4|TREMBL:B3KU67;Q59FF0|ENSEMBL:ENSP00000346762|REFSEQ:NP_055205|H-INV:HIT000037857|VEGA:OTTHUMP00000212277	Tax_Id=9606 Gene_Symbol=SND1 Staphylococcal nuclease domain-containing protein 1	1478	1	15.4	0.27	1479	0.9692	1.8	0.02	1480	1	3.6	0.04	1481	1	15.4	0.12
IPI:IPI00141318.2	|SWISS-PROT:Q07065|ENSEMBL:ENSP00000367265|REFSEQ:NP_006816|H-INV:HIT000323075	Tax_Id=9606 Gene_Symbol=CKAP4 Cytoskeleton-associated protein 4	NA	NA	NA	NA	1479	1	5	0.04	NA	NA	NA	NA	1481	1	9.6	0.05
IPI:IPI00141561.3	|SWISS-PROT:Q8WTW3|TREMBL:Q4G0L8|ENSEMBL:ENSP00000299886|REFSEQ:NP_061184|H-INV:HIT000039329	Tax_Id=9606 Gene_Symbol=COG1 Conserved oligomeric Golgi complex subunit 1	NA	NA	NA	NA	NA	NA	NA	NA	NA	NA	NA	NA	1481	0.9663	2.2	0.02
IPI:IPI00141938.4	|TREMBL:A6NN01|ENSEMBL:ENSP00000222690|REFSEQ:NP_619541|H-INV:HIT000007247|VEGA:OTTHUMP00000159512	Tax_Id=9606 Gene_Symbol=H2AFV histone H2A.V isoform 2	NA	NA	NA	NA	NA	NA	NA	NA	1480	0.9191	5.5	0.02	NA	NA	NA	NA
IPI:IPI00144003.3	|SWISS-PROT:Q9Y467|TREMBL:B4DFD9|ENSEMBL:ENSP00000333537|REFSEQ:NP_005398|H-INV:HIT000293276|VEGA:OTTHUMP00000239557	Tax_Id=9606 Gene_Symbol=SALL2 Sal-like protein 2	NA	NA	NA	NA	NA	NA	NA	NA	1480	0.9739	1.5	0.02	NA	NA	NA	NA
IPI:IPI00146380.1	|SWISS-PROT:Q7RTV5|ENSEMBL:ENSP00000364382|REFSEQ:NP_714542|VEGA:OTTHUMP00000021725	Tax_Id=9606 Gene_Symbol=C9orf21 UPF0308 protein C9orf21	NA	NA	NA	NA	NA	NA	NA	NA	NA	NA	NA	NA	1481	0.9925	8.7	0.03
IPI:IPI00146935.4	|SWISS-PROT:O00429-1|ENSEMBL:ENSP00000450399|REFSEQ:NP_036192|H-INV:HIT000061579	Tax_Id=9606 Gene_Symbol=DNM1L Isoform 1 of Dynamin-1-like protein	NA	NA	NA	NA	1479	0.9916	3.7	0.04	1480	0.9903	3.7	0.02	1481	0.991	3.7	0.02
IPI:IPI00148247.6	|SWISS-PROT:Q9Y520-6|TREMBL:B7WNZ6|ENSEMBL:ENSP00000410219;ENSP00000420382|VEGA:OTTHUMP00000213042	Tax_Id=9606 Gene_Symbol=PRRC2C Isoform 6 of Protein PRRC2C	1478	1	2.3	0.09	NA	NA	NA	NA	1480	0.9791	0.6	0.02	1481	0.9378	0.6	0.02
IPI:IPI00148255.6	|TREMBL:Q6W3F3|ENSEMBL:ENSP00000320343;ENSP00000411638|REFSEQ:NP_620307|VEGA:OTTHUMP00000211306	Tax_Id=9606 Gene_Symbol=DIABLO diablo homolog, mitochondrial isoform 3 precursor	NA	NA	NA	NA	1479	1	16.7	0.07	1480	1	16.7	0.04	1481	1	15.6	0.04
IPI:IPI00149276.1	|SWISS-PROT:Q9NXR7-1|ENSEMBL:ENSP00000343412|REFSEQ:NP_004890|H-INV:HIT000002572|VEGA:OTTHUMP00000123504	Tax_Id=9606 Gene_Symbol=BRE Isoform 1 of BRCA1-A complex subunit BRE	NA	NA	NA	NA	NA	NA	NA	NA	1480	0.9834	3.7	0.02	1481	0.9917	3.7	0.02
IPI:IPI00151358.2	|SWISS-PROT:Q96KA5-1|ENSEMBL:ENSP00000313854|REFSEQ:NP_110409|H-INV:HIT000010578|VEGA:OTTHUMP00000161634	Tax_Id=9606 Gene_Symbol=CLPTM1L Isoform 1 of Cleft lip and palate transmembrane protein 1-like protein	NA	NA	NA	NA	NA	NA	NA	NA	1480	1	2.6	0.05	1481	1	2.6	0.05
IPI:IPI00152303.8	|SWISS-PROT:Q8TBX8|TREMBL:B3KWP7|ENSEMBL:ENSP00000347032;ENSP00000439878|REFSEQ:NP_001139730;NP_079055|H-INV:HIT000082586	Tax_Id=9606 Gene_Symbol=PIP4K2C Phosphatidylinositol-5-phosphate 4-kinase type-2 gamma	NA	NA	NA	NA	1479	0.9908	4.6	0.02	1480	0.9739	4.6	0.02	1481	0.9925	4.6	0.02
IPI:IPI00152403.2	|SWISS-PROT:Q9BTZ2-2|TREMBL:B7Z6Z5;F5GWZ1|ENSEMBL:ENSP00000380265;ENSP00000440508|VEGA:OTTHUMP00000164689	Tax_Id=9606 Gene_Symbol=DHRS4 Isoform 2 of Dehydrogenase/reductase SDR family member 4	NA	NA	NA	NA	NA	NA	NA	NA	NA	NA	NA	NA	1481	1	8.9	0.03
IPI:IPI00152503.1	|SWISS-PROT:Q8TDB6-1|ENSEMBL:ENSP00000296161|REFSEQ:NP_612144|H-INV:HIT000028510|VEGA:OTTHUMP00000215686	Tax_Id=9606 Gene_Symbol=DTX3L Isoform 1 of E3 ubiquitin-protein ligase DTX3L	NA	NA	NA	NA	NA	NA	NA	NA	NA	NA	NA	NA	1481	1	5.9	0.04
IPI:IPI00152671.7	|SWISS-PROT:Q658Y4|TREMBL:B4DUD8;B6YY23|ENSEMBL:ENSP00000335082|REFSEQ:NP_659400|H-INV:HIT000342508|VEGA:OTTHUMP00000163978	Tax_Id=9606 Gene_Symbol=FAM91A1 Protein FAM91A1	NA	NA	NA	NA	NA	NA	NA	NA	NA	NA	NA	NA	1481	0.9925	1.9	0.02
IPI:IPI00152700.3	|SWISS-PROT:Q8TEB9-1|ENSEMBL:ENSP00000344779;ENSP00000375914|REFSEQ:NP_001161080;NP_115652|H-INV:HIT000015038|VEGA:OTTHUMP00000164233	Tax_Id=9606 Gene_Symbol=RHBDD1 Isoform 1 of Rhomboid domain-containing protein 1	NA	NA	NA	NA	1479	0.9923	16	0.02	1480	1	43.4	0.04	1481	1	43.4	0.03
IPI:IPI00152769.4	|SWISS-PROT:Q8TEL6-1|TREMBL:B2RDK8;B4DQU2|ENSEMBL:ENSP00000252015|REFSEQ:NP_056453|H-INV:HIT000036147|VEGA:OTTHUMP00000030719	Tax_Id=9606 Gene_Symbol=TRPC4AP Isoform 1 of Short transient receptor potential channel 4-associated protein	NA	NA	NA	NA	NA	NA	NA	NA	NA	NA	NA	NA	1481	1	13.7	0.08
IPI:IPI00152785.3	|SWISS-PROT:P23527|ENSEMBL:ENSP00000303408|REFSEQ:NP_003518|H-INV:HIT000055937|VEGA:OTTHUMP00000016190	Tax_Id=9606 Gene_Symbol=HIST1H2BO Histone H2B type 1-O	1478	0.9842	7.9	0.03	NA	NA	NA	NA	NA	NA	NA	NA	1481	0.9925	11.9	0.02
IPI:IPI00152890.1	|SWISS-PROT:Q9H6R4-1|ENSEMBL:ENSP00000297990|REFSEQ:NP_075068|H-INV:HIT000078368|VEGA:OTTHUMP00000000450	Tax_Id=9606 Gene_Symbol=NOL6 Isoform 1 of Nucleolar protein 6	NA	NA	NA	NA	1479	0.9908	2.3	0.04	1480	0.9825	2.3	0.02	1481	0.9998	2.8	0.03
IPI:IPI00152898.1	|SWISS-PROT:P61966-1|ENSEMBL:ENSP00000336666;ENSP00000410780|REFSEQ:NP_001274|H-INV:HIT000271400|VEGA:OTTHUMP00000211467;OTTHUMP00000211468	Tax_Id=9606 Gene_Symbol=AP1S1 Isoform 1 of AP-1 complex subunit sigma-1A	NA	NA	NA	NA	NA	NA	NA	NA	1480	0.9912	10.1	0.02	1481	0.9925	10.1	0.02
IPI:IPI00152906.6	|SWISS-PROT:P58876|ENSEMBL:ENSP00000289316;ENSP00000367008|REFSEQ:NP_066407;NP_619790|H-INV:HIT000031232|VEGA:OTTHUMP00000016142;OTTHUMP00000016143	Tax_Id=9606 Gene_Symbol=HIST1H2BD Histone H2B type 1-D	NA	NA	NA	NA	NA	NA	NA	NA	NA	NA	NA	NA	1481	0.9925	11.9	0.02
IPI:IPI00154283.4	|SWISS-PROT:Q8TCG1-1|ENSEMBL:ENSP00000295746|REFSEQ:NP_065941|H-INV:HIT000077792|VEGA:OTTHUMP00000214434	Tax_Id=9606 Gene_Symbol=KIAA1524 Isoform 1 of Protein CIP2A	NA	NA	NA	NA	NA	NA	NA	NA	NA	NA	NA	NA	1481	0.9792	1.3	0.02
IPI:IPI00154352.2	|TREMBL:Q5T091|ENSEMBL:ENSP00000367773|VEGA:OTTHUMP00000001503	Tax_Id=9606 Gene_Symbol=RER1 Uncharacterized protein	NA	NA	NA	NA	NA	NA	NA	NA	NA	NA	NA	NA	1481	0.9917	16.2	0.02
IPI:IPI00154451.9	|SWISS-PROT:Q96T76-1|TREMBL:B4DQX2;B4E2I3|ENSEMBL:ENSP00000359818;ENSP00000412698|REFSEQ:NP_071757|H-INV:HIT000077338|VEGA:OTTHUMP00000020210;OTTHUMP00000020211	Tax_Id=9606 Gene_Symbol=MMS19 cDNA FLJ55586, highly similar to MMS19-like protein	NA	NA	NA	NA	1479	0.9999	4.3	0.04	1480	0.9912	4.7	0.02	1481	0.9917	4.7	0.02
IPI:IPI00155199.4	|SWISS-PROT:Q9C0D3-1|TREMBL:B3KTI5|ENSEMBL:ENSP00000294353|REFSEQ:NP_078922|H-INV:HIT000001446|VEGA:OTTHUMP00000010491	Tax_Id=9606 Gene_Symbol=ZYG11B Isoform 1 of Protein zyg-11 homolog B	NA	NA	NA	NA	1479	1	22.6	0.22	1480	1	21	0.11	1481	1	20	0.11
IPI:IPI00155562.1	|SWISS-PROT:Q9BV68-2|TREMBL:O60372;Q9NPN4|ENSEMBL:ENSP00000292363|REFSEQ:NP_919442	Tax_Id=9606 Gene_Symbol=RNF126 Isoform 2 of RING finger protein 126	NA	NA	NA	NA	NA	NA	NA	NA	1480	1	17.4	0.06	1481	1	27.7	0.08
IPI:IPI00156282.2	|SWISS-PROT:Q13098-4|TREMBL:B4DND6|ENSEMBL:ENSP00000302873|REFSEQ:NP_004118	Tax_Id=9606 Gene_Symbol=GPS1 Isoform 1 of COP9 signalosome complex subunit 1	NA	NA	NA	NA	NA	NA	NA	NA	NA	NA	NA	NA	1481	0.9917	3.3	0.02
IPI:IPI00156374.6	|SWISS-PROT:Q8TEX9-1|TREMBL:B3KPS9;B3KPY9;B3KQ33;B3KSQ4;B3KT38;B3KTB3;B4DXR7;D3DS63;Q59FI4;Q6I9Y8|ENSEMBL:ENSP00000346453|REFSEQ:NP_078934|H-INV:HIT000339695|VEGA:OTTHUMP00000027981	Tax_Id=9606 Gene_Symbol=IPO4 Isoform 1 of Importin-4	NA	NA	NA	NA	NA	NA	NA	NA	1480	1	7.2	0.14	1481	1	5.5	0.06
IPI:IPI00156791.6	|SWISS-PROT:Q53GT1|ENSEMBL:ENSP00000331682|REFSEQ:NP_116164|H-INV:HIT000037399|VEGA:OTTHUMP00000198478	Tax_Id=9606 Gene_Symbol=KLHL22 Kelch-like protein 22	NA	NA	NA	NA	1479	1	18.3	0.2	1480	1	29.5	0.15	1481	1	18.5	0.1
IPI:IPI00157790.7	|SWISS-PROT:Q5VYK3|TREMBL:B3KV72|ENSEMBL:ENSP00000259335;ENSP00000339889|REFSEQ:NP_001073867|H-INV:HIT000047120|VEGA:OTTHUMP00000021908	Tax_Id=9606 Gene_Symbol=KIAA0368 proteasome-associated protein ECM29 homolog	NA	NA	NA	NA	NA	NA	NA	NA	1480	1	5.5	0.15	1481	1	4.2	0.07
IPI:IPI00157845.3	|SWISS-PROT:Q9H6R4-2|ENSEMBL:ENSP00000314336;ENSP00000368784|VEGA:OTTHUMP00000000451	Tax_Id=9606 Gene_Symbol=NOL6 Isoform 2 of Nucleolar protein 6	NA	NA	NA	NA	1479	0.9908	2.3	0.04	1480	0.9825	2.3	0.02	NA	NA	NA	NA
IPI:IPI00157908.4	|SWISS-PROT:O95831-3|TREMBL:Q5RZ99;Q5RZA0|ENSEMBL:ENSP00000315122|REFSEQ:NP_665811|H-INV:HIT000339879|VEGA:OTTHUMP00000024008	Tax_Id=9606 Gene_Symbol=AIFM1 Isoform 3 of Apoptosis-inducing factor 1, mitochondrial	NA	NA	NA	NA	1479	0.9885	6.3	0.02	NA	NA	NA	NA	NA	NA	NA	NA
IPI:IPI00160421.3	|SWISS-PROT:Q9H0U6|TREMBL:A8K9D2|ENSEMBL:ENSP00000356001|REFSEQ:NP_054880|H-INV:HIT000030525|VEGA:OTTHUMP00000017534	Tax_Id=9606 Gene_Symbol=MRPL18 39S ribosomal protein L18, mitochondrial	NA	NA	NA	NA	NA	NA	NA	NA	NA	NA	NA	NA	1481	0.9829	8.3	0.02
IPI:IPI00162088.1	|SWISS-PROT:Q9BUZ4-1|ENSEMBL:ENSP00000262395|REFSEQ:NP_004286|H-INV:HIT000030638|VEGA:OTTHUMP00000163519	Tax_Id=9606 Gene_Symbol=TRAF4 Isoform 1 of TNF receptor-associated factor 4	NA	NA	NA	NA	NA	NA	NA	NA	NA	NA	NA	NA	1481	0.9284	3.3	0.02
IPI:IPI00162330.3	|SWISS-PROT:Q9BZE1|ENSEMBL:ENSP00000354086|REFSEQ:NP_057575|H-INV:HIT000007846|VEGA:OTTHUMP00000009810	Tax_Id=9606 Gene_Symbol=MRPL37 39S ribosomal protein L37, mitochondrial	1478	1	8.2	0.06	NA	NA	NA	NA	NA	NA	NA	NA	NA	NA	NA	NA
IPI:IPI00162563.6	|SWISS-PROT:O75150-1|TREMBL:A8K6K1|ENSEMBL:ENSP00000325677|REFSEQ:NP_055586|H-INV:HIT000000386|VEGA:OTTHUMP00000163227	Tax_Id=9606 Gene_Symbol=RNF40 Isoform 1 of E3 ubiquitin-protein ligase BRE1B	NA	NA	NA	NA	1479	0.9825	2	0.02	NA	NA	NA	NA	NA	NA	NA	NA
IPI:IPI00163100.1	|SWISS-PROT:Q9BZV1-2|ENSEMBL:ENSP00000378246|REFSEQ:NP_001164562	Tax_Id=9606 Gene_Symbol=UBXN6 Isoform 2 of UBX domain-containing protein 6	NA	NA	NA	NA	1479	1	29.1	0.15	1480	1	10.1	0.06	1481	1	14.7	0.06
IPI:IPI00163187.10	|SWISS-PROT:Q16658|TREMBL:B3KTA3;Q96IH1|ENSEMBL:ENSP00000371798|REFSEQ:NP_003079|H-INV:HIT000217481|VEGA:OTTHUMP00000115718	Tax_Id=9606 Gene_Symbol=FSCN1 Fascin	NA	NA	NA	NA	NA	NA	NA	NA	NA	NA	NA	NA	1481	0.9741	5.1	0.02
IPI:IPI00163230.5	|SWISS-PROT:Q7L5N1|ENSEMBL:ENSP00000304102|REFSEQ:NP_006824|H-INV:HIT000271661|VEGA:OTTHUMP00000206324	Tax_Id=9606 Gene_Symbol=COPS6 COP9 signalosome complex subunit 6	NA	NA	NA	NA	1479	0.9555	3.4	0.02	1480	1	10.4	0.04	1481	1	6.7	0.03
IPI:IPI00163403.7	|SWISS-PROT:Q8TBC3-1|TREMBL:B2R6W9;B3KVX8;B4DLI0|ENSEMBL:ENSP00000291842|REFSEQ:NP_612401|H-INV:HIT000075199	Tax_Id=9606 Gene_Symbol=SHKBP1 Isoform 1 of SH3KBP1-binding protein 1	NA	NA	NA	NA	NA	NA	NA	NA	NA	NA	NA	NA	1481	0.9988	10.9	0.03
IPI:IPI00163644.2	|SWISS-PROT:Q9BZF1-1|TREMBL:Q5HYM3;Q641R2|ENSEMBL:ENSP00000261183|REFSEQ:NP_065892|H-INV:HIT000078857	Tax_Id=9606 Gene_Symbol=OSBPL8 Oxysterol-binding protein	NA	NA	NA	NA	1479	0.9878	2.5	0.02	NA	NA	NA	NA	NA	NA	NA	NA
IPI:IPI00163659.6	|SWISS-PROT:Q8NG31-3	Tax_Id=9606 Gene_Symbol=CASC5 Isoform 3 of Protein CASC5	NA	NA	NA	NA	1479	0.9908	1.1	0.02	1480	0.9886	1.6	0.02	NA	NA	NA	NA
IPI:IPI00163851.6	|SWISS-PROT:Q9P2K8-1|ENSEMBL:ENSP00000263791|REFSEQ:NP_001013725|H-INV:HIT000001053	Tax_Id=9606 Gene_Symbol=EIF2AK4 Isoform 1 of Eukaryotic translation initiation factor 2-alpha kinase 4	NA	NA	NA	NA	1479	1	3.9	0.14	1480	1	5.5	0.12	NA	NA	NA	NA
IPI:IPI00164417.7	|SWISS-PROT:O14787-2	Tax_Id=9606 Gene_Symbol=TNPO2 Isoform 2 of Transportin-2	NA	NA	NA	NA	NA	NA	NA	NA	NA	NA	NA	NA	1481	0.972	1.4	0.02
IPI:IPI00164724.1	|SWISS-PROT:Q9NXR7-2|ENSEMBL:ENSP00000339371;ENSP00000368945|REFSEQ:NP_954661;NP_954664|VEGA:OTTHUMP00000123506;OTTHUMP00000123507	Tax_Id=9606 Gene_Symbol=BRE Isoform 2 of BRCA1-A complex subunit BRE	NA	NA	NA	NA	NA	NA	NA	NA	1480	0.9834	3.7	0.02	1481	0.9917	3.7	0.02
IPI:IPI00165237.3	|SWISS-PROT:Q6RFH5-2|ENSEMBL:ENSP00000308931|VEGA:OTTHUMP00000236505	Tax_Id=9606 Gene_Symbol=WDR74 Isoform 2 of WD repeat-containing protein 74	NA	NA	NA	NA	NA	NA	NA	NA	NA	NA	NA	NA	1481	0.9807	8	0.02
IPI:IPI00165496.2	|SWISS-PROT:Q96IV0-2|ENSEMBL:ENSP00000307980;ENSP00000387430|REFSEQ:NP_001138765|VEGA:OTTHUMP00000208322	Tax_Id=9606 Gene_Symbol=NGLY1 Isoform 2 of Peptide-N(4)-(N-acetyl-beta-glucosaminyl)asparagine amidase	NA	NA	NA	NA	1479	0.9923	15.8	0.04	1480	1	11.8	0.07	1481	1	15.1	0.05
IPI:IPI00165981.1	|SWISS-PROT:Q9P2E3-1|TREMBL:E1P614;Q6P6B6|ENSEMBL:ENSP00000360817;ENSP00000379412|REFSEQ:NP_066363|H-INV:HIT000001119|VEGA:OTTHUMP00000031247	Tax_Id=9606 Gene_Symbol=ZNFX1 Isoform 1 of NFX1-type zinc finger-containing protein 1	NA	NA	NA	NA	1479	0.9803	2.5	0.02	NA	NA	NA	NA	1481	1	1.9	0.03
IPI:IPI00166137.5	|SWISS-PROT:Q86SE5-1|ENSEMBL:ENSP00000428667;ENSP00000430367;ENSP00000430394|REFSEQ:NP_001093862;NP_001093863;NP_776247|H-INV:HIT000020415|VEGA:OTTHUMP00000227058;OTTHUMP00000227063;OTTHUMP00000227704	Tax_Id=9606 Gene_Symbol=RALYL Isoform 1 of RNA-binding Raly-like protein	NA	NA	NA	NA	NA	NA	NA	NA	NA	NA	NA	NA	1481	0.9585	4.1	0.02
IPI:IPI00166293.5	|SWISS-PROT:Q8N257|ENSEMBL:ENSP00000375736|REFSEQ:NP_778225|H-INV:HIT000016087|VEGA:OTTHUMP00000037947	Tax_Id=9606 Gene_Symbol=HIST3H2BB Histone H2B type 3-B	1478	0.9842	7.9	0.03	NA	NA	NA	NA	NA	NA	NA	NA	1481	0.9925	11.9	0.02
IPI:IPI00166487.3	|SWISS-PROT:O15027-3|ENSEMBL:ENSP00000290037	Tax_Id=9606 Gene_Symbol=SEC16A Isoform 3 of Protein transport protein Sec16A	NA	NA	NA	NA	NA	NA	NA	NA	1480	0.9791	1.4	0.02	1481	0.9317	1.4	0.02
IPI:IPI00166749.3	|SWISS-PROT:Q10713|TREMBL:Q5SXM9|ENSEMBL:ENSP00000360782|REFSEQ:NP_055975|H-INV:HIT000386603|VEGA:OTTHUMP00000022572	Tax_Id=9606 Gene_Symbol=PMPCA Mitochondrial-processing peptidase subunit alpha	NA	NA	NA	NA	NA	NA	NA	NA	1480	0.9894	6.6	0.02	NA	NA	NA	NA
IPI:IPI00166840.4	|SWISS-PROT:Q8N5C8-1|TREMBL:Q5JPK0|ENSEMBL:ENSP00000288422;ENSP00000368212;ENSP00000368215|REFSEQ:NP_690000|H-INV:HIT000251872|VEGA:OTTHUMP00000023112	Tax_Id=9606 Gene_Symbol=TAB3 Isoform 1 of TGF-beta-activated kinase 1 and MAP3K7-binding protein 3	1478	1	7.5	0.11	1479	0.9885	2.8	0.02	1480	1	5.3	0.04	NA	NA	NA	NA
IPI:IPI00167147.1	|SWISS-PROT:Q9BUJ2-2	Tax_Id=9606 Gene_Symbol=HNRNPUL1 Isoform 2 of Heterogeneous nuclear ribonucleoprotein U-like protein 1	1478	1	10.6	0.14	NA	NA	NA	NA	NA	NA	NA	NA	NA	NA	NA	NA
IPI:IPI00167535.7	|SWISS-PROT:Q96L91-1|TREMBL:F8WCN8|ENSEMBL:ENSP00000333602;ENSP00000404699|VEGA:OTTHUMP00000238396	Tax_Id=9606 Gene_Symbol=EP400 Isoform 1 of E1A-binding protein p400	NA	NA	NA	NA	NA	NA	NA	NA	1480	0.9816	0.5	0.02	NA	NA	NA	NA
IPI:IPI00167572.4	|SWISS-PROT:Q52LJ0|ENSEMBL:ENSP00000303412|REFSEQ:NP_001035894|H-INV:HIT000334873	Tax_Id=9606 Gene_Symbol=FAM98B Protein FAM98B	1478	0.9886	3.9	0.06	1479	0.9893	3.9	0.02	1480	0.9903	3.9	0.02	1481	0.9925	3.9	0.02
IPI:IPI00167941.1	|SWISS-PROT:Q9NU22|TREMBL:Q6AI22;Q6PJJ1|ENSEMBL:ENSP00000358400;ENSP00000413970|REFSEQ:NP_055426|H-INV:HIT000080972|VEGA:OTTHUMP00000016865	Tax_Id=9606 Gene_Symbol=MDN1 Midasin	NA	NA	NA	NA	NA	NA	NA	NA	1480	1	2.4	0.04	1481	0.9917	2.3	0.02
IPI:IPI00168184.8	|TREMBL:B3KQV6;B4DE69;E9PH38;F5H3X9;Q8NB89|ENSEMBL:ENSP00000375668;ENSP00000415067|VEGA:OTTHUMP00000174393	Tax_Id=9606 Gene_Symbol=PPP2R1A cDNA FLJ56053, highly similar to Serine/threonine-protein phosphatase 2A 65 kDa regulatory subunit A alpha isoform	1478	1	6.9	0.06	1479	1	8.4	0.07	1480	1	13.9	0.07	1481	1	17.3	0.1
IPI:IPI00168262.2	|SWISS-PROT:Q8NBJ5|TREMBL:B3KQ10;Q8WUI9;Q9H6F1|ENSEMBL:ENSP00000252599|REFSEQ:NP_078932|H-INV:HIT000339037	Tax_Id=9606 Gene_Symbol=GLT25D1 Procollagen galactosyltransferase 1	1478	0.9655	4.3	0.03	NA	NA	NA	NA	NA	NA	NA	NA	NA	NA	NA	NA
IPI:IPI00168284.2	|SWISS-PROT:Q8NBM4-1|TREMBL:A8K2S7;B7Z6T7|ENSEMBL:ENSP00000383911|REFSEQ:NP_001137544|H-INV:HIT000082454|VEGA:OTTHUMP00000018616	Tax_Id=9606 Gene_Symbol=UBAC2 Isoform 1 of Ubiquitin-associated domain-containing protein 2	NA	NA	NA	NA	NA	NA	NA	NA	1480	1	22.9	0.04	1481	1	28.7	0.05
IPI:IPI00168317.1	|SWISS-PROT:Q8NBT2|TREMBL:B4E086;C9JGC4|ENSEMBL:ENSP00000397131|REFSEQ:NP_872319|H-INV:HIT000082322	Tax_Id=9606 Gene_Symbol=SPC24 Kinetochore protein Spc24	1478	0.9634	13.9	0.03	NA	NA	NA	NA	NA	NA	NA	NA	1481	0.9998	21.2	0.03
IPI:IPI00168839.1	|SWISS-PROT:Q8NFI4|H-INV:HIT000081080	Tax_Id=9606 Gene_Symbol=ST13P5 Putative protein FAM10A5	NA	NA	NA	NA	1479	0.9855	39.5	0.02	NA	NA	NA	NA	NA	NA	NA	NA
IPI:IPI00168849.3	|SWISS-PROT:Q15642-1|ENSEMBL:ENSP00000320117|H-INV:HIT000080944|VEGA:OTTHUMP00000196790	Tax_Id=9606 Gene_Symbol=TRIP10 Isoform 1 of Cdc42-interacting protein 4	NA	NA	NA	NA	NA	NA	NA	NA	1480	0.9814	9.2	0.02	1481	0.9641	5	0.02
IPI:IPI00168884.3	|SWISS-PROT:O75787|ENSEMBL:ENSP00000367697|REFSEQ:NP_005756|H-INV:HIT000076477|VEGA:OTTHUMP00000025771	Tax_Id=9606 Gene_Symbol=ATP6AP2 Renin receptor	NA	NA	NA	NA	NA	NA	NA	NA	NA	NA	NA	NA	1481	0.9925	8.9	0.02
IPI:IPI00168885.5	|SWISS-PROT:Q6P158-1|TREMBL:B4DKW2;Q8N4U2|ENSEMBL:ENSP00000295373|REFSEQ:NP_945314|H-INV:HIT000390497|VEGA:OTTHUMP00000128298	Tax_Id=9606 Gene_Symbol=DHX57 Isoform 1 of Putative ATP-dependent RNA helicase DHX57	1478	0.9842	3.3	0.06	NA	NA	NA	NA	NA	NA	NA	NA	NA	NA	NA	NA
IPI:IPI00169267.3	|SWISS-PROT:Q8NHH9-1|ENSEMBL:ENSP00000368237|REFSEQ:NP_001129145|H-INV:HIT000384320|VEGA:OTTHUMP00000128258	Tax_Id=9606 Gene_Symbol=ATL2 Isoform 1 of Atlastin-2	NA	NA	NA	NA	NA	NA	NA	NA	NA	NA	NA	NA	1481	0.977	3.6	0.02
IPI:IPI00169325.1	|SWISS-PROT:Q8NI36|TREMBL:D6RIY8;Q68E02|ENSEMBL:ENSP00000423067;ENSP00000424628|REFSEQ:NP_644810|H-INV:HIT000078740|VEGA:OTTHUMP00000158997;OTTHUMP00000223963	Tax_Id=9606 Gene_Symbol=WDR36 WD repeat-containing protein 36	NA	NA	NA	NA	NA	NA	NA	NA	NA	NA	NA	NA	1481	0.9925	1.6	0.02
IPI:IPI00170548.1	|SWISS-PROT:Q6PL18-1|ENSEMBL:ENSP00000287394|REFSEQ:NP_054828|VEGA:OTTHUMP00000228393	Tax_Id=9606 Gene_Symbol=ATAD2 Isoform 1 of ATPase family AAA domain-containing protein 2	NA	NA	NA	NA	NA	NA	NA	NA	1480	0.9851	1.6	0.02	NA	NA	NA	NA
IPI:IPI00170692.4	|SWISS-PROT:Q9P0L0-1|TREMBL:A8KA83|ENSEMBL:ENSP00000382880|REFSEQ:NP_919415|H-INV:HIT000274343|VEGA:OTTHUMP00000162363	Tax_Id=9606 Gene_Symbol=VAPA Isoform 1 of Vesicle-associated membrane protein-associated protein A	NA	NA	NA	NA	1479	1	65.9	0.46	1480	0.9998	62.2	0.28	1481	0.9998	49.8	0.22
IPI:IPI00170766.4	|SWISS-PROT:Q8NG31-2|ENSEMBL:ENSP00000382576|REFSEQ:NP_653091|VEGA:OTTHUMP00000233262	Tax_Id=9606 Gene_Symbol=CASC5 Isoform 2 of Protein CASC5	NA	NA	NA	NA	1479	0.9908	1.1	0.02	1480	0.9886	1.6	0.02	NA	NA	NA	NA
IPI:IPI00170862.1	|ENSEMBL:ENSP00000337393|REFSEQ:NP_705582|VEGA:OTTHUMP00000023227	Tax_Id=9606 Gene_Symbol=UXT protein UXT isoform 1	NA	NA	NA	NA	NA	NA	NA	NA	1480	0.9556	12	0.02	1481	0.9557	12	0.02
IPI:IPI00170899.1	|SWISS-PROT:P28065-2	Tax_Id=9606 Gene_Symbol=PSMB9 Isoform LMP2.S of Proteasome subunit beta type-9	NA	NA	NA	NA	NA	NA	NA	NA	NA	NA	NA	NA	1481	0.9925	10.7	0.03
IPI:IPI00170935.1	|SWISS-PROT:Q8N1G4|ENSEMBL:ENSP00000367498|REFSEQ:NP_065761|H-INV:HIT000041276|VEGA:OTTHUMP00000003589	Tax_Id=9606 Gene_Symbol=LRRC47 Leucine-rich repeat-containing protein 47	1478	1	5.1	0.06	NA	NA	NA	NA	NA	NA	NA	NA	NA	NA	NA	NA
IPI:IPI00171134.5	|SWISS-PROT:Q3V6T2-1|ENSEMBL:ENSP00000410608	Tax_Id=9606 Gene_Symbol=CCDC88A Isoform 1 of Girdin	1478	0.9997	4.6	0.1	NA	NA	NA	NA	NA	NA	NA	NA	NA	NA	NA	NA
IPI:IPI00171199.5	|SWISS-PROT:P25788-2|ENSEMBL:ENSP00000390491|REFSEQ:NP_687033	Tax_Id=9606 Gene_Symbol=PSMA3 Isoform 2 of Proteasome subunit alpha type-3	1478	1	14.9	0.08	1479	1	15.3	0.06	1480	1	30.2	0.16	1481	1	28.6	0.19
IPI:IPI00171336.3	|SWISS-PROT:Q9BRS2|TREMBL:Q5W0K5;Q8IWV0|ENSEMBL:ENSP00000369162|REFSEQ:NP_113668|H-INV:HIT000032606|VEGA:OTTHUMP00000015999	Tax_Id=9606 Gene_Symbol=RIOK1 Serine/threonine-protein kinase RIO1	1478	1	3.9	0.06	NA	NA	NA	NA	NA	NA	NA	NA	NA	NA	NA	NA
IPI:IPI00171665.1	|SWISS-PROT:Q8NFH4|TREMBL:B4DKV8|ENSEMBL:ENSP00000251074;ENSP00000448054|REFSEQ:NP_076962|H-INV:HIT000029960	Tax_Id=9606 Gene_Symbol=NUP37 Nucleoporin Nup37	NA	NA	NA	NA	NA	NA	NA	NA	NA	NA	NA	NA	1481	1	10.1	0.03
IPI:IPI00171771.3	|SWISS-PROT:Q8NHY2-1|TREMBL:B1AMD2;Q05CT6;Q504W6|ENSEMBL:ENSP00000356641|REFSEQ:NP_071902|H-INV:HIT000335029|VEGA:OTTHUMP00000032911	Tax_Id=9606 Gene_Symbol=RFWD2 Isoform 1 of E3 ubiquitin-protein ligase RFWD2	NA	NA	NA	NA	NA	NA	NA	NA	1480	0.9979	9.3	0.02	NA	NA	NA	NA
IPI:IPI00171798.1	|SWISS-PROT:O94776|ENSEMBL:ENSP00000278823|REFSEQ:NP_004730|H-INV:HIT000053957|VEGA:OTTHUMP00000236453	Tax_Id=9606 Gene_Symbol=MTA2 Metastasis-associated protein MTA2	NA	NA	NA	NA	NA	NA	NA	NA	NA	NA	NA	NA	1481	0.9999	3.9	0.03
IPI:IPI00171844.3	|SWISS-PROT:Q9BT78|TREMBL:B3KM48;Q53FV3|ENSEMBL:ENSP00000264389|REFSEQ:NP_057213|H-INV:HIT000034261|VEGA:OTTHUMP00000160811	Tax_Id=9606 Gene_Symbol=COPS4 COP9 signalosome complex subunit 4	NA	NA	NA	NA	1479	0.9923	7.3	0.04	1480	0.9912	7.3	0.04	1481	1	12.7	0.04
IPI:IPI00171903.2	|SWISS-PROT:P52272-1|TREMBL:Q7KYM9|ENSEMBL:ENSP00000325376|REFSEQ:NP_005959	Tax_Id=9606 Gene_Symbol=HNRNPM Isoform 1 of Heterogeneous nuclear ribonucleoprotein M	NA	NA	NA	NA	NA	NA	NA	NA	NA	NA	NA	NA	1481	1	16.5	0.11
IPI:IPI00172514.3	|SWISS-PROT:Q9NS23-2|ENSEMBL:ENSP00000352323|REFSEQ:NP_009113|H-INV:HIT000070904|VEGA:OTTHUMP00000195503	Tax_Id=9606 Gene_Symbol=RASSF1 Isoform A of Ras association domain-containing protein 1	NA	NA	NA	NA	1479	0.9773	5.8	0.02	1480	0.9622	5.8	0.02	NA	NA	NA	NA
IPI:IPI00172656.6	|SWISS-PROT:Q96CS3|ENSEMBL:ENSP00000261942|REFSEQ:NP_055428|H-INV:HIT000061463|VEGA:OTTHUMP00000223381	Tax_Id=9606 Gene_Symbol=FAF2 FAS-associated factor 2	NA	NA	NA	NA	1479	1	46.3	0.41	1480	1	49.4	0.47	1481	1	49.7	0.45
IPI:IPI00172661.1	|SWISS-PROT:Q9NS23-3|ENSEMBL:ENSP00000378558|REFSEQ:NP_733830|H-INV:HIT000283470|VEGA:OTTHUMP00000195505	Tax_Id=9606 Gene_Symbol=RASSF1 Isoform B of Ras association domain-containing protein 1	NA	NA	NA	NA	1479	0.9773	5.8	0.02	1480	0.9622	5.8	0.02	NA	NA	NA	NA
IPI:IPI00173946.8	|SWISS-PROT:Q9C0D5-1|ENSEMBL:ENSP00000263635|REFSEQ:NP_203752|H-INV:HIT000056974|VEGA:OTTHUMP00000204699	Tax_Id=9606 Gene_Symbol=TANC1 Isoform 1 of Protein TANC1	NA	NA	NA	NA	NA	NA	NA	NA	NA	NA	NA	NA	1481	0.9734	0.9	0.02
IPI:IPI00174390.3	|SWISS-PROT:Q6L8Q7-1|ENSEMBL:ENSP00000309142|REFSEQ:NP_808881|H-INV:HIT000055816|VEGA:OTTHUMP00000213138	Tax_Id=9606 Gene_Symbol=PDE12 Isoform 1 of 2',5'-phosphodiesterase 12	NA	NA	NA	NA	1479	0.9923	5.7	0.04	1480	0.9912	5.7	0.02	NA	NA	NA	NA
IPI:IPI00174976.5	|SWISS-PROT:Q8N3R9-1|TREMBL:A8K5C5;Q4VBP4|ENSEMBL:ENSP00000261681|REFSEQ:NP_071919|H-INV:HIT000390006	Tax_Id=9606 Gene_Symbol=MPP5 Isoform 1 of MAGUK p55 subfamily member 5	NA	NA	NA	NA	NA	NA	NA	NA	NA	NA	NA	NA	1481	0.9866	8.1	0.02
IPI:IPI00176637.5	|SWISS-PROT:A6NK07|H-INV:HIT000275008	Tax_Id=9606 Gene_Symbol=EIF2S2P4;EIF2S2 Eukaryotic translation initiation factor 2 subunit 2-like protein	1478	1	11.3	0.08	NA	NA	NA	NA	NA	NA	NA	NA	1481	0.9903	22.5	0.02
IPI:IPI00176903.2	|SWISS-PROT:Q6NZI2-1|TREMBL:B4DNU9|ENSEMBL:ENSP00000349541|REFSEQ:NP_036364|H-INV:HIT000262120	Tax_Id=9606 Gene_Symbol=PTRF Isoform 1 of Polymerase I and transcript release factor	1478	1	16.8	0.19	NA	NA	NA	NA	1480	0.9722	3.2	0.02	1481	1	19	0.09
IPI:IPI00177605.6	|SWISS-PROT:Q9C0C7-5|TREMBL:E9PL55;F8W9Z4|ENSEMBL:ENSP00000318247;ENSP00000431486|H-INV:HIT000002776|VEGA:OTTHUMP00000233134	Tax_Id=9606 Gene_Symbol=AMBRA1 Isoform 5 of Activating molecule in BECN1-regulated autophagy protein 1	NA	NA	NA	NA	1479	0.9923	1.5	0.02	1480	0.9912	1.5	0.02	1481	0.9925	1.5	0.02
IPI:IPI00177817.4	|SWISS-PROT:P16615-2|ENSEMBL:ENSP00000311186|REFSEQ:NP_001672|H-INV:HIT000194875	Tax_Id=9606 Gene_Symbol=ATP2A2 Isoform 2 of Sarcoplasmic/endoplasmic reticulum calcium ATPase 2	NA	NA	NA	NA	1479	0.987	1.3	0.02	NA	NA	NA	NA	1481	1	2.8	0.03
IPI:IPI00178047.7	|TREMBL:F8WDZ1;O15451|ENSEMBL:ENSP00000269230	Tax_Id=9606 Gene_Symbol=PELP1 Uncharacterized protein	NA	NA	NA	NA	NA	NA	NA	NA	NA	NA	NA	NA	1481	0.9799	1.5	0.02
IPI:IPI00178352.6	|SWISS-PROT:Q14315-1|TREMBL:Q59H94|ENSEMBL:ENSP00000327145|REFSEQ:NP_001449|H-INV:HIT000068170|VEGA:OTTHUMP00000025245	Tax_Id=9606 Gene_Symbol=FLNC Isoform 1 of Filamin-C	1478	1	21.2	1.19	1479	1	8.7	0.4	1480	1	16.3	0.48	1481	1	27.3	0.83
IPI:IPI00178431.12	|SWISS-PROT:P46063|ENSEMBL:ENSP00000395449;ENSP00000416739|REFSEQ:NP_002898;NP_116559|H-INV:HIT000030104|VEGA:OTTHUMP00000240142;OTTHUMP00000240143	Tax_Id=9606 Gene_Symbol=RECQL ATP-dependent DNA helicase Q1	1478	1	12.6	0.14	1479	1	20.1	0.06	1480	0.9992	43.3	0.03	1481	1	7.9	0.05
IPI:IPI00178440.3	|SWISS-PROT:P24534|TREMBL:A4D1M6|ENSEMBL:ENSP00000236957;ENSP00000376055;ENSP00000376056|REFSEQ:NP_001032752;NP_001950;NP_066944|H-INV:HIT000322412|VEGA:OTTHUMP00000163805;OTTHUMP00000206335	Tax_Id=9606 Gene_Symbol=SNORA41;EEF1B2 Elongation factor 1-beta	1478	1	28.4	0.14	1479	1	40	0.11	1480	1	35.1	0.11	1481	1	36	0.06
IPI:IPI00178649.9	|SWISS-PROT:Q96T76-5|ENSEMBL:ENSP00000320059|VEGA:OTTHUMP00000020213	Tax_Id=9606 Gene_Symbol=MMS19 Isoform 4 of MMS19 nucleotide excision repair protein homolog	NA	NA	NA	NA	1479	0.9999	4.3	0.04	1480	0.9912	4.7	0.02	1481	0.9917	4.7	0.02
IPI:IPI00178750.3	|SWISS-PROT:Q9GZU8|TREMBL:Q6P4H7|ENSEMBL:ENSP00000335808;ENSP00000374098|REFSEQ:NP_079222|H-INV:HIT000008726	Tax_Id=9606 Gene_Symbol=FAM192BP;FAM192A Protein FAM192A	NA	NA	NA	NA	NA	NA	NA	NA	1480	0.9894	3.9	0.02	1481	1	11.4	0.03
IPI:IPI00178852.5	|TREMBL:E9PDQ4;O43410|ENSEMBL:ENSP00000320197	Tax_Id=9606 Gene_Symbol=MMS19 Uncharacterized protein	NA	NA	NA	NA	NA	NA	NA	NA	1480	0.9912	4.7	0.02	1481	0.9917	4.7	0.02
IPI:IPI00179057.6	|SWISS-PROT:Q13620-1|ENSEMBL:ENSP00000360373|REFSEQ:NP_001073341|VEGA:OTTHUMP00000023947	Tax_Id=9606 Gene_Symbol=CUL4B Isoform 2 of Cullin-4B	NA	NA	NA	NA	NA	NA	NA	NA	1480	1	5.3	0.05	NA	NA	NA	NA
IPI:IPI00179298.5	|SWISS-PROT:Q7Z6Z7-1|TREMBL:B4DGF6;E7EVU8;E9PD66|ENSEMBL:ENSP00000262854;ENSP00000340648|REFSEQ:NP_113584|H-INV:HIT000341123|VEGA:OTTHUMP00000023356	Tax_Id=9606 Gene_Symbol=HUWE1 Uncharacterized protein	NA	NA	NA	NA	1479	1	3.7	0.13	1480	1	7.3	0.38	1481	1	12.6	0.5
IPI:IPI00179330.6	|SWISS-PROT:P62979|TREMBL:B2RDW1;Q5RKT7|ENSEMBL:ENSP00000272317;ENSP00000383981;ENSP00000385659|REFSEQ:NP_001129064;NP_001170884;NP_002945|H-INV:HIT000384848|VEGA:OTTHUMP00000200786;OTTHUMP00000200788	Tax_Id=9606 Gene_Symbol=RPS27A Ubiquitin-40S ribosomal protein S27a	1478	1	44.9	0.19	NA	NA	NA	NA	1480	1	54.5	0.37	1481	1	46.8	0.48
IPI:IPI00179347.2	|SWISS-PROT:Q15011-3|ENSEMBL:ENSP00000340931	Tax_Id=9606 Gene_Symbol=HERPUD1 Isoform 3 of Homocysteine-responsive endoplasmic reticulum-resident ubiquitin-like domain member 1 protein (Fragment)	NA	NA	NA	NA	NA	NA	NA	NA	NA	NA	NA	NA	1481	0.9917	11.2	0.02
IPI:IPI00179357.2	|SWISS-PROT:Q8WZ42-7	Tax_Id=9606 Gene_Symbol=TTN Isoform 7 of Titin	NA	NA	NA	NA	NA	NA	NA	NA	NA	NA	NA	NA	1481	0.9514	0.2	0.02
IPI:IPI00179473.9	|SWISS-PROT:Q13501-1|ENSEMBL:ENSP00000374455|REFSEQ:NP_003891|VEGA:OTTHUMP00000198118	Tax_Id=9606 Gene_Symbol=SQSTM1 Isoform 1 of Sequestosome-1	NA	NA	NA	NA	NA	NA	NA	NA	1480	1	50.9	0.31	1481	1	49.1	0.25
IPI:IPI00179709.4	|SWISS-PROT:Q13748-1|TREMBL:Q1ZYQ1|ENSEMBL:ENSP00000326042;ENSP00000382982|REFSEQ:NP_005992;NP_525125|VEGA:OTTHUMP00000018071;OTTHUMP00000204183	Tax_Id=9606 Gene_Symbol=TUBA3D;TUBA3C Isoform 1 of Tubulin alpha-3C/D chain	1478	0.9829	25.8	0.14	NA	NA	NA	NA	NA	NA	NA	NA	NA	NA	NA	NA
IPI:IPI00179713.6	|SWISS-PROT:Q9Y6M1-2|ENSEMBL:ENSP00000371634|REFSEQ:NP_006539|H-INV:HIT000039192|VEGA:OTTHUMP00000082606	Tax_Id=9606 Gene_Symbol=IGF2BP2 Isoform 1 of Insulin-like growth factor 2 mRNA-binding protein 2	1478	1	15.5	0.28	NA	NA	NA	NA	1480	1	6.9	0.07	1481	1	14.2	0.07
IPI:IPI00179890.2	|SWISS-PROT:Q9UN86-2|TREMBL:A8K6V7|ENSEMBL:ENSP00000350518|REFSEQ:NP_987100|VEGA:OTTHUMP00000160588	Tax_Id=9606 Gene_Symbol=G3BP2 Isoform B of Ras GTPase-activating protein-binding protein 2	1478	0.9864	3.1	0.03	1479	0.9744	28.3	0.04	1480	0.9859	28.3	0.02	1481	0.988	28.3	0.02
IPI:IPI00179964.5	|SWISS-PROT:P26599-1|ENSEMBL:ENSP00000014112|REFSEQ:NP_114368	Tax_Id=9606 Gene_Symbol=PTBP1 Isoform 1 of Polypyrimidine tract-binding protein 1	1478	1	16.2	0.14	1479	0.9923	9.1	0.04	1480	0.9912	9.1	0.04	1481	1	17.9	0.08
IPI:IPI00180128.4	|SWISS-PROT:Q7L1Q6-2|TREMBL:C9IZ80|ENSEMBL:ENSP00000387086|REFSEQ:NP_055485|VEGA:OTTHUMP00000206086	Tax_Id=9606 Gene_Symbol=BZW1 Isoform 2 of Basic leucine zipper and W2 domain-containing protein 1	NA	NA	NA	NA	NA	NA	NA	NA	NA	NA	NA	NA	1481	0.9836	18.1	0.02
IPI:IPI00180305.7	|SWISS-PROT:Q5T4S7-5|ENSEMBL:ENSP00000391875|VEGA:OTTHUMP00000002591	Tax_Id=9606 Gene_Symbol=UBR4 Isoform 5 of E3 ubiquitin-protein ligase UBR4	NA	NA	NA	NA	NA	NA	NA	NA	1480	1	28.5	0.48	NA	NA	NA	NA
IPI:IPI00180322.4	|ENSEMBL:ENSP00000322236	Tax_Id=9606 Gene_Symbol=MMS19 41 kDa protein	NA	NA	NA	NA	NA	NA	NA	NA	1480	0.9912	4.7	0.02	1481	0.9917	4.7	0.02
IPI:IPI00180730.1	|H-INV:HIT000296643	Tax_Id=9606 Gene_Symbol=- Similar to Elongation factor 1-alpha 1	NA	NA	NA	NA	NA	NA	NA	NA	1480	0.9498	13	0.03	1481	0.9959	17.5	0.04
IPI:IPI00180983.1	|SWISS-PROT:Q9Y6M1-1|TREMBL:B4DKT5|ENSEMBL:ENSP00000320204|REFSEQ:NP_001007226|VEGA:OTTHUMP00000082607	Tax_Id=9606 Gene_Symbol=IGF2BP2 Isoform 2 of Insulin-like growth factor 2 mRNA-binding protein 2	1478	1	15.5	0.28	NA	NA	NA	NA	1480	1	6.9	0.07	1481	1	14.2	0.07
IPI:IPI00181409.6	|SWISS-PROT:P42167-2|TREMBL:Q59G12;Q9P1N8|ENSEMBL:ENSP00000376773|REFSEQ:NP_001027455	Tax_Id=9606 Gene_Symbol=TMPO Isoform Gamma of Lamina-associated polypeptide 2, isoforms beta/gamma	NA	NA	NA	NA	NA	NA	NA	NA	NA	NA	NA	NA	1481	0.9749	6.5	0.02
IPI:IPI00181997.10	|SWISS-PROT:Q6P1Q9-2|TREMBL:B4DSX4|ENSEMBL:ENSP00000418402|VEGA:OTTHUMP00000212398	Tax_Id=9606 Gene_Symbol=METTL2B Isoform 2 of Methyltransferase-like protein 2B	NA	NA	NA	NA	NA	NA	NA	NA	NA	NA	NA	NA	1481	0.9756	6.9	0.02
IPI:IPI00182126.3	|SWISS-PROT:O95302|TREMBL:B3KQQ0|ENSEMBL:ENSP00000242209|REFSEQ:NP_009201|H-INV:HIT000048470|VEGA:OTTHUMP00000123530	Tax_Id=9606 Gene_Symbol=FKBP9 Peptidyl-prolyl cis-trans isomerase FKBP9	NA	NA	NA	NA	NA	NA	NA	NA	NA	NA	NA	NA	1481	0.948	16.2	0.02
IPI:IPI00182194.8	|SWISS-PROT:Q9NT68|TREMBL:F5H2D1|ENSEMBL:ENSP00000429430;ENSP00000438635|REFSEQ:NP_001116151|VEGA:OTTHUMP00000225219	Tax_Id=9606 Gene_Symbol=ODZ2 Teneurin-2	NA	NA	NA	NA	NA	NA	NA	NA	1480	1	2	0.04	1481	1	2	0.05
IPI:IPI00182289.6	|SWISS-PROT:P62273|ENSEMBL:ENSP00000245458|REFSEQ:NP_001023|VEGA:OTTHUMP00000178928	Tax_Id=9606 Gene_Symbol=RPS29 40S ribosomal protein S29	1478	1	46.4	0.08	1479	1	33.9	0.04	1480	1	48.2	0.05	1481	1	48.2	0.06
IPI:IPI00182373.2	|SWISS-PROT:O15460-2|TREMBL:Q05DA4|ENSEMBL:ENSP00000353772;ENSP00000368379;ENSP00000368394|REFSEQ:NP_001017973;NP_001017974;NP_001136070|H-INV:HIT000051520|VEGA:OTTHUMP00000065967;OTTHUMP00000065969	Tax_Id=9606 Gene_Symbol=P4HA2 Isoform IIa of Prolyl 4-hydroxylase subunit alpha-2	NA	NA	NA	NA	NA	NA	NA	NA	NA	NA	NA	NA	1481	0.9917	3.6	0.02
IPI:IPI00182469.4	|SWISS-PROT:O60716-2|ENSEMBL:ENSP00000354823|REFSEQ:NP_001078928|VEGA:OTTHUMP00000235579	Tax_Id=9606 Gene_Symbol=CTNND1 Isoform 1AB of Catenin delta-1	NA	NA	NA	NA	NA	NA	NA	NA	1480	0.9722	2.6	0.02	NA	NA	NA	NA
IPI:IPI00182540.7	|SWISS-PROT:O60716-3|TREMBL:E9PKL1|ENSEMBL:ENSP00000431600|H-INV:HIT000000090|VEGA:OTTHUMP00000235811	Tax_Id=9606 Gene_Symbol=CTNND1 Isoform 1AC of Catenin delta-1	NA	NA	NA	NA	NA	NA	NA	NA	1480	0.9722	2.6	0.02	NA	NA	NA	NA
IPI:IPI00182757.10	|SWISS-PROT:Q8N163-1|TREMBL:B3KTJ9|ENSEMBL:ENSP00000310670;ENSP00000373930|REFSEQ:NP_066997|H-INV:HIT000261903|VEGA:OTTHUMP00000225106;OTTHUMP00000225109	Tax_Id=9606 Gene_Symbol=KIAA1967 Isoform 1 of Protein KIAA1967	1478	1	24.8	0.51	NA	NA	NA	NA	1480	0.9912	7.9	0.02	1481	0.9998	3.1	0.03
IPI:IPI00183018.3	|SWISS-PROT:O94851-1|TREMBL:B4DGZ0|ENSEMBL:ENSP00000256194|REFSEQ:NP_055447|H-INV:HIT000052868|VEGA:OTTHUMP00000230856	Tax_Id=9606 Gene_Symbol=MICAL2 Isoform 1 of Protein MICAL-2	NA	NA	NA	NA	1479	0.9498	2.9	0.02	NA	NA	NA	NA	NA	NA	NA	NA
IPI:IPI00183104.1	|TREMBL:Q8IZK9|ENSEMBL:ENSP00000354906|REFSEQ:NP_736606|VEGA:OTTHUMP00000023828	Tax_Id=9606 Gene_Symbol=PSMD10 26S proteasome non-ATPase regulatory subunit 10 isoform 2	NA	NA	NA	NA	NA	NA	NA	NA	NA	NA	NA	NA	1481	0.988	13.9	0.02
IPI:IPI00183206.7	|SWISS-PROT:O15034-1|ENSEMBL:ENSP00000261655|REFSEQ:NP_056162|H-INV:HIT000000024|VEGA:OTTHUMP00000238667	Tax_Id=9606 Gene_Symbol=RIMBP2 Isoform 1 of RIMS-binding protein 2	NA	NA	NA	NA	1479	0.9855	2.2	0.02	NA	NA	NA	NA	NA	NA	NA	NA
IPI:IPI00183294.4	|SWISS-PROT:P35658-1|ENSEMBL:ENSP00000352400|REFSEQ:NP_005076|H-INV:HIT000242449|VEGA:OTTHUMP00000022382	Tax_Id=9606 Gene_Symbol=NUP214 Isoform 1 of Nuclear pore complex protein Nup214	NA	NA	NA	NA	1479	1	5.2	0.15	1480	0.9868	1.1	0.04	1481	0.9365	1	0.02
IPI:IPI00183508.3	|ENSEMBL:ENSP00000321058	Tax_Id=9606 Gene_Symbol=TWF1 44 kDa protein	NA	NA	NA	NA	1479	0.9744	5.2	0.02	NA	NA	NA	NA	NA	NA	NA	NA
IPI:IPI00183572.4	|SWISS-PROT:Q96N67-2|ENSEMBL:ENSP00000251157|H-INV:HIT000391863	Tax_Id=9606 Gene_Symbol=DOCK7 Isoform 2 of Dedicator of cytokinesis protein 7	1478	1	1.8	0.09	NA	NA	NA	NA	1480	0.9894	0.7	0.02	NA	NA	NA	NA
IPI:IPI00183626.8	|TREMBL:Q9BUQ0|ENSEMBL:ENSP00000349428|REFSEQ:NP_002810|H-INV:HIT000322851	Tax_Id=9606 Gene_Symbol=PTBP1 polypyrimidine tract-binding protein 1 isoform a	1478	1	16.2	0.14	1479	0.9923	9.1	0.04	1480	0.9912	9.1	0.04	1481	1	17.9	0.08
IPI:IPI00183786.1	|SWISS-PROT:O95864-1|ENSEMBL:ENSP00000278840|REFSEQ:NP_004256|H-INV:HIT000066640|VEGA:OTTHUMP00000224929	Tax_Id=9606 Gene_Symbol=FADS2 Isoform 1 of Fatty acid desaturase 2	NA	NA	NA	NA	1479	0.9477	3.9	0.04	1480	1	13.3	0.09	1481	1	14.8	0.06
IPI:IPI00183938.6	|SWISS-PROT:Q6P3X3|ENSEMBL:ENSP00000313953|REFSEQ:NP_060205|H-INV:HIT000261177|VEGA:OTTHUMP00000201272	Tax_Id=9606 Gene_Symbol=TTC27 Tetratricopeptide repeat protein 27	NA	NA	NA	NA	NA	NA	NA	NA	NA	NA	NA	NA	1481	0.962	2.4	0.02
IPI:IPI00184533.1	|SWISS-PROT:P51784|TREMBL:B3KP28;B4DGK3;Q6P453|ENSEMBL:ENSP00000218348;ENSP00000366311|REFSEQ:NP_004642|VEGA:OTTHUMP00000023205	Tax_Id=9606 Gene_Symbol=USP11 Ubiquitin carboxyl-terminal hydrolase 11	NA	NA	NA	NA	1479	0.9901	2.3	0.02	1480	1	4.5	0.04	1481	1	5.6	0.05
IPI:IPI00184707.1	|SWISS-PROT:Q96NE9-2|TREMBL:B3KX30|ENSEMBL:ENSP00000348550;ENSP00000379068|REFSEQ:NP_001035946;NP_689543|H-INV:HIT000056510|VEGA:OTTHUMP00000178977	Tax_Id=9606 Gene_Symbol=FRMD6 Isoform 2 of FERM domain-containing protein 6	NA	NA	NA	NA	NA	NA	NA	NA	1480	1	12.7	0.04	1481	1	11.4	0.03
IPI:IPI00185374.4	|SWISS-PROT:O00232|ENSEMBL:ENSP00000348442|REFSEQ:NP_002807|H-INV:HIT000038526|VEGA:OTTHUMP00000179135	Tax_Id=9606 Gene_Symbol=PSMD12 26S proteasome non-ATPase regulatory subunit 12	1478	1	32	0.37	1479	1	5.5	0.04	1480	1	50.2	0.45	1481	1	45.8	0.26
IPI:IPI00185503.4	|SWISS-PROT:P28288-2|ENSEMBL:ENSP00000377780	Tax_Id=9606 Gene_Symbol=ABCD3 Isoform 2 of ATP-binding cassette sub-family D member 3	NA	NA	NA	NA	NA	NA	NA	NA	1480	1	5.1	0.05	NA	NA	NA	NA
IPI:IPI00185533.7	|SWISS-PROT:Q96EE3-2|ENSEMBL:ENSP00000262124|REFSEQ:NP_112493|H-INV:HIT000035813	Tax_Id=9606 Gene_Symbol=SEH1L Isoform A of Nucleoporin SEH1	NA	NA	NA	NA	1479	0.9758	3.9	0.02	1480	1	15.6	0.04	1481	1	8.1	0.03
IPI:IPI00185919.3	|SWISS-PROT:Q6PKG0-1|ENSEMBL:ENSP00000428589|VEGA:OTTHUMP00000225969	Tax_Id=9606 Gene_Symbol=LARP1 Isoform 1 of La-related protein 1	1478	0.9995	3	0.05	NA	NA	NA	NA	NA	NA	NA	NA	NA	NA	NA	NA
IPI:IPI00186290.6	|SWISS-PROT:P13639|TREMBL:Q6PK56;Q8TA90|ENSEMBL:ENSP00000307940|REFSEQ:NP_001952|H-INV:HIT000326370	Tax_Id=9606 Gene_Symbol=EEF2 Elongation factor 2	NA	NA	NA	NA	1479	1	26.1	0.35	1480	1	23.5	0.22	1481	1	33.2	0.25
IPI:IPI00186429.8	|SWISS-PROT:Q96KA5-2|TREMBL:B3KY18|ENSEMBL:ENSP00000315196;ENSP00000423321|VEGA:OTTHUMP00000220655	Tax_Id=9606 Gene_Symbol=CLPTM1L Isoform 2 of Cleft lip and palate transmembrane protein 1-like protein	NA	NA	NA	NA	NA	NA	NA	NA	1480	1	2.6	0.05	1481	1	2.6	0.05
IPI:IPI00186711.4	|SWISS-PROT:Q15149-2|ENSEMBL:ENSP00000388180|REFSEQ:NP_000436|H-INV:HIT000254874|VEGA:OTTHUMP00000229287	Tax_Id=9606 Gene_Symbol=PLEC Isoform 2 of Plectin	NA	NA	NA	NA	1479	1	1.7	0.15	1480	1	1.7	0.13	1481	1	8.4	0.46
IPI:IPI00187002.8	|ENSEMBL:ENSP00000365645|REFSEQ:NP_001091970|VEGA:OTTHUMP00000019314	Tax_Id=9606 Gene_Symbol=KIAA1217 sickle tail protein homolog isoform 2	NA	NA	NA	NA	1479	0.9818	2.9	0.02	1480	0.9894	2.9	0.02	1481	0.988	2.9	0.02
IPI:IPI00187140.1	|SWISS-PROT:Q5JNZ5	Tax_Id=9606 Gene_Symbol=RPS26P11 Putative 40S ribosomal protein S26-like 1	1478	1	18.3	0.06	1479	1	31.3	0.07	1480	1	18.3	0.04	1481	1	18.3	0.03
IPI:IPI00215637.5	|SWISS-PROT:O00571|TREMBL:B5BTY4;Q59GX6|ENSEMBL:ENSP00000382840|REFSEQ:NP_001347|H-INV:HIT000220175|VEGA:OTTHUMP00000023143	Tax_Id=9606 Gene_Symbol=DDX3X ATP-dependent RNA helicase DDX3X	1478	1	20.7	0.29	1479	0.9999	5.7	0.04	NA	NA	NA	NA	1481	1	8.8	0.06
IPI:IPI00215719.6	|SWISS-PROT:Q07020|TREMBL:Q0QEW2|ENSEMBL:ENSP00000447001|REFSEQ:NP_000970|H-INV:HIT000277691	Tax_Id=9606 Gene_Symbol=RPL18 60S ribosomal protein L18	1478	1	28.9	0.14	NA	NA	NA	NA	1480	0.9426	9.8	0.02	1481	0.9999	15.1	0.03
IPI:IPI00215743.3	|SWISS-PROT:Q9P2E9-1|TREMBL:A1A5C4;Q05DK7;Q32NB1|ENSEMBL:ENSP00000246043;ENSP00000367044|VEGA:OTTHUMP00000030333	Tax_Id=9606 Gene_Symbol=RRBP1 Isoform 3 of Ribosome-binding protein 1	1478	1	3.2	0.06	1479	0.9264	1.8	0.02	1480	0.9894	2.3	0.02	1481	0.9501	1.8	0.02
IPI:IPI00215777.1	|SWISS-PROT:Q00325-2|TREMBL:B2RE88;Q53HC3;Q8NCF7|ENSEMBL:ENSP00000188376;ENSP00000383898;ENSP00000447740;ENSP00000448708|REFSEQ:NP_002626;NP_998776	Tax_Id=9606 Gene_Symbol=SLC25A3 Isoform B of Phosphate carrier protein, mitochondrial	NA	NA	NA	NA	1479	1	25.6	0.04	1480	0.9999	12	0.04	1481	1	18.5	0.06
IPI:IPI00215780.5	|SWISS-PROT:P39019|TREMBL:B0ZBD0;Q8WVX7|ENSEMBL:ENSP00000221975|REFSEQ:NP_001013|H-INV:HIT000038368	Tax_Id=9606 Gene_Symbol=RPS19 40S ribosomal protein S19	1478	1	18.6	0.12	NA	NA	NA	NA	NA	NA	NA	NA	NA	NA	NA	NA
IPI:IPI00215790.6	|SWISS-PROT:P63173|ENSEMBL:ENSP00000309830;ENSP00000390279;ENSP00000434243|REFSEQ:NP_000990;NP_001030335|H-INV:HIT000326788|VEGA:OTTHUMP00000231708;OTTHUMP00000231709;OTTHUMP00000231710	Tax_Id=9606 Gene_Symbol=RPL38 60S ribosomal protein L38	1478	1	32.9	0.06	1479	1	32.9	0.04	1480	0.9894	18.6	0.02	1481	1	32.9	0.03
IPI:IPI00215824.1	|SWISS-PROT:P28062-2|TREMBL:Q6FHU0|ENSEMBL:ENSP00000364015;ENSP00000372725;ENSP00000392693;ENSP00000397057;ENSP00000407539;ENSP00000408825;ENSP00000412618;ENSP00000414731|REFSEQ:NP_004150|VEGA:OTTHUMP	Tax_Id=9606 Gene_Symbol=PSMB8 Isoform 2 of Proteasome subunit beta type-8	NA	NA	NA	NA	NA	NA	NA	NA	1480	1	25.4	0.05	1481	1	14	0.03
IPI:IPI00215901.1	|SWISS-PROT:P54819-1|ENSEMBL:ENSP00000346921|REFSEQ:NP_001616|VEGA:OTTHUMP00000004287	Tax_Id=9606 Gene_Symbol=AK2 Isoform 1 of Adenylate kinase 2, mitochondrial	NA	NA	NA	NA	1479	0.9893	13.5	0.02	NA	NA	NA	NA	NA	NA	NA	NA
IPI:IPI00215911.3	|SWISS-PROT:P27695|TREMBL:Q5TZP7|ENSEMBL:ENSP00000216714;ENSP00000381111;ENSP00000451979|REFSEQ:NP_001632;NP_542379;NP_542380|H-INV:HIT000023418|VEGA:OTTHUMP00000163988;OTTHUMP00000163989	Tax_Id=9606 Gene_Symbol=APEX1 DNA-(apurinic or apyrimidinic site) lyase	NA	NA	NA	NA	1479	0.9512	12.3	0.02	NA	NA	NA	NA	NA	NA	NA	NA
IPI:IPI00215914.5	|SWISS-PROT:P84077|ENSEMBL:ENSP00000272102;ENSP00000440005;ENSP00000442980|REFSEQ:NP_001019397;NP_001019398;NP_001019399;NP_001649|H-INV:HIT000003095|VEGA:OTTHUMP00000035715	Tax_Id=9606 Gene_Symbol=ARF1 ADP-ribosylation factor 1	NA	NA	NA	NA	1479	0.9999	17.3	0.04	1480	0.9886	15.7	0.04	1481	0.9284	15.7	0.02
IPI:IPI00215917.3	|SWISS-PROT:P61204|ENSEMBL:ENSP00000256682;ENSP00000438510|REFSEQ:NP_001650|H-INV:HIT000196325|VEGA:OTTHUMP00000165241;OTTHUMP00000237840	Tax_Id=9606 Gene_Symbol=ARF3 ADP-ribosylation factor 3	NA	NA	NA	NA	1479	0.9999	17.3	0.04	1480	0.9886	15.7	0.04	1481	0.9284	15.7	0.02
IPI:IPI00215918.3	|SWISS-PROT:P18085|ENSEMBL:ENSP00000306010|REFSEQ:NP_001651|H-INV:HIT000272128|VEGA:OTTHUMP00000213140	Tax_Id=9606 Gene_Symbol=ARF4 ADP-ribosylation factor 4	NA	NA	NA	NA	NA	NA	NA	NA	1480	0.9886	15.7	0.04	1481	0.9284	15.7	0.02
IPI:IPI00215919.5	|SWISS-PROT:P84085|TREMBL:A4D0Z3|ENSEMBL:ENSP00000000233|REFSEQ:NP_001653|H-INV:HIT000303708|VEGA:OTTHUMP00000024864	Tax_Id=9606 Gene_Symbol=ARF5 ADP-ribosylation factor 5	NA	NA	NA	NA	NA	NA	NA	NA	1480	0.9886	15.7	0.04	1481	0.9284	15.7	0.02
IPI:IPI00215965.3	|SWISS-PROT:P09651-1|ENSEMBL:ENSP00000341826|REFSEQ:NP_112420	Tax_Id=9606 Gene_Symbol=HNRNPA1 Isoform A1-B of Heterogeneous nuclear ribonucleoprotein A1	NA	NA	NA	NA	1479	0.9893	6.3	0.02	1480	1	12	0.05	1481	1	12	0.03
IPI:IPI00216003.4	|SWISS-PROT:Q93034|ENSEMBL:ENSP00000376808;ENSP00000435376|REFSEQ:NP_003469|H-INV:HIT000260827|VEGA:OTTHUMP00000232740;OTTHUMP00000232742	Tax_Id=9606 Gene_Symbol=CUL5 Cullin-5	NA	NA	NA	NA	1479	1	7.4	0.11	1480	1	20.8	0.04	1481	0.9564	4.5	0.02
IPI:IPI00216008.4	|SWISS-PROT:P11413-2|ENSEMBL:ENSP00000358633|VEGA:OTTHUMP00000196180	Tax_Id=9606 Gene_Symbol=G6PD Isoform Long of Glucose-6-phosphate 1-dehydrogenase	NA	NA	NA	NA	NA	NA	NA	NA	1480	0.9912	6.2	0.02	1481	1	12.1	0.03
IPI:IPI00216026.2	|SWISS-PROT:P45880-3|ENSEMBL:ENSP00000361686;ENSP00000443092|REFSEQ:NP_001171752;NP_003366|VEGA:OTTHUMP00000019876	Tax_Id=9606 Gene_Symbol=VDAC2 Isoform 3 of Voltage-dependent anion-selective channel protein 2	NA	NA	NA	NA	1479	0.9923	9.7	0.02	1480	0.9999	13.8	0.05	1481	1	21.6	0.06
IPI:IPI00216044.1	|SWISS-PROT:Q9UKM9-2|TREMBL:A8K4T9|ENSEMBL:ENSP00000364255|REFSEQ:NP_031393|VEGA:OTTHUMP00000030673	Tax_Id=9606 Gene_Symbol=RALY Isoform 1 of RNA-binding protein Raly	NA	NA	NA	NA	NA	NA	NA	NA	NA	NA	NA	NA	1481	0.9585	4.1	0.02
IPI:IPI00216046.3	|SWISS-PROT:P28370-1|TREMBL:B7ZLQ5;E9PCY3|ENSEMBL:ENSP00000360163|REFSEQ:NP_003060|H-INV:HIT000387735|VEGA:OTTHUMP00000023984	Tax_Id=9606 Gene_Symbol=SMARCA1 SWI/SNF related, matrix associated, actin dependent regulator of chromatin, subfamily a, member 1, isoform CRA_d	NA	NA	NA	NA	NA	NA	NA	NA	NA	NA	NA	NA	1481	0.9964	3	0.03
IPI:IPI00216048.9	|SWISS-PROT:Q00169|TREMBL:B4E1U1;Q6NUL6|ENSEMBL:ENSP00000316809|REFSEQ:NP_006215|H-INV:HIT000052917	Tax_Id=9606 Gene_Symbol=PITPNA Phosphatidylinositol transfer protein alpha isoform	NA	NA	NA	NA	1479	0.987	3	0.02	1480	0.9748	4.1	0.02	NA	NA	NA	NA
IPI:IPI00216049.1	|SWISS-PROT:P61978-1|ENSEMBL:ENSP00000317788;ENSP00000353552;ENSP00000365440|REFSEQ:NP_112552|H-INV:HIT000036940|VEGA:OTTHUMP00000021553;OTTHUMP00000021558	Tax_Id=9606 Gene_Symbol=HNRNPK Isoform 1 of Heterogeneous nuclear ribonucleoprotein K	1478	1	39.5	0.52	1479	1	22.7	0.2	1480	1	20.6	0.11	1481	1	22.2	0.14
IPI:IPI00216135.1	|SWISS-PROT:P09493-3|TREMBL:D9YZV5|ENSEMBL:ENSP00000351022|REFSEQ:NP_001018006	Tax_Id=9606 Gene_Symbol=TPM1 Isoform 3 of Tropomyosin alpha-1 chain	NA	NA	NA	NA	1479	0.9661	11.5	0.03	NA	NA	NA	NA	NA	NA	NA	NA
IPI:IPI00216220.2	|SWISS-PROT:O00233-2|TREMBL:F8W7V8|ENSEMBL:ENSP00000340847;ENSP00000445058|VEGA:OTTHUMP00000239794	Tax_Id=9606 Gene_Symbol=PSMD9 Isoform p27-S of 26S proteasome non-ATPase regulatory subunit 9	NA	NA	NA	NA	1479	0.9901	8.6	0.02	1480	0.9799	8.6	0.02	1481	0.9925	8.6	0.02
IPI:IPI00216230.3	|SWISS-PROT:P42166|ENSEMBL:ENSP00000266732|REFSEQ:NP_003267	Tax_Id=9606 Gene_Symbol=TMPO Lamina-associated polypeptide 2, isoform alpha	NA	NA	NA	NA	NA	NA	NA	NA	NA	NA	NA	NA	1481	0.9749	6.5	0.02
IPI:IPI00216237.5	|SWISS-PROT:Q9Y3U8|TREMBL:Q9BYF3|ENSEMBL:ENSP00000252543;ENSP00000378081|REFSEQ:NP_056229;NP_378669|H-INV:HIT000295557	Tax_Id=9606 Gene_Symbol=RPL36 60S ribosomal protein L36	NA	NA	NA	NA	NA	NA	NA	NA	1480	0.9999	18.1	0.04	NA	NA	NA	NA
IPI:IPI00216247.2	|SWISS-PROT:P55036-2|TREMBL:Q5VWC4|ENSEMBL:ENSP00000357876|VEGA:OTTHUMP00000014287	Tax_Id=9606 Gene_Symbol=PSMD4 Uncharacterized protein	1478	1	28.4	0.31	1479	1	14.3	0.11	1480	1	32.1	0.19	1481	0.9999	40.8	0.13
IPI:IPI00216268.1	|SWISS-PROT:Q9NZM1-2	Tax_Id=9606 Gene_Symbol=MYOF Isoform 2 of Myoferlin	NA	NA	NA	NA	NA	NA	NA	NA	NA	NA	NA	NA	1481	0.9925	0.8	0.02
IPI:IPI00216269.4	|SWISS-PROT:Q9NZM1-3|TREMBL:C9JCN0|ENSEMBL:ENSP00000360557;ENSP00000432708|VEGA:OTTHUMP00000020113	Tax_Id=9606 Gene_Symbol=MYOF Uncharacterized protein	NA	NA	NA	NA	NA	NA	NA	NA	NA	NA	NA	NA	1481	0.9925	0.8	0.02
IPI:IPI00216308.5	|SWISS-PROT:P21796|TREMBL:B3KTS5|ENSEMBL:ENSP00000265333;ENSP00000378484;ENSP00000378487|REFSEQ:NP_003365|H-INV:HIT000042826|VEGA:OTTHUMP00000159381;OTTHUMP00000165946;OTTHUMP00000165947	Tax_Id=9606 Gene_Symbol=VDAC1 Voltage-dependent anion-selective channel protein 1	NA	NA	NA	NA	NA	NA	NA	NA	NA	NA	NA	NA	1481	1	10.2	0.03
IPI:IPI00216318.5	|SWISS-PROT:P31946-1|TREMBL:B5BU24|ENSEMBL:ENSP00000300161;ENSP00000361930|REFSEQ:NP_003395;NP_647539|H-INV:HIT000322080|VEGA:OTTHUMP00000031075;OTTHUMP00000031076	Tax_Id=9606 Gene_Symbol=YWHAB Isoform Long of 14-3-3 protein beta/alpha	1478	1	24.2	0.08	1479	0.9923	7.8	0.02	NA	NA	NA	NA	1481	0.9997	19.3	0.03
IPI:IPI00216319.3	|SWISS-PROT:Q04917|TREMBL:B2R6N6;Q9H4N8|ENSEMBL:ENSP00000248975|REFSEQ:NP_003396|H-INV:HIT000295865|VEGA:OTTHUMP00000028905	Tax_Id=9606 Gene_Symbol=YWHAH 14-3-3 protein eta	NA	NA	NA	NA	NA	NA	NA	NA	1480	0.9859	8	0.02	NA	NA	NA	NA
IPI:IPI00216348.1	|SWISS-PROT:Q13409-3|TREMBL:B4DX93|ENSEMBL:ENSP00000339430;ENSP00000386397|VEGA:OTTHUMP00000205407;OTTHUMP00000205411	Tax_Id=9606 Gene_Symbol=DYNC1I2 Isoform 2C of Cytoplasmic dynein 1 intermediate chain 2	1478	1	6.9	0.06	1479	0.9311	2.3	0.02	1480	1	4.6	0.05	1481	1	8	0.05
IPI:IPI00216456.5	|SWISS-PROT:Q93077|ENSEMBL:ENSP00000321389;ENSP00000367022|REFSEQ:NP_003503|H-INV:HIT000300948|VEGA:OTTHUMP00000016145	Tax_Id=9606 Gene_Symbol=HIST1H2AC Histone H2A type 1-C	NA	NA	NA	NA	1479	0.9759	14.8	0.02	1480	0.9191	5.5	0.02	NA	NA	NA	NA
IPI:IPI00216457.7	|SWISS-PROT:Q6FI13|ENSEMBL:ENSP00000358155;ENSP00000358158|REFSEQ:NP_001035807;NP_003507|VEGA:OTTHUMP00000013922;OTTHUMP00000014042	Tax_Id=9606 Gene_Symbol=HIST2H2AA4;HIST2H2AA3 Histone H2A type 2-A	NA	NA	NA	NA	1479	0.9759	14.8	0.02	1480	0.9191	5.5	0.02	NA	NA	NA	NA
IPI:IPI00216492.1	|SWISS-PROT:P31942-2|ENSEMBL:ENSP00000346726|REFSEQ:NP_067676|H-INV:HIT000052257|VEGA:OTTHUMP00000019701	Tax_Id=9606 Gene_Symbol=HNRNPH3 Isoform 2 of Heterogeneous nuclear ribonucleoprotein H3	NA	NA	NA	NA	NA	NA	NA	NA	NA	NA	NA	NA	1481	0.9956	18.6	0.02
IPI:IPI00216493.1	|SWISS-PROT:P31942-3	Tax_Id=9606 Gene_Symbol=HNRNPH3 Isoform 3 of Heterogeneous nuclear ribonucleoprotein H3	NA	NA	NA	NA	NA	NA	NA	NA	NA	NA	NA	NA	1481	0.9956	18.6	0.02
IPI:IPI00216494.1	|SWISS-PROT:P31942-4	Tax_Id=9606 Gene_Symbol=HNRNPH3 Isoform 4 of Heterogeneous nuclear ribonucleoprotein H3	NA	NA	NA	NA	NA	NA	NA	NA	NA	NA	NA	NA	1481	0.9956	18.6	0.02
IPI:IPI00216495.1	|SWISS-PROT:P31942-5	Tax_Id=9606 Gene_Symbol=HNRNPH3 Isoform 5 of Heterogeneous nuclear ribonucleoprotein H3	NA	NA	NA	NA	NA	NA	NA	NA	NA	NA	NA	NA	1481	0.9956	18.6	0.02
IPI:IPI00216496.1	|SWISS-PROT:P31942-6	Tax_Id=9606 Gene_Symbol=HNRNPH3 Isoform 6 of Heterogeneous nuclear ribonucleoprotein H3	NA	NA	NA	NA	NA	NA	NA	NA	NA	NA	NA	NA	1481	0.9956	18.6	0.02
IPI:IPI00216578.1	|SWISS-PROT:Q9BUV8-2|ENSEMBL:ENSP00000340164|REFSEQ:NP_061328|VEGA:OTTHUMP00000030854	Tax_Id=9606 Gene_Symbol=C20orf24 Isoform 2 of Uncharacterized protein C20orf24	NA	NA	NA	NA	NA	NA	NA	NA	NA	NA	NA	NA	1481	0.9146	18.4	0.02
IPI:IPI00216579.1	|SWISS-PROT:Q9BUV8-3	Tax_Id=9606 Gene_Symbol=C20orf24 Isoform 3 of Uncharacterized protein C20orf24	NA	NA	NA	NA	NA	NA	NA	NA	NA	NA	NA	NA	1481	0.9146	18.4	0.02
IPI:IPI00216581.1	|SWISS-PROT:Q9BUV8-4|ENSEMBL:ENSP00000432510;ENSP00000435871|H-INV:HIT000031952|VEGA:OTTHUMP00000233980;OTTHUMP00000233981	Tax_Id=9606 Gene_Symbol=C20orf24 Isoform 4 of Uncharacterized protein C20orf24	NA	NA	NA	NA	NA	NA	NA	NA	NA	NA	NA	NA	1481	0.9146	18.4	0.02
IPI:IPI00216587.9	|SWISS-PROT:P62241|TREMBL:Q5JR94|ENSEMBL:ENSP00000379888|REFSEQ:NP_001003|H-INV:HIT000430720|VEGA:OTTHUMP00000010160	Tax_Id=9606 Gene_Symbol=RPS8;SNORD55 40S ribosomal protein S8	1478	1	47.1	0.21	1479	0.987	6.9	0.02	1480	0.9912	6.9	0.04	1481	1	20.2	0.05
IPI:IPI00216592.2	|SWISS-PROT:P07910-2|TREMBL:B2R5W2;B3KX96;D3DPI2|ENSEMBL:ENSP00000404559;ENSP00000442816;ENSP00000450544;ENSP00000450725;ENSP00000451176|REFSEQ:NP_001070911;NP_004491|H-INV:HIT000288613	Tax_Id=9606 Gene_Symbol=HNRNPC Isoform C1 of Heterogeneous nuclear ribonucleoproteins C1/C2	1478	1	28.9	0.09	NA	NA	NA	NA	NA	NA	NA	NA	1481	0.9997	10.4	0.03
IPI:IPI00216613.1	|SWISS-PROT:P23246-2|ENSEMBL:ENSP00000424440|VEGA:OTTHUMP00000224028	Tax_Id=9606 Gene_Symbol=SFPQ Isoform Short of Splicing factor, proline- and glutamine-rich	1478	0.9645	1.6	0.03	NA	NA	NA	NA	NA	NA	NA	NA	1481	0.9925	3.4	0.03
IPI:IPI00216622.1	|SWISS-PROT:O96019-2|TREMBL:D3DNS0|ENSEMBL:ENSP00000376430;ENSP00000394014|REFSEQ:NP_817126;NP_829888|VEGA:OTTHUMP00000212445	Tax_Id=9606 Gene_Symbol=ACTL6A Isoform 2 of Actin-like protein 6A	NA	NA	NA	NA	NA	NA	NA	NA	NA	NA	NA	NA	1481	1	7.8	0.03
IPI:IPI00216682.5	|SWISS-PROT:Q15417|TREMBL:Q6FHA7|ENSEMBL:ENSP00000359225;ENSP00000437665|REFSEQ:NP_001830|H-INV:HIT000039910|VEGA:OTTHUMP00000012470	Tax_Id=9606 Gene_Symbol=CNN3 Calponin-3	1478	0.9797	4.9	0.03	1479	0.9751	4.9	0.02	1480	1	11.3	0.04	1481	1	11.7	0.05
IPI:IPI00216688.4	|SWISS-PROT:P52948-2|ENSEMBL:ENSP00000347404|REFSEQ:NP_624358|VEGA:OTTHUMP00000234880	Tax_Id=9606 Gene_Symbol=NUP98 Isoform 2 of Nuclear pore complex protein Nup98-Nup96	NA	NA	NA	NA	1479	1	21.6	0.22	1480	1	9.2	0.13	1481	1	7.5	0.07
IPI:IPI00216689.2	|SWISS-PROT:Q15366|ENSEMBL:ENSP00000408949|REFSEQ:NP_001122383	Tax_Id=9606 Gene_Symbol=PCBP2 Poly(rC)-binding protein 2	NA	NA	NA	NA	NA	NA	NA	NA	NA	NA	NA	NA	1481	0.9997	23.4	0.05
IPI:IPI00216746.1	|SWISS-PROT:P61978-2|TREMBL:Q5EC54;Q6IBN1|ENSEMBL:ENSP00000365439;ENSP00000365444;ENSP00000365458|REFSEQ:NP_002131;NP_112553|VEGA:OTTHUMP00000021554;OTTHUMP00000021557	Tax_Id=9606 Gene_Symbol=HNRNPK Isoform 2 of Heterogeneous nuclear ribonucleoprotein K	NA	NA	NA	NA	1479	1	22.7	0.2	1480	1	20.6	0.11	1481	1	22.2	0.14
IPI:IPI00216812.4	|TREMBL:Q8IUQ5|ENSEMBL:ENSP00000439636	Tax_Id=9606 Gene_Symbol=FBXO21 Uncharacterized protein	NA	NA	NA	NA	NA	NA	NA	NA	NA	NA	NA	NA	1481	1	9.4	0.05
IPI:IPI00216815.1	|SWISS-PROT:O95985-2|TREMBL:B3KU89|ENSEMBL:ENSP00000408282|VEGA:OTTHUMP00000198584	Tax_Id=9606 Gene_Symbol=TOP3B Isoform 2 of DNA topoisomerase 3-beta-1	NA	NA	NA	NA	NA	NA	NA	NA	NA	NA	NA	NA	1481	0.991	3.9	0.02
IPI:IPI00216816.1	|SWISS-PROT:O95985-3	Tax_Id=9606 Gene_Symbol=TOP3B Isoform 3 of DNA topoisomerase 3-beta-1	NA	NA	NA	NA	NA	NA	NA	NA	NA	NA	NA	NA	1481	0.991	3.9	0.02
IPI:IPI00216890.2	|SWISS-PROT:Q8IUW5|TREMBL:Q4W5D7|ENSEMBL:ENSP00000313385;ENSP00000398778|REFSEQ:NP_001078868;NP_001078869|H-INV:HIT000052205|VEGA:OTTHUMP00000218143;OTTHUMP00000218145	Tax_Id=9606 Gene_Symbol=RELL1 RELT-like protein 1	NA	NA	NA	NA	1479	0.9627	6.5	0.02	NA	NA	NA	NA	NA	NA	NA	NA
IPI:IPI00216951.2	|SWISS-PROT:P14868|TREMBL:D3DP78;Q53R85|ENSEMBL:ENSP00000264161|REFSEQ:NP_001340|H-INV:HIT000048792|VEGA:OTTHUMP00000162534	Tax_Id=9606 Gene_Symbol=DARS Aspartyl-tRNA synthetase, cytoplasmic	1478	1	33.3	0.42	1479	1	15.4	0.15	1480	1	10.8	0.07	1481	1	21	0.13
IPI:IPI00216952.1	|SWISS-PROT:P02545-2|TREMBL:Q5I6Y5;Q8N519|ENSEMBL:ENSP00000355292;ENSP00000357284|REFSEQ:NP_005563|VEGA:OTTHUMP00000015843	Tax_Id=9606 Gene_Symbol=LMNA Isoform C of Prelamin-A/C	1478	1	10	0.13	1479	0.962	3.2	0.06	NA	NA	NA	NA	1481	1	8.8	0.06
IPI:IPI00216953.1	|SWISS-PROT:P02545-3|ENSEMBL:ENSP00000292304;ENSP00000424977|REFSEQ:NP_733822|VEGA:OTTHUMP00000217836	Tax_Id=9606 Gene_Symbol=LMNA Isoform ADelta10 of Prelamin-A/C	1478	1	10	0.13	1479	0.962	3.2	0.06	NA	NA	NA	NA	1481	1	8.8	0.06
IPI:IPI00217030.10	|SWISS-PROT:P62701|TREMBL:B2R491;Q53HV1;Q96IR1|ENSEMBL:ENSP00000362744|REFSEQ:NP_000998|H-INV:HIT000195867|VEGA:OTTHUMP00000023537	Tax_Id=9606 Gene_Symbol=RPS4X 40S ribosomal protein S4, X isoform	1478	1	36.5	0.26	1479	1	13.3	0.08	1480	1	23.2	0.12	1481	1	19.4	0.12
IPI:IPI00217223.1	|SWISS-PROT:P22234-1|ENSEMBL:ENSP00000264221;ENSP00000421096|REFSEQ:NP_001072992;NP_006443|H-INV:HIT000034875|VEGA:OTTHUMP00000219414	Tax_Id=9606 Gene_Symbol=PAICS Multifunctional protein ADE2	NA	NA	NA	NA	1479	1	11.9	0.11	1480	0.9877	10.2	0.02	1481	1	15.3	0.05
IPI:IPI00217227.3	|SWISS-PROT:Q9NR50-2|ENSEMBL:ENSP00000361257|REFSEQ:NP_001160060|VEGA:OTTHUMP00000010263	Tax_Id=9606 Gene_Symbol=EIF2B3 Isoform 2 of Translation initiation factor eIF-2B subunit gamma	1478	1	11	0.09	1479	0.9908	8.6	0.02	1480	1	9	0.04	1481	1	9	0.03
IPI:IPI00217240.1	|SWISS-PROT:Q8IWA0|TREMBL:A8K330;Q05D27|ENSEMBL:ENSP00000314193|REFSEQ:NP_115544|H-INV:HIT000052432|VEGA:OTTHUMP00000163494	Tax_Id=9606 Gene_Symbol=WDR75 WD repeat-containing protein 75	NA	NA	NA	NA	NA	NA	NA	NA	NA	NA	NA	NA	1481	0.9858	3	0.02
IPI:IPI00217362.2	|SWISS-PROT:Q9Y3C4-3|ENSEMBL:ENSP00000325398;ENSP00000386936|VEGA:OTTHUMP00000202482;OTTHUMP00000202483	Tax_Id=9606 Gene_Symbol=TPRKB Isoform 3 of TP53RK-binding protein	NA	NA	NA	NA	NA	NA	NA	NA	1480	0.9323	12.7	0.02	1481	0.9412	12.7	0.02
IPI:IPI00217386.1	|SWISS-PROT:O15160-2|TREMBL:Q5JTE4|ENSEMBL:ENSP00000307212|H-INV:HIT000001741|VEGA:OTTHUMP00000016468	Tax_Id=9606 Gene_Symbol=POLR1C Isoform 2 of DNA-directed RNA polymerases I and III subunit RPAC1	NA	NA	NA	NA	NA	NA	NA	NA	1480	0.9903	6.1	0.06	1481	1	10.8	0.03
IPI:IPI00217405.1	|SWISS-PROT:Q8IWV7-1|TREMBL:A8K901;B4DYL2|ENSEMBL:ENSP00000290650|REFSEQ:NP_777576|H-INV:HIT000386958|VEGA:OTTHUMP00000161295	Tax_Id=9606 Gene_Symbol=UBR1 Isoform 1 of E3 ubiquitin-protein ligase UBR1	NA	NA	NA	NA	1479	1	6	0.15	1480	1	12.6	0.3	1481	1	12.6	0.25
IPI:IPI00217407.2	|SWISS-PROT:Q8IWV8-4|TREMBL:B4E215|ENSEMBL:ENSP00000361992|VEGA:OTTHUMP00000070741	Tax_Id=9606 Gene_Symbol=UBR2 Isoform 4 of E3 ubiquitin-protein ligase UBR2	NA	NA	NA	NA	1479	1	28.2	0.84	1480	1	33.3	0.85	1481	1	26.5	0.67
IPI:IPI00217413.3	|SWISS-PROT:Q7Z478|ENSEMBL:ENSP00000251636|REFSEQ:NP_061903|H-INV:HIT000057782|VEGA:OTTHUMP00000221887	Tax_Id=9606 Gene_Symbol=DHX29 ATP-dependent RNA helicase DHX29	NA	NA	NA	NA	NA	NA	NA	NA	NA	NA	NA	NA	1481	0.9494	1.5	0.02
IPI:IPI00217465.5	|SWISS-PROT:P16403|TREMBL:A8K4I2|ENSEMBL:ENSP00000339566|REFSEQ:NP_005310|H-INV:HIT000031065|VEGA:OTTHUMP00000017749	Tax_Id=9606 Gene_Symbol=HIST1H1C Histone H1.2	1478	0.9496	5.2	0.03	NA	NA	NA	NA	NA	NA	NA	NA	NA	NA	NA	NA
IPI:IPI00217466.3	|SWISS-PROT:P16402|ENSEMBL:ENSP00000244534|REFSEQ:NP_005311|H-INV:HIT000337962|VEGA:OTTHUMP00000016148	Tax_Id=9606 Gene_Symbol=HIST1H1D Histone H1.3	1478	0.9496	5.2	0.03	NA	NA	NA	NA	NA	NA	NA	NA	NA	NA	NA	NA
IPI:IPI00217467.3	|SWISS-PROT:P10412|TREMBL:A3R0T7;A3R0T8;B2R984;Q4VB24|ENSEMBL:ENSP00000307705|REFSEQ:NP_005312|H-INV:HIT000335456|VEGA:OTTHUMP00000016139	Tax_Id=9606 Gene_Symbol=HIST1H1E Histone H1.4	1478	0.9496	5.2	0.03	NA	NA	NA	NA	NA	NA	NA	NA	NA	NA	NA	NA
IPI:IPI00217469.3	|SWISS-PROT:Q02539|ENSEMBL:ENSP00000244573|REFSEQ:NP_005316|H-INV:HIT000340269|VEGA:OTTHUMP00000018038	Tax_Id=9606 Gene_Symbol=HIST1H1A Histone H1.1	1478	0.9496	5.2	0.03	NA	NA	NA	NA	NA	NA	NA	NA	NA	NA	NA	NA
IPI:IPI00217474.7	|SWISS-PROT:Q16666-2|TREMBL:C9JXU0;D3DUZ3|ENSEMBL:ENSP00000357113;ENSP00000357114|REFSEQ:NP_005522|H-INV:HIT000196084|VEGA:OTTHUMP00000035192;OTTHUMP00000035193	Tax_Id=9606 Gene_Symbol=IFI16 Interferon, gamma-inducible protein 16, isoform CRA_b	NA	NA	NA	NA	1479	0.9291	12.6	0.02	NA	NA	NA	NA	1481	0.9557	12.6	0.02
IPI:IPI00217475.2	|SWISS-PROT:Q16666-3|ENSEMBL:ENSP00000342741;ENSP00000404325|VEGA:OTTHUMP00000035197	Tax_Id=9606 Gene_Symbol=IFI16 Isoform 3 of Gamma-interferon-inducible protein 16	NA	NA	NA	NA	1479	0.9291	12.6	0.02	NA	NA	NA	NA	1481	0.9557	12.6	0.02
IPI:IPI00217540.7	|SWISS-PROT:O60341-2|ENSEMBL:ENSP00000383042|REFSEQ:NP_001009999|VEGA:OTTHUMP00000003256	Tax_Id=9606 Gene_Symbol=KDM1A Isoform 2 of Lysine-specific histone demethylase 1A	NA	NA	NA	NA	1479	0.9916	1.6	0.02	1480	1	2.9	0.04	1481	1	2.9	0.03
IPI:IPI00217561.2	|SWISS-PROT:P05556-3|ENSEMBL:ENSP00000364094	Tax_Id=9606 Gene_Symbol=ITGB1 Isoform Beta-1C of Integrin beta-1	NA	NA	NA	NA	NA	NA	NA	NA	1480	0.9859	2.8	0.02	NA	NA	NA	NA
IPI:IPI00217562.5	|SWISS-PROT:P05556-4	Tax_Id=9606 Gene_Symbol=ITGB1 Isoform Beta-1C-2 of Integrin beta-1	NA	NA	NA	NA	NA	NA	NA	NA	1480	0.9859	2.8	0.02	NA	NA	NA	NA
IPI:IPI00217563.4	|SWISS-PROT:P05556-1|ENSEMBL:ENSP00000303351;ENSP00000379350|REFSEQ:NP_002202;NP_596867|H-INV:HIT000054222|VEGA:OTTHUMP00000019420	Tax_Id=9606 Gene_Symbol=ITGB1 Isoform Beta-1A of Integrin beta-1	NA	NA	NA	NA	NA	NA	NA	NA	1480	0.9859	2.8	0.02	NA	NA	NA	NA
IPI:IPI00217761.4	|SWISS-PROT:Q13671-2	Tax_Id=9606 Gene_Symbol=RIN1 Isoform RIN1-delta of Ras and Rab interactor 1	NA	NA	NA	NA	NA	NA	NA	NA	NA	NA	NA	NA	1481	1	5.8	0.03
IPI:IPI00217831.4	|SWISS-PROT:Q8IZ07|TREMBL:B4DDL0;B4DYP5;Q3ZTS7|ENSEMBL:ENSP00000261739|REFSEQ:NP_149112|H-INV:HIT000331795	Tax_Id=9606 Gene_Symbol=ANKRD13A Ankyrin repeat domain-containing protein 13A	NA	NA	NA	NA	NA	NA	NA	NA	1480	0.9756	8.5	0.02	NA	NA	NA	NA
IPI:IPI00217952.6	|SWISS-PROT:Q06210-1|ENSEMBL:ENSP00000349860	Tax_Id=9606 Gene_Symbol=GFPT1 Isoform 1 of Glucosamine--fructose-6-phosphate aminotransferase [isomerizing] 1	NA	NA	NA	NA	1479	1	4.6	0.04	1480	1	6.6	0.05	NA	NA	NA	NA
IPI:IPI00217963.3	|SWISS-PROT:P08779|TREMBL:Q16195|ENSEMBL:ENSP00000301653|REFSEQ:NP_005548|H-INV:HIT000052148|VEGA:OTTHUMP00000164740	Tax_Id=9606 Gene_Symbol=KRT16 Keratin, type I cytoskeletal 16	1478	0.9728	6.3	0.04	NA	NA	NA	NA	NA	NA	NA	NA	NA	NA	NA	NA
IPI:IPI00217966.9	|SWISS-PROT:P00338-1|ENSEMBL:ENSP00000368722;ENSP00000395337;ENSP00000445331|REFSEQ:NP_005557|H-INV:HIT000049306|VEGA:OTTHUMP00000165205;OTTHUMP00000236646;OTTHUMP00000236647	Tax_Id=9606 Gene_Symbol=LDHA Isoform 1 of L-lactate dehydrogenase A chain	NA	NA	NA	NA	1479	0.9899	11.2	0.05	NA	NA	NA	NA	NA	NA	NA	NA
IPI:IPI00217975.4	|SWISS-PROT:P20700|TREMBL:B4DZT3|ENSEMBL:ENSP00000261366|REFSEQ:NP_005564|H-INV:HIT000195594|VEGA:OTTHUMP00000159218	Tax_Id=9606 Gene_Symbol=LMNB1 Lamin-B1	NA	NA	NA	NA	1479	0.9999	6.5	0.04	1480	0.9912	3.7	0.02	1481	1	7.2	0.03
IPI:IPI00218019.1	|SWISS-PROT:P35613-1|TREMBL:B4DNE1|ENSEMBL:ENSP00000333769|REFSEQ:NP_001719	Tax_Id=9606 Gene_Symbol=BSG Isoform 1 of Basigin	NA	NA	NA	NA	NA	NA	NA	NA	1480	0.9903	10.2	0.02	1481	0.9999	13.4	0.03
IPI:IPI00218187.1	|SWISS-PROT:P36873-2|ENSEMBL:ENSP00000341779	Tax_Id=9606 Gene_Symbol=PPP1CC Isoform Gamma-2 of Serine/threonine-protein phosphatase PP1-gamma catalytic subunit	NA	NA	NA	NA	1479	0.9916	5.3	0.02	NA	NA	NA	NA	NA	NA	NA	NA
IPI:IPI00218188.1	|SWISS-PROT:P42224-2|ENSEMBL:ENSP00000376136|REFSEQ:NP_644671|VEGA:OTTHUMP00000165047	Tax_Id=9606 Gene_Symbol=STAT1 Isoform Beta of Signal transducer and activator of transcription 1-alpha/beta	NA	NA	NA	NA	NA	NA	NA	NA	NA	NA	NA	NA	1481	0.9557	7.8	0.02
IPI:IPI00218200.8	|SWISS-PROT:P51572|ENSEMBL:ENSP00000343458;ENSP00000405417|REFSEQ:NP_001132913;NP_005736|VEGA:OTTHUMP00000025977	Tax_Id=9606 Gene_Symbol=BCAP31 B-cell receptor-associated protein 31	1478	0.9842	3.7	0.03	NA	NA	NA	NA	NA	NA	NA	NA	1481	0.991	12.6	0.02
IPI:IPI00218235.5	|SWISS-PROT:Q13268-1|TREMBL:D3DS54|ENSEMBL:ENSP00000250383|REFSEQ:NP_005785|H-INV:HIT000219165|VEGA:OTTHUMP00000164601	Tax_Id=9606 Gene_Symbol=DHRS2 dehydrogenase/reductase SDR family member 2 isoform 2	1478	0.9999	14.7	0.08	1479	1	41.3	0.13	1480	1	53.3	0.08	1481	1	48.9	0.1
IPI:IPI00218236.6	|SWISS-PROT:P62140|TREMBL:B4DJ75;B7ZB67|ENSEMBL:ENSP00000296122;ENSP00000351298;ENSP00000378769|REFSEQ:NP_002700;NP_996759|H-INV:HIT000056617|VEGA:OTTHUMP00000200967;OTTHUMP00000200968	Tax_Id=9606 Gene_Symbol=PPP1CB Serine/threonine-protein phosphatase PP1-beta catalytic subunit	NA	NA	NA	NA	1479	0.9916	5.3	0.02	NA	NA	NA	NA	1481	1	23.5	0.09
IPI:IPI00218280.3	|SWISS-PROT:P35250-2|TREMBL:Q75MT5|ENSEMBL:ENSP00000275627|REFSEQ:NP_002905|VEGA:OTTHUMP00000160645	Tax_Id=9606 Gene_Symbol=RFC2 Isoform 2 of Replication factor C subunit 2	NA	NA	NA	NA	NA	NA	NA	NA	NA	NA	NA	NA	1481	0.9925	5.3	0.02
IPI:IPI00218288.6	|SWISS-PROT:O94855-2|TREMBL:Q4W5D3|ENSEMBL:ENSP00000369059	Tax_Id=9606 Gene_Symbol=SEC24D Isoform 2 of Protein transport protein Sec24D	NA	NA	NA	NA	NA	NA	NA	NA	NA	NA	NA	NA	1481	0.9331	2	0.02
IPI:IPI00218292.2	|SWISS-PROT:Q92890-2|TREMBL:Q541A5|ENSEMBL:ENSP00000263202|REFSEQ:NP_005650|H-INV:HIT000273467|VEGA:OTTHUMP00000196377	Tax_Id=9606 Gene_Symbol=UFD1L Isoform Short of Ubiquitin fusion degradation protein 1 homolog	NA	NA	NA	NA	1479	1	46.6	0.41	1480	1	49.3	0.42	1481	1	46.6	0.28
IPI:IPI00218319.3	|SWISS-PROT:P06753-2|TREMBL:B2RDE1|ENSEMBL:ENSP00000357521|REFSEQ:NP_705935|VEGA:OTTHUMP00000034019	Tax_Id=9606 Gene_Symbol=TPM3 Isoform 2 of Tropomyosin alpha-3 chain	1478	1	17	0.09	NA	NA	NA	NA	NA	NA	NA	NA	NA	NA	NA	NA
IPI:IPI00218320.4	|SWISS-PROT:P06753-3|ENSEMBL:ENSP00000357517|REFSEQ:NP_001036817|VEGA:OTTHUMP00000218071	Tax_Id=9606 Gene_Symbol=TPM3 Isoform 3 of Tropomyosin alpha-3 chain	1478	1	17	0.09	NA	NA	NA	NA	NA	NA	NA	NA	NA	NA	NA	NA
IPI:IPI00218342.11	|SWISS-PROT:P11586|ENSEMBL:ENSP00000216605;ENSP00000450560|REFSEQ:NP_005947|H-INV:HIT000191225|VEGA:OTTHUMP00000180657	Tax_Id=9606 Gene_Symbol=MTHFD1 C-1-tetrahydrofolate synthase, cytoplasmic	1478	1	27.6	0.68	1479	1	36	0.67	1480	1	30	0.36	1481	1	34.7	0.48
IPI:IPI00218343.4	|SWISS-PROT:Q9BQE3|ENSEMBL:ENSP00000301072|REFSEQ:NP_116093|H-INV:HIT000279007	Tax_Id=9606 Gene_Symbol=TUBA1C Tubulin alpha-1C chain	1478	0.9887	27.4	0.14	1479	1	66.4	0.55	1480	1	55.2	0.3	1481	1	48.8	0.23
IPI:IPI00218371.4	|SWISS-PROT:P21108|ENSEMBL:ENSP00000424595|REFSEQ:NP_787082|H-INV:HIT000195823|VEGA:OTTHUMP00000202305	Tax_Id=9606 Gene_Symbol=PRPS1L1 Ribose-phosphate pyrophosphokinase 3	NA	NA	NA	NA	NA	NA	NA	NA	1480	0.9386	7.8	0.02	NA	NA	NA	NA
IPI:IPI00218374.1	|SWISS-PROT:Q13303-2|TREMBL:B2R776;Q6FG22;Q6FG44|ENSEMBL:ENSP00000318772;ENSP00000367332|REFSEQ:NP_742128|VEGA:OTTHUMP00000000875	Tax_Id=9606 Gene_Symbol=KCNAB2 Isoform 2 of Voltage-gated potassium channel subunit beta-2	NA	NA	NA	NA	1479	0.9113	2.8	0.02	NA	NA	NA	NA	NA	NA	NA	NA
IPI:IPI00218440.1	|SWISS-PROT:Q93084-3|ENSEMBL:ENSP00000312577;ENSP00000380229|REFSEQ:NP_777616;NP_777618	Tax_Id=9606 Gene_Symbol=ATP2A3 Isoform SERCA3C of Sarcoplasmic/endoplasmic reticulum calcium ATPase 3	NA	NA	NA	NA	NA	NA	NA	NA	NA	NA	NA	NA	1481	1	2.8	0.03
IPI:IPI00218442.5	|TREMBL:F8WC06|ENSEMBL:ENSP00000380236	Tax_Id=9606 Gene_Symbol=ATP2A3 Uncharacterized protein	NA	NA	NA	NA	NA	NA	NA	NA	NA	NA	NA	NA	1481	1	2.8	0.03
IPI:IPI00218448.4	|SWISS-PROT:P0C0S5|ENSEMBL:ENSP00000296417|REFSEQ:NP_002097|H-INV:HIT000337335|VEGA:OTTHUMP00000161678	Tax_Id=9606 Gene_Symbol=H2AFZ Histone H2A.Z	NA	NA	NA	NA	NA	NA	NA	NA	1480	0.9191	5.5	0.02	NA	NA	NA	NA
IPI:IPI00218465.10	|SWISS-PROT:Q9Y263|ENSEMBL:ENSP00000380460|REFSEQ:NP_001026859|H-INV:HIT000025075|VEGA:OTTHUMP00000021164	Tax_Id=9606 Gene_Symbol=PLAA Phospholipase A-2-activating protein	NA	NA	NA	NA	1479	1	10.3	0.13	1480	1	26.4	0.29	1481	1	23.6	0.21
IPI:IPI00218466.7	|TREMBL:B4DR61|ENSEMBL:ENSP00000418493|VEGA:OTTHUMP00000216020	Tax_Id=9606 Gene_Symbol=SEC61A1 cDNA FLJ59739, highly similar to Protein transport protein Sec61 subunit alpha isoform 1	NA	NA	NA	NA	1479	0.9442	6.5	0.02	1480	1	9	0.05	1481	1	9	0.05
IPI:IPI00218495.3	|SWISS-PROT:P29372-2	Tax_Id=9606 Gene_Symbol=MPG Isoform 2 of DNA-3-methyladenine glycosylase	NA	NA	NA	NA	1479	0.9923	11	0.02	NA	NA	NA	NA	NA	NA	NA	NA
IPI:IPI00218515.1	|SWISS-PROT:P41134-2|ENSEMBL:ENSP00000365273|REFSEQ:NP_851998|VEGA:OTTHUMP00000030535	Tax_Id=9606 Gene_Symbol=ID1 Isoform ID-B of DNA-binding protein inhibitor ID-1	NA	NA	NA	NA	NA	NA	NA	NA	1480	0.9773	12.1	0.02	1481	1	35.6	0.06
IPI:IPI00218566.1	|SWISS-PROT:O43318-2|ENSEMBL:ENSP00000358338|REFSEQ:NP_003179|VEGA:OTTHUMP00000016870	Tax_Id=9606 Gene_Symbol=MAP3K7 Isoform 1A of Mitogen-activated protein kinase kinase kinase 7	1478	1	8.1	0.06	NA	NA	NA	NA	NA	NA	NA	NA	NA	NA	NA	NA
IPI:IPI00218606.7	|SWISS-PROT:P62266|TREMBL:A8K517|ENSEMBL:ENSP00000296674|REFSEQ:NP_001016|H-INV:HIT000264179|VEGA:OTTHUMP00000222330	Tax_Id=9606 Gene_Symbol=RPS23 40S ribosomal protein S23	1478	1	31.1	0.09	1479	1	31.1	0.04	1480	1	31.1	0.04	1481	1	31.1	0.05
IPI:IPI00218609.2	|SWISS-PROT:O95793-2|TREMBL:B3KRE0|ENSEMBL:ENSP00000323443;ENSP00000345425;ENSP00000353604;ENSP00000360870|REFSEQ:NP_004593;NP_059346;NP_059348|VEGA:OTTHUMP00000031234;OTTHUMP00000031235;OTTHUMP000000	Tax_Id=9606 Gene_Symbol=STAU1 Isoform Short of Double-stranded RNA-binding protein Staufen homolog 1	1478	1	17	0.17	NA	NA	NA	NA	NA	NA	NA	NA	1481	0.9925	4.5	0.02
IPI:IPI00218693.8	|SWISS-PROT:P07741|ENSEMBL:ENSP00000367615|REFSEQ:NP_000476|H-INV:HIT000306454	Tax_Id=9606 Gene_Symbol=APRT Adenine phosphoribosyltransferase	NA	NA	NA	NA	NA	NA	NA	NA	NA	NA	NA	NA	1481	0.9917	14.9	0.03
IPI:IPI00218782.3	|TREMBL:B1AK88;B2R7T8;B4DWA6;E7EQ40|ENSEMBL:ENSP00000364287;ENSP00000401010|VEGA:OTTHUMP00000002656	Tax_Id=9606 Gene_Symbol=CAPZB cDNA FLJ60094, highly similar to F-actin capping protein subunit beta	NA	NA	NA	NA	NA	NA	NA	NA	1480	0.9859	6.8	0.02	NA	NA	NA	NA
IPI:IPI00218829.9	|SWISS-PROT:P15170|TREMBL:Q7KZX8|ENSEMBL:ENSP00000399539|REFSEQ:NP_001123479|H-INV:HIT000321624	Tax_Id=9606 Gene_Symbol=GSPT1 Eukaryotic peptide chain release factor GTP-binding subunit ERF3A	NA	NA	NA	NA	NA	NA	NA	NA	NA	NA	NA	NA	1481	0.9836	2.2	0.02
IPI:IPI00218918.5	|SWISS-PROT:P04083|TREMBL:B5BU38;Q05BR2;Q5TZZ9|ENSEMBL:ENSP00000257497;ENSP00000366109|REFSEQ:NP_000691|H-INV:HIT000280183|VEGA:OTTHUMP00000021474;OTTHUMP00000021475	Tax_Id=9606 Gene_Symbol=ANXA1 Annexin A1	NA	NA	NA	NA	NA	NA	NA	NA	NA	NA	NA	NA	1481	0.9507	7.8	0.02
IPI:IPI00218988.4	|SWISS-PROT:P54819-2|ENSEMBL:ENSP00000362548|REFSEQ:NP_037543|H-INV:HIT000220322|VEGA:OTTHUMP00000004288	Tax_Id=9606 Gene_Symbol=AK2 Isoform 2 of Adenylate kinase 2, mitochondrial	NA	NA	NA	NA	1479	0.9893	13.5	0.02	NA	NA	NA	NA	NA	NA	NA	NA
IPI:IPI00218993.1	|SWISS-PROT:Q92598-2|ENSEMBL:ENSP00000369768|VEGA:OTTHUMP00000018209	Tax_Id=9606 Gene_Symbol=HSPH1 Isoform Beta of Heat shock protein 105 kDa	NA	NA	NA	NA	1479	1	6	0.08	1480	1	11.8	0.13	1481	1	12.7	0.1
IPI:IPI00219005.3	|SWISS-PROT:Q02790|TREMBL:B2R9U2|ENSEMBL:ENSP00000001008|REFSEQ:NP_002005|H-INV:HIT000030649|VEGA:OTTHUMP00000115497	Tax_Id=9606 Gene_Symbol=FKBP4 Peptidyl-prolyl cis-trans isomerase FKBP4	NA	NA	NA	NA	NA	NA	NA	NA	NA	NA	NA	NA	1481	0.9641	26.7	0.02
IPI:IPI00219018.7	|SWISS-PROT:P04406|TREMBL:Q0QET7;Q2TSD0|ENSEMBL:ENSP00000229239;ENSP00000380068;ENSP00000380070|REFSEQ:NP_002037|H-INV:HIT000034167|VEGA:OTTHUMP00000174430;OTTHUMP00000174431;OTTHUMP00000174432	Tax_Id=9606 Gene_Symbol=GAPDH Glyceraldehyde-3-phosphate dehydrogenase	1478	1	16.7	0.08	1479	1	38.8	0.15	1480	1	21.2	0.09	1481	1	29.2	0.08
IPI:IPI00219036.5	|SWISS-PROT:Q9UPY3|ENSEMBL:ENSP00000343745;ENSP00000376783;ENSP00000435681;ENSP00000437256|REFSEQ:NP_085124;NP_803187|H-INV:HIT000000645|VEGA:OTTHUMP00000231970;OTTHUMP00000231971;OTTHUMP00000231972	Tax_Id=9606 Gene_Symbol=DICER1 Endoribonuclease Dicer	NA	NA	NA	NA	NA	NA	NA	NA	NA	NA	NA	NA	1481	0.9903	2	0.02
IPI:IPI00219037.5	|SWISS-PROT:P16104|ENSEMBL:ENSP00000364310;ENSP00000434024|REFSEQ:NP_002096|H-INV:HIT000321469|VEGA:OTTHUMP00000232149	Tax_Id=9606 Gene_Symbol=H2AFX Histone H2A.x	NA	NA	NA	NA	NA	NA	NA	NA	1480	0.9191	5.5	0.02	NA	NA	NA	NA
IPI:IPI00219078.5	|SWISS-PROT:P16615-1|ENSEMBL:ENSP00000440045|REFSEQ:NP_733765	Tax_Id=9606 Gene_Symbol=ATP2A2 Isoform 1 of Sarcoplasmic/endoplasmic reticulum calcium ATPase 2	NA	NA	NA	NA	1479	0.987	1.3	0.02	NA	NA	NA	NA	1481	1	2.8	0.03
IPI:IPI00219114.1	|SWISS-PROT:Q14203-2|TREMBL:E7EX90;Q6IQ37|ENSEMBL:ENSP00000384844;ENSP00000387327|REFSEQ:NP_075408|VEGA:OTTHUMP00000202532	Tax_Id=9606 Gene_Symbol=DCTN1 Isoform p135 of Dynactin subunit 1	NA	NA	NA	NA	NA	NA	NA	NA	1480	1	4.4	0.05	1481	1	11.5	0.13
IPI:IPI00219147.4	|SWISS-PROT:P16989-2|TREMBL:Q96GD7|ENSEMBL:ENSP00000279550|REFSEQ:NP_001138898|VEGA:OTTHUMP00000238732	Tax_Id=9606 Gene_Symbol=CSDA Isoform 2 of DNA-binding protein A	1478	1	33.3	0.18	1479	1	16.5	0.06	1480	1	13.5	0.07	1481	1	19.1	0.05
IPI:IPI00219148.2	|SWISS-PROT:P16989-3	Tax_Id=9606 Gene_Symbol=CSDA Isoform 3 of DNA-binding protein A	1478	0.9434	29.8	0.13	1479	1	16.5	0.06	1480	1	13.5	0.07	1481	1	19.1	0.05
IPI:IPI00219153.4	|SWISS-PROT:P35268|TREMBL:Q7Z4W8;Q8WYP0;Q9BYF5|ENSEMBL:ENSP00000346088|REFSEQ:NP_000974|H-INV:HIT000322310;HIT000334037|VEGA:OTTHUMP00000001141	Tax_Id=9606 Gene_Symbol=RPL22 60S ribosomal protein L22	1478	1	20.3	0.09	1479	0.9916	20.3	0.02	1480	0.9799	20.3	0.02	1481	0.9917	20.3	0.03
IPI:IPI00219155.5	|SWISS-PROT:P61353|TREMBL:B2R4D8;Q6LCU2|ENSEMBL:ENSP00000253788|REFSEQ:NP_000979|H-INV:HIT000336011	Tax_Id=9606 Gene_Symbol=RPL27 60S ribosomal protein L27	NA	NA	NA	NA	1479	1	24.3	0.04	1480	1	24.3	0.04	NA	NA	NA	NA
IPI:IPI00219156.7	|SWISS-PROT:P62888|ENSEMBL:ENSP00000287038;ENSP00000428085|REFSEQ:NP_000980|H-INV:HIT000335219|VEGA:OTTHUMP00000227550;OTTHUMP00000227629	Tax_Id=9606 Gene_Symbol=RPL30 60S ribosomal protein L30	1478	1	37.7	0.14	1479	0.9387	37.3	0.02	1480	0.9903	37.3	0.04	1481	1	68.6	0.03
IPI:IPI00219197.3	|SWISS-PROT:Q05086-2|TREMBL:Q96GR7;Q9H2G0;Q9UBN9|ENSEMBL:ENSP00000401265;ENSP00000411258|REFSEQ:NP_570853|H-INV:HIT000221864	Tax_Id=9606 Gene_Symbol=UBE3A Isoform I of Ubiquitin-protein ligase E3A	NA	NA	NA	NA	NA	NA	NA	NA	1480	1	2.8	0.04	1481	1	4.5	0.05
IPI:IPI00219198.2	|SWISS-PROT:Q05086-3|TREMBL:Q5W7F7|ENSEMBL:ENSP00000232165|REFSEQ:NP_570854	Tax_Id=9606 Gene_Symbol=UBE3A Isoform III of Ubiquitin-protein ligase E3A	NA	NA	NA	NA	NA	NA	NA	NA	1480	1	2.8	0.04	1481	1	4.5	0.05
IPI:IPI00219217.3	|SWISS-PROT:P07195|TREMBL:Q5U077|ENSEMBL:ENSP00000229319;ENSP00000379386|REFSEQ:NP_001167568;NP_002291|H-INV:HIT000037014|VEGA:OTTHUMP00000165228;OTTHUMP00000165229	Tax_Id=9606 Gene_Symbol=LDHB L-lactate dehydrogenase B chain	NA	NA	NA	NA	1479	0.9789	6.9	0.03	1480	1	11.7	0.07	1481	1	12	0.06
IPI:IPI00219219.3	|SWISS-PROT:P09382|TREMBL:Q15954|ENSEMBL:ENSP00000215909|REFSEQ:NP_002296|H-INV:HIT000267445|VEGA:OTTHUMP00000198176	Tax_Id=9606 Gene_Symbol=LGALS1 Galectin-1	1478	1	31.9	0.09	1479	1	31.9	0.09	1480	1	37.8	0.09	1481	1	11.1	0.03
IPI:IPI00219266.1	|SWISS-PROT:Q15011-2|ENSEMBL:ENSP00000409555|REFSEQ:NP_001010989	Tax_Id=9606 Gene_Symbol=HERPUD1 Isoform 2 of Homocysteine-responsive endoplasmic reticulum-resident ubiquitin-like domain member 1 protein (Fragment)	NA	NA	NA	NA	NA	NA	NA	NA	NA	NA	NA	NA	1481	0.9917	11.2	0.02
IPI:IPI00219314.5	|SWISS-PROT:O15027-2|ENSEMBL:ENSP00000360771|VEGA:OTTHUMP00000022589	Tax_Id=9606 Gene_Symbol=SEC16A Isoform 2 of Protein transport protein Sec16A	NA	NA	NA	NA	NA	NA	NA	NA	1480	0.9791	1.4	0.02	1481	0.9317	1.4	0.02
IPI:IPI00219330.2	|SWISS-PROT:Q12906-5|TREMBL:B4DDF3;B4DFG4|ENSEMBL:ENSP00000405436|REFSEQ:NP_703194	Tax_Id=9606 Gene_Symbol=ILF3 Isoform 5 of Interleukin enhancer-binding factor 3	1478	1	9.1	0.14	NA	NA	NA	NA	NA	NA	NA	NA	NA	NA	NA	NA
IPI:IPI00219350.1	|SWISS-PROT:P82912-2	Tax_Id=9606 Gene_Symbol=MRPS11 Isoform 2 of 28S ribosomal protein S11, mitochondrial	1478	1	29.5	0.09	NA	NA	NA	NA	NA	NA	NA	NA	NA	NA	NA	NA
IPI:IPI00219420.3	|SWISS-PROT:Q9UQE7|TREMBL:B0AZQ4;Q86VX4|ENSEMBL:ENSP00000354720|REFSEQ:NP_005436|H-INV:HIT000062500|VEGA:OTTHUMP00000020477	Tax_Id=9606 Gene_Symbol=SMC3 Structural maintenance of chromosomes protein 3	NA	NA	NA	NA	NA	NA	NA	NA	NA	NA	NA	NA	1481	0.9997	1.8	0.02
IPI:IPI00219445.1	|SWISS-PROT:P61289-2|ENSEMBL:ENSP00000293362|REFSEQ:NP_789839	Tax_Id=9606 Gene_Symbol=PSME3 Isoform 2 of Proteasome activator complex subunit 3	NA	NA	NA	NA	1479	1	7.3	0.04	1480	1	9.4	0.07	1481	1	24.8	0.1
IPI:IPI00219468.4	|SWISS-PROT:P35080-1|TREMBL:D3DNI2;D3DNI3|ENSEMBL:ENSP00000239940|REFSEQ:NP_444252|H-INV:HIT000097804|VEGA:OTTHUMP00000216204	Tax_Id=9606 Gene_Symbol=PFN2 Isoform IIa of Profilin-2	1478	0.983	15.4	0.03	1479	0.9923	15.4	0.02	1480	0.9903	15.4	0.02	1481	0.9888	15.4	0.02
IPI:IPI00219504.1	|SWISS-PROT:Q9Y4E8-2|TREMBL:Q2NL66|ENSEMBL:ENSP00000258123|REFSEQ:NP_006304	Tax_Id=9606 Gene_Symbol=USP15 Isoform 2 of Ubiquitin carboxyl-terminal hydrolase 15	1478	1	11.2	0.23	NA	NA	NA	NA	1480	1	15.3	0.18	1481	1	16.1	0.11
IPI:IPI00219505.3	|TREMBL:E9PCQ3|ENSEMBL:ENSP00000377264	Tax_Id=9606 Gene_Symbol=USP15 Ubiquitin carboxyl-terminal hydrolase	1478	1	11.2	0.23	NA	NA	NA	NA	1480	1	15.3	0.18	1481	1	16.1	0.11
IPI:IPI00219512.2	|SWISS-PROT:Q9Y5K5-2|TREMBL:B4DW59|ENSEMBL:ENSP00000356419;ENSP00000356422|REFSEQ:NP_001186192|VEGA:OTTHUMP00000033567	Tax_Id=9606 Gene_Symbol=UCHL5 Isoform 2 of Ubiquitin carboxyl-terminal hydrolase isozyme L5	NA	NA	NA	NA	NA	NA	NA	NA	1480	1	8.2	0.04	1481	1	12	0.05
IPI:IPI00219513.4	|SWISS-PROT:Q9Y5K5-3|TREMBL:B4DKB3|ENSEMBL:ENSP00000356424|REFSEQ:NP_001186190|VEGA:OTTHUMP00000033566	Tax_Id=9606 Gene_Symbol=UCHL5 Isoform 3 of Ubiquitin carboxyl-terminal hydrolase isozyme L5	NA	NA	NA	NA	NA	NA	NA	NA	1480	1	8.2	0.04	1481	1	12	0.05
IPI:IPI00219534.1	|SWISS-PROT:Q8TEL6-2	Tax_Id=9606 Gene_Symbol=TRPC4AP Isoform 2 of Short transient receptor potential channel 4-associated protein	NA	NA	NA	NA	NA	NA	NA	NA	NA	NA	NA	NA	1481	1	13.7	0.08
IPI:IPI00219604.3	|SWISS-PROT:Q02750-1|TREMBL:A4QPA9;B4DFY5|ENSEMBL:ENSP00000302486|REFSEQ:NP_002746|H-INV:HIT000192051|VEGA:OTTHUMP00000164252	Tax_Id=9606 Gene_Symbol=MAP2K1 Isoform 1 of Dual specificity mitogen-activated protein kinase kinase 1	NA	NA	NA	NA	1479	0.9916	3.3	0.02	1480	0.9483	3.3	0.02	1481	0.9917	3.3	0.02
IPI:IPI00219616.7	|SWISS-PROT:P60891|TREMBL:B2R6T7|ENSEMBL:ENSP00000361512;ENSP00000443185|REFSEQ:NP_002755|H-INV:HIT000321498|VEGA:OTTHUMP00000023807	Tax_Id=9606 Gene_Symbol=PRPS1 Ribose-phosphate pyrophosphokinase 1	1478	1	40.4	0.11	NA	NA	NA	NA	1480	0.9386	7.8	0.02	NA	NA	NA	NA
IPI:IPI00219617.5	|SWISS-PROT:P11908-1|TREMBL:B2R860|ENSEMBL:ENSP00000370043|REFSEQ:NP_002756|H-INV:HIT000052398|VEGA:OTTHUMP00000022921	Tax_Id=9606 Gene_Symbol=PRPS2 Isoform 1 of Ribose-phosphate pyrophosphokinase 2	1478	0.9985	24.5	0.07	NA	NA	NA	NA	1480	0.9386	7.8	0.02	NA	NA	NA	NA
IPI:IPI00219622.3	|SWISS-PROT:P25787|TREMBL:Q53GF5|ENSEMBL:ENSP00000223321|REFSEQ:NP_002778|H-INV:HIT000053207|VEGA:OTTHUMP00000159096	Tax_Id=9606 Gene_Symbol=PSMA2 Proteasome subunit alpha type-2	1478	1	34.6	0.23	1479	0.9923	12.2	0.02	1480	1	39.7	0.2	1481	1	39.3	0.13
IPI:IPI00219678.3	|SWISS-PROT:P05198|TREMBL:Q53XC0|ENSEMBL:ENSP00000256383;ENSP00000425299|REFSEQ:NP_004085|H-INV:HIT000030955|VEGA:OTTHUMP00000028404;OTTHUMP00000218025	Tax_Id=9606 Gene_Symbol=EIF2S1 Eukaryotic translation initiation factor 2 subunit 1	1478	1	22.9	0.17	1479	1	12.7	0.07	1480	1	25.7	0.09	1481	1	38.1	0.17
IPI:IPI00219725.1	|SWISS-PROT:O60716-10|ENSEMBL:ENSP00000433334|VEGA:OTTHUMP00000235648	Tax_Id=9606 Gene_Symbol=CTNND1 Isoform 2AB of Catenin delta-1	NA	NA	NA	NA	NA	NA	NA	NA	1480	0.9722	2.6	0.02	NA	NA	NA	NA
IPI:IPI00219726.1	|SWISS-PROT:O60716-11|ENSEMBL:ENSP00000436744|REFSEQ:NP_001193813|VEGA:OTTHUMP00000235587	Tax_Id=9606 Gene_Symbol=CTNND1 Isoform 2AC of Catenin delta-1	NA	NA	NA	NA	NA	NA	NA	NA	1480	0.9722	2.6	0.02	NA	NA	NA	NA
IPI:IPI00219727.1	|SWISS-PROT:O60716-12	Tax_Id=9606 Gene_Symbol=CTNND1 Isoform 2BC of Catenin delta-1	NA	NA	NA	NA	NA	NA	NA	NA	1480	0.9722	2.6	0.02	NA	NA	NA	NA
IPI:IPI00219728.1	|SWISS-PROT:O60716-13|ENSEMBL:ENSP00000432243;ENSP00000435379;ENSP00000435789;ENSP00000436323|VEGA:OTTHUMP00000235574;OTTHUMP00000235585;OTTHUMP00000235586;OTTHUMP00000235652	Tax_Id=9606 Gene_Symbol=CTNND1 Isoform 2A of Catenin delta-1	NA	NA	NA	NA	NA	NA	NA	NA	1480	0.9722	2.6	0.02	NA	NA	NA	NA
IPI:IPI00219730.1	|SWISS-PROT:O60716-14	Tax_Id=9606 Gene_Symbol=CTNND1 Isoform 2B of Catenin delta-1	NA	NA	NA	NA	NA	NA	NA	NA	1480	0.9722	2.6	0.02	NA	NA	NA	NA
IPI:IPI00219731.1	|SWISS-PROT:O60716-15	Tax_Id=9606 Gene_Symbol=CTNND1 Isoform 2C of Catenin delta-1	NA	NA	NA	NA	NA	NA	NA	NA	1480	0.9722	2.6	0.02	NA	NA	NA	NA
IPI:IPI00219732.1	|SWISS-PROT:O60716-16	Tax_Id=9606 Gene_Symbol=CTNND1 Isoform 2 of Catenin delta-1	NA	NA	NA	NA	NA	NA	NA	NA	1480	0.9722	2.6	0.02	NA	NA	NA	NA
IPI:IPI00219733.1	|SWISS-PROT:O60716-17|ENSEMBL:ENSP00000403518|REFSEQ:NP_001078932|VEGA:OTTHUMP00000235650	Tax_Id=9606 Gene_Symbol=CTNND1 Isoform 3ABC of Catenin delta-1	NA	NA	NA	NA	NA	NA	NA	NA	1480	0.9722	2.6	0.02	NA	NA	NA	NA
IPI:IPI00219734.1	|SWISS-PROT:O60716-18|ENSEMBL:ENSP00000437327|REFSEQ:NP_001078933|VEGA:OTTHUMP00000235649	Tax_Id=9606 Gene_Symbol=CTNND1 Isoform 3AB of Catenin delta-1	NA	NA	NA	NA	NA	NA	NA	NA	1480	0.9722	2.6	0.02	NA	NA	NA	NA
IPI:IPI00219735.1	|SWISS-PROT:O60716-19|ENSEMBL:ENSP00000435266|REFSEQ:NP_001078935|VEGA:OTTHUMP00000235590	Tax_Id=9606 Gene_Symbol=CTNND1 Isoform 3AC of Catenin delta-1	NA	NA	NA	NA	NA	NA	NA	NA	1480	0.9722	2.6	0.02	NA	NA	NA	NA
IPI:IPI00219737.1	|SWISS-PROT:O60716-20	Tax_Id=9606 Gene_Symbol=CTNND1 Isoform 3BC of Catenin delta-1	NA	NA	NA	NA	NA	NA	NA	NA	1480	0.9722	2.6	0.02	NA	NA	NA	NA
IPI:IPI00219738.1	|SWISS-PROT:O60716-21|TREMBL:Q96FS1|ENSEMBL:ENSP00000409930;ENSP00000432075;ENSP00000434017;ENSP00000437156|REFSEQ:NP_001078936;NP_001078937;NP_001078938|VEGA:OTTHUMP00000235576;OTTHUMP00000235580;OTT	Tax_Id=9606 Gene_Symbol=CTNND1 Isoform 3A of Catenin delta-1	NA	NA	NA	NA	NA	NA	NA	NA	1480	0.9722	2.6	0.02	NA	NA	NA	NA
IPI:IPI00219739.1	|SWISS-PROT:O60716-22	Tax_Id=9606 Gene_Symbol=CTNND1 Isoform 3B of Catenin delta-1	NA	NA	NA	NA	NA	NA	NA	NA	1480	0.9722	2.6	0.02	NA	NA	NA	NA
IPI:IPI00219741.1	|SWISS-PROT:O60716-23	Tax_Id=9606 Gene_Symbol=CTNND1 Isoform 3C of Catenin delta-1	NA	NA	NA	NA	NA	NA	NA	NA	1480	0.9722	2.6	0.02	NA	NA	NA	NA
IPI:IPI00219742.1	|SWISS-PROT:O60716-24	Tax_Id=9606 Gene_Symbol=CTNND1 Isoform 3 of Catenin delta-1	NA	NA	NA	NA	NA	NA	NA	NA	1480	0.9722	2.6	0.02	NA	NA	NA	NA
IPI:IPI00219743.1	|SWISS-PROT:O60716-25|ENSEMBL:ENSP00000434900|VEGA:OTTHUMP00000235589	Tax_Id=9606 Gene_Symbol=CTNND1 Isoform 4ABC of Catenin delta-1	NA	NA	NA	NA	NA	NA	NA	NA	1480	0.9722	2.6	0.02	NA	NA	NA	NA
IPI:IPI00219744.1	|SWISS-PROT:O60716-26|ENSEMBL:ENSP00000432623|VEGA:OTTHUMP00000235591	Tax_Id=9606 Gene_Symbol=CTNND1 Isoform 4AB of Catenin delta-1	NA	NA	NA	NA	NA	NA	NA	NA	1480	0.9722	2.6	0.02	NA	NA	NA	NA
IPI:IPI00219745.1	|SWISS-PROT:O60716-27|TREMBL:Q7KZJ3|ENSEMBL:ENSP00000434672|VEGA:OTTHUMP00000235594	Tax_Id=9606 Gene_Symbol=CTNND1 Isoform 4AC of Catenin delta-1	NA	NA	NA	NA	NA	NA	NA	NA	1480	0.9722	2.6	0.02	NA	NA	NA	NA
IPI:IPI00219746.1	|SWISS-PROT:O60716-28	Tax_Id=9606 Gene_Symbol=CTNND1 Isoform 4BC of Catenin delta-1	NA	NA	NA	NA	NA	NA	NA	NA	1480	0.9722	2.6	0.02	NA	NA	NA	NA
IPI:IPI00219747.1	|SWISS-PROT:O60716-29|ENSEMBL:ENSP00000433158|VEGA:OTTHUMP00000235592	Tax_Id=9606 Gene_Symbol=CTNND1 Isoform 4A of Catenin delta-1	NA	NA	NA	NA	NA	NA	NA	NA	1480	0.9722	2.6	0.02	NA	NA	NA	NA
IPI:IPI00219748.1	|SWISS-PROT:O60716-30	Tax_Id=9606 Gene_Symbol=CTNND1 Isoform 4B of Catenin delta-1	NA	NA	NA	NA	NA	NA	NA	NA	1480	0.9722	2.6	0.02	NA	NA	NA	NA
IPI:IPI00219749.1	|SWISS-PROT:O60716-31	Tax_Id=9606 Gene_Symbol=CTNND1 Isoform 4C of Catenin delta-1	NA	NA	NA	NA	NA	NA	NA	NA	1480	0.9722	2.6	0.02	NA	NA	NA	NA
IPI:IPI00219750.1	|SWISS-PROT:O60716-32	Tax_Id=9606 Gene_Symbol=CTNND1 Isoform 4 of Catenin delta-1	NA	NA	NA	NA	NA	NA	NA	NA	1480	0.9722	2.6	0.02	NA	NA	NA	NA
IPI:IPI00219757.13	|SWISS-PROT:P09211|TREMBL:C7DJS1;C7DJS2|ENSEMBL:ENSP00000381607|REFSEQ:NP_000843|H-INV:HIT000321506|VEGA:OTTHUMP00000174659	Tax_Id=9606 Gene_Symbol=GSTP1 Glutathione S-transferase P	NA	NA	NA	NA	NA	NA	NA	NA	NA	NA	NA	NA	1481	0.9925	9.2	0.02
IPI:IPI00219759.1	|SWISS-PROT:O43670-2|TREMBL:A8MTG3|ENSEMBL:ENSP00000322777;ENSP00000378168|REFSEQ:NP_001027464|VEGA:OTTHUMP00000163701	Tax_Id=9606 Gene_Symbol=ZNF207 Isoform 2 of Zinc finger protein 207	NA	NA	NA	NA	1479	0.9612	5.6	0.02	NA	NA	NA	NA	NA	NA	NA	NA
IPI:IPI00219760.1	|SWISS-PROT:O43670-3|TREMBL:Q8N395|ENSEMBL:ENSP00000344913	Tax_Id=9606 Gene_Symbol=ZNF207 Isoform 3 of Zinc finger protein 207	NA	NA	NA	NA	1479	0.9612	5.6	0.02	NA	NA	NA	NA	NA	NA	NA	NA
IPI:IPI00219762.5	|SWISS-PROT:P55060-2|TREMBL:A3RLL6;F8W904|ENSEMBL:ENSP00000379495	Tax_Id=9606 Gene_Symbol=CSE1L Uncharacterized protein	1478	1	7.1	0.17	NA	NA	NA	NA	NA	NA	NA	NA	NA	NA	NA	NA
IPI:IPI00219774.3	|SWISS-PROT:P13861|TREMBL:A8KAH7|ENSEMBL:ENSP00000265563;ENSP00000394041|REFSEQ:NP_004148|H-INV:HIT000321476|VEGA:OTTHUMP00000164821;OTTHUMP00000210266	Tax_Id=9606 Gene_Symbol=PRKAR2A cAMP-dependent protein kinase type II-alpha regulatory subunit	NA	NA	NA	NA	NA	NA	NA	NA	NA	NA	NA	NA	1481	0.9917	13	0.02
IPI:IPI00219806.7	|SWISS-PROT:P31151|ENSEMBL:ENSP00000357711;ENSP00000357712|REFSEQ:NP_002954|H-INV:HIT000051199;HIT000196645|VEGA:OTTHUMP00000015327;OTTHUMP00000015328	Tax_Id=9606 Gene_Symbol=S100A7 Protein S100-A7	1478	1	12.9	0.06	NA	NA	NA	NA	NA	NA	NA	NA	NA	NA	NA	NA
IPI:IPI00219840.4	|SWISS-PROT:P53680-1|ENSEMBL:ENSP00000263270|REFSEQ:NP_004060|H-INV:HIT000288877	Tax_Id=9606 Gene_Symbol=AP2S1 Isoform 1 of AP-2 complex subunit sigma	NA	NA	NA	NA	NA	NA	NA	NA	1480	1	10.6	0.04	NA	NA	NA	NA
IPI:IPI00219856.1	|SWISS-PROT:O15294-2|TREMBL:Q548W1	Tax_Id=9606 Gene_Symbol=OGT Isoform 2 of UDP-N-acetylglucosamine--peptide N-acetylglucosaminyltransferase 110 kDa subunit	1478	0.9999	5.6	0.05	1479	0.9999	3.4	0.07	1480	0.9912	9.5	0.02	NA	NA	NA	NA
IPI:IPI00219865.1	|SWISS-PROT:Q9NR28-2|TREMBL:Q502X2|ENSEMBL:ENSP00000267169;ENSP00000442360|VEGA:OTTHUMP00000239744;OTTHUMP00000239745	Tax_Id=9606 Gene_Symbol=DIABLO Isoform 2 of Diablo homolog, mitochondrial	1478	1	38.2	0.14	1479	1	16.7	0.07	1480	1	16.7	0.04	1481	1	15.6	0.04
IPI:IPI00219866.2	|SWISS-PROT:O95218-2|ENSEMBL:ENSP00000254821|REFSEQ:NP_005446|VEGA:OTTHUMP00000011241	Tax_Id=9606 Gene_Symbol=ZRANB2 Isoform 2 of Zinc finger Ran-binding domain-containing protein 2	1478	1	10.3	0.09	NA	NA	NA	NA	1480	0.9851	5	0.02	NA	NA	NA	NA
IPI:IPI00219869.1	|SWISS-PROT:O60716-4	Tax_Id=9606 Gene_Symbol=CTNND1 Isoform 1BC of Catenin delta-1	NA	NA	NA	NA	NA	NA	NA	NA	1480	0.9722	2.6	0.02	NA	NA	NA	NA
IPI:IPI00219870.1	|SWISS-PROT:O60716-5|ENSEMBL:ENSP00000351527;ENSP00000354907;ENSP00000413586;ENSP00000436543|REFSEQ:NP_001078929;NP_001078930;NP_001078931|VEGA:OTTHUMP00000235572;OTTHUMP00000235582;OTTHUMP00000235588	Tax_Id=9606 Gene_Symbol=CTNND1 Isoform 1A of Catenin delta-1	NA	NA	NA	NA	NA	NA	NA	NA	1480	0.9722	2.6	0.02	NA	NA	NA	NA
IPI:IPI00219872.1	|SWISS-PROT:O60716-6	Tax_Id=9606 Gene_Symbol=CTNND1 Isoform 1B of Catenin delta-1	NA	NA	NA	NA	NA	NA	NA	NA	1480	0.9722	2.6	0.02	NA	NA	NA	NA
IPI:IPI00219873.1	|SWISS-PROT:O60716-7	Tax_Id=9606 Gene_Symbol=CTNND1 Isoform 1C of Catenin delta-1	NA	NA	NA	NA	NA	NA	NA	NA	1480	0.9722	2.6	0.02	NA	NA	NA	NA
IPI:IPI00219875.1	|SWISS-PROT:O60716-9|ENSEMBL:ENSP00000433276|VEGA:OTTHUMP00000235595	Tax_Id=9606 Gene_Symbol=CTNND1 Isoform 2ABC of Catenin delta-1	NA	NA	NA	NA	NA	NA	NA	NA	1480	0.9722	2.6	0.02	NA	NA	NA	NA
IPI:IPI00219913.10	|SWISS-PROT:P54578|TREMBL:B2RD79;D3DUG9|ENSEMBL:ENSP00000261601|REFSEQ:NP_005142|H-INV:HIT000031594	Tax_Id=9606 Gene_Symbol=USP14 Ubiquitin carboxyl-terminal hydrolase 14	NA	NA	NA	NA	NA	NA	NA	NA	1480	1	5.9	0.04	1481	1	11.1	0.05
IPI:IPI00219929.1	|SWISS-PROT:P61244-2|ENSEMBL:ENSP00000351175|REFSEQ:NP_660087|VEGA:OTTHUMP00000183461	Tax_Id=9606 Gene_Symbol=MAX Isoform 2 of Protein max	1478	0.9999	14.6	0.06	NA	NA	NA	NA	NA	NA	NA	NA	NA	NA	NA	NA
IPI:IPI00219994.2	|SWISS-PROT:P55060-3	Tax_Id=9606 Gene_Symbol=CSE1L Isoform 3 of Exportin-2	1478	1	7.1	0.17	NA	NA	NA	NA	NA	NA	NA	NA	1481	1	12.2	0.08
IPI:IPI00220102.1	|SWISS-PROT:P25686-3|TREMBL:A8K0R1;B4DJY6;Q53QD7|ENSEMBL:ENSP00000338019|REFSEQ:NP_006727|VEGA:OTTHUMP00000164174	Tax_Id=9606 Gene_Symbol=DNAJB2 Isoform 3 of DnaJ homolog subfamily B member 2	1478	0.9797	5.3	0.03	1479	1	20.2	0.09	1480	1	59.2	0.2	1481	1	48.7	0.14
IPI:IPI00220113.1	|SWISS-PROT:P27816-2	Tax_Id=9606 Gene_Symbol=MAP4 Isoform 2 of Microtubule-associated protein 4	NA	NA	NA	NA	NA	NA	NA	NA	NA	NA	NA	NA	1481	0.9056	5.9	0.02
IPI:IPI00220156.1	|SWISS-PROT:P61812-2|ENSEMBL:ENSP00000355896|REFSEQ:NP_001129071|H-INV:HIT000194677|VEGA:OTTHUMP00000037529	Tax_Id=9606 Gene_Symbol=TGFB2 Isoform B of Transforming growth factor beta-2	1478	0.9875	3.9	0.03	NA	NA	NA	NA	NA	NA	NA	NA	NA	NA	NA	NA
IPI:IPI00220219.6	|SWISS-PROT:P35606|ENSEMBL:ENSP00000329419|REFSEQ:NP_004757|H-INV:HIT000029520|VEGA:OTTHUMP00000217144	Tax_Id=9606 Gene_Symbol=COPB2 Coatomer subunit beta'	1478	0.9999	2.5	0.06	NA	NA	NA	NA	NA	NA	NA	NA	1481	0.9925	11.3	0.02
IPI:IPI00220249.6	|TREMBL:E7EWM0	Tax_Id=9606 Gene_Symbol=LTBP1 Uncharacterized protein	NA	NA	NA	NA	1479	1	2.5	0.04	1480	0.9894	7.1	0.02	1481	0.9858	7.1	0.02
IPI:IPI00220278.5	|SWISS-PROT:P24844|TREMBL:Q6IBG1;Q71U02|ENSEMBL:ENSP00000279022|REFSEQ:NP_006088|H-INV:HIT000101759|VEGA:OTTHUMP00000030857	Tax_Id=9606 Gene_Symbol=MYL9 Myosin regulatory light polypeptide 9	1478	0.9864	6.4	0.03	NA	NA	NA	NA	NA	NA	NA	NA	NA	NA	NA	NA
IPI:IPI00220301.5	|SWISS-PROT:P30041|TREMBL:A4UCS6|ENSEMBL:ENSP00000342026|REFSEQ:NP_004896|H-INV:HIT000283339|VEGA:OTTHUMP00000032693	Tax_Id=9606 Gene_Symbol=PRDX6 Peroxiredoxin-6	NA	NA	NA	NA	1479	1	38.8	0.17	1480	1	13.4	0.05	1481	1	34.4	0.08
IPI:IPI00220307.5	|SWISS-PROT:Q96RN5-2|TREMBL:B7Z2H7;Q6PKB8|ENSEMBL:ENSP00000292733|REFSEQ:NP_056973|H-INV:HIT000036447|VEGA:OTTHUMP00000198544	Tax_Id=9606 Gene_Symbol=MED15 Isoform 2 of Mediator of RNA polymerase II transcription subunit 15	NA	NA	NA	NA	1479	1	9.3	0.04	NA	NA	NA	NA	NA	NA	NA	NA
IPI:IPI00220308.1	|SWISS-PROT:P35240-2	Tax_Id=9606 Gene_Symbol=NF2 Isoform 2 of Merlin	1478	1	12.3	0.14	NA	NA	NA	NA	NA	NA	NA	NA	NA	NA	NA	NA
IPI:IPI00220314.1	|SWISS-PROT:P35240-8|ENSEMBL:ENSP00000384029|VEGA:OTTHUMP00000199607	Tax_Id=9606 Gene_Symbol=NF2 Isoform 8 of Merlin	1478	1	12.3	0.14	NA	NA	NA	NA	NA	NA	NA	NA	NA	NA	NA	NA
IPI:IPI00220327.4	|SWISS-PROT:P04264|ENSEMBL:ENSP00000252244|REFSEQ:NP_006112|H-INV:HIT000261150	Tax_Id=9606 Gene_Symbol=KRT1 Keratin, type II cytoskeletal 1	1478	1	40.4	0.86	1479	1	18.8	0.14	NA	NA	NA	NA	1481	1	7.5	0.05
IPI:IPI00220344.10	|SWISS-PROT:P83881|ENSEMBL:ENSP00000404375;ENSP00000446503|REFSEQ:NP_066357|H-INV:HIT000030646|VEGA:OTTHUMP00000023680	Tax_Id=9606 Gene_Symbol=RPL36A 60S ribosomal protein L36a isoform a	1478	0.9261	18.2	0.03	1479	0.9641	18.2	0.02	NA	NA	NA	NA	1481	0.9925	18.2	0.02
IPI:IPI00220360.2	|SWISS-PROT:P63162|TREMBL:Q6LBS1;Q9UKR4|ENSEMBL:ENSP00000375105;ENSP00000382969;ENSP00000382970;ENSP00000382972|REFSEQ:NP_003088;NP_073716;NP_073717;NP_073718;NP_073719|H-INV:HIT000093809|VEGA:OTTHUMP	Tax_Id=9606 Gene_Symbol=SNRPN Small nuclear ribonucleoprotein-associated protein N	1478	1	13.4	0.12	1479	0.9498	3.9	0.02	NA	NA	NA	NA	1481	0.9114	3.9	0.02
IPI:IPI00220403.3	|SWISS-PROT:P33778|ENSEMBL:ENSP00000350580|REFSEQ:NP_066406|H-INV:HIT000335688|VEGA:OTTHUMP00000016138	Tax_Id=9606 Gene_Symbol=HIST1H2BB Histone H2B type 1-B	1478	0.9842	7.9	0.03	NA	NA	NA	NA	NA	NA	NA	NA	1481	0.9925	11.9	0.02
IPI:IPI00220462.2	|SWISS-PROT:Q9P2E3-2|TREMBL:E7ESE4;Q5JXR5;Q6PJM4|ENSEMBL:ENSP00000360809;ENSP00000379413|VEGA:OTTHUMP00000063234	Tax_Id=9606 Gene_Symbol=ZNFX1 Zinc finger, NFX1-type containing 1	NA	NA	NA	NA	1479	0.9803	2.5	0.02	NA	NA	NA	NA	NA	NA	NA	NA
IPI:IPI00220503.9	|SWISS-PROT:Q13561-2|TREMBL:Q53H88|ENSEMBL:ENSP00000408910|REFSEQ:NP_006391	Tax_Id=9606 Gene_Symbol=DCTN2 Isoform 2 of Dynactin subunit 2	NA	NA	NA	NA	1479	0.9998	8	0.04	1480	0.9999	8	0.04	NA	NA	NA	NA
IPI:IPI00220514.1	|SWISS-PROT:P21359-4	Tax_Id=9606 Gene_Symbol=NF1;LOC731788 Isoform 4 of Neurofibromin	NA	NA	NA	NA	NA	NA	NA	NA	1480	0.9842	1.2	0.02	NA	NA	NA	NA
IPI:IPI00220573.4	|SWISS-PROT:P19105|TREMBL:Q2F834;Q53HL1;Q53X45|ENSEMBL:ENSP00000217652;ENSP00000441231|REFSEQ:NP_006462|H-INV:HIT000041393|VEGA:OTTHUMP00000162243	Tax_Id=9606 Gene_Symbol=MYL12A Myosin regulatory light chain 12A	1478	0.9864	6.4	0.03	NA	NA	NA	NA	1480	0.9894	11.7	0.02	1481	1	46.8	0.08
IPI:IPI00220609.3	|SWISS-PROT:Q96EE3-1|ENSEMBL:ENSP00000382779|REFSEQ:NP_001013455	Tax_Id=9606 Gene_Symbol=SEH1L Isoform B of Nucleoporin SEH1	NA	NA	NA	NA	1479	0.9758	3.9	0.02	1480	1	15.6	0.04	1481	1	8.1	0.03
IPI:IPI00220642.7	|SWISS-PROT:P61981|TREMBL:B3KNB4|ENSEMBL:ENSP00000306330|REFSEQ:NP_036611|H-INV:HIT000039050|VEGA:OTTHUMP00000161136	Tax_Id=9606 Gene_Symbol=YWHAG 14-3-3 protein gamma	1478	0.9991	10.6	0.03	1479	0.9923	6.8	0.02	1480	0.9998	14.7	0.03	1481	0.9995	10.6	0.02
IPI:IPI00220644.8	|SWISS-PROT:P14618-2|TREMBL:B4DRT3;E7EUQ8|ENSEMBL:ENSP00000320171;ENSP00000373745|REFSEQ:NP_872270;NP_872271	Tax_Id=9606 Gene_Symbol=PKM2 Isoform M1 of Pyruvate kinase isozymes M1/M2	NA	NA	NA	NA	1479	1	6	0.06	1480	0.9903	3	0.02	NA	NA	NA	NA
IPI:IPI00220649.1	|SWISS-PROT:Q06609-2	Tax_Id=9606 Gene_Symbol=RAD51 Isoform 2 of DNA repair protein RAD51 homolog 1	NA	NA	NA	NA	1479	0.9855	8.6	0.02	1480	0.9868	8.6	0.02	1481	0.9814	8.6	0.02
IPI:IPI00220683.1	|SWISS-PROT:Q14103-2|ENSEMBL:ENSP00000305860|REFSEQ:NP_112737|VEGA:OTTHUMP00000160800	Tax_Id=9606 Gene_Symbol=HNRNPD Isoform 2 of Heterogeneous nuclear ribonucleoprotein D0	1478	0.9999	11.2	0.07	NA	NA	NA	NA	NA	NA	NA	NA	NA	NA	NA	NA
IPI:IPI00220684.1	|SWISS-PROT:Q14103-3|ENSEMBL:ENSP00000313327|REFSEQ:NP_002129|VEGA:OTTHUMP00000160799	Tax_Id=9606 Gene_Symbol=HNRNPD Isoform 3 of Heterogeneous nuclear ribonucleoprotein D0	1478	0.9999	11.2	0.07	NA	NA	NA	NA	NA	NA	NA	NA	NA	NA	NA	NA
IPI:IPI00220685.1	|SWISS-PROT:Q14103-4|ENSEMBL:ENSP00000307544;ENSP00000426446|REFSEQ:NP_001003810|VEGA:OTTHUMP00000219401	Tax_Id=9606 Gene_Symbol=HNRNPD Isoform 4 of Heterogeneous nuclear ribonucleoprotein D0	1478	0.9999	11.2	0.07	NA	NA	NA	NA	NA	NA	NA	NA	NA	NA	NA	NA
IPI:IPI00220694.3	|SWISS-PROT:Q8NG31-1|ENSEMBL:ENSP00000335463|REFSEQ:NP_733468|H-INV:HIT000072464|VEGA:OTTHUMP00000233260	Tax_Id=9606 Gene_Symbol=CASC5 Isoform 1 of Protein CASC5	NA	NA	NA	NA	1479	0.9908	1.1	0.02	1480	0.9886	1.6	0.02	NA	NA	NA	NA
IPI:IPI00220740.1	|SWISS-PROT:P06748-2|ENSEMBL:ENSP00000341168|REFSEQ:NP_954654|VEGA:OTTHUMP00000161025	Tax_Id=9606 Gene_Symbol=NPM1 Isoform 2 of Nucleophosmin	1478	1	13.2	0.11	1479	1	30.6	0.08	1480	1	30.6	0.11	1481	1	30.6	0.11
IPI:IPI00220834.8	|SWISS-PROT:P13010|TREMBL:Q53T09;Q53TC2|ENSEMBL:ENSP00000375977;ENSP00000375978|REFSEQ:NP_066964|H-INV:HIT000195394|VEGA:OTTHUMP00000164061	Tax_Id=9606 Gene_Symbol=XRCC5 X-ray repair cross-complementing protein 5	1478	1	17.3	0.33	1479	1	20.2	0.26	1480	1	30.2	0.35	1481	1	28.8	0.27
IPI:IPI00220855.3	|SWISS-PROT:Q9BTM1-1|ENSEMBL:ENSP00000373730;ENSP00000438553|REFSEQ:NP_808760|H-INV:HIT000304413|VEGA:OTTHUMP00000239324;OTTHUMP00000239325	Tax_Id=9606 Gene_Symbol=H2AFJ Isoform 1 of Histone H2A.J	NA	NA	NA	NA	1479	0.9759	14.8	0.02	1480	0.9191	5.5	0.02	NA	NA	NA	NA
IPI:IPI00220887.1	|SWISS-PROT:P30566-2|TREMBL:A8K4X6|ENSEMBL:ENSP00000341429|REFSEQ:NP_001116850|VEGA:OTTHUMP00000199173	Tax_Id=9606 Gene_Symbol=ADSL Isoform 2 of Adenylosuccinate lyase	NA	NA	NA	NA	NA	NA	NA	NA	NA	NA	NA	NA	1481	1	8.2	0.03
IPI:IPI00220967.1	|SWISS-PROT:Q9P2E9-2	Tax_Id=9606 Gene_Symbol=RRBP1 Isoform 1 of Ribosome-binding protein 1	1478	1	3.2	0.06	1479	0.9264	1.8	0.02	1480	0.9894	2.3	0.02	1481	0.9501	1.8	0.02
IPI:IPI00221012.7	|SWISS-PROT:Q93008-3|ENSEMBL:ENSP00000316357|REFSEQ:NP_001034679|VEGA:OTTHUMP00000216101	Tax_Id=9606 Gene_Symbol=USP9X Isoform 1 of Probable ubiquitin carboxyl-terminal hydrolase FAF-X	NA	NA	NA	NA	1479	0.9359	1.4	0.02	1480	0.9903	1.5	0.02	1481	1	1.4	0.03
IPI:IPI00221034.9	|SWISS-PROT:Q01201|TREMBL:A8K3H9|ENSEMBL:ENSP00000221452;ENSP00000445542|REFSEQ:NP_006500|H-INV:HIT000040404|VEGA:OTTHUMP00000221312	Tax_Id=9606 Gene_Symbol=RELB Transcription factor RelB	NA	NA	NA	NA	NA	NA	NA	NA	1480	0.9394	2.6	0.02	NA	NA	NA	NA
IPI:IPI00221057.1	|SWISS-PROT:Q9NS23-1|TREMBL:Q17RX7|ENSEMBL:ENSP00000349547|REFSEQ:NP_733832|VEGA:OTTHUMP00000195504	Tax_Id=9606 Gene_Symbol=RASSF1 Isoform D of Ras association domain-containing protein 1	NA	NA	NA	NA	1479	0.9773	5.8	0.02	1480	0.9622	5.8	0.02	NA	NA	NA	NA
IPI:IPI00221088.5	|SWISS-PROT:P46781|TREMBL:A9C4C1;B7Z732|ENSEMBL:ENSP00000302896;ENSP00000375632;ENSP00000375633|REFSEQ:NP_001004|H-INV:HIT000296024|VEGA:OTTHUMP00000069577;OTTHUMP00000069584;OTTHUMP00000069585;OTTHUM	Tax_Id=9606 Gene_Symbol=RPS9 40S ribosomal protein S9	1478	1	27.8	0.19	1479	0.9999	9.8	0.04	1480	0.9999	7.7	0.03	1481	1	11.9	0.05
IPI:IPI00221089.5	|SWISS-PROT:P62277|ENSEMBL:ENSP00000435777|REFSEQ:NP_001008|H-INV:HIT000191446|VEGA:OTTHUMP00000231640	Tax_Id=9606 Gene_Symbol=RPS13 40S ribosomal protein S13	1478	1	23.8	0.14	NA	NA	NA	NA	1480	1	18.9	0.04	1481	1	10.1	0.04
IPI:IPI00221091.9	|SWISS-PROT:P62244|TREMBL:A8K7H3;B2R4W8|ENSEMBL:ENSP00000318646|REFSEQ:NP_001010;NP_001025180|H-INV:HIT000338243|VEGA:OTTHUMP00000162054	Tax_Id=9606 Gene_Symbol=RPS15A 40S ribosomal protein S15a	1478	1	39.2	0.16	1479	0.9878	10.8	0.02	NA	NA	NA	NA	1481	1	40.8	0.06
IPI:IPI00221092.8	|SWISS-PROT:P62249|ENSEMBL:ENSP00000251453|REFSEQ:NP_001011|H-INV:HIT000031865;HIT000033564	Tax_Id=9606 Gene_Symbol=RPS16 40S ribosomal protein S16	1478	1	30.1	0.13	NA	NA	NA	NA	1480	1	28.1	0.07	1481	1	21.2	0.06
IPI:IPI00221093.7	|SWISS-PROT:P08708;P0CW22|ENSEMBL:ENSP00000346045;ENSP00000346046|REFSEQ:NP_001012;NP_001185986|H-INV:HIT000021991|VEGA:OTTHUMP00000190866	Tax_Id=9606 Gene_Symbol=RPS17;RPS17L 40S ribosomal protein S17	1478	0.9982	23	0.04	1479	1	41.5	0.09	1480	1	32.6	0.04	1481	1	42.2	0.08
IPI:IPI00221106.5	|SWISS-PROT:Q13435|ENSEMBL:ENSP00000318861|REFSEQ:NP_006833|H-INV:HIT000219762|VEGA:OTTHUMP00000234152	Tax_Id=9606 Gene_Symbol=SF3B2 Splicing factor 3B subunit 2	1478	0.9864	18.5	0.03	NA	NA	NA	NA	NA	NA	NA	NA	NA	NA	NA	NA
IPI:IPI00221108.5	|SWISS-PROT:P04818|TREMBL:A8K9A5;Q53FB7;Q53Y97|ENSEMBL:ENSP00000315644|REFSEQ:NP_001062|H-INV:HIT000280723|VEGA:OTTHUMP00000162195	Tax_Id=9606 Gene_Symbol=TYMS Thymidylate synthase	NA	NA	NA	NA	NA	NA	NA	NA	1480	1	12.1	0.04	1481	1	12.1	0.03
IPI:IPI00221118.2	|SWISS-PROT:P22570-2|ENSEMBL:ENSP00000293195|REFSEQ:NP_004101	Tax_Id=9606 Gene_Symbol=FDXR Isoform Long of NADPH:adrenodoxin oxidoreductase, mitochondrial	NA	NA	NA	NA	1479	0.9684	2.2	0.02	NA	NA	NA	NA	NA	NA	NA	NA
IPI:IPI00221124.2	|SWISS-PROT:Q14722-2|TREMBL:B3KPZ4;B7Z435|ENSEMBL:ENSP00000305858|REFSEQ:NP_751891|VEGA:OTTHUMP00000213051	Tax_Id=9606 Gene_Symbol=KCNAB1 Isoform KvB1.1 of Voltage-gated potassium channel subunit beta-1	NA	NA	NA	NA	1479	0.9113	2.8	0.02	NA	NA	NA	NA	NA	NA	NA	NA
IPI:IPI00221222.7	|SWISS-PROT:P53999|TREMBL:Q59G24;Q6IBA2|ENSEMBL:ENSP00000265073;ENSP00000422078;ENSP00000422806;ENSP00000426850;ENSP00000427100|REFSEQ:NP_006704|H-INV:HIT000264480|VEGA:OTTHUMP00000161705;OTTHUMP00000	Tax_Id=9606 Gene_Symbol=SUB1 Activated RNA polymerase II transcriptional coactivator p15	1478	1	17.9	0.06	1479	0.9338	10.6	0.02	NA	NA	NA	NA	NA	NA	NA	NA
IPI:IPI00221233.6	|SWISS-PROT:Q9UHQ4|TREMBL:A4D0R4;E9PAJ1|ENSEMBL:ENSP00000005259;ENSP00000368412|REFSEQ:NP_061332|H-INV:HIT000033818|VEGA:OTTHUMP00000206633;OTTHUMP00000214584	Tax_Id=9606 Gene_Symbol=BCAP29 B-cell receptor-associated protein 29	NA	NA	NA	NA	NA	NA	NA	NA	NA	NA	NA	NA	1481	0.9807	10.3	0.02
IPI:IPI00221300.2	|SWISS-PROT:Q14232|ENSEMBL:ENSP00000416250|REFSEQ:NP_001405|H-INV:HIT000337355|VEGA:OTTHUMP00000239201	Tax_Id=9606 Gene_Symbol=EIF2B1 Translation initiation factor eIF-2B subunit alpha	1478	1	14.2	0.09	NA	NA	NA	NA	NA	NA	NA	NA	NA	NA	NA	NA
IPI:IPI00221325.3	|SWISS-PROT:P49792|TREMBL:Q13073|ENSEMBL:ENSP00000283195|REFSEQ:NP_006258|H-INV:HIT000101462|VEGA:OTTHUMP00000161606	Tax_Id=9606 Gene_Symbol=RANBP2 E3 SUMO-protein ligase RanBP2	NA	NA	NA	NA	NA	NA	NA	NA	1480	0.9894	0.5	0.02	1481	1	2	0.06
IPI:IPI00221354.1	|SWISS-PROT:P35637-2|TREMBL:E7EUX0|REFSEQ:NP_001164105	Tax_Id=9606 Gene_Symbol=FUS Isoform Short of RNA-binding protein FUS	NA	NA	NA	NA	1479	1	5.6	0.04	1480	0.9912	5.6	0.02	1481	0.972	5.6	0.02
IPI:IPI00221382.3	|SWISS-PROT:P04035-2|ENSEMBL:ENSP00000340816|REFSEQ:NP_001124468|VEGA:OTTHUMP00000222063	Tax_Id=9606 Gene_Symbol=HMGCR Isoform 2 of 3-hydroxy-3-methylglutaryl-coenzyme A reductase	NA	NA	NA	NA	NA	NA	NA	NA	1480	1	21.8	0.04	1481	1	7.8	0.08
IPI:IPI00232806.4	|SWISS-PROT:O95347-2|TREMBL:Q05BV1;Q2KQ72|ENSEMBL:ENSP00000306152;ENSP00000431534|VEGA:OTTHUMP00000021820	Tax_Id=9606 Gene_Symbol=SMC2 Isoform 2 of Structural maintenance of chromosomes protein 2	NA	NA	NA	NA	NA	NA	NA	NA	1480	0.9868	1.4	0.02	1481	1	4.6	0.06
IPI:IPI00232818.10	|SWISS-PROT:P0C7V8|TREMBL:B2RXH9|REFSEQ:NP_001130005	Tax_Id=9606 Gene_Symbol=DCAF8L2 DDB1- and CUL4-associated factor 8-like protein 2	NA	NA	NA	NA	NA	NA	NA	NA	1480	0.9355	2.5	0.02	NA	NA	NA	NA
IPI:IPI00235354.1	|SWISS-PROT:P61812-1|TREMBL:B2R7T2;B4DSP1|ENSEMBL:ENSP00000355897|REFSEQ:NP_003229|VEGA:OTTHUMP00000037528	Tax_Id=9606 Gene_Symbol=TGFB2 Isoform A of Transforming growth factor beta-2	1478	0.9875	3.9	0.03	NA	NA	NA	NA	NA	NA	NA	NA	NA	NA	NA	NA
IPI:IPI00235412.7	|ENSEMBL:ENSP00000266479	Tax_Id=9606 Gene_Symbol=DNM1L 64 kDa protein	NA	NA	NA	NA	1479	0.9916	3.7	0.04	1480	0.9903	3.7	0.02	1481	0.991	3.7	0.02
IPI:IPI00236901.6	|SWISS-PROT:Q8TEY7-1|ENSEMBL:ENSP00000350009;ENSP00000359829|REFSEQ:NP_055832|VEGA:OTTHUMP00000011330	Tax_Id=9606 Gene_Symbol=USP33 Isoform 1 of Ubiquitin carboxyl-terminal hydrolase 33	NA	NA	NA	NA	1479	0.9848	19.8	0.02	NA	NA	NA	NA	NA	NA	NA	NA
IPI:IPI00237011.5	|SWISS-PROT:Q9Y2H1|ENSEMBL:ENSP00000373684|REFSEQ:NP_055815|H-INV:HIT000000682|VEGA:OTTHUMP00000240676	Tax_Id=9606 Gene_Symbol=STK38L Serine/threonine-protein kinase 38-like	1478	0.9983	13.7	0.07	NA	NA	NA	NA	1480	0.9109	14.3	0.03	NA	NA	NA	NA
IPI:IPI00238262.4	|SWISS-PROT:Q86SJ2|TREMBL:B3KRK1;B3KS95|ENSEMBL:ENSP00000266581;ENSP00000320848;ENSP00000406020;ENSP00000449034|REFSEQ:NP_001137140;NP_862830|H-INV:HIT000335270	Tax_Id=9606 Gene_Symbol=AMIGO2 Amphoterin-induced protein 2	NA	NA	NA	NA	NA	NA	NA	NA	1480	0.9912	5.2	0.02	1481	0.9925	2.9	0.02
IPI:IPI00242630.5	|SWISS-PROT:Q86Y56-1|ENSEMBL:ENSP00000297440|REFSEQ:NP_060272|H-INV:HIT000053097|VEGA:OTTHUMP00000199961	Tax_Id=9606 Gene_Symbol=HEATR2 Isoform 1 of HEAT repeat-containing protein 2	NA	NA	NA	NA	NA	NA	NA	NA	NA	NA	NA	NA	1481	0.977	4.3	0.02
IPI:IPI00242841.2	|SWISS-PROT:Q6PJI9-1|ENSEMBL:ENSP00000262144|REFSEQ:NP_085058|H-INV:HIT000036882	Tax_Id=9606 Gene_Symbol=WDR59 Isoform 1 of WD repeat-containing protein 59	NA	NA	NA	NA	1479	1	16.9	0.24	1480	0.9825	5.2	0.02	1481	0.9522	5.2	0.02
IPI:IPI00244391.3	|SWISS-PROT:P47989|TREMBL:Q585T6;Q9UH91|ENSEMBL:ENSP00000368727|REFSEQ:NP_000370|H-INV:HIT000100448|VEGA:OTTHUMP00000125231	Tax_Id=9606 Gene_Symbol=XDH Xanthine dehydrogenase/oxidase	NA	NA	NA	NA	NA	NA	NA	NA	1480	0.9108	0.5	0.02	NA	NA	NA	NA
IPI:IPI00246058.10	|SWISS-PROT:Q8WUM4|ENSEMBL:ENSP00000307387|REFSEQ:NP_037506|H-INV:HIT000038729|VEGA:OTTHUMP00000161316	Tax_Id=9606 Gene_Symbol=PDCD6IP Programmed cell death 6-interacting protein	NA	NA	NA	NA	1479	0.9885	1.5	0.02	1480	0.9276	1.5	0.02	NA	NA	NA	NA
IPI:IPI00247583.5	|SWISS-PROT:P46778|TREMBL:Q6IAX2|ENSEMBL:ENSP00000346027;ENSP00000351021;ENSP00000370569;ENSP00000370574|REFSEQ:NP_000973|H-INV:HIT000056316|VEGA:OTTHUMP00000018163;OTTHUMP00000018164;OTTHUMP000000181	Tax_Id=9606 Gene_Symbol=RPL21;SNORD102;SNORA27;RPL21P19 60S ribosomal protein L21	1478	1	20.6	0.13	1479	1	17.2	0.09	1480	1	29.9	0.04	1481	1	29.9	0.03
IPI:IPI00247871.2	|SWISS-PROT:O14776-1|ENSEMBL:ENSP00000296702|REFSEQ:NP_006697|H-INV:HIT000062444|VEGA:OTTHUMP00000160091	Tax_Id=9606 Gene_Symbol=TCERG1 Isoform 1 of Transcription elongation regulator 1	1478	0.9677	1	0.03	NA	NA	NA	NA	NA	NA	NA	NA	NA	NA	NA	NA
IPI:IPI00251559.9	|SWISS-PROT:Q5VTR2|TREMBL:A0PJJ6;Q05DC0|ENSEMBL:ENSP00000373772|REFSEQ:NP_062538|H-INV:HIT000339622|VEGA:OTTHUMP00000215919	Tax_Id=9606 Gene_Symbol=RNF20 E3 ubiquitin-protein ligase BRE1A	NA	NA	NA	NA	1479	0.9825	2	0.02	NA	NA	NA	NA	NA	NA	NA	NA
IPI:IPI00255316.5	|SWISS-PROT:P20671|ENSEMBL:ENSP00000341094|REFSEQ:NP_066409|VEGA:OTTHUMP00000016153	Tax_Id=9606 Gene_Symbol=HIST1H2AD Histone H2A type 1-D	NA	NA	NA	NA	1479	0.9759	14.8	0.02	1480	0.9191	5.5	0.02	NA	NA	NA	NA
IPI:IPI00259092.3	|TREMBL:Q96IX6|ENSEMBL:ENSP00000337635|REFSEQ:NP_847894|VEGA:OTTHUMP00000022811	Tax_Id=9606 Gene_Symbol=SPTLC1 serine palmitoyltransferase 1 isoform b	NA	NA	NA	NA	1479	1	24.5	0.04	1480	0.9912	12.6	0.05	1481	1	24.5	0.05
IPI:IPI00260318.3	|TREMBL:O75100|ENSEMBL:ENSP00000243067|REFSEQ:NP_439892	Tax_Id=9606 Gene_Symbol=CDK2 cyclin-dependent kinase 2 isoform 2	1478	0.9602	4.6	0.03	NA	NA	NA	NA	NA	NA	NA	NA	NA	NA	NA	NA
IPI:IPI00260715.5	|SWISS-PROT:P35637-1|TREMBL:Q13344|ENSEMBL:ENSP00000254108|H-INV:HIT000281479|VEGA:OTTHUMP00000163228	Tax_Id=9606 Gene_Symbol=FUS Fus-like protein (Fragment)	NA	NA	NA	NA	1479	1	5.6	0.04	1480	0.9912	5.6	0.02	1481	0.972	5.6	0.02
IPI:IPI00289601.10	|SWISS-PROT:Q92769|TREMBL:B3KUJ5|ENSEMBL:ENSP00000381331;ENSP00000430432|REFSEQ:NP_001518|H-INV:HIT000289517|VEGA:OTTHUMP00000017046	Tax_Id=9606 Gene_Symbol=HDAC2 Histone deacetylase 2	NA	NA	NA	NA	1479	0.9766	18.5	0.02	1480	1	6.3	0.05	1481	0.9899	6.3	0.02
IPI:IPI00289763.2	|SWISS-PROT:Q6IA86-2|ENSEMBL:ENSP00000443800|VEGA:OTTHUMP00000237090	Tax_Id=9606 Gene_Symbol=ELP2 Isoform 2 of Elongator complex protein 2	NA	NA	NA	NA	1479	1	4.5	0.07	1480	1	4.5	0.04	1481	1	6.2	0.05
IPI:IPI00289800.7	|SWISS-PROT:P11413-1|TREMBL:Q0PHS4;Q2Q9B7;Q2Q9H2;Q2VF42|ENSEMBL:ENSP00000291567;ENSP00000377194|REFSEQ:NP_001035810|H-INV:HIT000029531|VEGA:OTTHUMP00000026039	Tax_Id=9606 Gene_Symbol=G6PD Isoform Short of Glucose-6-phosphate 1-dehydrogenase	NA	NA	NA	NA	NA	NA	NA	NA	1480	0.9912	6.2	0.02	1481	1	12.1	0.03
IPI:IPI00289815.2	|SWISS-PROT:Q9Y4E6-2|ENSEMBL:ENSP00000350187;ENSP00000381357|REFSEQ:NP_443066|VEGA:OTTHUMP00000163596	Tax_Id=9606 Gene_Symbol=WDR7 Isoform 2 of WD repeat-containing protein 7	NA	NA	NA	NA	NA	NA	NA	NA	NA	NA	NA	NA	1481	0.9925	2.6	0.02
IPI:IPI00289819.5	|SWISS-PROT:P11717|TREMBL:A0N9R6;A0N9R7;B4DUY7;Q59EZ3|ENSEMBL:ENSP00000349437|REFSEQ:NP_000867|H-INV:HIT000325277|VEGA:OTTHUMP00000017536	Tax_Id=9606 Gene_Symbol=IGF2R Cation-independent mannose-6-phosphate receptor	1478	1	5.5	0.27	NA	NA	NA	NA	NA	NA	NA	NA	NA	NA	NA	NA
IPI:IPI00290071.4	|SWISS-PROT:Q5TAQ9-1|ENSEMBL:ENSP00000318227;ENSP00000357052;ENSP00000357053|REFSEQ:NP_056541|H-INV:HIT000336089|VEGA:OTTHUMP00000029883;OTTHUMP00000029884;OTTHUMP00000029885	Tax_Id=9606 Gene_Symbol=DCAF8 Isoform 1 of DDB1- and CUL4-associated factor 8	NA	NA	NA	NA	NA	NA	NA	NA	1480	1	4.3	0.04	NA	NA	NA	NA
IPI:IPI00290142.5	|SWISS-PROT:P17812|TREMBL:B4DMB5;B4E1E0|ENSEMBL:ENSP00000361699;ENSP00000361704|REFSEQ:NP_001896|H-INV:HIT000321727|VEGA:OTTHUMP00000006322;OTTHUMP00000006323	Tax_Id=9606 Gene_Symbol=CTPS CTP synthase 1	NA	NA	NA	NA	1479	0.9039	3.3	0.02	1480	0.9539	3.3	0.02	1481	1	6.8	0.04
IPI:IPI00290198.3	|SWISS-PROT:Q14116|TREMBL:B0YJ28;Q96KJ8|ENSEMBL:ENSP00000280357;ENSP00000434161|REFSEQ:NP_001553|H-INV:HIT000032980|VEGA:OTTHUMP00000234749;OTTHUMP00000234751	Tax_Id=9606 Gene_Symbol=IL18 Interleukin-18	NA	NA	NA	NA	NA	NA	NA	NA	1480	0.9222	4.2	0.02	1481	1	27	0.05
IPI:IPI00290314.7	|SWISS-PROT:Q96S55-1|ENSEMBL:ENSP00000370150|REFSEQ:NP_064520|VEGA:OTTHUMP00000015944	Tax_Id=9606 Gene_Symbol=WRNIP1 Isoform 1 of ATPase WRNIP1	NA	NA	NA	NA	NA	NA	NA	NA	1480	1	8.6	0.07	1481	0.9925	5	0.02
IPI:IPI00290435.3	|SWISS-PROT:Q99661-1|TREMBL:A8K3S3|ENSEMBL:ENSP00000361298|REFSEQ:NP_006836|H-INV:HIT000036903|VEGA:OTTHUMP00000010066	Tax_Id=9606 Gene_Symbol=KIF2C Isoform 1 of Kinesin-like protein KIF2C	NA	NA	NA	NA	NA	NA	NA	NA	NA	NA	NA	NA	1481	0.9917	1.6	0.02
IPI:IPI00290439.3	|TREMBL:B4DS61|ENSEMBL:ENSP00000391069|VEGA:OTTHUMP00000016276	Tax_Id=9606 Gene_Symbol=SRPK1 cDNA FLJ58405, highly similar to Serine/threonine-protein kinase SRPK1	1478	0.9496	1.8	0.03	NA	NA	NA	NA	NA	NA	NA	NA	1481	1	5.9	0.03
IPI:IPI00290460.3	|SWISS-PROT:O75821|TREMBL:A8K5K5;Q6IAM0|ENSEMBL:ENSP00000253108|REFSEQ:NP_003746|H-INV:HIT000033812	Tax_Id=9606 Gene_Symbol=EIF3G Eukaryotic translation initiation factor 3 subunit G	1478	1	38.4	0.27	NA	NA	NA	NA	NA	NA	NA	NA	1481	0.991	9.8	0.02
IPI:IPI00290461.3	|SWISS-PROT:O75822|ENSEMBL:ENSP00000261868|REFSEQ:NP_003749|H-INV:HIT000031127|VEGA:OTTHUMP00000161809	Tax_Id=9606 Gene_Symbol=EIF3J Eukaryotic translation initiation factor 3 subunit J	1478	1	16.2	0.11	1479	0.9998	9.6	0.04	1480	1	31.1	0.07	1481	1	11.8	0.03
IPI:IPI00290543.5	|SWISS-PROT:Q8TAT6-1|ENSEMBL:ENSP00000331487|REFSEQ:NP_060391|H-INV:HIT000040033	Tax_Id=9606 Gene_Symbol=NPLOC4 Isoform 1 of Nuclear protein localization protein 4 homolog	NA	NA	NA	NA	NA	NA	NA	NA	1480	1	60.4	1.07	1481	1	60.2	0.56
IPI:IPI00290566.1	|SWISS-PROT:P17987|ENSEMBL:ENSP00000317334|REFSEQ:NP_110379|H-INV:HIT000292987|VEGA:OTTHUMP00000017529	Tax_Id=9606 Gene_Symbol=TCP1 T-complex protein 1 subunit alpha	1478	1	44.8	0.6	1479	1	15.1	0.13	1480	1	11.2	0.11	1481	1	20.1	0.17
IPI:IPI00290648.3	|SWISS-PROT:O75150-4|ENSEMBL:ENSP00000350563	Tax_Id=9606 Gene_Symbol=RNF40 Isoform 4 of E3 ubiquitin-protein ligase BRE1B	NA	NA	NA	NA	1479	0.9825	2	0.02	NA	NA	NA	NA	NA	NA	NA	NA
IPI:IPI00290812.2	|SWISS-PROT:Q9UNY4-1|ENSEMBL:ENSP00000358478|REFSEQ:NP_003585|H-INV:HIT000066447|VEGA:OTTHUMP00000013818	Tax_Id=9606 Gene_Symbol=TTF2 Isoform 1 of Transcription termination factor 2	NA	NA	NA	NA	NA	NA	NA	NA	NA	NA	NA	NA	1481	0.9925	2.4	0.02
IPI:IPI00291006.2	|SWISS-PROT:P40926|TREMBL:B3KTM1;Q0QF37;Q6FHZ0;Q75MT9|ENSEMBL:ENSP00000327070|REFSEQ:NP_005909|H-INV:HIT000064126|VEGA:OTTHUMP00000161017	Tax_Id=9606 Gene_Symbol=MDH2 Malate dehydrogenase, mitochondrial	1478	1	25.7	0.17	NA	NA	NA	NA	NA	NA	NA	NA	NA	NA	NA	NA
IPI:IPI00291093.3	|SWISS-PROT:P19388|TREMBL:B4DJ89;E5KT65|ENSEMBL:ENSP00000215587|REFSEQ:NP_002686|H-INV:HIT000031947	Tax_Id=9606 Gene_Symbol=POLR2E DNA-directed RNA polymerases I, II, and III subunit RPABC1	NA	NA	NA	NA	NA	NA	NA	NA	NA	NA	NA	NA	1481	0.9925	8.1	0.02
IPI:IPI00291316.5	|SWISS-PROT:Q92974-1|ENSEMBL:ENSP00000354837|REFSEQ:NP_001155855|H-INV:HIT000038828|VEGA:OTTHUMP00000018854	Tax_Id=9606 Gene_Symbol=ARHGEF2 Isoform 1 of Rho guanine nucleotide exchange factor 2	1478	0.9953	5	0.04	NA	NA	NA	NA	NA	NA	NA	NA	NA	NA	NA	NA
IPI:IPI00291373.2	|SWISS-PROT:P33897|TREMBL:Q6TGM0;Q6TGM1;Q6TGM2|ENSEMBL:ENSP00000218104|REFSEQ:NP_000024|H-INV:HIT000039907|VEGA:OTTHUMP00000025960	Tax_Id=9606 Gene_Symbol=ABCD1 ATP-binding cassette sub-family D member 1	NA	NA	NA	NA	NA	NA	NA	NA	NA	NA	NA	NA	1481	0.9159	6.3	0.02
IPI:IPI00291510.3	|SWISS-PROT:P12268|TREMBL:B7Z1G4|ENSEMBL:ENSP00000321584|REFSEQ:NP_000875|H-INV:HIT000032622|VEGA:OTTHUMP00000210555	Tax_Id=9606 Gene_Symbol=IMPDH2 Inosine-5'-monophosphate dehydrogenase 2	1478	1	16.7	0.2	1479	1	27.2	0.22	1480	1	22.2	0.13	1481	1	16.7	0.1
IPI:IPI00291578.7	|SWISS-PROT:Q14558-1	Tax_Id=9606 Gene_Symbol=PRPSAP1 Isoform 1 of Phosphoribosyl pyrophosphate synthase-associated protein 1	1478	1	30.3	0.26	NA	NA	NA	NA	NA	NA	NA	NA	1481	0.9917	4.2	0.02
IPI:IPI00291646.3	|SWISS-PROT:Q6UB35-1|TREMBL:B2RD24;B7ZM99|ENSEMBL:ENSP00000356290|REFSEQ:NP_056255|H-INV:HIT000253337|VEGA:OTTHUMP00000017418	Tax_Id=9606 Gene_Symbol=MTHFD1L Methylenetetrahydrofolate dehydrogenase (NADP+ dependent) 1-like	1478	1	18.1	0.39	1479	1	26.1	0.36	1480	1	27	0.24	1481	1	16	0.13
IPI:IPI00291764.5	|SWISS-PROT:P0C0S8|TREMBL:A4FTV9|ENSEMBL:ENSP00000330307;ENSP00000349873;ENSP00000351589;ENSP00000352119;ENSP00000352627|REFSEQ:NP_003500;NP_003501;NP_003502;NP_003505;NP_066408|H-INV:HIT000041710;HIT	Tax_Id=9606 Gene_Symbol=HIST1H2AG;HIST1H2AK;HIST1H2AL;HIST1H2AM;HIST1H2AJ;HIST1H2AI Histone H2A type 1	NA	NA	NA	NA	1479	0.9759	14.8	0.02	1480	0.9191	5.5	0.02	NA	NA	NA	NA
IPI:IPI00291783.4	|SWISS-PROT:Q8TEQ6|TREMBL:B7ZLC9;Q58EZ8|ENSEMBL:ENSP00000285873|REFSEQ:NP_056280|H-INV:HIT000387067|VEGA:OTTHUMP00000160692	Tax_Id=9606 Gene_Symbol=GEMIN5 Gem-associated protein 5	NA	NA	NA	NA	NA	NA	NA	NA	NA	NA	NA	NA	1481	1	2.4	0.05
IPI:IPI00291839.2	|SWISS-PROT:Q8TEU7-2|ENSEMBL:ENSP00000311419|REFSEQ:NP_001157861|VEGA:OTTHUMP00000222524	Tax_Id=9606 Gene_Symbol=RAPGEF6 Isoform 2 of Rap guanine nucleotide exchange factor 6	NA	NA	NA	NA	NA	NA	NA	NA	NA	NA	NA	NA	1481	0.9778	0.7	0.02
IPI:IPI00291903.4	|SWISS-PROT:Q9H6R4-3|ENSEMBL:ENSP00000313978|REFSEQ:NP_631981|VEGA:OTTHUMP00000000452	Tax_Id=9606 Gene_Symbol=NOL6 Isoform 3 of Nucleolar protein 6	NA	NA	NA	NA	1479	0.9908	2.3	0.04	1480	0.9825	2.3	0.02	NA	NA	NA	NA
IPI:IPI00291922.2	|SWISS-PROT:P28066|TREMBL:Q5U0A0|ENSEMBL:ENSP00000271308|REFSEQ:NP_002781|H-INV:HIT000279617|VEGA:OTTHUMP00000013792	Tax_Id=9606 Gene_Symbol=PSMA5 Proteasome subunit alpha type-5	1478	1	43.2	0.2	1479	1	27.9	0.05	1480	1	71.4	0.28	1481	1	63.5	0.25
IPI:IPI00291930.7	|SWISS-PROT:Q14677-1|ENSEMBL:ENSP00000388340|REFSEQ:NP_055481|H-INV:HIT000042308|VEGA:OTTHUMP00000224197	Tax_Id=9606 Gene_Symbol=CLINT1 Isoform 1 of Clathrin interactor 1	1478	0.9853	2.2	0.03	1479	0.9923	2.2	0.04	1480	0.9903	2.2	0.03	1481	0.9925	2.2	0.03
IPI:IPI00292000.6	|SWISS-PROT:Q8WWY3-1|TREMBL:F1T0A5|ENSEMBL:ENSP00000324122|REFSEQ:NP_056444|H-INV:HIT000387679|VEGA:OTTHUMP00000068806	Tax_Id=9606 Gene_Symbol=PRPF31 Isoform 1 of U4/U6 small nuclear ribonucleoprotein Prp31	1478	1	27.7	0.34	1479	1	9.1	0.07	1480	1	10.1	0.05	1481	1	9.1	0.03
IPI:IPI00292255.1	|TREMBL:Q9P0E5	Tax_Id=9606 Gene_Symbol=FASTKD3 HSPC091 (Fragment)	1478	1	14.5	0.05	NA	NA	NA	NA	NA	NA	NA	NA	NA	NA	NA	NA
IPI:IPI00292354.8	|SWISS-PROT:Q9P0P0|ENSEMBL:ENSP00000306906|REFSEQ:NP_057578|H-INV:HIT000002015|VEGA:OTTHUMP00000160685	Tax_Id=9606 Gene_Symbol=RNF181 E3 ubiquitin-protein ligase RNF181	NA	NA	NA	NA	NA	NA	NA	NA	1480	0.9999	20.9	0.04	NA	NA	NA	NA
IPI:IPI00292537.3	|SWISS-PROT:P19838-2|TREMBL:A8K5Y5|ENSEMBL:ENSP00000226574|REFSEQ:NP_003989|H-INV:HIT000053675|VEGA:OTTHUMP00000216418	Tax_Id=9606 Gene_Symbol=NFKB1 Isoform 2 of Nuclear factor NF-kappa-B p105 subunit	NA	NA	NA	NA	NA	NA	NA	NA	1480	0.9912	9.7	0.02	1481	0.9925	9.7	0.02
IPI:IPI00292671.1	|SWISS-PROT:O95985-1|TREMBL:A8K4N2|ENSEMBL:ENSP00000349705;ENSP00000381773|REFSEQ:NP_003926|H-INV:HIT000276739|VEGA:OTTHUMP00000198579;OTTHUMP00000198581	Tax_Id=9606 Gene_Symbol=TOP3B Isoform 1 of DNA topoisomerase 3-beta-1	NA	NA	NA	NA	NA	NA	NA	NA	NA	NA	NA	NA	1481	0.991	3.9	0.02
IPI:IPI00292894.5	|SWISS-PROT:Q2NL82|ENSEMBL:ENSP00000301364|REFSEQ:NP_060598|H-INV:HIT000339742	Tax_Id=9606 Gene_Symbol=TSR1 Pre-rRNA-processing protein TSR1 homolog	1478	1	3.2	0.06	NA	NA	NA	NA	NA	NA	NA	NA	NA	NA	NA	NA
IPI:IPI00293260.5	|SWISS-PROT:Q8IXB1-1|TREMBL:B3KNK5;Q8N4C5|ENSEMBL:ENSP00000264065|REFSEQ:NP_061854|H-INV:HIT000010919|VEGA:OTTHUMP00000205317	Tax_Id=9606 Gene_Symbol=DNAJC10 Isoform 1 of DnaJ homolog subfamily C member 10	NA	NA	NA	NA	1479	1	5	0.07	1480	1	3.3	0.04	1481	1	3.2	0.03
IPI:IPI00293276.10	|SWISS-PROT:P14174|TREMBL:A6MUU8|ENSEMBL:ENSP00000215754|REFSEQ:NP_002406|VEGA:OTTHUMP00000198465	Tax_Id=9606 Gene_Symbol=MIF Macrophage migration inhibitory factor	1478	0.9677	7.8	0.03	NA	NA	NA	NA	NA	NA	NA	NA	NA	NA	NA	NA
IPI:IPI00293303.1	|SWISS-PROT:Q99538|TREMBL:A8K669;Q53XC6;Q6I9U9|ENSEMBL:ENSP00000334052;ENSP00000376911|REFSEQ:NP_001008530;NP_005597|H-INV:HIT000266879	Tax_Id=9606 Gene_Symbol=LGMN Legumain	NA	NA	NA	NA	NA	NA	NA	NA	1480	0.9903	3.8	0.02	NA	NA	NA	NA
IPI:IPI00293305.4	|SWISS-PROT:P05556-2|ENSEMBL:ENSP00000417799|VEGA:OTTHUMP00000216571	Tax_Id=9606 Gene_Symbol=ITGB1 Isoform Beta-1B of Integrin beta-1	NA	NA	NA	NA	NA	NA	NA	NA	1480	0.9859	2.8	0.02	NA	NA	NA	NA
IPI:IPI00293464.5	|SWISS-PROT:Q16531|TREMBL:B7Z2A1|ENSEMBL:ENSP00000301764|REFSEQ:NP_001914|H-INV:HIT000053478|VEGA:OTTHUMP00000238316	Tax_Id=9606 Gene_Symbol=DDB1 DNA damage-binding protein 1	1478	1	21.5	0.5	1479	1	25.2	0.41	1480	1	13.9	0.25	1481	1	19.2	0.22
IPI:IPI00293533.4	|SWISS-PROT:P37198|TREMBL:Q8WYU3|ENSEMBL:ENSP00000305503;ENSP00000387991;ENSP00000407331|REFSEQ:NP_001180286;NP_036478;NP_057637;NP_714940;NP_714941	Tax_Id=9606 Gene_Symbol=NUP62 Nuclear pore glycoprotein p62	NA	NA	NA	NA	1479	0.9999	5.9	0.04	NA	NA	NA	NA	1481	1	8.6	0.05
IPI:IPI00293568.2	|SWISS-PROT:Q99666-1|ENSEMBL:ENSP00000016946;ENSP00000330842|REFSEQ:NP_001116835;NP_005045|VEGA:OTTHUMP00000161611;OTTHUMP00000216489	Tax_Id=9606 Gene_Symbol=RGPD5;RGPD6;RGPD8 Isoform 1 of RANBP2-like and GRIP domain-containing protein 5/6	NA	NA	NA	NA	NA	NA	NA	NA	NA	NA	NA	NA	1481	1	2.7	0.04
IPI:IPI00293616.3	|SWISS-PROT:O15523|TREMBL:B4DK29;B4E010|ENSEMBL:ENSP00000336725;ENSP00000353284|REFSEQ:NP_001116137;NP_004651|H-INV:HIT000051257|VEGA:OTTHUMP00000034504;OTTHUMP00000034505	Tax_Id=9606 Gene_Symbol=DDX3Y ATP-dependent RNA helicase DDX3Y	NA	NA	NA	NA	1479	0.9999	5.7	0.04	NA	NA	NA	NA	NA	NA	NA	NA
IPI:IPI00293655.3	|SWISS-PROT:Q92499|TREMBL:A3RJH1;B4DME8;B4DP70;F1T0B3|ENSEMBL:ENSP00000233084;ENSP00000370745|REFSEQ:NP_004930|H-INV:HIT000323104|VEGA:OTTHUMP00000115711	Tax_Id=9606 Gene_Symbol=DDX1 ATP-dependent RNA helicase DDX1	1478	1	11.8	0.2	1479	1	11.9	0.11	1480	1	11.3	0.07	1481	1	11.6	0.08
IPI:IPI00293735.2	|SWISS-PROT:O95163|TREMBL:B3KXE7;B4E3I9;Q4LE38;Q68DI5;Q8N516|ENSEMBL:ENSP00000363779|REFSEQ:NP_003631|H-INV:HIT000329908|VEGA:OTTHUMP00000021869	Tax_Id=9606 Gene_Symbol=IKBKAP Elongator complex protein 1	NA	NA	NA	NA	NA	NA	NA	NA	NA	NA	NA	NA	1481	1	2.6	0.03
IPI:IPI00294008.4	|SWISS-PROT:O95229|ENSEMBL:ENSP00000363055;ENSP00000378801|REFSEQ:NP_008988;NP_127490|H-INV:HIT000274609|VEGA:OTTHUMP00000019628	Tax_Id=9606 Gene_Symbol=ZWINT ZW10 interactor	NA	NA	NA	NA	NA	NA	NA	NA	1480	0.9886	8.9	0.04	1481	1	17.7	0.05
IPI:IPI00294178.2	|SWISS-PROT:P30154-1|ENSEMBL:ENSP00000437193|REFSEQ:NP_002707|VEGA:OTTHUMP00000234119	Tax_Id=9606 Gene_Symbol=PPP2R1B Isoform 1 of Serine/threonine-protein phosphatase 2A 65 kDa regulatory subunit A beta isoform	1478	1	6.9	0.06	NA	NA	NA	NA	1480	0.9997	8	0.03	1481	0.989	11.6	0.03
IPI:IPI00294242.2	|SWISS-PROT:Q92665|ENSEMBL:ENSP00000315397|REFSEQ:NP_005821|H-INV:HIT000289430|VEGA:OTTHUMP00000018305	Tax_Id=9606 Gene_Symbol=MRPS31 28S ribosomal protein S31, mitochondrial	1478	0.9008	3.8	0.03	NA	NA	NA	NA	NA	NA	NA	NA	NA	NA	NA	NA
IPI:IPI00294536.2	|TREMBL:B4DNJ6|ENSEMBL:ENSP00000025399|VEGA:OTTHUMP00000239479	Tax_Id=9606 Gene_Symbol=STRAP cDNA FLJ51909, highly similar to Serine-threonine kinase receptor-associatedprotein	1478	0.9602	10.5	0.03	1479	1	12.6	0.09	1480	1	10.9	0.04	1481	1	16.3	0.06
IPI:IPI00294567.3	|SWISS-PROT:Q9Y3I1-1|TREMBL:A8K7F7|ENSEMBL:ENSP00000266087|REFSEQ:NP_036311|H-INV:HIT000294126|VEGA:OTTHUMP00000064010	Tax_Id=9606 Gene_Symbol=FBXO7 Isoform 1 of F-box only protein 7	NA	NA	NA	NA	NA	NA	NA	NA	NA	NA	NA	NA	1481	1	7.8	0.03
IPI:IPI00294696.4	|TREMBL:Q5TZP9|ENSEMBL:ENSP00000424588|VEGA:OTTHUMP00000221981	Tax_Id=9606 Gene_Symbol=CCNB1 Uncharacterized protein	NA	NA	NA	NA	NA	NA	NA	NA	NA	NA	NA	NA	1481	0.9903	7	0.02
IPI:IPI00294879.1	|SWISS-PROT:P46060|ENSEMBL:ENSP00000348577;ENSP00000385086;ENSP00000385866;ENSP00000401470|REFSEQ:NP_002874|H-INV:HIT000096668|VEGA:OTTHUMP00000198755;OTTHUMP00000198756;OTTHUMP00000198757;OTTHUMP0000	Tax_Id=9606 Gene_Symbol=RANGAP1 Ran GTPase-activating protein 1	NA	NA	NA	NA	NA	NA	NA	NA	1480	1	5.5	0.04	1481	0.9925	7.3	0.02
IPI:IPI00294962.4	|SWISS-PROT:Q96B97-1|TREMBL:Q5JPT6|ENSEMBL:ENSP00000380921|REFSEQ:NP_114098|H-INV:HIT000074593;HIT000254525|VEGA:OTTHUMP00000023022	Tax_Id=9606 Gene_Symbol=SH3KBP1 Isoform 1 of SH3 domain-containing kinase-binding protein 1	NA	NA	NA	NA	1479	0.9569	3	0.02	NA	NA	NA	NA	NA	NA	NA	NA
IPI:IPI00295081.1	|SWISS-PROT:P23258|ENSEMBL:ENSP00000251413|REFSEQ:NP_001061|H-INV:HIT000029781	Tax_Id=9606 Gene_Symbol=TUBG1 Tubulin gamma-1 chain	NA	NA	NA	NA	1479	1	10.4	0.04	1480	1	10.4	0.04	1481	1	11.3	0.03
IPI:IPI00295400.1	|SWISS-PROT:P23381-1|ENSEMBL:ENSP00000347495;ENSP00000376620;ENSP00000451460|REFSEQ:NP_004175;NP_776049|H-INV:HIT000306035	Tax_Id=9606 Gene_Symbol=WARS Isoform 1 of Tryptophanyl-tRNA synthetase, cytoplasmic	1478	0.9875	7.1	0.06	NA	NA	NA	NA	NA	NA	NA	NA	1481	0.9888	3.3	0.02
IPI:IPI00295427.5	|SWISS-PROT:Q9NYK5-1|ENSEMBL:ENSP00000284967|REFSEQ:NP_059142|H-INV:HIT000338849|VEGA:OTTHUMP00000095990	Tax_Id=9606 Gene_Symbol=MRPL39 Isoform 1 of 39S ribosomal protein L39, mitochondrial	1478	1	13	0.11	NA	NA	NA	NA	NA	NA	NA	NA	NA	NA	NA	NA
IPI:IPI00295497.2	|SWISS-PROT:P29372-1|TREMBL:Q1W6H1|ENSEMBL:ENSP00000219431|REFSEQ:NP_002425|H-INV:HIT000278019|VEGA:OTTHUMP00000045554	Tax_Id=9606 Gene_Symbol=MPG Isoform 1 of DNA-3-methyladenine glycosylase	NA	NA	NA	NA	1479	0.9923	11	0.02	NA	NA	NA	NA	NA	NA	NA	NA
IPI:IPI00295738.1	|SWISS-PROT:O43318-1|TREMBL:Q5U0C9;Q5U0D0|ENSEMBL:ENSP00000358335|REFSEQ:NP_663304|H-INV:HIT000058178|VEGA:OTTHUMP00000016871	Tax_Id=9606 Gene_Symbol=MAP3K7 Isoform 1B of Mitogen-activated protein kinase kinase kinase 7	1478	1	8.1	0.06	NA	NA	NA	NA	NA	NA	NA	NA	NA	NA	NA	NA
IPI:IPI00295741.4	|SWISS-PROT:P07858|TREMBL:A8K2H4;Q6LAF9|ENSEMBL:ENSP00000342070;ENSP00000345672;ENSP00000409917;ENSP00000415889;ENSP00000432244;ENSP00000433215;ENSP00000434217;ENSP00000435105|REFSEQ:NP_001899;NP_6800	Tax_Id=9606 Gene_Symbol=CTSB Cathepsin B	NA	NA	NA	NA	NA	NA	NA	NA	NA	NA	NA	NA	1481	0.9925	5.7	0.02
IPI:IPI00295772.5	|SWISS-PROT:Q16850-1|TREMBL:B3KRC6;Q05D40|ENSEMBL:ENSP00000003100|REFSEQ:NP_000777|H-INV:HIT000218719|VEGA:OTTHUMP00000161775	Tax_Id=9606 Gene_Symbol=CYP51A1 lanosterol 14-alpha demethylase isoform 1	NA	NA	NA	NA	NA	NA	NA	NA	1480	1	7.6	0.04	1481	1	19.4	0.1
IPI:IPI00295851.4	|SWISS-PROT:P53618|ENSEMBL:ENSP00000249923;ENSP00000397873|REFSEQ:NP_001137533;NP_001137534;NP_057535|H-INV:HIT000048717|VEGA:OTTHUMP00000231098;OTTHUMP00000231099	Tax_Id=9606 Gene_Symbol=COPB1 Coatomer subunit beta	NA	NA	NA	NA	NA	NA	NA	NA	NA	NA	NA	NA	1481	1	4	0.03
IPI:IPI00295857.7	|SWISS-PROT:P53621-1|ENSEMBL:ENSP00000241704|REFSEQ:NP_004362|H-INV:HIT000218731|VEGA:OTTHUMP00000031847	Tax_Id=9606 Gene_Symbol=COPA Isoform 1 of Coatomer subunit alpha	NA	NA	NA	NA	NA	NA	NA	NA	1480	1	3.5	0.07	1481	1	7.4	0.08
IPI:IPI00295940.4	|SWISS-PROT:Q9UH99|TREMBL:B4E2A6;Q2T9F7|ENSEMBL:ENSP00000216064;ENSP00000383992;ENSP00000385740|REFSEQ:NP_001186509;NP_056189|H-INV:HIT000000393|VEGA:OTTHUMP00000198989;OTTHUMP00000199094	Tax_Id=9606 Gene_Symbol=SUN2 cDNA FLJ55508, highly similar to Sad1/unc-84-like protein 2	NA	NA	NA	NA	NA	NA	NA	NA	1480	0.9834	2.7	0.02	1481	0.9814	8.4	0.02
IPI:IPI00296039.7	|SWISS-PROT:P09493-4	Tax_Id=9606 Gene_Symbol=TPM1 Isoform 4 of Tropomyosin alpha-1 chain	NA	NA	NA	NA	1479	0.9661	11.5	0.03	NA	NA	NA	NA	NA	NA	NA	NA
IPI:IPI00296099.6	|SWISS-PROT:P07996|TREMBL:A0PJG0;B4E3J7;Q59E99;Q7KYY3|ENSEMBL:ENSP00000260356|REFSEQ:NP_003237|H-INV:HIT000321462|VEGA:OTTHUMP00000165029	Tax_Id=9606 Gene_Symbol=THBS1 Thrombospondin-1	1478	1	8.7	0.2	NA	NA	NA	NA	NA	NA	NA	NA	NA	NA	NA	NA
IPI:IPI00296337.2	|SWISS-PROT:P78527-1|TREMBL:F5GX40|ENSEMBL:ENSP00000313420;ENSP00000441157|REFSEQ:NP_008835|H-INV:HIT000220021|VEGA:OTTHUMP00000237535	Tax_Id=9606 Gene_Symbol=PRKDC Isoform 1 of DNA-dependent protein kinase catalytic subunit	1478	1	2.1	0.2	1479	1	4.2	0.25	1480	1	12.9	0.67	1481	1	16	0.83
IPI:IPI00296374.3	|SWISS-PROT:O95159|ENSEMBL:ENSP00000294258|REFSEQ:NP_006773|H-INV:HIT000063023|VEGA:OTTHUMP00000230383	Tax_Id=9606 Gene_Symbol=ZFPL1 Zinc finger protein-like 1	NA	NA	NA	NA	1479	1	30.6	0.29	1480	1	24.2	0.16	1481	1	24.2	0.14
IPI:IPI00296635.5	|SWISS-PROT:Q04446|TREMBL:B4DUF1|ENSEMBL:ENSP00000410833|REFSEQ:NP_000149|H-INV:HIT000329666|VEGA:OTTHUMP00000213788	Tax_Id=9606 Gene_Symbol=GBE1 1,4-alpha-glucan-branching enzyme	NA	NA	NA	NA	NA	NA	NA	NA	NA	NA	NA	NA	1481	0.9419	2.1	0.02
IPI:IPI00296789.2	|SWISS-PROT:Q9UK99-1|TREMBL:Q59GS0|ENSEMBL:ENSP00000265651|REFSEQ:NP_036307|H-INV:HIT000052989|VEGA:OTTHUMP00000232318	Tax_Id=9606 Gene_Symbol=FBXO3 Isoform 1 of F-box only protein 3	NA	NA	NA	NA	1479	0.9999	6.6	0.04	1480	1	8.5	0.05	1481	0.9925	4.7	0.03
IPI:IPI00296893.4	|TREMBL:A8KAI6;E9PCX0|ENSEMBL:ENSP00000391202|VEGA:OTTHUMP00000237086	Tax_Id=9606 Gene_Symbol=ELP2 cDNA FLJ77396, highly similar to Homo sapiens signal transducer and activator of transcription 3 interacting protein 1, mRNA	NA	NA	NA	NA	1479	1	4.5	0.07	1480	1	4.5	0.04	1481	1	6.2	0.05
IPI:IPI00296992.7	|SWISS-PROT:P30530-1|ENSEMBL:ENSP00000301178|REFSEQ:NP_068713|H-INV:HIT000041455	Tax_Id=9606 Gene_Symbol=AXL Isoform Long of Tyrosine-protein kinase receptor UFO	NA	NA	NA	NA	NA	NA	NA	NA	1480	1	2.9	0.07	1481	1	15.6	0.15
IPI:IPI00297045.5	|SWISS-PROT:Q9UL63-1|ENSEMBL:ENSP00000323527|REFSEQ:NP_037387|H-INV:HIT000262793|VEGA:OTTHUMP00000206857	Tax_Id=9606 Gene_Symbol=MKLN1 Isoform 1 of Muskelin	1478	1	4.4	0.06	1479	1	8.1	0.11	1480	1	22.3	0.19	1481	1	22.3	0.19
IPI:IPI00297084.7	|SWISS-PROT:P39656|TREMBL:B4DLI2|ENSEMBL:ENSP00000364188|REFSEQ:NP_005207|H-INV:HIT000031020|VEGA:OTTHUMP00000002882	Tax_Id=9606 Gene_Symbol=DDOST Dolichyl-diphosphooligosaccharide--protein glycosyltransferase 48 kDa subunit	NA	NA	NA	NA	1479	1	9.8	0.04	1480	1	16.7	0.05	1481	1	9.8	0.04
IPI:IPI00297113.1	|SWISS-PROT:Q13049|ENSEMBL:ENSP00000363095;ENSP00000408292|REFSEQ:NP_001093149;NP_036342|H-INV:HIT000031472|VEGA:OTTHUMP00000022763	Tax_Id=9606 Gene_Symbol=TRIM32 E3 ubiquitin-protein ligase TRIM32	NA	NA	NA	NA	NA	NA	NA	NA	NA	NA	NA	NA	1481	1	7.8	0.06
IPI:IPI00297162.5	|SWISS-PROT:Q8N5Z5-1|ENSEMBL:ENSP00000385096|VEGA:OTTHUMP00000197757	Tax_Id=9606 Gene_Symbol=KCTD17 Isoform 1 of BTB/POZ domain-containing protein KCTD17	1478	0.9753	5.6	0.03	NA	NA	NA	NA	NA	NA	NA	NA	NA	NA	NA	NA
IPI:IPI00297241.4	|SWISS-PROT:O60287|ENSEMBL:ENSP00000372199|REFSEQ:NP_055640|H-INV:HIT000074631|VEGA:OTTHUMP00000067386	Tax_Id=9606 Gene_Symbol=URB1 Nucleolar pre-ribosomal-associated protein 1	NA	NA	NA	NA	NA	NA	NA	NA	1480	1	1.9	0.06	1481	1	2.4	0.08
IPI:IPI00297261.3	|SWISS-PROT:P18031|TREMBL:A8K3M3|ENSEMBL:ENSP00000360683|REFSEQ:NP_002818|H-INV:HIT000037246|VEGA:OTTHUMP00000031266	Tax_Id=9606 Gene_Symbol=PTPN1 Tyrosine-protein phosphatase non-receptor type 1	NA	NA	NA	NA	1479	0.967	2.5	0.02	NA	NA	NA	NA	NA	NA	NA	NA
IPI:IPI00297477.3	|SWISS-PROT:P09661|TREMBL:Q53G21;Q53G61|ENSEMBL:ENSP00000254193|REFSEQ:NP_003081|H-INV:HIT000039644|VEGA:OTTHUMP00000194836	Tax_Id=9606 Gene_Symbol=SNRPA1 U2 small nuclear ribonucleoprotein A'	1478	1	16.9	0.08	NA	NA	NA	NA	NA	NA	NA	NA	NA	NA	NA	NA
IPI:IPI00297492.2	|SWISS-PROT:P46977|TREMBL:B4DJ24|ENSEMBL:ENSP00000376472;ENSP00000436962|REFSEQ:NP_689926|H-INV:HIT000039052|VEGA:OTTHUMP00000231293;OTTHUMP00000231294	Tax_Id=9606 Gene_Symbol=STT3A Dolichyl-diphosphooligosaccharide--protein glycosyltransferase subunit STT3A	NA	NA	NA	NA	NA	NA	NA	NA	1480	0.9886	1.1	0.02	NA	NA	NA	NA
IPI:IPI00297646.5	|SWISS-PROT:P02452|TREMBL:D3DTX7;Q14042;Q6LAN8;Q9UMA6|ENSEMBL:ENSP00000225964|REFSEQ:NP_000079|H-INV:HIT000329532|VEGA:OTTHUMP00000192905	Tax_Id=9606 Gene_Symbol=COL1A1 Collagen alpha-1(I) chain	1478	0.9864	1	0.03	NA	NA	NA	NA	NA	NA	NA	NA	NA	NA	NA	NA
IPI:IPI00297779.7	|SWISS-PROT:P78371|TREMBL:A8K402;B5BTY7;B7Z243;B7Z7K4|ENSEMBL:ENSP00000299300|REFSEQ:NP_006422|H-INV:HIT000062801	Tax_Id=9606 Gene_Symbol=CCT2 T-complex protein 1 subunit beta	1478	1	43	0.6	1479	1	26.4	0.15	1480	1	24.3	0.15	NA	NA	NA	NA
IPI:IPI00297926.2	|TREMBL:E7ERR0;Q8N7S8|ENSEMBL:ENSP00000331562	Tax_Id=9606 Gene_Symbol=KLHDC3 Uncharacterized protein	NA	NA	NA	NA	1479	1	22.9	0.11	NA	NA	NA	NA	1481	1	8.7	0.03
IPI:IPI00297982.7	|SWISS-PROT:P41091|TREMBL:A8K2Y2;B2R5N2;Q53HK3|ENSEMBL:ENSP00000253039|REFSEQ:NP_001406|H-INV:HIT000038713|VEGA:OTTHUMP00000023076	Tax_Id=9606 Gene_Symbol=EIF2S3 Eukaryotic translation initiation factor 2 subunit 3	1478	1	13.1	0.14	NA	NA	NA	NA	NA	NA	NA	NA	1481	0.9925	3	0.02
IPI:IPI00298520.4	|TREMBL:B0YIW6;Q6MZV5|ENSEMBL:ENSP00000352385|VEGA:OTTHUMP00000232678	Tax_Id=9606 Gene_Symbol=ARCN1 Uncharacterized protein	NA	NA	NA	NA	NA	NA	NA	NA	NA	NA	NA	NA	1481	0.9814	5.8	0.02
IPI:IPI00298788.4	|SWISS-PROT:Q12906-1|ENSEMBL:ENSP00000315205|REFSEQ:NP_036350	Tax_Id=9606 Gene_Symbol=ILF3 Isoform 1 of Interleukin enhancer-binding factor 3	1478	1	9.1	0.14	NA	NA	NA	NA	NA	NA	NA	NA	NA	NA	NA	NA
IPI:IPI00298789.2	|SWISS-PROT:Q12906-2|ENSEMBL:ENSP00000250241|REFSEQ:NP_004507	Tax_Id=9606 Gene_Symbol=ILF3 Isoform 2 of Interleukin enhancer-binding factor 3	1478	1	9.1	0.14	NA	NA	NA	NA	NA	NA	NA	NA	NA	NA	NA	NA
IPI:IPI00298961.3	|SWISS-PROT:O14980|TREMBL:B3KWD0;B4DR01;B7ZB16|ENSEMBL:ENSP00000384863;ENSP00000385559;ENSP00000385942|REFSEQ:NP_003391|H-INV:HIT000051075|VEGA:OTTHUMP00000201470;OTTHUMP00000201494;OTTHUMP00000201496	Tax_Id=9606 Gene_Symbol=XPO1 Exportin-1	NA	NA	NA	NA	1479	1	4.9	0.07	1480	1	36.2	0.04	1481	1	4.3	0.05
IPI:IPI00298994.6	|SWISS-PROT:Q9Y490|ENSEMBL:ENSP00000316029|REFSEQ:NP_006280|H-INV:HIT000000744|VEGA:OTTHUMP00000021350	Tax_Id=9606 Gene_Symbol=TLN1 Talin-1	NA	NA	NA	NA	1479	0.9736	0.9	0.02	NA	NA	NA	NA	NA	NA	NA	NA
IPI:IPI00299000.5	|SWISS-PROT:Q9UQ80|TREMBL:A8K6Y1;Q6PIN5|ENSEMBL:ENSP00000302886|REFSEQ:NP_006182|H-INV:HIT000270284	Tax_Id=9606 Gene_Symbol=PA2G4 Proliferation-associated protein 2G4	1478	1	36.7	0.33	1479	1	36.2	0.09	1480	1	32.7	0.18	1481	1	37.2	0.15
IPI:IPI00299033.1	|SWISS-PROT:O00505|TREMBL:E9PCN9;Q53F09;Q8IYQ9|ENSEMBL:ENSP00000261667|REFSEQ:NP_002258|H-INV:HIT000037964|VEGA:OTTHUMP00000018426	Tax_Id=9606 Gene_Symbol=KPNA3 Importin subunit alpha-3	NA	NA	NA	NA	NA	NA	NA	NA	NA	NA	NA	NA	1481	0.962	1.9	0.02
IPI:IPI00299084.1	|SWISS-PROT:P57088|TREMBL:A6QKW0|ENSEMBL:ENSP00000422473;ENSP00000427006;ENSP00000441455|REFSEQ:NP_060596|H-INV:HIT000019045|VEGA:OTTHUMP00000125225;OTTHUMP00000218397	Tax_Id=9606 Gene_Symbol=TMEM33 Transmembrane protein 33	NA	NA	NA	NA	1479	1	17	0.09	1480	1	15.8	0.07	1481	1	23.9	0.08
IPI:IPI00299085.3	|SWISS-PROT:O60732|ENSEMBL:ENSP00000285879|REFSEQ:NP_005453|H-INV:HIT000064692|VEGA:OTTHUMP00000024183	Tax_Id=9606 Gene_Symbol=MAGEC1 Melanoma-associated antigen C1	NA	NA	NA	NA	1479	1	3.2	0.05	1480	1	5.6	0.11	1481	1	5.6	0.11
IPI:IPI00299147.8	|SWISS-PROT:P55854|ENSEMBL:ENSP00000330343|REFSEQ:NP_008867|H-INV:HIT000288200|VEGA:OTTHUMP00000115275	Tax_Id=9606 Gene_Symbol=SUMO3 Small ubiquitin-related modifier 3	1478	0.9775	16.9	0.03	NA	NA	NA	NA	1480	0.9871	12.6	0.02	1481	0.9888	16.9	0.02
IPI:IPI00299149.2	|SWISS-PROT:P61956|ENSEMBL:ENSP00000391266|H-INV:HIT000280931|VEGA:OTTHUMP00000023877	Tax_Id=9606 Gene_Symbol=LOC728825;SUMO2 Small ubiquitin-related modifier 2	1478	0.9775	16.9	0.03	NA	NA	NA	NA	NA	NA	NA	NA	1481	0.9888	16.9	0.02
IPI:IPI00299155.5	|SWISS-PROT:P25789|TREMBL:B2RDG0;Q7Z474|ENSEMBL:ENSP00000044462|REFSEQ:NP_001096137;NP_002780|H-INV:HIT000032410|VEGA:OTTHUMP00000185020	Tax_Id=9606 Gene_Symbol=PSMA4 Proteasome subunit alpha type-4	1478	1	15.7	0.17	1479	1	37.2	0.13	1480	1	51	0.2	1481	1	49.8	0.21
IPI:IPI00299182.1	|SWISS-PROT:Q13608|TREMBL:Q5T8W1|ENSEMBL:ENSP00000303511|REFSEQ:NP_000278|H-INV:HIT000093103|VEGA:OTTHUMP00000016413	Tax_Id=9606 Gene_Symbol=PEX6 Peroxisome assembly factor 2	NA	NA	NA	NA	1479	0.9584	1.9	0.02	1480	0.9835	3.9	0.03	NA	NA	NA	NA
IPI:IPI00299254.4	|SWISS-PROT:O60841|TREMBL:A0JLR8;B3KM86;D3DVI5;Q05CQ1;Q8N5A0|ENSEMBL:ENSP00000289371|REFSEQ:NP_056988|H-INV:HIT000000466|VEGA:OTTHUMP00000203504	Tax_Id=9606 Gene_Symbol=EIF5B Eukaryotic translation initiation factor 5B	1478	1	6.4	0.14	NA	NA	NA	NA	NA	NA	NA	NA	1481	0.9999	3	0.03
IPI:IPI00299313.2	|SWISS-PROT:Q9Y5K5-1|TREMBL:B2RB07|ENSEMBL:ENSP00000356425|REFSEQ:NP_057068|VEGA:OTTHUMP00000033565	Tax_Id=9606 Gene_Symbol=UCHL5 Isoform 1 of Ubiquitin carboxyl-terminal hydrolase isozyme L5	NA	NA	NA	NA	NA	NA	NA	NA	1480	1	8.2	0.04	1481	1	12	0.05
IPI:IPI00299468.3	|SWISS-PROT:O00767|TREMBL:Q59GX7|ENSEMBL:ENSP00000359380|REFSEQ:NP_005054|H-INV:HIT000059048|VEGA:OTTHUMP00000020279	Tax_Id=9606 Gene_Symbol=SCD Acyl-CoA desaturase	NA	NA	NA	NA	NA	NA	NA	NA	1480	0.9458	5.4	0.02	NA	NA	NA	NA
IPI:IPI00299506.9	|SWISS-PROT:Q06210-2|ENSEMBL:ENSP00000354347|REFSEQ:NP_002047|H-INV:HIT000052955|VEGA:OTTHUMP00000202179	Tax_Id=9606 Gene_Symbol=GFPT1 Isoform 2 of Glucosamine--fructose-6-phosphate aminotransferase [isomerizing] 1	NA	NA	NA	NA	1479	1	4.6	0.04	1480	1	6.6	0.05	NA	NA	NA	NA
IPI:IPI00299507.6	|SWISS-PROT:Q15003|TREMBL:A8K4T8|ENSEMBL:ENSP00000240423|REFSEQ:NP_056156|H-INV:HIT000042233|VEGA:OTTHUMP00000161008	Tax_Id=9606 Gene_Symbol=NCAPH Condensin complex subunit 2	NA	NA	NA	NA	NA	NA	NA	NA	1480	0.9894	1.7	0.02	1481	1	17	0.14
IPI:IPI00299512.4	|SWISS-PROT:P21359-1|ENSEMBL:ENSP00000351015|REFSEQ:NP_001035957|H-INV:HIT000196759|VEGA:OTTHUMP00000163771	Tax_Id=9606 Gene_Symbol=NF1;LOC731788 Isoform 2 of Neurofibromin	NA	NA	NA	NA	NA	NA	NA	NA	1480	0.9842	1.2	0.02	NA	NA	NA	NA
IPI:IPI00299524.2	|SWISS-PROT:Q15021|TREMBL:B3KMS0;B3KY03;B4E0B7|ENSEMBL:ENSP00000325017|REFSEQ:NP_055680|H-INV:HIT000040480|VEGA:OTTHUMP00000238893	Tax_Id=9606 Gene_Symbol=NCAPD2 Condensin complex subunit 1	NA	NA	NA	NA	1479	0.9908	1.5	0.02	1480	1	13.1	0.25	1481	1	21.3	0.32
IPI:IPI00299571.5	|SWISS-PROT:Q15084-2|ENSEMBL:ENSP00000385385|VEGA:OTTHUMP00000200409	Tax_Id=9606 Gene_Symbol=PDIA6 Isoform 2 of Protein disulfide-isomerase A6	1478	1	6.9	0.05	1479	0.9795	3.2	0.02	NA	NA	NA	NA	NA	NA	NA	NA
IPI:IPI00299573.12	|SWISS-PROT:P62424|TREMBL:Q5T8U4|ENSEMBL:ENSP00000361076|REFSEQ:NP_000963|H-INV:HIT000050841|VEGA:OTTHUMP00000022469	Tax_Id=9606 Gene_Symbol=RPL7A;SNORD24 60S ribosomal protein L7a	1478	1	27.4	0.25	1479	1	24.4	0.15	1480	1	20.3	0.09	1481	1	24.1	0.08
IPI:IPI00299608.3	|SWISS-PROT:Q99460-1|TREMBL:B2R6D0;Q05BX4;Q05CW6|ENSEMBL:ENSP00000309474|REFSEQ:NP_002798|H-INV:HIT000335021|VEGA:OTTHUMP00000164295	Tax_Id=9606 Gene_Symbol=PSMD1 Isoform 1 of 26S proteasome non-ATPase regulatory subunit 1	1478	1	32.6	0.65	1479	1	24.4	0.25	1480	1	52	0.75	1481	1	58.7	0.79
IPI:IPI00299904.3	|SWISS-PROT:P33993-1|TREMBL:B2RBA6;C6EMX8|ENSEMBL:ENSP00000307288|REFSEQ:NP_005907|VEGA:OTTHUMP00000206385	Tax_Id=9606 Gene_Symbol=MCM7 Isoform 1 of DNA replication licensing factor MCM7	NA	NA	NA	NA	1479	0.967	2.4	0.02	1480	1	16.6	0.11	1481	0.9998	19.3	0.09
IPI:IPI00300074.4	|SWISS-PROT:Q9NSD9|TREMBL:A8K666;B4DFM0;B7ZB32;Q9BR63|ENSEMBL:ENSP00000281828|REFSEQ:NP_005678|H-INV:HIT000063688|VEGA:OTTHUMP00000164205	Tax_Id=9606 Gene_Symbol=FARSB Phenylalanyl-tRNA synthetase beta chain	1478	1	7.1	0.11	NA	NA	NA	NA	1480	1	4.8	0.05	1481	1	4.5	0.03
IPI:IPI00300186.6	|SWISS-PROT:Q53R41-1|ENSEMBL:ENSP00000400513|REFSEQ:NP_078898|H-INV:HIT000015082|VEGA:OTTHUMP00000207008	Tax_Id=9606 Gene_Symbol=FASTKD1 Isoform 1 of FAST kinase domain-containing protein 1	1478	1	8	0.13	NA	NA	NA	NA	NA	NA	NA	NA	NA	NA	NA	NA
IPI:IPI00300341.5	|SWISS-PROT:Q15369|ENSEMBL:ENSP00000284811;ENSP00000428074;ENSP00000428171;ENSP00000428334;ENSP00000429596;ENSP00000429906|REFSEQ:NP_001191786;NP_001191787;NP_001191788;NP_001191789;NP_001191790;NP_00	Tax_Id=9606 Gene_Symbol=TCEB1 Transcription elongation factor B polypeptide 1	NA	NA	NA	NA	1479	1	60.7	0.17	1480	1	60.7	0.09	1481	1	61.8	0.09
IPI:IPI00300371.5	|SWISS-PROT:Q15393-1|TREMBL:A8K6V3;B3KM77;B3KQH1|ENSEMBL:ENSP00000305790|REFSEQ:NP_036558|H-INV:HIT000243874|VEGA:OTTHUMP00000174907	Tax_Id=9606 Gene_Symbol=SF3B3 Isoform 1 of Splicing factor 3B subunit 3	1478	1	3.9	0.08	1479	0.9997	2.4	0.04	NA	NA	NA	NA	1481	1	4.9	0.08
IPI:IPI00300386.7	|SWISS-PROT:Q13098-6|TREMBL:C9JFE4|ENSEMBL:ENSP00000313569	Tax_Id=9606 Gene_Symbol=GPS1 Uncharacterized protein	NA	NA	NA	NA	NA	NA	NA	NA	NA	NA	NA	NA	1481	0.9917	3.3	0.02
IPI:IPI00301082.1	|SWISS-PROT:P43355|TREMBL:A8IF97;Q8WX99|ENSEMBL:ENSP00000349085|REFSEQ:NP_004979|H-INV:HIT000038045|VEGA:OTTHUMP00000025911	Tax_Id=9606 Gene_Symbol=MAGEA1 Melanoma-associated antigen 1	NA	NA	NA	NA	NA	NA	NA	NA	1480	1	6.5	0.06	1481	1	6.5	0.03
IPI:IPI00301104.2	|SWISS-PROT:P43363|TREMBL:B2RAE8|ENSEMBL:ENSP00000244096;ENSP00000359347|REFSEQ:NP_001011543;NP_066386|H-INV:HIT000031707|VEGA:OTTHUMP00000025894	Tax_Id=9606 Gene_Symbol=MAGEA10 Melanoma-associated antigen 10	NA	NA	NA	NA	NA	NA	NA	NA	1480	0.9886	7	0.02	1481	0.9829	7	0.02
IPI:IPI00301202.9	|SWISS-PROT:Q9H0U3|TREMBL:A8MUP5;B4DH58;Q5JTA8|ENSEMBL:ENSP00000354649|REFSEQ:NP_115497|H-INV:HIT000260144|VEGA:OTTHUMP00000023589	Tax_Id=9606 Gene_Symbol=MAGT1 magnesium transporter protein 1	NA	NA	NA	NA	NA	NA	NA	NA	1480	0.9531	4.6	0.03	1481	0.9903	4.6	0.02
IPI:IPI00301263.2	|SWISS-PROT:P27708|TREMBL:Q53SY7|ENSEMBL:ENSP00000264705|REFSEQ:NP_004332|H-INV:HIT000261917|VEGA:OTTHUMP00000122585	Tax_Id=9606 Gene_Symbol=CAD CAD protein	NA	NA	NA	NA	1479	1	8.9	0.22	1480	1	13.9	0.32	1481	1	19.3	0.39
IPI:IPI00301280.2	|SWISS-PROT:Q9BTV4|ENSEMBL:ENSP00000303992|REFSEQ:NP_077310|H-INV:HIT000252669|VEGA:OTTHUMP00000160233	Tax_Id=9606 Gene_Symbol=TMEM43 Transmembrane protein 43	NA	NA	NA	NA	1479	1	9.5	0.06	1480	0.9851	7	0.02	1481	1	18.8	0.06
IPI:IPI00301283.1	|SWISS-PROT:Q9UKB1-3|ENSEMBL:ENSP00000296933|REFSEQ:NP_387448|H-INV:HIT000040144|VEGA:OTTHUMP00000223451	Tax_Id=9606 Gene_Symbol=FBXW11 Isoform B of F-box/WD repeat-containing protein 11	NA	NA	NA	NA	1479	1	23	0.2	1480	1	37.8	0.22	1481	1	29.3	0.17
IPI:IPI00301311.1	|SWISS-PROT:Q01105-2|TREMBL:B2RCX0|ENSEMBL:ENSP00000318012|REFSEQ:NP_003002|VEGA:OTTHUMP00000022286	Tax_Id=9606 Gene_Symbol=SET Isoform 2 of Protein SET	1478	1	13.9	0.08	1479	1	17.3	0.04	1480	1	17.3	0.04	1481	1	17.3	0.03
IPI:IPI00301364.3	|SWISS-PROT:P63208-1|ENSEMBL:ENSP00000231487;ENSP00000429686;ENSP00000429961|REFSEQ:NP_733779|H-INV:HIT000327307|VEGA:OTTHUMP00000159379;OTTHUMP00000228276;OTTHUMP00000228278	Tax_Id=9606 Gene_Symbol=SKP1 Isoform 1 of S-phase kinase-associated protein 1	1478	1	15.3	0.09	1479	1	60.7	0.22	1480	1	62	0.26	1481	1	61.3	0.19
IPI:IPI00301432.3	|SWISS-PROT:Q9Y3C4-1|TREMBL:A8K4V6|ENSEMBL:ENSP00000272424|REFSEQ:NP_057142|H-INV:HIT000071692|VEGA:OTTHUMP00000160247	Tax_Id=9606 Gene_Symbol=TPRKB Isoform 1 of TP53RK-binding protein	NA	NA	NA	NA	NA	NA	NA	NA	1480	0.9323	12.7	0.02	1481	0.9412	12.7	0.02
IPI:IPI00301434.4	|SWISS-PROT:Q9H3K6-1|ENSEMBL:ENSP00000306752;ENSP00000331127|REFSEQ:NP_001026997;NP_001034271|H-INV:HIT000002450	Tax_Id=9606 Gene_Symbol=BOLA2B;BOLA2 BolA-like protein 2	1478	1	27.6	0.06	1479	0.9923	27.6	0.04	1480	1	43.1	0.04	1481	1	43.1	0.05
IPI:IPI00301518.6	|SWISS-PROT:Q9H8S9-1|ENSEMBL:ENSP00000379364|REFSEQ:NP_060691|H-INV:HIT000274982|VEGA:OTTHUMP00000202550	Tax_Id=9606 Gene_Symbol=MOBKL1B Isoform 1 of Mps one binder kinase activator-like 1B	1478	1	16.3	0.06	1479	0.9878	8.2	0.02	NA	NA	NA	NA	1481	0.9851	8.2	0.02
IPI:IPI00301647.4	|SWISS-PROT:Q53GS7-1|TREMBL:A8K3B8|ENSEMBL:ENSP00000308622|REFSEQ:NP_001003722|VEGA:OTTHUMP00000022281	Tax_Id=9606 Gene_Symbol=GLE1 Isoform 1 of Nucleoporin GLE1	NA	NA	NA	NA	NA	NA	NA	NA	NA	NA	NA	NA	1481	0.9999	5.9	0.02
IPI:IPI00301936.4	|TREMBL:B4DVB8|ENSEMBL:ENSP00000264073	Tax_Id=9606 Gene_Symbol=ELAVL1 cDNA FLJ60076, highly similar to ELAV-like protein 1	NA	NA	NA	NA	NA	NA	NA	NA	NA	NA	NA	NA	1481	0.9925	8	0.02
IPI:IPI00301987.6	|SWISS-PROT:Q9NXC5-1|TREMBL:B4DGE7|ENSEMBL:ENSP00000339881;ENSP00000384088|REFSEQ:NP_061878|H-INV:HIT000263069|VEGA:OTTHUMP00000201670;OTTHUMP00000201671	Tax_Id=9606 Gene_Symbol=MIOS Isoform 1 of WD repeat-containing protein mio	NA	NA	NA	NA	1479	1	12	0.2	1480	1	3.1	0.04	1481	0.979	4.9	0.02
IPI:IPI00302679.5	|SWISS-PROT:Q14766-2|ENSEMBL:ENSP00000384091|REFSEQ:NP_000618|H-INV:HIT000195555|VEGA:OTTHUMP00000201281	Tax_Id=9606 Gene_Symbol=LTBP1 Isoform Short of Latent-transforming growth factor beta-binding protein 1	NA	NA	NA	NA	1479	1	2.5	0.04	1480	0.9894	7.1	0.02	1481	0.9858	7.1	0.02
IPI:IPI00302690.5	|SWISS-PROT:Q9NZ32|TREMBL:B2RDG9;Q05DQ7;Q53H79;Q53HF6;Q86SY7|ENSEMBL:ENSP00000254286|REFSEQ:NP_060947|H-INV:HIT000002335	Tax_Id=9606 Gene_Symbol=ACTR10 Actin-related protein 10	1478	0.9507	5.6	0.03	NA	NA	NA	NA	NA	NA	NA	NA	NA	NA	NA	NA
IPI:IPI00302712.4	|SWISS-PROT:Q13409-2|TREMBL:B4DPZ3;Q59GU5|ENSEMBL:ENSP00000263811;ENSP00000386591|VEGA:OTTHUMP00000205410	Tax_Id=9606 Gene_Symbol=DYNC1I2 Isoform 2B of Cytoplasmic dynein 1 intermediate chain 2	1478	1	6.9	0.06	1479	0.9311	2.3	0.02	1480	1	4.6	0.05	1481	1	8	0.05
IPI:IPI00302850.4	|SWISS-PROT:P62314|TREMBL:Q7Z5A3|ENSEMBL:ENSP00000300413|REFSEQ:NP_008869|H-INV:HIT000293006	Tax_Id=9606 Gene_Symbol=SNRPD1 Small nuclear ribonucleoprotein Sm D1	1478	1	28.6	0.06	NA	NA	NA	NA	NA	NA	NA	NA	NA	NA	NA	NA
IPI:IPI00302927.6	|SWISS-PROT:P50991|TREMBL:A8K3C3;B7Z2Z8|ENSEMBL:ENSP00000377958|REFSEQ:NP_006421|H-INV:HIT000062814|VEGA:OTTHUMP00000201357	Tax_Id=9606 Gene_Symbol=CCT4 T-complex protein 1 subunit delta	1478	1	38.3	0.48	1479	1	30.8	0.16	1480	1	12.4	0.06	1481	1	22.4	0.11
IPI:IPI00303133.8	|SWISS-PROT:Q93079|ENSEMBL:ENSP00000348706|REFSEQ:NP_003515|H-INV:HIT000335404|VEGA:OTTHUMP00000016161	Tax_Id=9606 Gene_Symbol=HIST1H2BH Histone H2B type 1-H	NA	NA	NA	NA	NA	NA	NA	NA	NA	NA	NA	NA	1481	0.9925	11.9	0.02
IPI:IPI00303158.3	|SWISS-PROT:Q8NFW8-1|TREMBL:Q53GF0|ENSEMBL:ENSP00000229329|REFSEQ:NP_061156|H-INV:HIT000027887|VEGA:OTTHUMP00000240081	Tax_Id=9606 Gene_Symbol=CMAS Isoform 1 of N-acylneuraminate cytidylyltransferase	1478	1	7.4	0.06	NA	NA	NA	NA	NA	NA	NA	NA	NA	NA	NA	NA
IPI:IPI00303207.3	|SWISS-PROT:P61221|ENSEMBL:ENSP00000296577|REFSEQ:NP_001035809;NP_002931|H-INV:HIT000037511|VEGA:OTTHUMP00000220305	Tax_Id=9606 Gene_Symbol=ABCE1 ATP-binding cassette sub-family E member 1	1478	1	15.4	0.17	1479	0.9885	7.1	0.02	NA	NA	NA	NA	1481	0.9925	3.8	0.02
IPI:IPI00303452.6	|SWISS-PROT:Q15043-2|ENSEMBL:ENSP00000240095|REFSEQ:NP_001128626|H-INV:HIT000037313|VEGA:OTTHUMP00000123434	Tax_Id=9606 Gene_Symbol=SLC39A14 Isoform 2 of Zinc transporter ZIP14	NA	NA	NA	NA	NA	NA	NA	NA	NA	NA	NA	NA	1481	0.9821	4.2	0.02
IPI:IPI00303476.1	|SWISS-PROT:P06576|TREMBL:Q0QEN7|ENSEMBL:ENSP00000262030|REFSEQ:NP_001677|H-INV:HIT000279396	Tax_Id=9606 Gene_Symbol=ATP5B ATP synthase subunit beta, mitochondrial	NA	NA	NA	NA	NA	NA	NA	NA	NA	NA	NA	NA	1481	1	14.1	0.06
IPI:IPI00303760.2	|SWISS-PROT:Q93084-5|ENSEMBL:ENSP00000353072|REFSEQ:NP_777613	Tax_Id=9606 Gene_Symbol=ATP2A3 sarcoplasmic/endoplasmic reticulum calcium ATPase 3 isoform e	NA	NA	NA	NA	NA	NA	NA	NA	NA	NA	NA	NA	1481	1	2.8	0.03
IPI:IPI00304022.2	|SWISS-PROT:Q8NHQ1-1|TREMBL:B7Z7E8|ENSEMBL:ENSP00000264982;ENSP00000419231|REFSEQ:NP_077817|H-INV:HIT000073785|VEGA:OTTHUMP00000216889;OTTHUMP00000216892	Tax_Id=9606 Gene_Symbol=CEP70 Isoform 1 of Centrosomal protein of 70 kDa	1478	1	5.2	0.06	NA	NA	NA	NA	NA	NA	NA	NA	NA	NA	NA	NA
IPI:IPI00304111.2	|TREMBL:A8CZ58;Q8NHX0|ENSEMBL:ENSP00000327293;ENSP00000378628|REFSEQ:NP_001103361|VEGA:OTTHUMP00000174538	Tax_Id=9606 Gene_Symbol=MAPK3 mitogen-activated protein kinase 3 isoform 3	NA	NA	NA	NA	1479	0.9885	3	0.02	NA	NA	NA	NA	1481	0.9606	3	0.02
IPI:IPI00304232.1	|SWISS-PROT:Q9GZL7|TREMBL:B4DRY7;Q53T99|ENSEMBL:ENSP00000261015|REFSEQ:NP_060726|H-INV:HIT000293185|VEGA:OTTHUMP00000163754	Tax_Id=9606 Gene_Symbol=WDR12 Ribosome biogenesis protein WDR12	1478	0.9027	4	0.03	1479	0.9923	4	0.02	NA	NA	NA	NA	NA	NA	NA	NA
IPI:IPI00304235.1	|SWISS-PROT:P21359-2|TREMBL:A8K1M1;E1P657|ENSEMBL:ENSP00000348498|REFSEQ:NP_000258|VEGA:OTTHUMP00000163772	Tax_Id=9606 Gene_Symbol=NF1;LOC731788 Isoform 1 of Neurofibromin	NA	NA	NA	NA	NA	NA	NA	NA	1480	0.9842	1.2	0.02	NA	NA	NA	NA
IPI:IPI00304246.2	|SWISS-PROT:Q6IA86-3|ENSEMBL:ENSP00000257191|VEGA:OTTHUMP00000237083	Tax_Id=9606 Gene_Symbol=ELP2 Isoform 3 of Elongator complex protein 2	NA	NA	NA	NA	1479	1	4.5	0.07	1480	1	4.5	0.04	1481	1	6.2	0.05
IPI:IPI00304435.3	|SWISS-PROT:Q9BPW8|TREMBL:A8K4I8|ENSEMBL:ENSP00000216121|REFSEQ:NP_003625|H-INV:HIT000243848|VEGA:OTTHUMP00000199702	Tax_Id=9606 Gene_Symbol=NIPSNAP1 Protein NipSnap homolog 1	NA	NA	NA	NA	1479	1	22.3	0.07	NA	NA	NA	NA	NA	NA	NA	NA
IPI:IPI00304596.3	|SWISS-PROT:Q15233|TREMBL:A8K525;B7Z4C2|ENSEMBL:ENSP00000276079;ENSP00000362947;ENSP00000362963|REFSEQ:NP_001138880;NP_001138881;NP_031389|H-INV:HIT000031450|VEGA:OTTHUMP00000023506;OTTHUMP00000023507	Tax_Id=9606 Gene_Symbol=NONO Non-POU domain-containing octamer-binding protein	1478	0.9066	5.3	0.03	1479	0.9916	5.3	0.02	1480	1	5.3	0.04	1481	1	15.3	0.06
IPI:IPI00304612.9	|SWISS-PROT:P40429|TREMBL:Q0VGL3;Q53H34;Q5QTS3;Q5VY36;Q8J015;Q9BSQ6|ENSEMBL:ENSP00000375730|REFSEQ:NP_036555|H-INV:HIT000049876|VEGA:OTTHUMP00000165841	Tax_Id=9606 Gene_Symbol=SNORD32A;RPL13A;SNORD33;SNORD34 60S ribosomal protein L13a	1478	1	9.4	0.06	NA	NA	NA	NA	NA	NA	NA	NA	1481	0.9133	8.8	0.02
IPI:IPI00304692.1	|SWISS-PROT:P38159|TREMBL:B4E352|ENSEMBL:ENSP00000359645|REFSEQ:NP_002130|H-INV:HIT000032918|VEGA:OTTHUMP00000024132	Tax_Id=9606 Gene_Symbol=RBMX Heterogeneous nuclear ribonucleoprotein G	1478	1	7.7	0.06	NA	NA	NA	NA	NA	NA	NA	NA	NA	NA	NA	NA
IPI:IPI00304755.2	|SWISS-PROT:P35240-3|ENSEMBL:ENSP00000354529;ENSP00000380891;ENSP00000384797|REFSEQ:NP_057502;NP_861546;NP_861970|H-INV:HIT000078524|VEGA:OTTHUMP00000199606;OTTHUMP00000199610;OTTHUMP00000199621	Tax_Id=9606 Gene_Symbol=NF2 Isoform 3 of Merlin	1478	1	12.3	0.14	NA	NA	NA	NA	NA	NA	NA	NA	NA	NA	NA	NA
IPI:IPI00305013.4	|SWISS-PROT:O95684-2|ENSEMBL:ENSP00000230248|REFSEQ:NP_919410|VEGA:OTTHUMP00000017613	Tax_Id=9606 Gene_Symbol=FGFR1OP Isoform 2 of FGFR1 oncogene partner	1478	0.9403	3	0.03	1479	0.9685	3	0.02	1480	0.9868	3	0.02	NA	NA	NA	NA
IPI:IPI00305152.6	|SWISS-PROT:O94979-3|ENSEMBL:ENSP00000309070;ENSP00000426569|REFSEQ:NP_001070674|VEGA:OTTHUMP00000218817	Tax_Id=9606 Gene_Symbol=SEC31A Isoform 3 of Protein transport protein Sec31A	NA	NA	NA	NA	NA	NA	NA	NA	NA	NA	NA	NA	1481	0.9727	1.4	0.02
IPI:IPI00305267.2	|SWISS-PROT:Q08378-1|ENSEMBL:ENSP00000204726;ENSP00000410378|REFSEQ:NP_005886|VEGA:OTTHUMP00000237617	Tax_Id=9606 Gene_Symbol=GOLGA3 Isoform 1 of Golgin subfamily A member 3	1478	0.9819	1.1	0.03	NA	NA	NA	NA	NA	NA	NA	NA	NA	NA	NA	NA
IPI:IPI00305289.2	|SWISS-PROT:P52732|TREMBL:B2RAM6;Q59GZ5|ENSEMBL:ENSP00000260731|REFSEQ:NP_004514|H-INV:HIT000219515|VEGA:OTTHUMP00000020099	Tax_Id=9606 Gene_Symbol=KIF11 Kinesin-like protein KIF11	1478	1	42.5	1.82	1479	1	25.5	0.55	1480	1	30.2	0.52	1481	1	32.7	0.56
IPI:IPI00305304.3	|SWISS-PROT:Q96G23|TREMBL:A8K4M4|ENSEMBL:ENSP00000271688;ENSP00000357950|REFSEQ:NP_071358;NP_859530|H-INV:HIT000084343|VEGA:OTTHUMP00000033028	Tax_Id=9606 Gene_Symbol=CERS2 Ceramide synthase 2	NA	NA	NA	NA	NA	NA	NA	NA	1480	0.9622	7	0.04	1481	0.9917	7	0.03
IPI:IPI00305610.4	|SWISS-PROT:Q96GP6|TREMBL:Q58A83	Tax_Id=9606 Gene_Symbol=SCARF2 Scavenger receptor class F member 2	NA	NA	NA	NA	1479	0.9663	2.7	0.02	NA	NA	NA	NA	NA	NA	NA	NA
IPI:IPI00305626.5	|SWISS-PROT:Q5U4P2|ENSEMBL:ENSP00000311447;ENSP00000388036|REFSEQ:NP_859069|H-INV:HIT000266098|VEGA:OTTHUMP00000163001	Tax_Id=9606 Gene_Symbol=ASPHD1 Aspartate beta-hydroxylase domain-containing protein 1	NA	NA	NA	NA	NA	NA	NA	NA	1480	0.9816	6.7	0.02	1481	0.9917	6.7	0.02
IPI:IPI00305692.5	|SWISS-PROT:O43396|TREMBL:B2R960;B3KT45;Q59G46|ENSEMBL:ENSP00000217515|REFSEQ:NP_004777|H-INV:HIT000061726|VEGA:OTTHUMP00000163597	Tax_Id=9606 Gene_Symbol=TXNL1 Thioredoxin-like protein 1	NA	NA	NA	NA	NA	NA	NA	NA	1480	1	11.1	0.04	1481	1	19.4	0.05
IPI:IPI00305698.2	|SWISS-PROT:P38435|TREMBL:A7YA96;B4DMC5;Q53GV4|ENSEMBL:ENSP00000233838|REFSEQ:NP_000812|H-INV:HIT000036442|VEGA:OTTHUMP00000160676	Tax_Id=9606 Gene_Symbol=GGCX Vitamin K-dependent gamma-carboxylase	NA	NA	NA	NA	NA	NA	NA	NA	1480	0.9912	2.1	0.02	1481	1	4.4	0.05
IPI:IPI00306043.1	|SWISS-PROT:Q9Y5A9-1|TREMBL:B5BU99|ENSEMBL:ENSP00000362918;ENSP00000444660|REFSEQ:NP_001166599;NP_057342|H-INV:HIT000275073|VEGA:OTTHUMP00000003782	Tax_Id=9606 Gene_Symbol=YTHDF2 Isoform 1 of YTH domain family protein 2	NA	NA	NA	NA	1479	1	32.3	0.38	1480	1	36.2	0.34	1481	1	32.9	0.23
IPI:IPI00306332.4	|SWISS-PROT:P83731|ENSEMBL:ENSP00000377640|REFSEQ:NP_000977|H-INV:HIT000196873|VEGA:OTTHUMP00000214161	Tax_Id=9606 Gene_Symbol=RPL24 60S ribosomal protein L24	1478	1	20.7	0.08	1479	1	18.2	0.04	NA	NA	NA	NA	NA	NA	NA	NA
IPI:IPI00306369.3	|SWISS-PROT:Q08J23|TREMBL:A8K529|ENSEMBL:ENSP00000264670|REFSEQ:NP_060225|VEGA:OTTHUMP00000115518	Tax_Id=9606 Gene_Symbol=NSUN2 tRNA (cytosine(34)-C(5))-methyltransferase	NA	NA	NA	NA	1479	0.9901	1.4	0.04	1480	0.9903	1.4	0.02	1481	0.9999	4.5	0.02
IPI:IPI00306436.1	|SWISS-PROT:P40763-2|ENSEMBL:ENSP00000384943|REFSEQ:NP_003141|VEGA:OTTHUMP00000198128	Tax_Id=9606 Gene_Symbol=STAT3 Isoform Del-701 of Signal transducer and activator of transcription 3	NA	NA	NA	NA	1479	0.9795	2.5	0.02	NA	NA	NA	NA	NA	NA	NA	NA
IPI:IPI00306518.3	|SWISS-PROT:Q9NVI1-3|TREMBL:B7ZMF2|ENSEMBL:ENSP00000310842|REFSEQ:NP_001106849|H-INV:HIT000395498	Tax_Id=9606 Gene_Symbol=FANCI Isoform 3 of Fanconi anemia group I protein	NA	NA	NA	NA	1479	1	2.9	0.04	1480	1	2.9	0.04	1481	1	8	0.1
IPI:IPI00306661.3	|SWISS-PROT:Q9P0J7|ENSEMBL:ENSP00000386738|REFSEQ:NP_064507|H-INV:HIT000006677|VEGA:OTTHUMP00000202861	Tax_Id=9606 Gene_Symbol=KCMF1 E3 ubiquitin-protein ligase KCMF1	NA	NA	NA	NA	1479	0.9923	4.5	0.02	1480	1	38.1	0.2	1481	1	24.4	0.1
IPI:IPI00306671.2	|SWISS-PROT:Q9UKB1-2|ENSEMBL:ENSP00000377391|REFSEQ:NP_387449|VEGA:OTTHUMP00000223453	Tax_Id=9606 Gene_Symbol=FBXW11 Isoform A of F-box/WD repeat-containing protein 11	NA	NA	NA	NA	1479	1	23	0.2	1480	1	37.8	0.22	1481	1	29.3	0.17
IPI:IPI00306708.5	|SWISS-PROT:Q96KB5|ENSEMBL:ENSP00000301905|REFSEQ:NP_060962|H-INV:HIT000037045|VEGA:OTTHUMP00000128310	Tax_Id=9606 Gene_Symbol=PBK Lymphokine-activated killer T-cell-originated protein kinase	NA	NA	NA	NA	1479	0.9901	3.4	0.02	NA	NA	NA	NA	1481	0.9917	3.4	0.02
IPI:IPI00306749.8	|SWISS-PROT:Q9BWU0|TREMBL:B4DV74|ENSEMBL:ENSP00000323837|REFSEQ:NP_060628|H-INV:HIT000083289|VEGA:OTTHUMP00000200842	Tax_Id=9606 Gene_Symbol=SLC4A1AP Kanadaptin	1478	1	6.2	0.12	NA	NA	NA	NA	NA	NA	NA	NA	NA	NA	NA	NA
IPI:IPI00306959.12	|SWISS-PROT:P08729|ENSEMBL:ENSP00000329243|REFSEQ:NP_005547	Tax_Id=9606 Gene_Symbol=KRT7 Keratin, type II cytoskeletal 7	1478	0.9842	10.7	0.03	NA	NA	NA	NA	NA	NA	NA	NA	NA	NA	NA	NA
IPI:IPI00307092.2	|SWISS-PROT:Q15046-2|ENSEMBL:ENSP00000325448|REFSEQ:NP_001123561|VEGA:OTTHUMP00000174949	Tax_Id=9606 Gene_Symbol=KARS Isoform Mitochondrial of Lysyl-tRNA synthetase	1478	1	31.2	0.53	1479	1	13.2	0.13	1480	1	14.4	0.15	1481	1	19.9	0.11
IPI:IPI00307165.2	|SWISS-PROT:Q96LD4|TREMBL:Q96AD0|ENSEMBL:ENSP00000254816|REFSEQ:NP_258411|H-INV:HIT000083243	Tax_Id=9606 Gene_Symbol=TRIM47 Tripartite motif-containing protein 47	NA	NA	NA	NA	NA	NA	NA	NA	NA	NA	NA	NA	1481	0.9655	1.4	0.02
IPI:IPI00307259.12	|SWISS-PROT:O75165|TREMBL:A7E2Y5;B3KN02|ENSEMBL:ENSP00000260818|REFSEQ:NP_056083|H-INV:HIT000000403|VEGA:OTTHUMP00000216167	Tax_Id=9606 Gene_Symbol=DNAJC13 DnaJ homolog subfamily C member 13	1478	1	2.1	0.08	1479	0.9923	1.7	0.04	1480	0.9808	1.7	0.02	NA	NA	NA	NA
IPI:IPI00307409.6	|SWISS-PROT:Q9BYD2|ENSEMBL:ENSP00000357823|REFSEQ:NP_113608|VEGA:OTTHUMP00000015264	Tax_Id=9606 Gene_Symbol=MRPL9 39S ribosomal protein L9, mitochondrial	1478	0.9133	4.5	0.03	NA	NA	NA	NA	NA	NA	NA	NA	NA	NA	NA	NA
IPI:IPI00307418.5	|SWISS-PROT:Q9Y297-2|TREMBL:B7Z3H4|ENSEMBL:ENSP00000385339|REFSEQ:NP_003930|VEGA:OTTHUMP00000020315	Tax_Id=9606 Gene_Symbol=BTRC cDNA FLJ54002, highly similar to F-box/WD repeat protein 1A	NA	NA	NA	NA	NA	NA	NA	NA	1480	1	15.6	0.09	1481	1	11	0.06
IPI:IPI00307755.3	|SWISS-PROT:P54646|TREMBL:A0MZF5;B2RA25|ENSEMBL:ENSP00000360290|REFSEQ:NP_006243|H-INV:HIT000263831|VEGA:OTTHUMP00000009993	Tax_Id=9606 Gene_Symbol=PRKAA2 5'-AMP-activated protein kinase catalytic subunit alpha-2	NA	NA	NA	NA	NA	NA	NA	NA	NA	NA	NA	NA	1481	0.9888	8.2	0.02
IPI:IPI00328118.4	|SWISS-PROT:Q96R06|TREMBL:A8K8N3|ENSEMBL:ENSP00000323300|REFSEQ:NP_006452|H-INV:HIT000029516|VEGA:OTTHUMP00000233592	Tax_Id=9606 Gene_Symbol=SPAG5 Sperm-associated antigen 5	NA	NA	NA	NA	NA	NA	NA	NA	NA	NA	NA	NA	1481	1	3.5	0.06
IPI:IPI00328161.8	|TREMBL:B7Z6M0|ENSEMBL:ENSP00000388891	Tax_Id=9606 Gene_Symbol=FKBP8 cDNA FLJ56370, highly similar to Homo sapiens FK506 binding protein 8, 38kDa (FKBP8), mRNA	NA	NA	NA	NA	NA	NA	NA	NA	NA	NA	NA	NA	1481	0.977	3.9	0.02
IPI:IPI00328172.11	|SWISS-PROT:A0AVF1|ENSEMBL:ENSP00000419279|REFSEQ:NP_079202|VEGA:OTTHUMP00000212203	Tax_Id=9606 Gene_Symbol=TTC26 Tetratricopeptide repeat protein 26	NA	NA	NA	NA	NA	NA	NA	NA	1480	0.968	2.8	0.02	NA	NA	NA	NA
IPI:IPI00328180.4	|SWISS-PROT:Q9BZG1-1|TREMBL:Q6NXT3|ENSEMBL:ENSP00000301043;ENSP00000378666|REFSEQ:NP_114140|H-INV:HIT000246365|VEGA:OTTHUMP00000163525;OTTHUMP00000210646	Tax_Id=9606 Gene_Symbol=RAB34 Isoform 1 of Ras-related protein Rab-34	NA	NA	NA	NA	NA	NA	NA	NA	NA	NA	NA	NA	1481	0.9925	6.4	0.02
IPI:IPI00328183.2	|SWISS-PROT:Q8ND04-1|ENSEMBL:ENSP00000300917|REFSEQ:NP_060619	Tax_Id=9606 Gene_Symbol=SMG8 Isoform 1 of Protein SMG8	NA	NA	NA	NA	1479	1	1.9	0.06	1480	0.9323	1.9	0.02	1481	0.9999	1.9	0.03
IPI:IPI00328209.5	|SWISS-PROT:Q86XK2-1|TREMBL:B4DMF8|ENSEMBL:ENSP00000384823|REFSEQ:NP_001177203|VEGA:OTTHUMP00000159398	Tax_Id=9606 Gene_Symbol=FBXO11 Isoform 1 of F-box only protein 11	NA	NA	NA	NA	1479	0.981	2.9	0.02	1480	0.9739	2.9	0.02	NA	NA	NA	NA
IPI:IPI00328230.2	|SWISS-PROT:Q01082-2	Tax_Id=9606 Gene_Symbol=SPTBN1 Isoform Short of Spectrin beta chain, brain 1	1478	1	2.6	0.1	NA	NA	NA	NA	NA	NA	NA	NA	NA	NA	NA	NA
IPI:IPI00328298.6	|SWISS-PROT:Q9NTJ3-2|TREMBL:Q58F29;Q6NSG3;Q6P169|ENSEMBL:ENSP00000353225;ENSP00000420734|VEGA:OTTHUMP00000213841	Tax_Id=9606 Gene_Symbol=SMC4 Isoform 2 of Structural maintenance of chromosomes protein 4	1478	1	3.8	0.06	1479	1	2.1	0.04	1480	1	2.1	0.04	1481	1	9.1	0.14
IPI:IPI00328319.8	|SWISS-PROT:Q09028-1|ENSEMBL:ENSP00000362592|REFSEQ:NP_005601|H-INV:HIT000323434|VEGA:OTTHUMP00000009691	Tax_Id=9606 Gene_Symbol=RBBP4 Isoform 1 of Histone-binding protein RBBP4	1478	1	9.5	0.09	1479	0.9893	4.1	0.02	1480	1	12.8	0.04	1481	0.9925	4.1	0.02
IPI:IPI00328354.7	|SWISS-PROT:Q9Y5V3-1|ENSEMBL:ENSP00000325333;ENSP00000364874;ENSP00000364927|REFSEQ:NP_001005332;NP_008917|VEGA:OTTHUMP00000023302;OTTHUMP00000023303;OTTHUMP00000023305	Tax_Id=9606 Gene_Symbol=MAGED1 Isoform 1 of Melanoma-associated antigen D1	NA	NA	NA	NA	1479	1	8.7	0.15	1480	1	13.9	0.15	1481	1	14.8	0.17
IPI:IPI00328796.4	|SWISS-PROT:Q9UKB1-1|ENSEMBL:ENSP00000265094|REFSEQ:NP_036432|VEGA:OTTHUMP00000223452	Tax_Id=9606 Gene_Symbol=FBXW11 Isoform C of F-box/WD repeat-containing protein 11	NA	NA	NA	NA	1479	1	23	0.2	1480	1	37.8	0.22	1481	1	29.3	0.17
IPI:IPI00328832.3	|SWISS-PROT:Q9Y4E6-1|ENSEMBL:ENSP00000254442|REFSEQ:NP_056100|H-INV:HIT000000258|VEGA:OTTHUMP00000163595	Tax_Id=9606 Gene_Symbol=WDR7 Isoform 1 of WD repeat-containing protein 7	NA	NA	NA	NA	NA	NA	NA	NA	NA	NA	NA	NA	1481	0.9925	2.6	0.02
IPI:IPI00328840.9	|TREMBL:E9PB61|ENSEMBL:ENSP00000421592|REFSEQ:NP_005773|H-INV:HIT000053776|VEGA:OTTHUMP00000218275	Tax_Id=9606 Gene_Symbol=THOC4 THO complex subunit 4	1478	1	19.5	0.09	NA	NA	NA	NA	NA	NA	NA	NA	NA	NA	NA	NA
IPI:IPI00328905.6	|SWISS-PROT:Q86VI3|TREMBL:A2RRC9|ENSEMBL:ENSP00000354451|REFSEQ:NP_839943|H-INV:HIT000242292|VEGA:OTTHUMP00000031854	Tax_Id=9606 Gene_Symbol=IQGAP3 Ras GTPase-activating-like protein IQGAP3	NA	NA	NA	NA	1479	0.997	2.1	0.03	1480	1	2.1	0.04	1481	1	4	0.06
IPI:IPI00328911.3	|SWISS-PROT:Q9ULT8|ENSEMBL:ENSP00000382269;ENSP00000450697|REFSEQ:NP_056197	Tax_Id=9606 Gene_Symbol=HECTD1 E3 ubiquitin-protein ligase HECTD1	NA	NA	NA	NA	NA	NA	NA	NA	1480	0.9912	1.8	0.02	1481	1	9.6	0.08
IPI:IPI00328915.1	|SWISS-PROT:Q86VK4-3|ENSEMBL:ENSP00000323293	Tax_Id=9606 Gene_Symbol=ZNF410 Isoform 3 of Zinc finger protein 410	NA	NA	NA	NA	NA	NA	NA	NA	NA	NA	NA	NA	1481	0.972	4.4	0.02
IPI:IPI00328987.3	|SWISS-PROT:Q13895|TREMBL:Q5T8J2|ENSEMBL:ENSP00000230340|REFSEQ:NP_004044|H-INV:HIT000053539|VEGA:OTTHUMP00000016385	Tax_Id=9606 Gene_Symbol=BYSL Bystin	NA	NA	NA	NA	NA	NA	NA	NA	NA	NA	NA	NA	1481	0.988	10.3	0.02
IPI:IPI00329036.2	|SWISS-PROT:Q8N5N7|ENSEMBL:ENSP00000363999|REFSEQ:NP_061924|H-INV:HIT000002975|VEGA:OTTHUMP00000021811	Tax_Id=9606 Gene_Symbol=MRPL50 39S ribosomal protein L50, mitochondrial	1478	0.9864	14.8	0.03	NA	NA	NA	NA	NA	NA	NA	NA	NA	NA	NA	NA
IPI:IPI00329057.8	|SWISS-PROT:Q96ME1-1|TREMBL:B4DH63|ENSEMBL:ENSP00000311990	Tax_Id=9606 Gene_Symbol=FBXL18 Isoform 1 of F-box/LRR-repeat protein 18	NA	NA	NA	NA	1479	0.9923	2.5	0.02	1480	1	4.8	0.05	1481	1	6.6	0.05
IPI:IPI00329070.1	|SWISS-PROT:Q9BSF8|TREMBL:A8K8M7;B7Z2J1;D3DQW7|ENSEMBL:ENSP00000278174|REFSEQ:NP_115696|H-INV:HIT000085355|VEGA:OTTHUMP00000230967	Tax_Id=9606 Gene_Symbol=BTBD10 BTB/POZ domain-containing protein 10	NA	NA	NA	NA	1479	0.9612	9	0.02	NA	NA	NA	NA	NA	NA	NA	NA
IPI:IPI00329275.7	|SWISS-PROT:Q86Y07-1|TREMBL:Q05CR6|ENSEMBL:ENSP00000342381;ENSP00000408002|REFSEQ:NP_001123952;NP_001123953;NP_006287|VEGA:OTTHUMP00000159702;OTTHUMP00000201224	Tax_Id=9606 Gene_Symbol=VRK2 Isoform 1 of Serine/threonine-protein kinase VRK2	NA	NA	NA	NA	NA	NA	NA	NA	1480	0.9825	4.1	0.02	1481	1	8.7	0.03
IPI:IPI00329495.4	|SWISS-PROT:O14639-1|ENSEMBL:ENSP00000338190|REFSEQ:NP_002304|VEGA:OTTHUMP00000020530	Tax_Id=9606 Gene_Symbol=ABLIM1 Isoform 1 of Actin-binding LIM protein 1	1478	1	6.8	0.06	NA	NA	NA	NA	NA	NA	NA	NA	NA	NA	NA	NA
IPI:IPI00329512.3	|SWISS-PROT:P14678-3	Tax_Id=9606 Gene_Symbol=SNRPB Isoform SM-B1 of Small nuclear ribonucleoprotein-associated proteins B and B'	1478	1	13.4	0.12	1479	0.9498	3.9	0.02	NA	NA	NA	NA	1481	0.9114	3.9	0.02
IPI:IPI00329526.3	|SWISS-PROT:Q12834|ENSEMBL:ENSP00000308450;ENSP00000361540|REFSEQ:NP_001246|H-INV:HIT000030129|VEGA:OTTHUMP00000008571;OTTHUMP00000008572	Tax_Id=9606 Gene_Symbol=CDC20 Cell division cycle protein 20 homolog	NA	NA	NA	NA	1479	0.9923	4.4	0.02	1480	0.9903	4.4	0.02	1481	0.9925	4.4	0.02
IPI:IPI00329528.12	|SWISS-PROT:Q9Y4B6-1|TREMBL:D6RAK9|ENSEMBL:ENSP00000421724|REFSEQ:NP_055518|H-INV:HIT000000525|VEGA:OTTHUMP00000210952	Tax_Id=9606 Gene_Symbol=VPRBP Isoform 1 of Protein VPRBP	1478	1	4.5	0.14	NA	NA	NA	NA	NA	NA	NA	NA	NA	NA	NA	NA
IPI:IPI00329625.5	|SWISS-PROT:Q969Z0-1|TREMBL:B3KMT3;B3KRS4;B4DU42;C9JY22;D3DVL7|ENSEMBL:ENSP00000258770;ENSP00000420597|REFSEQ:NP_004740|H-INV:HIT000036900|VEGA:OTTHUMP00000159557;OTTHUMP00000214261	Tax_Id=9606 Gene_Symbol=TBRG4 cDNA FLJ56153, highly similar to Homo sapiens transforming growth factor beta regulator 4 (TBRG4), transcript variant 1, mRNA	1478	1	6.5	0.09	NA	NA	NA	NA	NA	NA	NA	NA	NA	NA	NA	NA
IPI:IPI00329629.6	|SWISS-PROT:Q99615|TREMBL:A8K4T2;B7Z9W6;Q59EH7|ENSEMBL:ENSP00000406463|REFSEQ:NP_003306|H-INV:HIT000041945	Tax_Id=9606 Gene_Symbol=DNAJC7 DnaJ homolog subfamily C member 7	NA	NA	NA	NA	1479	1	42.1	0.57	1480	1	46.2	0.43	1481	1	39.7	0.43
IPI:IPI00329633.5	|SWISS-PROT:P26639|TREMBL:B2RDX5;Q5M7Z9|ENSEMBL:ENSP00000265112;ENSP00000424387|REFSEQ:NP_689508|H-INV:HIT000029699|VEGA:OTTHUMP00000115851;OTTHUMP00000221016	Tax_Id=9606 Gene_Symbol=TARS Threonyl-tRNA synthetase, cytoplasmic	NA	NA	NA	NA	NA	NA	NA	NA	NA	NA	NA	NA	1481	1	7.6	0.05
IPI:IPI00329665.8	|SWISS-PROT:Q5QNW6|ENSEMBL:ENSP00000358164|REFSEQ:NP_001019770|H-INV:HIT000339684|VEGA:OTTHUMP00000013918	Tax_Id=9606 Gene_Symbol=HIST2H2BF Histone H2B type 2-F	NA	NA	NA	NA	NA	NA	NA	NA	NA	NA	NA	NA	1481	0.9925	11.9	0.02
IPI:IPI00329760.8	|SWISS-PROT:Q13438-1|TREMBL:Q9BR60|ENSEMBL:ENSP00000318165|REFSEQ:NP_006803|H-INV:HIT000058004	Tax_Id=9606 Gene_Symbol=OS9 Isoform 1 of Protein OS-9	NA	NA	NA	NA	NA	NA	NA	NA	NA	NA	NA	NA	1481	0.9917	4.4	0.02
IPI:IPI00332071.4	|SWISS-PROT:Q9BZE9-1|ENSEMBL:ENSP00000302176|REFSEQ:NP_076988	Tax_Id=9606 Gene_Symbol=ASPSCR1 Isoform 1 of Tether containing UBX domain for GLUT4	NA	NA	NA	NA	1479	1	39.2	0.35	1480	1	27.3	0.15	1481	1	25	0.17
IPI:IPI00332511.5	|SWISS-PROT:P63151|ENSEMBL:ENSP00000370113|REFSEQ:NP_002708|H-INV:HIT000052493|VEGA:OTTHUMP00000225159	Tax_Id=9606 Gene_Symbol=PPP2R2A Serine/threonine-protein phosphatase 2A 55 kDa regulatory subunit B alpha isoform	NA	NA	NA	NA	NA	NA	NA	NA	1480	0.9597	3.2	0.02	NA	NA	NA	NA
IPI:IPI00332950.5	|SWISS-PROT:Q9NR50-3	Tax_Id=9606 Gene_Symbol=EIF2B3 Isoform 3 of Translation initiation factor eIF-2B subunit gamma	1478	1	11	0.09	1479	0.9908	8.6	0.02	1480	1	9	0.04	1481	1	9	0.03
IPI:IPI00332963.1	|SWISS-PROT:Q16665-2	Tax_Id=9606 Gene_Symbol=HIF1A Isoform 2 of Hypoxia-inducible factor 1-alpha	NA	NA	NA	NA	NA	NA	NA	NA	1480	1	8.3	0.09	1481	1	7.6	0.08
IPI:IPI00333015.7	|SWISS-PROT:Q01082-3|TREMBL:Q8WYB3|ENSEMBL:ENSP00000334156|REFSEQ:NP_842565|VEGA:OTTHUMP00000165178	Tax_Id=9606 Gene_Symbol=SPTBN1 Isoform 2 of Spectrin beta chain, brain 1	1478	1	2.6	0.1	NA	NA	NA	NA	NA	NA	NA	NA	NA	NA	NA	NA
IPI:IPI00333067.3	|SWISS-PROT:Q5GLZ8-1|ENSEMBL:ENSP00000378624|REFSEQ:NP_071362|H-INV:HIT000251087|VEGA:OTTHUMP00000217540	Tax_Id=9606 Gene_Symbol=HERC4 Isoform 1 of Probable E3 ubiquitin-protein ligase HERC4	NA	NA	NA	NA	NA	NA	NA	NA	1480	1	9.2	0.12	1481	1	7.2	0.06
IPI:IPI00333281.4	|TREMBL:Q8NDS5	Tax_Id=9606 Gene_Symbol=MAP4 Microtubule-associated protein (Fragment)	NA	NA	NA	NA	NA	NA	NA	NA	NA	NA	NA	NA	1481	0.9056	5.9	0.02
IPI:IPI00333419.3	|SWISS-PROT:Q08378-2|ENSEMBL:ENSP00000409303|H-INV:HIT000101695|VEGA:OTTHUMP00000237618	Tax_Id=9606 Gene_Symbol=GOLGA3 Similar to Golgin subfamily A member 3	1478	0.9819	1.1	0.03	NA	NA	NA	NA	NA	NA	NA	NA	NA	NA	NA	NA
IPI:IPI00333420.6	|SWISS-PROT:P78362-1|ENSEMBL:ENSP00000349863;ENSP00000419791|REFSEQ:NP_872633|H-INV:HIT000263104|VEGA:OTTHUMP00000212092;OTTHUMP00000212093	Tax_Id=9606 Gene_Symbol=SRPK2 Isoform 1 of Serine/threonine-protein kinase SRPK2	1478	0.9496	1.8	0.03	NA	NA	NA	NA	NA	NA	NA	NA	NA	NA	NA	NA
IPI:IPI00333463.5	|SWISS-PROT:Q8N5Z5-2|ENSEMBL:ENSP00000384391|REFSEQ:NP_078957|H-INV:HIT000039931|VEGA:OTTHUMP00000197756	Tax_Id=9606 Gene_Symbol=KCTD17 Isoform 2 of BTB/POZ domain-containing protein KCTD17	1478	0.9753	5.6	0.03	1479	0.9774	5.4	0.02	NA	NA	NA	NA	1481	0.9114	5.4	0.01
IPI:IPI00333619.4	|SWISS-PROT:P51648-1|TREMBL:Q59H65;Q68D64;Q6I9T3|ENSEMBL:ENSP00000176643;ENSP00000378942|REFSEQ:NP_000373|VEGA:OTTHUMP00000065799;OTTHUMP00000065801	Tax_Id=9606 Gene_Symbol=ALDH3A2 Isoform 1 of Fatty aldehyde dehydrogenase	NA	NA	NA	NA	NA	NA	NA	NA	NA	NA	NA	NA	1481	1	6	0.03
IPI:IPI00333763.7	|SWISS-PROT:Q86SX6|ENSEMBL:ENSP00000328570|REFSEQ:NP_057501|H-INV:HIT000053197	Tax_Id=9606 Gene_Symbol=GLRX5 Glutaredoxin-related protein 5, mitochondrial	1478	1	33.1	0.12	NA	NA	NA	NA	NA	NA	NA	NA	NA	NA	NA	NA
IPI:IPI00334175.3	|SWISS-PROT:P26599-2|ENSEMBL:ENSP00000408096|REFSEQ:NP_114367	Tax_Id=9606 Gene_Symbol=PTBP1 Isoform 2 of Polypyrimidine tract-binding protein 1	1478	1	16.2	0.14	1479	0.9923	9.1	0.04	1480	0.9912	9.1	0.04	1481	1	17.9	0.08
IPI:IPI00334190.4	|SWISS-PROT:Q9UJZ1|ENSEMBL:ENSP00000348886|REFSEQ:NP_038470|H-INV:HIT000270914|VEGA:OTTHUMP00000021320	Tax_Id=9606 Gene_Symbol=STOML2 Stomatin-like protein 2	NA	NA	NA	NA	1479	1	10.1	0.04	1480	0.9912	11.6	0.02	1481	1	15.2	0.05
IPI:IPI00334907.3	|SWISS-PROT:P48739-1|ENSEMBL:ENSP00000334738|REFSEQ:NP_036531|H-INV:HIT000038406|VEGA:OTTHUMP00000198846	Tax_Id=9606 Gene_Symbol=PITPNB Isoform 1 of Phosphatidylinositol transfer protein beta isoform	NA	NA	NA	NA	1479	0.987	3	0.02	1480	0.9748	4.1	0.02	NA	NA	NA	NA
IPI:IPI00334927.7	|SWISS-PROT:Q9NVX7|ENSEMBL:ENSP00000378703;ENSP00000433340|REFSEQ:NP_057590|H-INV:HIT000026660|VEGA:OTTHUMP00000234356	Tax_Id=9606 Gene_Symbol=KBTBD4 Kelch repeat and BTB domain-containing protein 4	NA	NA	NA	NA	NA	NA	NA	NA	1480	1	6.9	0.04	1481	0.9734	2.1	0.02
IPI:IPI00335130.5	|TREMBL:E9PB99;Q5T858|ENSEMBL:ENSP00000328799;ENSP00000392216|VEGA:OTTHUMP00000038289	Tax_Id=9606 Gene_Symbol=MRPL37 Uncharacterized protein	1478	1	8.2	0.06	NA	NA	NA	NA	NA	NA	NA	NA	NA	NA	NA	NA
IPI:IPI00335277.1	|SWISS-PROT:Q16563-2|TREMBL:A4D0R2|ENSEMBL:ENSP00000388336|REFSEQ:NP_874384|VEGA:OTTHUMP00000212301	Tax_Id=9606 Gene_Symbol=SYPL1 Isoform 2 of Synaptophysin-like protein 1	NA	NA	NA	NA	NA	NA	NA	NA	NA	NA	NA	NA	1481	0.988	7.6	0.02
IPI:IPI00335449.3	|SWISS-PROT:P30154-2|TREMBL:A8K8B0|ENSEMBL:ENSP00000311344|REFSEQ:NP_859050|H-INV:HIT000040279|VEGA:OTTHUMP00000234117	Tax_Id=9606 Gene_Symbol=PPP2R1B Isoform 2 of Serine/threonine-protein phosphatase 2A 65 kDa regulatory subunit A beta isoform	1478	1	6.9	0.06	NA	NA	NA	NA	1480	0.9997	8	0.03	1481	0.989	11.6	0.03
IPI:IPI00335457.3	|SWISS-PROT:Q96CS7-1|ENSEMBL:ENSP00000385892;ENSP00000386662;ENSP00000386666|REFSEQ:NP_001094093|VEGA:OTTHUMP00000203956;OTTHUMP00000205940	Tax_Id=9606 Gene_Symbol=PLEKHB2 Isoform 1 of Pleckstrin homology domain-containing family B member 2	NA	NA	NA	NA	NA	NA	NA	NA	1480	0.9999	19.7	0.04	1481	0.9999	19.7	0.03
IPI:IPI00335512.1	|SWISS-PROT:Q96JG8-1|ENSEMBL:ENSP00000335385;ENSP00000423848|REFSEQ:NP_110428;NP_803879|VEGA:OTTHUMP00000217091;OTTHUMP00000217094	Tax_Id=9606 Gene_Symbol=MAGED4;MAGED4B Isoform 1 of Melanoma-associated antigen D4	NA	NA	NA	NA	NA	NA	NA	NA	1480	0.9531	9.6	0.02	NA	NA	NA	NA
IPI:IPI00336024.1	|SWISS-PROT:P40337-3	Tax_Id=9606 Gene_Symbol=VHL Isoform 3 of Von Hippel-Lindau disease tumor suppressor	NA	NA	NA	NA	NA	NA	NA	NA	1480	1	24.4	0.04	1481	0.9917	10.7	0.02
IPI:IPI00336094.5	|SWISS-PROT:Q99714-2|ENSEMBL:ENSP00000364453|REFSEQ:NP_001032900|VEGA:OTTHUMP00000023349	Tax_Id=9606 Gene_Symbol=HSD17B10 Isoform 2 of 3-hydroxyacyl-CoA dehydrogenase type-2	NA	NA	NA	NA	1479	0.9923	10.1	0.02	1480	0.9912	10.1	0.02	1481	0.9917	10.1	0.02
IPI:IPI00336170.5	|SWISS-PROT:Q96ME1-2|ENSEMBL:ENSP00000415064|VEGA:OTTHUMP00000200620	Tax_Id=9606 Gene_Symbol=FBXL18 Isoform 2 of F-box/LRR-repeat protein 18	NA	NA	NA	NA	1479	0.9923	2.5	0.02	1480	1	4.8	0.05	1481	1	6.6	0.05
IPI:IPI00337346.3	|SWISS-PROT:Q96NE9-3|ENSEMBL:ENSP00000452529	Tax_Id=9606 Gene_Symbol=FRMD6 Isoform 3 of FERM domain-containing protein 6	NA	NA	NA	NA	NA	NA	NA	NA	NA	NA	NA	NA	1481	1	11.4	0.03
IPI:IPI00337395.1	|SWISS-PROT:P52948-3|TREMBL:A8KA17|ENSEMBL:ENSP00000380202|REFSEQ:NP_005378|H-INV:HIT000059287|VEGA:OTTHUMP00000013953	Tax_Id=9606 Gene_Symbol=NUP98 Isoform 3 of Nuclear pore complex protein Nup98-Nup96	NA	NA	NA	NA	1479	1	21.6	0.22	NA	NA	NA	NA	NA	NA	NA	NA
IPI:IPI00337396.4	|TREMBL:B4DWF8;Q9HDC8|ENSEMBL:ENSP00000436226|VEGA:OTTHUMP00000234883	Tax_Id=9606 Gene_Symbol=NUP98 cDNA FLJ53414, highly similar to Nuclear pore complex protein Nup98-Nup96precursor	NA	NA	NA	NA	1479	1	21.6	0.22	NA	NA	NA	NA	NA	NA	NA	NA
IPI:IPI00337397.1	|SWISS-PROT:P52948-5|ENSEMBL:ENSP00000316032|REFSEQ:NP_057404|VEGA:OTTHUMP00000013622	Tax_Id=9606 Gene_Symbol=NUP98 Isoform 5 of Nuclear pore complex protein Nup98-Nup96	NA	NA	NA	NA	1479	1	21.6	0.22	1480	1	9.2	0.13	1481	1	7.5	0.07
IPI:IPI00337420.3	|SWISS-PROT:Q69YN4-4|ENSEMBL:ENSP00000398390|REFSEQ:NP_892121|VEGA:OTTHUMP00000226679	Tax_Id=9606 Gene_Symbol=KIAA1429 Isoform 4 of Protein virilizer homolog	NA	NA	NA	NA	NA	NA	NA	NA	NA	NA	NA	NA	1481	0.9925	1.2	0.02
IPI:IPI00337608.1	|SWISS-PROT:Q9Y4L5|ENSEMBL:ENSP00000358297|REFSEQ:NP_055270|H-INV:HIT000276976|VEGA:OTTHUMP00000015602	Tax_Id=9606 Gene_Symbol=RNF115 E3 ubiquitin-protein ligase RNF115	NA	NA	NA	NA	1479	0.9656	12.8	0.02	1480	1	37.8	0.12	1481	1	16.1	0.03
IPI:IPI00337694.2	|SWISS-PROT:Q8TEU7-1|TREMBL:B2RTU6|ENSEMBL:ENSP00000421684|REFSEQ:NP_057424|H-INV:HIT000080417|VEGA:OTTHUMP00000222521	Tax_Id=9606 Gene_Symbol=RAPGEF6 Isoform 1 of Rap guanine nucleotide exchange factor 6	NA	NA	NA	NA	NA	NA	NA	NA	NA	NA	NA	NA	1481	0.9778	0.7	0.02
IPI:IPI00337696.3	|TREMBL:E7EWD4|ENSEMBL:ENSP00000351553	Tax_Id=9606 Gene_Symbol=RAPGEF6 Uncharacterized protein	NA	NA	NA	NA	NA	NA	NA	NA	NA	NA	NA	NA	1481	0.9778	0.7	0.02
IPI:IPI00337747.1	|TREMBL:A6NMQ7|ENSEMBL:ENSP00000331384|REFSEQ:NP_872630|VEGA:OTTHUMP00000214679	Tax_Id=9606 Gene_Symbol=UBE2G2 ubiquitin-conjugating enzyme E2 G2 isoform 2	NA	NA	NA	NA	NA	NA	NA	NA	NA	NA	NA	NA	1481	0.9999	38.9	0.03
IPI:IPI00337823.1	|SWISS-PROT:Q9UNF1-2	Tax_Id=9606 Gene_Symbol=MAGED2 Isoform 2 of Melanoma-associated antigen D2	1478	1	6.3	0.09	1479	0.9648	7.8	0.02	1480	1	8.2	0.07	1481	1	18	0.11
IPI:IPI00339269.1	|SWISS-PROT:P17066|TREMBL:B2R6X5;B3KSM6;Q53FC7|ENSEMBL:ENSP00000310219|REFSEQ:NP_002146|VEGA:OTTHUMP00000032372	Tax_Id=9606 Gene_Symbol=HSPA6 Heat shock 70 kDa protein 6	NA	NA	NA	NA	1479	1	15.6	0.22	1480	1	19.3	0.26	1481	1	55.4	0.66
IPI:IPI00339274.5	|SWISS-PROT:Q16777|ENSEMBL:ENSP00000332194|REFSEQ:NP_003508|H-INV:HIT000260048|VEGA:OTTHUMP00000033967	Tax_Id=9606 Gene_Symbol=HIST2H2AC Histone H2A type 2-C	NA	NA	NA	NA	1479	0.9759	14.8	0.02	1480	0.9191	5.5	0.02	NA	NA	NA	NA
IPI:IPI00339379.3	|SWISS-PROT:Q92888-2|ENSEMBL:ENSP00000344429|REFSEQ:NP_945328	Tax_Id=9606 Gene_Symbol=ARHGEF1 Isoform 2 of Rho guanine nucleotide exchange factor 1	NA	NA	NA	NA	1479	0.9901	4	0.02	NA	NA	NA	NA	1481	0.9684	4	0.02
IPI:IPI00339384.5	|SWISS-PROT:Q8TC12-1|TREMBL:Q0QD40|ENSEMBL:ENSP00000370750|REFSEQ:NP_057110|H-INV:HIT000081784	Tax_Id=9606 Gene_Symbol=RDH11 Isoform 1 of Retinol dehydrogenase 11	NA	NA	NA	NA	NA	NA	NA	NA	1480	0.9808	5.6	0.02	1481	0.9691	5.6	0.02
IPI:IPI00339385.1	|SWISS-PROT:Q8TC12-2|TREMBL:B3KQ19|ENSEMBL:ENSP00000452079	Tax_Id=9606 Gene_Symbol=RDH11 Isoform 2 of Retinol dehydrogenase 11	NA	NA	NA	NA	NA	NA	NA	NA	1480	0.9808	5.6	0.02	1481	0.9691	5.6	0.02
IPI:IPI00373882.2	|TREMBL:A8MX32;C9JU95|ENSEMBL:ENSP00000401001|REFSEQ:NP_853536	Tax_Id=9606 Gene_Symbol=RFC3 replication factor C subunit 3 isoform 2	NA	NA	NA	NA	NA	NA	NA	NA	NA	NA	NA	NA	1481	0.9851	4.6	0.02
IPI:IPI00374054.3	|SWISS-PROT:Q8N8S7-2|TREMBL:A8K2B4|ENSEMBL:ENSP00000355808|REFSEQ:NP_060682|VEGA:OTTHUMP00000035863	Tax_Id=9606 Gene_Symbol=ENAH Isoform 2 of Protein enabled homolog	NA	NA	NA	NA	NA	NA	NA	NA	1480	0.9739	2.4	0.02	1481	1	6.6	0.03
IPI:IPI00374563.3	|SWISS-PROT:O00468|TREMBL:B3KMM7;Q15952;Q5XG79|ENSEMBL:ENSP00000368678|REFSEQ:NP_940978|H-INV:HIT000242560|VEGA:OTTHUMP00000038465	Tax_Id=9606 Gene_Symbol=AGRN Agrin	NA	NA	NA	NA	1479	1	1.5	0.04	1480	0.9894	0.8	0.02	NA	NA	NA	NA
IPI:IPI00374657.2	|SWISS-PROT:Q9P0L0-2|ENSEMBL:ENSP00000345656|REFSEQ:NP_003565|VEGA:OTTHUMP00000162362	Tax_Id=9606 Gene_Symbol=VAPA Isoform 2 of Vesicle-associated membrane protein-associated protein A	NA	NA	NA	NA	1479	1	65	0.44	1480	1	61.9	0.29	1481	1	51.4	0.24
IPI:IPI00375145.1	|SWISS-PROT:P45974-2|ENSEMBL:ENSP00000373883|REFSEQ:NP_003472|VEGA:OTTHUMP00000240482	Tax_Id=9606 Gene_Symbol=USP5 Isoform Short of Ubiquitin carboxyl-terminal hydrolase 5	NA	NA	NA	NA	NA	NA	NA	NA	NA	NA	NA	NA	1481	1	3.7	0.03
IPI:IPI00375255.1	|SWISS-PROT:Q96RV3-2	Tax_Id=9606 Gene_Symbol=PCNX Isoform 2 of Pecanex-like protein 1	NA	NA	NA	NA	NA	NA	NA	NA	NA	NA	NA	NA	1481	1	5.8	0.03
IPI:IPI00375256.2	|SWISS-PROT:Q96RV3-3|ENSEMBL:ENSP00000238570	Tax_Id=9606 Gene_Symbol=PCNX Isoform 3 of Pecanex-like protein 1	NA	NA	NA	NA	NA	NA	NA	NA	1480	1	2	0.04	1481	1	5.8	0.03
IPI:IPI00375370.1	|TREMBL:Q53GB2|ENSEMBL:ENSP00000336566|VEGA:OTTHUMP00000158855	Tax_Id=9606 Gene_Symbol=SEC13 SEC13-like 1 isoform b variant	NA	NA	NA	NA	1479	1	13	0.07	1480	1	13	0.04	1481	1	13	0.03
IPI:IPI00375380.4	|SWISS-PROT:Q9UNM6-2|ENSEMBL:ENSP00000396937|REFSEQ:NP_787128|VEGA:OTTHUMP00000230665	Tax_Id=9606 Gene_Symbol=PSMD13 Isoform 2 of 26S proteasome non-ATPase regulatory subunit 13	1478	0.9947	31.8	0.13	NA	NA	NA	NA	1480	0.9998	55.3	0.22	NA	NA	NA	NA
IPI:IPI00375391.1	|TREMBL:B7ZBG9|ENSEMBL:ENSP00000363566|REFSEQ:NP_852131|VEGA:OTTHUMP00000061361	Tax_Id=9606 Gene_Symbol=EIF6 eukaryotic translation initiation factor 6 isoform c	NA	NA	NA	NA	1479	1	21.7	0.11	1480	1	21.7	0.05	NA	NA	NA	NA
IPI:IPI00375427.2	|SWISS-PROT:Q86Y07-2	Tax_Id=9606 Gene_Symbol=VRK2 Isoform 2 of Serine/threonine-protein kinase VRK2	NA	NA	NA	NA	NA	NA	NA	NA	1480	0.9825	4.1	0.02	1481	1	8.7	0.03
IPI:IPI00375428.6	|SWISS-PROT:Q86Y07-3|ENSEMBL:ENSP00000398323|REFSEQ:NP_001123954|VEGA:OTTHUMP00000225744	Tax_Id=9606 Gene_Symbol=VRK2 Isoform 3 of Serine/threonine-protein kinase VRK2	NA	NA	NA	NA	NA	NA	NA	NA	1480	0.9825	4.1	0.02	1481	1	8.7	0.03
IPI:IPI00375429.2	|SWISS-PROT:Q86Y07-4	Tax_Id=9606 Gene_Symbol=VRK2 Isoform 4 of Serine/threonine-protein kinase VRK2	NA	NA	NA	NA	NA	NA	NA	NA	1480	0.9825	4.1	0.02	1481	1	8.7	0.03
IPI:IPI00375430.4	|TREMBL:A8K9L2;E9PFA9|ENSEMBL:ENSP00000378045	Tax_Id=9606 Gene_Symbol=VRK2 Uncharacterized protein	NA	NA	NA	NA	NA	NA	NA	NA	1480	0.9825	4.1	0.02	1481	1	8.7	0.03
IPI:IPI00375498.3	|SWISS-PROT:Q8WZ42-3|TREMBL:D3DPF9;E7EQE6|ENSEMBL:ENSP00000352154|REFSEQ:NP_597676	Tax_Id=9606 Gene_Symbol=TTN titin isoform novex-1	NA	NA	NA	NA	NA	NA	NA	NA	NA	NA	NA	NA	1481	0.9514	0.2	0.02
IPI:IPI00375499.3	|TREMBL:E7ET18|ENSEMBL:ENSP00000340554|REFSEQ:NP_597681	Tax_Id=9606 Gene_Symbol=TTN titin isoform novex-2	NA	NA	NA	NA	NA	NA	NA	NA	NA	NA	NA	NA	1481	0.9514	0.2	0.02
IPI:IPI00375513.3	|SWISS-PROT:P21964-2|TREMBL:Q9BWC7|ENSEMBL:ENSP00000384654;ENSP00000416778|REFSEQ:NP_009294|VEGA:OTTHUMP00000197750	Tax_Id=9606 Gene_Symbol=COMT Isoform Soluble of Catechol O-methyltransferase	1478	1	62.4	0.46	1479	1	30.3	0.09	1480	1	53.4	0.15	1481	1	45.7	0.18
IPI:IPI00375531.2	|SWISS-PROT:P15531-2|ENSEMBL:ENSP00000013034;ENSP00000337060|REFSEQ:NP_937818|VEGA:OTTHUMP00000174724;OTTHUMP00000174772	Tax_Id=9606 Gene_Symbol=NME1;NME2;NME1-NME2 Isoform 2 of Nucleoside diphosphate kinase A	1478	0.9645	6.6	0.03	NA	NA	NA	NA	1480	0.9515	9.2	0.02	NA	NA	NA	NA
IPI:IPI00375687.6	|SWISS-PROT:Q9HD33-3|ENSEMBL:ENSP00000376427|REFSEQ:NP_817125|VEGA:OTTHUMP00000212456	Tax_Id=9606 Gene_Symbol=MRPL47 Isoform 3 of 39S ribosomal protein L47, mitochondrial	1478	0.9486	7.1	0.03	NA	NA	NA	NA	NA	NA	NA	NA	NA	NA	NA	NA
IPI:IPI00375731.2	|SWISS-PROT:P98175-1|ENSEMBL:ENSP00000366829|REFSEQ:NP_005667|H-INV:HIT000033931|VEGA:OTTHUMP00000023192	Tax_Id=9606 Gene_Symbol=RBM10 Isoform 1 of RNA-binding protein 10	1478	1	6.5	0.14	NA	NA	NA	NA	NA	NA	NA	NA	1481	0.9713	1.5	0.02
IPI:IPI00375832.1	|SWISS-PROT:Q9UJX6-2	Tax_Id=9606 Gene_Symbol=ANAPC2 Isoform 2 of Anaphase-promoting complex subunit 2	NA	NA	NA	NA	NA	NA	NA	NA	NA	NA	NA	NA	1481	0.9925	1.8	0.02
IPI:IPI00376005.2	|SWISS-PROT:P63241-2|ENSEMBL:ENSP00000336702|REFSEQ:NP_001137232|H-INV:HIT000250756	Tax_Id=9606 Gene_Symbol=EIF5A Isoform 2 of Eukaryotic translation initiation factor 5A-1	NA	NA	NA	NA	NA	NA	NA	NA	NA	NA	NA	NA	1481	1	28.6	0.03
IPI:IPI00376035.2	|TREMBL:B4DJ79|ENSEMBL:ENSP00000390806	Tax_Id=9606 Gene_Symbol=C6orf120 cDNA FLJ55847	NA	NA	NA	NA	NA	NA	NA	NA	1480	0.9825	14.1	0.02	NA	NA	NA	NA
IPI:IPI00376143.1	|TREMBL:A4D2A2;Q9H4N9|ENSEMBL:ENSP00000346171|REFSEQ:NP_877577	Tax_Id=9606 Gene_Symbol=MCM7 DNA replication licensing factor MCM7 isoform 2	NA	NA	NA	NA	1479	0.967	2.4	0.02	1480	1	16.6	0.11	NA	NA	NA	NA
IPI:IPI00376215.2	|SWISS-PROT:P78527-2|TREMBL:B4DL41;E7EUY0|ENSEMBL:ENSP00000345182;ENSP00000442177|REFSEQ:NP_001075109|VEGA:OTTHUMP00000237534	Tax_Id=9606 Gene_Symbol=PRKDC Isoform 2 of DNA-dependent protein kinase catalytic subunit	1478	1	2.1	0.2	1479	1	4.2	0.25	1480	1	12.9	0.67	NA	NA	NA	NA
IPI:IPI00376317.4	|SWISS-PROT:Q6P2E9-1|ENSEMBL:ENSP00000351811|REFSEQ:NP_055144|H-INV:HIT000097799|VEGA:OTTHUMP00000174847	Tax_Id=9606 Gene_Symbol=EDC4 Isoform 1 of Enhancer of mRNA-decapping protein 4	NA	NA	NA	NA	NA	NA	NA	NA	NA	NA	NA	NA	1481	0.9508	1.8	0.02
IPI:IPI00376439.2	|SWISS-PROT:Q7Z7G8-1|ENSEMBL:ENSP00000351346|REFSEQ:NP_060360|VEGA:OTTHUMP00000179147	Tax_Id=9606 Gene_Symbol=VPS13B Isoform 1 of Vacuolar protein sorting-associated protein 13B	NA	NA	NA	NA	1479	1	1.2	0.06	1480	1	1.1	0.04	1481	1	3	0.08
IPI:IPI00376483.3	|SWISS-PROT:Q7Z7L7|TREMBL:B2RC26|ENSEMBL:ENSP00000291900|REFSEQ:NP_006327|H-INV:HIT000053790|VEGA:OTTHUMP00000022294	Tax_Id=9606 Gene_Symbol=ZER1 Protein zer-1 homolog	NA	NA	NA	NA	1479	1	15.1	0.15	1480	1	18.1	0.18	1481	1	9.9	0.08
IPI:IPI00376503.2	|TREMBL:A6NFM2|ENSEMBL:ENSP00000336579|REFSEQ:NP_722546	Tax_Id=9606 Gene_Symbol=PYCR1 pyrroline-5-carboxylate reductase 1, mitochondrial isoform 2	1478	1	9.2	0.06	1479	1	34.8	0.23	NA	NA	NA	NA	1481	1	24.7	0.1
IPI:IPI00376505.2	|TREMBL:Q0VAQ6|REFSEQ:NP_680482	Tax_Id=9606 Gene_Symbol=FBXO32 F-box only protein 32 isoform 2	NA	NA	NA	NA	1479	0.9555	3.8	0.02	NA	NA	NA	NA	1481	0.9851	4.8	0.02
IPI:IPI00376572.2	|REFSEQ:XP_373042	Tax_Id=9606 Gene_Symbol=LOC391722 calcium-dependent protein kinase 7-like	1478	0.9864	6.4	0.03	NA	NA	NA	NA	NA	NA	NA	NA	NA	NA	NA	NA
IPI:IPI00376609.1	|SWISS-PROT:O75694-2|ENSEMBL:ENSP00000371265|REFSEQ:NP_004289|VEGA:OTTHUMP00000221171	Tax_Id=9606 Gene_Symbol=NUP155 Isoform 2 of Nuclear pore complex protein Nup155	NA	NA	NA	NA	NA	NA	NA	NA	NA	NA	NA	NA	1481	0.9185	1.1	0.02
IPI:IPI00376623.2	|SWISS-PROT:Q9BTZ2-3|ENSEMBL:ENSP00000311993;ENSP00000380264|VEGA:OTTHUMP00000164688	Tax_Id=9606 Gene_Symbol=DHRS4 Isoform 3 of Dehydrogenase/reductase SDR family member 4	NA	NA	NA	NA	NA	NA	NA	NA	NA	NA	NA	NA	1481	1	8.9	0.03
IPI:IPI00376798.3	|SWISS-PROT:P62913-1|TREMBL:Q08ES8;Q5VVD0|ENSEMBL:ENSP00000363676|REFSEQ:NP_000966|H-INV:HIT000191669|VEGA:OTTHUMP00000002956	Tax_Id=9606 Gene_Symbol=RPL11 Isoform 1 of 60S ribosomal protein L11	1478	1	13	0.06	NA	NA	NA	NA	NA	NA	NA	NA	1481	1	25.4	0.06
IPI:IPI00376972.2	|SWISS-PROT:Q00005-2|ENSEMBL:ENSP00000336591|REFSEQ:NP_858062|VEGA:OTTHUMP00000160099	Tax_Id=9606 Gene_Symbol=PPP2R2B Isoform 2 of Serine/threonine-protein phosphatase 2A 55 kDa regulatory subunit B beta isoform	NA	NA	NA	NA	NA	NA	NA	NA	1480	0.9597	3.2	0.02	NA	NA	NA	NA
IPI:IPI00376973.2	|SWISS-PROT:Q00005-5|ENSEMBL:ENSP00000377936|REFSEQ:NP_858063|H-INV:HIT000041370|VEGA:OTTHUMP00000160097	Tax_Id=9606 Gene_Symbol=PPP2R2B Isoform 5 of Serine/threonine-protein phosphatase 2A 55 kDa regulatory subunit B beta isoform	NA	NA	NA	NA	NA	NA	NA	NA	1480	0.9597	3.2	0.02	NA	NA	NA	NA
IPI:IPI00377011.2	|ENSEMBL:ENSP00000329113|REFSEQ:NP_872607|VEGA:OTTHUMP00000161050	Tax_Id=9606 Gene_Symbol=UBE2E1 ubiquitin-conjugating enzyme E2 E1 isoform 2	NA	NA	NA	NA	1479	0.9853	5.4	0.08	1480	0.9713	5.4	0.06	NA	NA	NA	NA
IPI:IPI00377017.3	|TREMBL:F8W164|ENSEMBL:ENSP00000397739|REFSEQ:NP_872629	Tax_Id=9606 Gene_Symbol=PKMYT1 membrane-associated tyrosine- and threonine-specific cdc2-inhibitory kinase isoform 2	NA	NA	NA	NA	NA	NA	NA	NA	NA	NA	NA	NA	1481	0.9778	2.5	0.02
IPI:IPI00377113.2	|ENSEMBL:ENSP00000323326|REFSEQ:NP_851397|VEGA:OTTHUMP00000179062	Tax_Id=9606 Gene_Symbol=HIF1A hypoxia-inducible factor 1-alpha isoform 2	NA	NA	NA	NA	NA	NA	NA	NA	1480	1	8.3	0.09	1481	1	7.6	0.08
IPI:IPI00377261.1	|SWISS-PROT:Q96I24-1|TREMBL:A3KFK8|ENSEMBL:ENSP00000318177|REFSEQ:NP_003925|VEGA:OTTHUMP00000022369	Tax_Id=9606 Gene_Symbol=FUBP3 Isoform 1 of Far upstream element-binding protein 3	NA	NA	NA	NA	NA	NA	NA	NA	1480	0.9886	2.4	0.02	NA	NA	NA	NA
IPI:IPI00377264.4	|SWISS-PROT:Q8TEY7-2|TREMBL:Q9Y417|ENSEMBL:ENSP00000359830|REFSEQ:NP_963918|H-INV:HIT000018913|VEGA:OTTHUMP00000011234	Tax_Id=9606 Gene_Symbol=USP33 Isoform 2 of Ubiquitin carboxyl-terminal hydrolase 33	NA	NA	NA	NA	1479	0.9848	19.8	0.02	NA	NA	NA	NA	NA	NA	NA	NA
IPI:IPI00377273.4	|SWISS-PROT:O75150-3	Tax_Id=9606 Gene_Symbol=RNF40 Isoform 3 of E3 ubiquitin-protein ligase BRE1B	NA	NA	NA	NA	1479	0.9825	2	0.02	NA	NA	NA	NA	NA	NA	NA	NA
IPI:IPI00382458.1	|SWISS-PROT:Q13618-2|ENSEMBL:ENSP00000386525;ENSP00000387200|VEGA:OTTHUMP00000203839;OTTHUMP00000203840	Tax_Id=9606 Gene_Symbol=CUL3 Isoform 2 of Cullin-3	NA	NA	NA	NA	1479	1	27.3	0.37	1480	1	22.6	0.26	1481	1	15.1	0.14
IPI:IPI00382470.3	|SWISS-PROT:P07900-2|TREMBL:Q86SX1|ENSEMBL:ENSP00000335153|REFSEQ:NP_001017963	Tax_Id=9606 Gene_Symbol=HSP90AA1 Isoform 2 of Heat shock protein HSP 90-alpha	1478	0.9998	9.6	0.1	1479	1	17.6	0.19	1480	1	15	0.11	1481	1	28.7	0.16
IPI:IPI00382516.5	|SWISS-PROT:Q99873-2|TREMBL:Q5U8W9;Q8WUW5|ENSEMBL:ENSP00000375724|REFSEQ:NP_938074|H-INV:HIT000325622|VEGA:OTTHUMP00000236176	Tax_Id=9606 Gene_Symbol=PRMT1 protein arginine N-methyltransferase 1 isoform 3	1478	1	35.7	0.23	NA	NA	NA	NA	1480	0.9773	13.3	0.02	1481	1	17.2	0.06
IPI:IPI00382733.2	|SWISS-PROT:Q32MZ4-3|TREMBL:Q05D04|ENSEMBL:ENSP00000289175|REFSEQ:NP_001131025|H-INV:HIT000339169|VEGA:OTTHUMP00000196809	Tax_Id=9606 Gene_Symbol=LRRFIP1 Isoform 3 of Leucine-rich repeat flightless-interacting protein 1	1478	1	3.5	0.06	NA	NA	NA	NA	NA	NA	NA	NA	1481	0.991	3	0.02
IPI:IPI00382768.2	|TREMBL:Q2VIM1|H-INV:HIT000280214	Tax_Id=9606 Gene_Symbol=CDC20 RcCDC20 (Fragment)	NA	NA	NA	NA	1479	0.9923	4.4	0.02	1480	0.9903	4.4	0.02	1481	0.9925	4.4	0.02
IPI:IPI00382787.10	|SWISS-PROT:Q96II8-1|TREMBL:B3KP65|ENSEMBL:ENSP00000393579|VEGA:OTTHUMP00000207962	Tax_Id=9606 Gene_Symbol=LRCH3 Isoform 1 of Leucine-rich repeat and calponin homology domain-containing protein 3	NA	NA	NA	NA	NA	NA	NA	NA	1480	0.9842	4	0.02	NA	NA	NA	NA
IPI:IPI00382790.3	|SWISS-PROT:Q9H0F6-2|TREMBL:Q6PJD5|ENSEMBL:ENSP00000352551|VEGA:OTTHUMP00000229043	Tax_Id=9606 Gene_Symbol=SHARPIN Isoform 2 of Sharpin	NA	NA	NA	NA	NA	NA	NA	NA	NA	NA	NA	NA	1481	0.9487	11.7	0.02
IPI:IPI00382894.2	|TREMBL:Q5VU58;Q8TCG3|ENSEMBL:ENSP00000357520|VEGA:OTTHUMP00000034021	Tax_Id=9606 Gene_Symbol=TPM3 Uncharacterized protein	1478	1	17	0.09	NA	NA	NA	NA	NA	NA	NA	NA	NA	NA	NA	NA
IPI:IPI00383046.3	|SWISS-PROT:Q96DG6|TREMBL:B2RD36|ENSEMBL:ENSP00000296658|REFSEQ:NP_620164|H-INV:HIT000246425|VEGA:OTTHUMP00000161672	Tax_Id=9606 Gene_Symbol=CMBL Carboxymethylenebutenolidase homolog	1478	1	10.6	0.06	1479	0.981	6.9	0.02	NA	NA	NA	NA	1481	1	13.9	0.03
IPI:IPI00383202.1	|TREMBL:Q9P0B4	Tax_Id=9606 Gene_Symbol=METTL2A HSPC267 (Fragment)	NA	NA	NA	NA	NA	NA	NA	NA	NA	NA	NA	NA	1481	0.9756	6.9	0.02
IPI:IPI00383261.1	|TREMBL:Q8WYQ1	Tax_Id=9606 Gene_Symbol=PEX6 Peroxisomal biogenesis factor 6, isoform CRA_d	NA	NA	NA	NA	1479	0.9584	1.9	0.02	1480	0.9835	3.9	0.03	NA	NA	NA	NA
IPI:IPI00383296.5	|SWISS-PROT:P52272-2|ENSEMBL:ENSP00000325732|REFSEQ:NP_112480|H-INV:HIT000064985	Tax_Id=9606 Gene_Symbol=HNRNPM Isoform 2 of Heterogeneous nuclear ribonucleoprotein M	NA	NA	NA	NA	NA	NA	NA	NA	NA	NA	NA	NA	1481	1	16.5	0.11
IPI:IPI00383360.1	|TREMBL:Q9P1H1	Tax_Id=9606 Gene_Symbol=DNAJA4 PRO1472	NA	NA	NA	NA	1479	0.995	18.7	0.05	1480	1	18.7	0.03	1481	0.9843	5.8	0.02
IPI:IPI00383539.5	|TREMBL:B3KTN4;B4DJV2|ENSEMBL:ENSP00000440543	Tax_Id=9606 Gene_Symbol=CS Citrate synthase	1478	0.9528	8.9	0.03	NA	NA	NA	NA	NA	NA	NA	NA	1481	0.9957	17.1	0.03
IPI:IPI00383581.4	|SWISS-PROT:Q14697-1|TREMBL:B4DJ30;B4DSM6|ENSEMBL:ENSP00000349053|REFSEQ:NP_938148|VEGA:OTTHUMP00000236517	Tax_Id=9606 Gene_Symbol=GANAB cDNA FLJ61290, highly similar to Neutral alpha-glucosidase AB	NA	NA	NA	NA	NA	NA	NA	NA	NA	NA	NA	NA	1481	0.9807	2	0.02
IPI:IPI00383663.1	|TREMBL:O95330|ENSEMBL:ENSP00000347762	Tax_Id=9606 Gene_Symbol=ERGIC3 Putative uncharacterized protein	NA	NA	NA	NA	NA	NA	NA	NA	NA	NA	NA	NA	1481	0.9925	7.1	0.02
IPI:IPI00383680.3	|TREMBL:A6NKT1;B4DJL0;Q5JYR6|ENSEMBL:ENSP00000362724|REFSEQ:NP_001129243|VEGA:OTTHUMP00000030902	Tax_Id=9606 Gene_Symbol=RPN2 dolichyl-diphosphooligosaccharide--protein glycosyltransferase subunit 2 isoform 2 precursor	NA	NA	NA	NA	NA	NA	NA	NA	1480	1	10.9	0.05	1481	1	5.7	0.03
IPI:IPI00384061.2	|SWISS-PROT:Q8N6R0-2|ENSEMBL:ENSP00000341732;ENSP00000356710|VEGA:OTTHUMP00000033001	Tax_Id=9606 Gene_Symbol=METTL13 Isoform 5 of Methyltransferase-like protein 13	NA	NA	NA	NA	NA	NA	NA	NA	1480	0.9877	4	0.02	1481	0.9925	4	0.02
IPI:IPI00384122.5	|TREMBL:B7Z5W8;Q86TQ8;Q86TW7|ENSEMBL:ENSP00000335465	Tax_Id=9606 Gene_Symbol=DLST;DLSTP1 cDNA FLJ55034, highly similar to Dihydrolipoyllysine-residue succinyltransferase component of 2- oxoglutarate dehydrogenase complex, mitochondrial	NA	NA	NA	NA	NA	NA	NA	NA	NA	NA	NA	NA	1481	1	8.2	0.03
IPI:IPI00384155.1	|TREMBL:Q86TV2|ENSEMBL:ENSP00000334206;ENSP00000451861	Tax_Id=9606 Gene_Symbol=LGMN Uncharacterized protein	NA	NA	NA	NA	NA	NA	NA	NA	1480	0.9903	3.8	0.02	NA	NA	NA	NA
IPI:IPI00384156.1	|TREMBL:Q86TV3|ENSEMBL:ENSP00000262004;ENSP00000452572	Tax_Id=9606 Gene_Symbol=LGMN Uncharacterized protein	NA	NA	NA	NA	NA	NA	NA	NA	1480	0.9903	3.8	0.02	NA	NA	NA	NA
IPI:IPI00384173.1	|TREMBL:E7ERB2;Q9UIS4	Tax_Id=9606 Gene_Symbol=SNRPB Small nuclear ribonucleoprotein B'	1478	1	13.4	0.12	1479	0.9498	3.9	0.02	NA	NA	NA	NA	1481	0.9114	3.9	0.02
IPI:IPI00384397.1	|TREMBL:Q9UL80	Tax_Id=9606 Gene_Symbol=- Myosin-reactive immunoglobulin light chain variable region (Fragment)	NA	NA	NA	NA	NA	NA	NA	NA	1480	0.9763	24.6	0.08	1481	0.9901	24.6	0.09
IPI:IPI00384444.6	|SWISS-PROT:P02533|ENSEMBL:ENSP00000167586|REFSEQ:NP_000517|H-INV:HIT000052692|VEGA:OTTHUMP00000164624	Tax_Id=9606 Gene_Symbol=KRT14 Keratin, type I cytoskeletal 14	1478	1	18.9	0.12	NA	NA	NA	NA	NA	NA	NA	NA	NA	NA	NA	NA
IPI:IPI00384456.4	|SWISS-PROT:P52701-1|TREMBL:Q1L838;Q3SWU9|ENSEMBL:ENSP00000234420|REFSEQ:NP_000170|H-INV:HIT000218941|VEGA:OTTHUMP00000159397	Tax_Id=9606 Gene_Symbol=MSH6 Isoform GTBP-N of DNA mismatch repair protein Msh6	NA	NA	NA	NA	1479	0.9878	1.1	0.02	1480	0.9816	1.1	0.02	1481	0.9501	1.1	0.02
IPI:IPI00384638.2	|SWISS-PROT:Q6PID8-1|TREMBL:Q96G43|ENSEMBL:ENSP00000334140|REFSEQ:NP_055812|VEGA:OTTHUMP00000212346	Tax_Id=9606 Gene_Symbol=KLHDC10 Isoform 1 of Kelch domain-containing protein 10	NA	NA	NA	NA	NA	NA	NA	NA	NA	NA	NA	NA	1481	1	7.7	0.03
IPI:IPI00384691.3	|SWISS-PROT:Q96RT7-3	Tax_Id=9606 Gene_Symbol=TUBGCP6 Isoform 3 of Gamma-tubulin complex component 6	NA	NA	NA	NA	NA	NA	NA	NA	1480	0.9988	1.8	0.03	1481	0.9966	1.8	0.02
IPI:IPI00384697.2	|SWISS-PROT:P02768-2	Tax_Id=9606 Gene_Symbol=ALB Isoform 2 of Serum albumin	1478	1	7	0.11	NA	NA	NA	NA	NA	NA	NA	NA	NA	NA	NA	NA
IPI:IPI00384765.2	|SWISS-PROT:Q99640|TREMBL:B3KUN8;B4DXD4;Q0IJ49|ENSEMBL:ENSP00000262300|REFSEQ:NP_004194|H-INV:HIT000289528|VEGA:OTTHUMP00000159225	Tax_Id=9606 Gene_Symbol=PKMYT1 Membrane-associated tyrosine- and threonine-specific cdc2-inhibitory kinase	NA	NA	NA	NA	NA	NA	NA	NA	NA	NA	NA	NA	1481	0.9778	2.5	0.02
IPI:IPI00384836.2	|SWISS-PROT:Q16666-5|ENSEMBL:ENSP00000352740|VEGA:OTTHUMP00000035194	Tax_Id=9606 Gene_Symbol=IFI16 Isoform 4 of Gamma-interferon-inducible protein 16	NA	NA	NA	NA	1479	0.9291	12.6	0.02	NA	NA	NA	NA	1481	0.9557	12.6	0.02
IPI:IPI00385001.4	|SWISS-PROT:Q5SRE5-2	Tax_Id=9606 Gene_Symbol=NUP188 Isoform 2 of Nucleoporin NUP188 homolog	NA	NA	NA	NA	1479	1	6.4	0.13	1480	1	5.9	0.1	1481	1	4.2	0.08
IPI:IPI00385143.1	|TREMBL:Q9NP29	Tax_Id=9606 Gene_Symbol=- Microfibrillar protein 2 (Fragment)	1478	1	18.5	0.06	NA	NA	NA	NA	NA	NA	NA	NA	NA	NA	NA	NA
IPI:IPI00385267.4	|SWISS-PROT:P08240|TREMBL:B4E0H3;Q6IAX9|ENSEMBL:ENSP00000328023|REFSEQ:NP_003130|H-INV:HIT000036289|VEGA:OTTHUMP00000231106	Tax_Id=9606 Gene_Symbol=SRPR Signal recognition particle receptor subunit alpha	NA	NA	NA	NA	NA	NA	NA	NA	1480	0.9655	3	0.02	NA	NA	NA	NA
IPI:IPI00385318.2	|SWISS-PROT:Q9NZM1-5	Tax_Id=9606 Gene_Symbol=MYOF Isoform 5 of Myoferlin	NA	NA	NA	NA	NA	NA	NA	NA	NA	NA	NA	NA	1481	0.9925	0.8	0.02
IPI:IPI00385562.1	|SWISS-PROT:Q96PU8-6|TREMBL:B4DHR6|ENSEMBL:ENSP00000275262|REFSEQ:NP_996736|VEGA:OTTHUMP00000017583	Tax_Id=9606 Gene_Symbol=QKI Isoform 4 of Protein quaking	1478	1	13.9	0.09	NA	NA	NA	NA	NA	NA	NA	NA	NA	NA	NA	NA
IPI:IPI00385649.2	|SWISS-PROT:Q96II8-2|TREMBL:B4DEQ7|ENSEMBL:ENSP00000399751|VEGA:OTTHUMP00000207958	Tax_Id=9606 Gene_Symbol=LRCH3 Isoform 2 of Leucine-rich repeat and calponin homology domain-containing protein 3	NA	NA	NA	NA	NA	NA	NA	NA	1480	0.9842	4	0.02	NA	NA	NA	NA
IPI:IPI00385784.1	|TREMBL:Q15452	Tax_Id=9606 Gene_Symbol=STK4 Protein-serine/threonine kinase (Fragment)	NA	NA	NA	NA	1479	0.9387	12.9	0.02	1480	0.9339	12.9	0.02	NA	NA	NA	NA
IPI:IPI00385829.3	|TREMBL:Q9NV10|ENSEMBL:ENSP00000280699;ENSP00000395878|VEGA:OTTHUMP00000209887	Tax_Id=9606 Gene_Symbol=NGLY1 cDNA FLJ11005 fis, clone PLACE1002996	NA	NA	NA	NA	1479	0.9923	15.8	0.04	NA	NA	NA	NA	NA	NA	NA	NA
IPI:IPI00385834.3	|SWISS-PROT:Q07666-2	Tax_Id=9606 Gene_Symbol=KHDRBS1 Isoform 2 of KH domain-containing, RNA-binding, signal transduction-associated protein 1	1478	0.9403	3.5	0.03	NA	NA	NA	NA	NA	NA	NA	NA	NA	NA	NA	NA
IPI:IPI00386043.6	|SWISS-PROT:Q5SWX8-1|ENSEMBL:ENSP00000287859|REFSEQ:NP_060317|H-INV:HIT000257905|VEGA:OTTHUMP00000033583	Tax_Id=9606 Gene_Symbol=C1orf27 Isoform 1 of Protein odr-4 homolog	1478	0.9842	4.5	0.03	NA	NA	NA	NA	NA	NA	NA	NA	1481	0.9627	3.6	0.02
IPI:IPI00386243.3	|SWISS-PROT:Q2VPB7|REFSEQ:NP_612377|H-INV:HIT000028999	Tax_Id=9606 Gene_Symbol=DKFZp761E198 Uncharacterized protein DKFZp761E198	NA	NA	NA	NA	NA	NA	NA	NA	NA	NA	NA	NA	1481	0.9925	1.9	0.02
IPI:IPI00386533.4	|SWISS-PROT:Q04637-6|TREMBL:Q96I65|ENSEMBL:ENSP00000404754|VEGA:OTTHUMP00000233411	Tax_Id=9606 Gene_Symbol=EIF4G1 Isoform E of Eukaryotic translation initiation factor 4 gamma 1	1478	1	13.5	0.37	1479	0.9999	2.9	0.06	1480	0.9748	1.9	0.02	1481	1	5.1	0.1
IPI:IPI00386621.3	|TREMBL:Q9BRL5	Tax_Id=9606 Gene_Symbol=CALM3;CALM2;CALM1 CALM3 protein	1478	1	13.6	0.07	1479	0.9527	13.3	0.02	NA	NA	NA	NA	NA	NA	NA	NA
IPI:IPI00386687.3	|TREMBL:E9PGZ2;Q9Y607|ENSEMBL:ENSP00000310109|REFSEQ:NP_001131022|VEGA:OTTHUMP00000164478	Tax_Id=9606 Gene_Symbol=LRRFIP1 leucine-rich repeat flightless-interacting protein 1 isoform 1	NA	NA	NA	NA	NA	NA	NA	NA	NA	NA	NA	NA	1481	0.991	3	0.02
IPI:IPI00386731.3	|SWISS-PROT:Q96ME1-4|ENSEMBL:ENSP00000371805|REFSEQ:NP_079239|VEGA:OTTHUMP00000200621	Tax_Id=9606 Gene_Symbol=FBXL18 Isoform 4 of F-box/LRR-repeat protein 18	NA	NA	NA	NA	1479	0.9923	2.5	0.02	1480	1	4.8	0.05	1481	1	6.6	0.05
IPI:IPI00386809.3	|SWISS-PROT:Q15517	Tax_Id=9606 Gene_Symbol=CDSN Corneodesmosin	1478	0.9998	5.7	0.04	NA	NA	NA	NA	NA	NA	NA	NA	NA	NA	NA	NA
IPI:IPI00386876.2	|SWISS-PROT:Q86XK2-5	Tax_Id=9606 Gene_Symbol=FBXO11 Isoform 5 of F-box only protein 11	NA	NA	NA	NA	1479	0.981	2.9	0.02	1480	0.9739	2.9	0.02	NA	NA	NA	NA
IPI:IPI00386961.3	|SWISS-PROT:Q9H8S9-2|ENSEMBL:ENSP00000386782	Tax_Id=9606 Gene_Symbol=MOBKL1B Isoform 2 of Mps one binder kinase activator-like 1B	1478	1	16.3	0.06	1479	0.9878	8.2	0.02	NA	NA	NA	NA	1481	0.9851	8.2	0.02
IPI:IPI00387072.1	|SWISS-PROT:Q96JG8-3	Tax_Id=9606 Gene_Symbol=MAGED4;MAGED4B Isoform 3 of Melanoma-associated antigen D4	NA	NA	NA	NA	NA	NA	NA	NA	1480	0.9531	9.6	0.02	NA	NA	NA	NA
IPI:IPI00387097.1	|SWISS-PROT:P01605	Tax_Id=9606 Gene_Symbol=- Ig kappa chain V-I region Lay	NA	NA	NA	NA	NA	NA	NA	NA	NA	NA	NA	NA	1481	0.9727	16.7	0.02
IPI:IPI00387144.5	|TREMBL:B7Z1K5;F5H5D3;Q53GA7|ENSEMBL:ENSP00000443475	Tax_Id=9606 Gene_Symbol=TUBA1C cDNA FLJ55956, highly similar to Tubulin alpha-6 chain	1478	0.9887	27.4	0.14	NA	NA	NA	NA	NA	NA	NA	NA	NA	NA	NA	NA
IPI:IPI00394737.1	|SWISS-PROT:Q9BZF1-2|TREMBL:Q68D75|ENSEMBL:ENSP00000401821	Tax_Id=9606 Gene_Symbol=OSBPL8 Isoform 2 of Oxysterol-binding protein-related protein 8	NA	NA	NA	NA	1479	0.9878	2.5	0.02	NA	NA	NA	NA	NA	NA	NA	NA
IPI:IPI00394745.3	|SWISS-PROT:Q9NSB8-1|ENSEMBL:ENSP00000305632|REFSEQ:NP_955362	Tax_Id=9606 Gene_Symbol=HOMER2 Isoform 1 of Homer protein homolog 2	1478	1	23	0.13	NA	NA	NA	NA	NA	NA	NA	NA	NA	NA	NA	NA
IPI:IPI00394746.3	|SWISS-PROT:Q9NSB8-2|TREMBL:A8K9Q7|ENSEMBL:ENSP00000407634|REFSEQ:NP_004830|H-INV:HIT000035666	Tax_Id=9606 Gene_Symbol=HOMER2 Isoform 2 of Homer protein homolog 2	1478	1	23	0.13	NA	NA	NA	NA	NA	NA	NA	NA	NA	NA	NA	NA
IPI:IPI00394758.1	|SWISS-PROT:P51648-2|ENSEMBL:ENSP00000345774|REFSEQ:NP_001026976|H-INV:HIT000030886|VEGA:OTTHUMP00000065800	Tax_Id=9606 Gene_Symbol=ALDH3A2 Isoform 2 of Fatty aldehyde dehydrogenase	NA	NA	NA	NA	NA	NA	NA	NA	NA	NA	NA	NA	1481	1	6	0.03
IPI:IPI00394838.3	|TREMBL:B4DIM0|ENSEMBL:ENSP00000345398;ENSP00000377474|REFSEQ:NP_942127|VEGA:OTTHUMP00000164773	Tax_Id=9606 Gene_Symbol=ACLY cDNA FLJ56442, highly similar to ATP-citrate synthase	NA	NA	NA	NA	1479	1	14.5	0.19	1480	1	9.5	0.11	1481	1	15.5	0.19
IPI:IPI00394877.1	|TREMBL:A6NJW1|ENSEMBL:ENSP00000344707|REFSEQ:NP_940993	Tax_Id=9606 Gene_Symbol=BSG basigin isoform 4	NA	NA	NA	NA	NA	NA	NA	NA	1480	0.9903	10.2	0.02	NA	NA	NA	NA
IPI:IPI00394889.5	|SWISS-PROT:Q13505-2|ENSEMBL:ENSP00000317106|REFSEQ:NP_942584|VEGA:OTTHUMP00000033825	Tax_Id=9606 Gene_Symbol=MTX1 Isoform 2 of Metaxin-1	NA	NA	NA	NA	NA	NA	NA	NA	1480	0.9868	4.4	0.02	NA	NA	NA	NA
IPI:IPI00395002.1	|SWISS-PROT:Q9NSC5-1|TREMBL:B2RA10;Q5U0L9|ENSEMBL:ENSP00000376162;ENSP00000439937;ENSP00000446026|REFSEQ:NP_001139194;NP_004829|H-INV:HIT000284008	Tax_Id=9606 Gene_Symbol=HOMER3 Isoform 1 of Homer protein homolog 3	1478	1	29.6	0.18	NA	NA	NA	NA	NA	NA	NA	NA	NA	NA	NA	NA
IPI:IPI00395003.1	|SWISS-PROT:Q9NSC5-2|ENSEMBL:ENSP00000348150;ENSP00000396154|REFSEQ:NP_001139193	Tax_Id=9606 Gene_Symbol=HOMER3 Isoform 2 of Homer protein homolog 3	1478	1	29.6	0.18	NA	NA	NA	NA	NA	NA	NA	NA	NA	NA	NA	NA
IPI:IPI00395347.3	|SWISS-PROT:Q71RC2-1|ENSEMBL:ENSP00000381490|REFSEQ:NP_443111|VEGA:OTTHUMP00000224650	Tax_Id=9606 Gene_Symbol=LARP4 Isoform 1 of La-related protein 4	NA	NA	NA	NA	1479	0.9916	3.6	0.02	1480	0.9877	3.6	0.02	1481	0.9917	3.6	0.02
IPI:IPI00395401.3	|SWISS-PROT:Q15642-3|ENSEMBL:ENSP00000415493|VEGA:OTTHUMP00000196791	Tax_Id=9606 Gene_Symbol=TRIP10 Isoform 3 of Cdc42-interacting protein 4	NA	NA	NA	NA	NA	NA	NA	NA	1480	0.9814	9.2	0.02	1481	0.9641	5	0.02
IPI:IPI00395508.2	|SWISS-PROT:Q5BJH7-2|ENSEMBL:ENSP00000375971|REFSEQ:NP_001138934;NP_291035	Tax_Id=9606 Gene_Symbol=YIF1B Isoform 2 of Protein YIF1B	NA	NA	NA	NA	NA	NA	NA	NA	NA	NA	NA	NA	1481	0.9917	13.8	0.02
IPI:IPI00395558.1	|SWISS-PROT:Q8IWB1|ENSEMBL:ENSP00000278071;ENSP00000337178;ENSP00000350915|REFSEQ:NP_203755|VEGA:OTTHUMP00000020437;OTTHUMP00000020438	Tax_Id=9606 Gene_Symbol=ITPRIP Inositol 1,4,5-triphosphate receptor-interacting protein	NA	NA	NA	NA	1479	0.9678	1.8	0.02	NA	NA	NA	NA	NA	NA	NA	NA
IPI:IPI00395605.4	|SWISS-PROT:Q92888-3|ENSEMBL:ENSP00000337261|REFSEQ:NP_945353|H-INV:HIT000042038	Tax_Id=9606 Gene_Symbol=ARHGEF1 Isoform 3 of Rho guanine nucleotide exchange factor 1	NA	NA	NA	NA	1479	0.9901	4	0.02	NA	NA	NA	NA	1481	0.9684	4	0.02
IPI:IPI00395627.3	|SWISS-PROT:Q9HB71-1|TREMBL:Q5R371;Q6NVY0|ENSEMBL:ENSP00000356652|REFSEQ:NP_055227|H-INV:HIT000250050|VEGA:OTTHUMP00000032884	Tax_Id=9606 Gene_Symbol=CACYBP Isoform 1 of Calcyclin-binding protein	NA	NA	NA	NA	NA	NA	NA	NA	NA	NA	NA	NA	1481	0.9917	5.9	0.02
IPI:IPI00395663.5	|SWISS-PROT:Q92625|ENSEMBL:ENSP00000353518|REFSEQ:NP_056060|H-INV:HIT000390885|VEGA:OTTHUMP00000016243	Tax_Id=9606 Gene_Symbol=ANKS1A Ankyrin repeat and SAM domain-containing protein 1A	NA	NA	NA	NA	NA	NA	NA	NA	1480	0.9214	1.9	0.02	NA	NA	NA	NA
IPI:IPI00395674.1	|SWISS-PROT:P14678-2|TREMBL:B4DVD6;Q66K91|ENSEMBL:ENSP00000370746|REFSEQ:NP_003082|H-INV:HIT000299972|VEGA:OTTHUMP00000030012	Tax_Id=9606 Gene_Symbol=SNRPB Isoform SM-B of Small nuclear ribonucleoprotein-associated proteins B and B'	1478	1	13.4	0.12	1479	0.9498	3.9	0.02	NA	NA	NA	NA	1481	0.9114	3.9	0.02
IPI:IPI00395772.5	|SWISS-PROT:P35579-2|TREMBL:Q2PS10;Q9UMJ0|ENSEMBL:ENSP00000338576	Tax_Id=9606 Gene_Symbol=MYH9 Isoform 2 of Myosin-9	NA	NA	NA	NA	1479	1	2.2	0.04	NA	NA	NA	NA	NA	NA	NA	NA
IPI:IPI00395775.6	|SWISS-PROT:Q8WXF1-2|ENSEMBL:ENSP00000435921;ENSP00000436038|VEGA:OTTHUMP00000018076;OTTHUMP00000018079	Tax_Id=9606 Gene_Symbol=PSPC1 Isoform 2 of Paraspeckle component 1	NA	NA	NA	NA	NA	NA	NA	NA	1480	0.9877	4.4	0.02	1481	0.9925	4.4	0.02
IPI:IPI00395780.2	|SWISS-PROT:Q9NS23-5	Tax_Id=9606 Gene_Symbol=RASSF1 Isoform E of Ras association domain-containing protein 1	NA	NA	NA	NA	1479	0.9773	5.8	0.02	1480	0.9622	5.8	0.02	NA	NA	NA	NA
IPI:IPI00395837.3	|ENSEMBL:ENSP00000340901|REFSEQ:NP_954660|VEGA:OTTHUMP00000224649	Tax_Id=9606 Gene_Symbol=LARP4 la-related protein 4 isoform c	NA	NA	NA	NA	1479	0.9916	3.6	0.02	1480	0.9877	3.6	0.02	1481	0.9917	3.6	0.02
IPI:IPI00395865.4	|SWISS-PROT:Q16576|TREMBL:Q5JNZ9;Q6FHQ0|ENSEMBL:ENSP00000369427|REFSEQ:NP_002884|H-INV:HIT000323350|VEGA:OTTHUMP00000022992	Tax_Id=9606 Gene_Symbol=RBBP7 Histone-binding protein RBBP7	NA	NA	NA	NA	1479	0.9923	3.9	0.04	1480	0.9912	3.9	0.02	1481	0.9925	3.9	0.02
IPI:IPI00395939.4	|TREMBL:B2R7P6;B3KYB7;B7Z7Q0;C9JW90|ENSEMBL:ENSP00000403675;ENSP00000405179|VEGA:OTTHUMP00000198849	Tax_Id=9606 Gene_Symbol=PITPNB cDNA FLJ53628, highly similar to Phosphatidylinositol transfer protein beta isoform	NA	NA	NA	NA	1479	0.987	3	0.02	1480	0.9748	4.1	0.02	NA	NA	NA	NA
IPI:IPI00395998.5	|SWISS-PROT:P62910|ENSEMBL:ENSP00000380156;ENSP00000380158;ENSP00000388674;ENSP00000416429|REFSEQ:NP_000985;NP_001007074;NP_001007075|H-INV:HIT000276177|VEGA:OTTHUMP00000160235;OTTHUMP00000207905;OTTH	Tax_Id=9606 Gene_Symbol=RPL32 60S ribosomal protein L32	1478	1	24.1	0.11	1479	1	24.1	0.09	1480	1	24.1	0.09	1481	1	16.5	0.05
IPI:IPI00396058.2	|SWISS-PROT:Q86XI2-2|TREMBL:B3KRQ2|ENSEMBL:ENSP00000387007;ENSP00000388326|VEGA:OTTHUMP00000202109	Tax_Id=9606 Gene_Symbol=NCAPG2 Isoform 2 of Condensin-2 complex subunit G2	NA	NA	NA	NA	NA	NA	NA	NA	NA	NA	NA	NA	1481	1	2.7	0.03
IPI:IPI00396077.4	|SWISS-PROT:Q9NS56-1|ENSEMBL:ENSP00000353735|REFSEQ:NP_005793|H-INV:HIT000059447|VEGA:OTTHUMP00000021182	Tax_Id=9606 Gene_Symbol=TOPORS Isoform 1 of E3 ubiquitin-protein ligase Topors	NA	NA	NA	NA	NA	NA	NA	NA	1480	1	2.3	0.04	NA	NA	NA	NA
IPI:IPI00396131.4	|SWISS-PROT:Q7Z739|TREMBL:B4DPX9;Q658Z6;Q8N3V9;Q8NA80;Q96MZ5|REFSEQ:NP_689971|H-INV:HIT000053845	Tax_Id=9606 Gene_Symbol=YTHDF3 cDNA FLJ56221, highly similar to YTH domain protein 3	NA	NA	NA	NA	1479	1	32.1	0.35	1480	1	32.7	0.19	1481	1	23.3	0.15
IPI:IPI00396171.4	|SWISS-PROT:P27816-1|ENSEMBL:ENSP00000353375|REFSEQ:NP_002366|H-INV:HIT000218525|VEGA:OTTHUMP00000210722	Tax_Id=9606 Gene_Symbol=MAP4 Isoform 1 of Microtubule-associated protein 4	NA	NA	NA	NA	NA	NA	NA	NA	NA	NA	NA	NA	1481	0.9056	5.9	0.02
IPI:IPI00396190.2	|SWISS-PROT:Q96Q07|ENSEMBL:ENSP00000386121;ENSP00000418751|REFSEQ:NP_001092742;NP_443125|H-INV:HIT000054319|VEGA:OTTHUMP00000216692	Tax_Id=9606 Gene_Symbol=BTBD9 BTB/POZ domain-containing protein 9	NA	NA	NA	NA	1479	1	10.8	0.09	1480	1	19.2	0.07	1481	1	9.7	0.03
IPI:IPI00396203.7	|SWISS-PROT:Q9BTW9-1|TREMBL:B4DE53;F5H8C7|ENSEMBL:ENSP00000347719|REFSEQ:NP_005984|H-INV:HIT000031423	Tax_Id=9606 Gene_Symbol=TBCD Isoform 1 of Tubulin-specific chaperone D	NA	NA	NA	NA	NA	NA	NA	NA	1480	1	2.1	0.04	1481	0.9999	2.6	0.03
IPI:IPI00396279.3	|SWISS-PROT:Q7Z460-1|TREMBL:C9JW97|ENSEMBL:ENSP00000263710|REFSEQ:NP_056097	Tax_Id=9606 Gene_Symbol=CLASP1 Isoform 1 of CLIP-associating protein 1	1478	0.983	20	0.03	1479	0.9923	20	0.02	NA	NA	NA	NA	NA	NA	NA	NA
IPI:IPI00396321.1	|SWISS-PROT:Q96AG4|TREMBL:B2RE83|ENSEMBL:ENSP00000225972|REFSEQ:NP_060979|H-INV:HIT000086125|VEGA:OTTHUMP00000221187	Tax_Id=9606 Gene_Symbol=LRRC59 Leucine-rich repeat-containing protein 59	NA	NA	NA	NA	NA	NA	NA	NA	1480	0.9782	4.9	0.02	NA	NA	NA	NA
IPI:IPI00396370.6	|SWISS-PROT:P55884-1|TREMBL:A4D210;Q86UM1|ENSEMBL:ENSP00000354125;ENSP00000380206|REFSEQ:NP_001032360;NP_003742|H-INV:HIT000030194|VEGA:OTTHUMP00000024457;OTTHUMP00000115601	Tax_Id=9606 Gene_Symbol=EIF3B Isoform 1 of Eukaryotic translation initiation factor 3 subunit B	1478	1	40.1	0.98	1479	1	18.8	0.2	1480	1	23.7	0.26	1481	1	37	0.4
IPI:IPI00396378.3	|SWISS-PROT:P22626-1|ENSEMBL:ENSP00000346694;ENSP00000354021|REFSEQ:NP_112533|H-INV:HIT000195300|VEGA:OTTHUMP00000122511;OTTHUMP00000202466	Tax_Id=9606 Gene_Symbol=HNRNPA2B1 Isoform B1 of Heterogeneous nuclear ribonucleoproteins A2/B1	1478	1	41.9	0.27	1479	0.9923	7.3	0.02	1480	1	14.4	0.05	1481	1	27.6	0.09
IPI:IPI00396379.3	|SWISS-PROT:Q8IUR7-6|ENSEMBL:ENSP00000351221;ENSP00000420440|REFSEQ:NP_054873;NP_998819|VEGA:OTTHUMP00000216638;OTTHUMP00000216641	Tax_Id=9606 Gene_Symbol=ARMC8 Isoform 6 of Armadillo repeat-containing protein 8	NA	NA	NA	NA	1479	1	10.1	0.04	NA	NA	NA	NA	1481	0.9999	12.9	0.03
IPI:IPI00396412.2	|SWISS-PROT:P78362-2|TREMBL:C9JQJ0|ENSEMBL:ENSP00000377262|REFSEQ:NP_872634|VEGA:OTTHUMP00000212097	Tax_Id=9606 Gene_Symbol=SRPK2 Isoform 2 of Serine/threonine-protein kinase SRPK2	1478	0.9496	1.8	0.03	NA	NA	NA	NA	NA	NA	NA	NA	NA	NA	NA	NA
IPI:IPI00396485.3	|SWISS-PROT:P68104|TREMBL:A8K9C4;B4DV42;B4E2C5;Q16577;Q53G85;Q53G89;Q53GA1;Q53GE9;Q53HM9;Q53HQ7;Q53HR1;Q53HR5;Q6IPN6;Q6IPS9;Q6IPT9;Q8IUB0;Q96RE1;Q9H2I7|ENSEMBL:ENSP00000330054;ENSP00000339053;ENSP0000	Tax_Id=9606 Gene_Symbol=EEF1A1 Elongation factor 1-alpha 1	NA	NA	NA	NA	1479	1	42.9	0.36	1480	1	43.1	0.27	1481	1	38.5	0.2
IPI:IPI00396547.1	|SWISS-PROT:Q96S66-2|ENSEMBL:ENSP00000358987;ENSP00000411591|REFSEQ:NP_055942|VEGA:OTTHUMP00000013440	Tax_Id=9606 Gene_Symbol=CLCC1 Isoform 2 of Chloride channel CLIC-like protein 1	NA	NA	NA	NA	1479	0.9257	4	0.02	NA	NA	NA	NA	NA	NA	NA	NA
IPI:IPI00396561.8	|SWISS-PROT:Q96II8-3|ENSEMBL:ENSP00000334375|REFSEQ:NP_116162|H-INV:HIT000033258|VEGA:OTTHUMP00000207961	Tax_Id=9606 Gene_Symbol=LRCH3 Isoform 3 of Leucine-rich repeat and calponin homology domain-containing protein 3	NA	NA	NA	NA	NA	NA	NA	NA	1480	0.9842	4	0.02	NA	NA	NA	NA
IPI:IPI00396563.2	|SWISS-PROT:Q04323-2|ENSEMBL:ENSP00000294119|REFSEQ:NP_056937|VEGA:OTTHUMP00000236216	Tax_Id=9606 Gene_Symbol=UBXN1 Isoform 2 of UBX domain-containing protein 1	NA	NA	NA	NA	NA	NA	NA	NA	1480	0.9808	32	0.02	NA	NA	NA	NA
IPI:IPI00396651.1	|SWISS-PROT:Q96JG8-2|ENSEMBL:ENSP00000353252;ENSP00000364777|REFSEQ:NP_001092270;NP_803881|VEGA:OTTHUMP00000023307;OTTHUMP00000039224	Tax_Id=9606 Gene_Symbol=MAGED4;MAGED4B Isoform 2 of Melanoma-associated antigen D4	NA	NA	NA	NA	NA	NA	NA	NA	1480	0.9531	9.6	0.02	NA	NA	NA	NA
IPI:IPI00396967.3	|TREMBL:Q2I5I4;Q2TSB7;Q2XQU9|ENSEMBL:ENSP00000344266|VEGA:OTTHUMP00000203165	Tax_Id=9606 Gene_Symbol=FHL2 FHL2 isoform 5	1478	1	16.8	0.12	1479	1	10.4	0.04	1480	1	19.4	0.04	1481	1	9.3	0.05
IPI:IPI00396969.1	|TREMBL:Q5QPG6;Q9BZT8|ENSEMBL:ENSP00000341213|REFSEQ:NP_955777|VEGA:OTTHUMP00000030853	Tax_Id=9606 Gene_Symbol=C20orf24 RAB5-interacting protein isoform b	NA	NA	NA	NA	NA	NA	NA	NA	NA	NA	NA	NA	1481	0.9146	18.4	0.02
IPI:IPI00397024.1	|SWISS-PROT:Q9Y5A9-2|ENSEMBL:ENSP00000439394|REFSEQ:NP_001166299	Tax_Id=9606 Gene_Symbol=YTHDF2 Isoform 2 of YTH domain family protein 2	NA	NA	NA	NA	1479	1	32.3	0.38	NA	NA	NA	NA	1481	1	32.9	0.23
IPI:IPI00397361.6	|SWISS-PROT:P30530-2|TREMBL:Q15839|ENSEMBL:ENSP00000351995|REFSEQ:NP_001690	Tax_Id=9606 Gene_Symbol=AXL Isoform Short of Tyrosine-protein kinase receptor UFO	NA	NA	NA	NA	NA	NA	NA	NA	1480	1	2.9	0.07	1481	1	15.6	0.15
IPI:IPI00397372.2	|TREMBL:A4UCU0;Q9UI98|ENSEMBL:ENSP00000319578|REFSEQ:NP_957518|VEGA:OTTHUMP00000239226	Tax_Id=9606 Gene_Symbol=DDX47 probable ATP-dependent RNA helicase DDX47 isoform 2	NA	NA	NA	NA	1479	0.984	5.6	0.02	1480	0.9011	5.6	0.02	1481	0.9627	5.6	0.02
IPI:IPI00397474.2	|SWISS-PROT:Q14674-1|ENSEMBL:ENSP00000257934;ENSP00000449831|REFSEQ:NP_036423|H-INV:HIT000254778	Tax_Id=9606 Gene_Symbol=ESPL1 Isoform 1 of Separin	NA	NA	NA	NA	NA	NA	NA	NA	1480	0.9834	0.5	0.02	NA	NA	NA	NA
IPI:IPI00397519.3	|SWISS-PROT:Q14677-2|ENSEMBL:ENSP00000296951;ENSP00000429345;ENSP00000433419|REFSEQ:NP_001182485|VEGA:OTTHUMP00000224199;OTTHUMP00000229827	Tax_Id=9606 Gene_Symbol=CLINT1 Isoform 2 of Clathrin interactor 1	1478	0.9853	2.2	0.03	1479	0.9923	2.2	0.04	1480	0.9903	2.2	0.03	1481	0.9925	2.2	0.03
IPI:IPI00397561.2	|SWISS-PROT:Q8N5C8-2|TREMBL:B4DM34;F6SS63|ENSEMBL:ENSP00000368214;ENSP00000433193|VEGA:OTTHUMP00000023113	Tax_Id=9606 Gene_Symbol=TAB3 Isoform 2 of TGF-beta-activated kinase 1 and MAP3K7-binding protein 3	1478	1	7.5	0.11	1479	0.9885	2.8	0.02	1480	1	5.3	0.04	NA	NA	NA	NA
IPI:IPI00397904.6	|SWISS-PROT:Q8N1F7|TREMBL:A8K897|ENSEMBL:ENSP00000310668|REFSEQ:NP_055484|H-INV:HIT000042249|VEGA:OTTHUMP00000164379	Tax_Id=9606 Gene_Symbol=NUP93 Nuclear pore complex protein Nup93	NA	NA	NA	NA	1479	1	9.1	0.11	1480	1	10.4	0.09	1481	1	13.1	0.08
IPI:IPI00397930.3	|SWISS-PROT:Q9HCK1|ENSEMBL:ENSP00000363545|REFSEQ:NP_065974|H-INV:HIT000047144|VEGA:OTTHUMP00000206348	Tax_Id=9606 Gene_Symbol=ZDBF2 DBF4-type zinc finger-containing protein 2	1478	1	7.9	0.07	NA	NA	NA	NA	NA	NA	NA	NA	NA	NA	NA	NA
IPI:IPI00398002.6	|SWISS-PROT:Q15149-3|ENSEMBL:ENSP00000434583|VEGA:OTTHUMP00000229628	Tax_Id=9606 Gene_Symbol=PLEC Isoform 3 of Plectin	NA	NA	NA	NA	1479	1	1.7	0.15	1480	1	1.7	0.13	1481	1	8.4	0.46
IPI:IPI00398009.2	|SWISS-PROT:Q8TEX9-2	Tax_Id=9606 Gene_Symbol=IPO4 Isoform 2 of Importin-4	NA	NA	NA	NA	NA	NA	NA	NA	1480	1	7.2	0.14	1481	1	5.5	0.06
IPI:IPI00398257.2	|SWISS-PROT:Q9C0C7-4|ENSEMBL:ENSP00000318313|REFSEQ:NP_060219|VEGA:OTTHUMP00000233089	Tax_Id=9606 Gene_Symbol=AMBRA1 Isoform 4 of Activating molecule in BECN1-regulated autophagy protein 1	NA	NA	NA	NA	1479	0.9923	1.5	0.02	1480	0.9912	1.5	0.02	1481	0.9925	1.5	0.02
IPI:IPI00398625.5	|SWISS-PROT:Q86YZ3|TREMBL:Q5DT20;Q5W8V9|ENSEMBL:ENSP00000357791|REFSEQ:NP_001009931|H-INV:HIT000331814|VEGA:OTTHUMP00000014118	Tax_Id=9606 Gene_Symbol=HRNR Hornerin	1478	0.9875	1.7	0.03	NA	NA	NA	NA	NA	NA	NA	NA	NA	NA	NA	NA
IPI:IPI00398735.3	|TREMBL:A6NFI4|ENSEMBL:ENSP00000340129|REFSEQ:NP_958434	Tax_Id=9606 Gene_Symbol=CNN2 calponin-2 isoform b	NA	NA	NA	NA	NA	NA	NA	NA	NA	NA	NA	NA	1481	0.9925	4.8	0.02
IPI:IPI00398775.3	|SWISS-PROT:Q15149-9|ENSEMBL:ENSP00000348702|REFSEQ:NP_958780|VEGA:OTTHUMP00000229286	Tax_Id=9606 Gene_Symbol=PLEC Isoform 9 of Plectin	NA	NA	NA	NA	1479	1	1.7	0.15	1480	1	1.7	0.13	1481	1	8.4	0.46
IPI:IPI00398776.3	|SWISS-PROT:Q15149-7|TREMBL:D3DWL0;Q96IE3|ENSEMBL:ENSP00000381756|REFSEQ:NP_958783|VEGA:OTTHUMP00000229283	Tax_Id=9606 Gene_Symbol=PLEC Isoform 7 of Plectin	NA	NA	NA	NA	1479	1	1.7	0.15	1480	1	1.7	0.13	1481	1	8.4	0.46
IPI:IPI00398777.3	|SWISS-PROT:Q15149-5|TREMBL:Q8WXV5|ENSEMBL:ENSP00000346602|REFSEQ:NP_958784|VEGA:OTTHUMP00000229282	Tax_Id=9606 Gene_Symbol=PLEC Isoform 5 of Plectin	NA	NA	NA	NA	1479	1	1.7	0.15	1480	1	1.7	0.13	1481	1	8.4	0.46
IPI:IPI00398778.3	|SWISS-PROT:Q15149-6|ENSEMBL:ENSP00000350277|REFSEQ:NP_958785|VEGA:OTTHUMP00000229627	Tax_Id=9606 Gene_Symbol=PLEC Isoform 6 of Plectin	NA	NA	NA	NA	1479	1	1.7	0.15	1480	1	1.7	0.13	1481	1	8.4	0.46
IPI:IPI00398779.5	|SWISS-PROT:Q15149-4|ENSEMBL:ENSP00000344848|REFSEQ:NP_958786|VEGA:OTTHUMP00000229626	Tax_Id=9606 Gene_Symbol=PLEC Isoform 4 of Plectin	NA	NA	NA	NA	1479	1	1.7	0.15	1480	1	1.7	0.13	1481	1	8.4	0.46
IPI:IPI00398798.2	|TREMBL:A6NKY0|ENSEMBL:ENSP00000340708|REFSEQ:NP_958844|VEGA:OTTHUMP00000159514	Tax_Id=9606 Gene_Symbol=H2AFV histone H2A.V isoform 3	NA	NA	NA	NA	NA	NA	NA	NA	1480	0.9191	5.5	0.02	NA	NA	NA	NA
IPI:IPI00398806.2	|TREMBL:A6NFA8|ENSEMBL:ENSP00000342714|REFSEQ:NP_958925|VEGA:OTTHUMP00000159536	Tax_Id=9606 Gene_Symbol=H2AFV histone H2A.V isoform 5	NA	NA	NA	NA	NA	NA	NA	NA	1480	0.9191	5.5	0.02	NA	NA	NA	NA
IPI:IPI00398845.2	|SWISS-PROT:Q9Y5V3-2|ENSEMBL:ENSP00000364847|REFSEQ:NP_001005333|H-INV:HIT000050587|VEGA:OTTHUMP00000023304	Tax_Id=9606 Gene_Symbol=MAGED1 Isoform 2 of Melanoma-associated antigen D1	NA	NA	NA	NA	1479	1	8.7	0.15	1480	1	13.9	0.15	1481	1	14.8	0.17
IPI:IPI00398957.6	|SWISS-PROT:Q8NB46|TREMBL:B3KWN0|ENSEMBL:ENSP00000267116;ENSP00000416967|REFSEQ:NP_775866|H-INV:HIT000045252	Tax_Id=9606 Gene_Symbol=FLJ25613;ANKRD52 Serine/threonine-protein phosphatase 6 regulatory ankyrin repeat subunit C	NA	NA	NA	NA	NA	NA	NA	NA	1480	1	3.2	0.05	1481	1	7.3	0.08
IPI:IPI00399142.5	|TREMBL:Q5T8U7|ENSEMBL:ENSP00000419853|VEGA:OTTHUMP00000022477	Tax_Id=9606 Gene_Symbol=SURF4 Uncharacterized protein	NA	NA	NA	NA	1479	0.9091	14.1	0.02	1480	0.9912	14.1	0.02	1481	0.9925	14.1	0.02
IPI:IPI00399170.1	|SWISS-PROT:Q92900-2|TREMBL:B3KY55;O60385|ENSEMBL:ENSP00000262803|REFSEQ:NP_002902|H-INV:HIT000052253	Tax_Id=9606 Gene_Symbol=UPF1 Isoform 2 of Regulator of nonsense transcripts 1	1478	1	3.9	0.09	NA	NA	NA	NA	NA	NA	NA	NA	NA	NA	NA	NA
IPI:IPI00399300.1	|SWISS-PROT:Q96CW5-2|ENSEMBL:ENSP00000364821|VEGA:OTTHUMP00000018727	Tax_Id=9606 Gene_Symbol=TUBGCP3 Isoform 2 of Gamma-tubulin complex component 3	NA	NA	NA	NA	NA	NA	NA	NA	1480	0.9912	2.7	0.02	1481	0.9925	2.7	0.02
IPI:IPI00399303.2	|TREMBL:E1P5Q0|ENSEMBL:ENSP00000400614|REFSEQ:NP_955400	Tax_Id=9606 Gene_Symbol=TRPC4AP short transient receptor potential channel 4-associated protein isoform b	NA	NA	NA	NA	1479	1	6.2	0.04	1480	1	9.1	0.07	1481	1	13.7	0.08
IPI:IPI00399314.5	|SWISS-PROT:O15034-2|ENSEMBL:ENSP00000439159;ENSP00000440347|VEGA:OTTHUMP00000238670	Tax_Id=9606 Gene_Symbol=RIMBP2 Isoform 2 of RIMS-binding protein 2	NA	NA	NA	NA	1479	0.9855	2.2	0.02	NA	NA	NA	NA	NA	NA	NA	NA
IPI:IPI00399318.1	|TREMBL:A6NKA3|ENSEMBL:ENSP00000345674|REFSEQ:NP_955474	Tax_Id=9606 Gene_Symbol=COPE coatomer subunit epsilon isoform b	1478	0.9559	7.8	0.03	NA	NA	NA	NA	NA	NA	NA	NA	NA	NA	NA	NA
IPI:IPI00399319.1	|TREMBL:A6NE29|ENSEMBL:ENSP00000343134|REFSEQ:NP_955476	Tax_Id=9606 Gene_Symbol=COPE coatomer subunit epsilon isoform c	1478	0.9559	7.8	0.03	1479	1	18.8	0.04	1480	1	18.8	0.06	NA	NA	NA	NA
IPI:IPI00401026.8	|SWISS-PROT:Q68DQ2-1|ENSEMBL:ENSP00000182096|REFSEQ:XP_003118570|H-INV:HIT000057000|VEGA:OTTHUMP00000214306	Tax_Id=9606 Gene_Symbol=CRYBG3 hypothetical protein LOC131544	NA	NA	NA	NA	1479	1	1	0.04	1480	1	2.4	0.07	1481	1	1.6	0.05
IPI:IPI00401041.1	|SWISS-PROT:Q969N2-2|TREMBL:B7ZAP3|ENSEMBL:ENSP00000343783;ENSP00000408354|VEGA:OTTHUMP00000031111	Tax_Id=9606 Gene_Symbol=PIGT Isoform 2 of GPI transamidase component PIG-T	NA	NA	NA	NA	1479	0.9442	3.9	0.02	NA	NA	NA	NA	NA	NA	NA	NA
IPI:IPI00401043.1	|SWISS-PROT:Q969N2-4|ENSEMBL:ENSP00000279035;ENSP00000407574|REFSEQ:NP_001171659|VEGA:OTTHUMP00000031112	Tax_Id=9606 Gene_Symbol=PIGT Isoform 4 of GPI transamidase component PIG-T	NA	NA	NA	NA	1479	0.9442	3.9	0.02	NA	NA	NA	NA	NA	NA	NA	NA
IPI:IPI00401789.2	|SWISS-PROT:Q7Z353-2|ENSEMBL:ENSP00000362272|REFSEQ:NP_001170949|VEGA:OTTHUMP00000023619	Tax_Id=9606 Gene_Symbol=HDX Isoform 2 of Highly divergent homeobox	1478	1	12.3	0.14	1479	0.9923	10.1	0.02	NA	NA	NA	NA	NA	NA	NA	NA
IPI:IPI00401902.1	|TREMBL:Q7Z7F5|ENSEMBL:ENSP00000013807|REFSEQ:NP_973730	Tax_Id=9606 Gene_Symbol=ERCC1 DNA excision repair protein ERCC-1 isoform 1	NA	NA	NA	NA	NA	NA	NA	NA	NA	NA	NA	NA	1481	0.9453	5.3	0.02
IPI:IPI00402182.2	|SWISS-PROT:O60506-2|REFSEQ:NP_001153147	Tax_Id=9606 Gene_Symbol=SYNCRIP Isoform 2 of Heterogeneous nuclear ribonucleoprotein Q	NA	NA	NA	NA	NA	NA	NA	NA	NA	NA	NA	NA	1481	1	5.2	0.03
IPI:IPI00402183.2	|SWISS-PROT:O60506-3|TREMBL:Q59GL1|ENSEMBL:ENSP00000347380|REFSEQ:NP_001153149|VEGA:OTTHUMP00000016816	Tax_Id=9606 Gene_Symbol=SYNCRIP Isoform 3 of Heterogeneous nuclear ribonucleoprotein Q	1478	1	43	0.41	NA	NA	NA	NA	NA	NA	NA	NA	1481	1	5.2	0.03
IPI:IPI00402184.4	|SWISS-PROT:O60506-4|TREMBL:F6UXX1;Q5TCG1|ENSEMBL:ENSP00000397782|REFSEQ:NP_001153146|H-INV:HIT000041649|VEGA:OTTHUMP00000016817	Tax_Id=9606 Gene_Symbol=SYNCRIP Isoform 4 of Heterogeneous nuclear ribonucleoprotein Q	NA	NA	NA	NA	NA	NA	NA	NA	NA	NA	NA	NA	1481	1	5.2	0.03
IPI:IPI00402185.5	|SWISS-PROT:O60506-5|TREMBL:B7Z213;B7Z645|REFSEQ:NP_001153145	Tax_Id=9606 Gene_Symbol=SYNCRIP heterogeneous nuclear ribonucleoprotein Q isoform 2	NA	NA	NA	NA	NA	NA	NA	NA	NA	NA	NA	NA	1481	1	5.2	0.03
IPI:IPI00402657.5	|SWISS-PROT:Q9BWH6-1|TREMBL:A8K2F9|ENSEMBL:ENSP00000306123|REFSEQ:NP_056355|H-INV:HIT000029456|VEGA:OTTHUMP00000160862	Tax_Id=9606 Gene_Symbol=RPAP1 Isoform 1 of RNA polymerase II-associated protein 1	NA	NA	NA	NA	1479	0.9923	0.9	0.02	1480	0.9912	0.9	0.02	1481	0.9925	0.9	0.02
IPI:IPI00402757.6	|SWISS-PROT:Q8TEY7-3|ENSEMBL:ENSP00000359828|REFSEQ:NP_963920|H-INV:HIT000037621|VEGA:OTTHUMP00000011331	Tax_Id=9606 Gene_Symbol=USP33 Isoform 3 of Ubiquitin carboxyl-terminal hydrolase 33	NA	NA	NA	NA	1479	0.9848	19.8	0.02	NA	NA	NA	NA	NA	NA	NA	NA
IPI:IPI00409629.5	|SWISS-PROT:Q96EP0-2	Tax_Id=9606 Gene_Symbol=RNF31 Isoform 2 of RING finger protein 31	NA	NA	NA	NA	NA	NA	NA	NA	1480	1	8.3	0.04	NA	NA	NA	NA
IPI:IPI00409639.1	|SWISS-PROT:Q8N6R0-1|TREMBL:B3KM50|ENSEMBL:ENSP00000356711|REFSEQ:NP_001007240|H-INV:HIT000250064|VEGA:OTTHUMP00000033000	Tax_Id=9606 Gene_Symbol=METTL13 Isoform 4 of Methyltransferase-like protein 13	NA	NA	NA	NA	NA	NA	NA	NA	1480	0.9877	4	0.02	1481	0.9925	4	0.02
[truncated: 2,713 more rows]
