# Supplementary material for: VAPB/ALS8 interacts with FFAT-like proteins including the p97 cofactor FAF1 and the ASNA1 ATPase
Source: BMC Biol. 2014 May 29;12:39. doi: 10.1186/1741-7007-12-39 (PMC4068158; doi:10.1186/1741-7007-12-39)
Supplement: Additional file 6: Table S5 — Ubiquitinated targets of VAPB and FAF1 identified by mass spectrometry upon enrichment of ubiquitinated peptides. A mixture of light-labeled Flag-VAPB and heavy-labeled Flag-FAF1 immunoprecipitates was analyzed by mass spectrometry after ubiquitinated peptide enrichment using antibodies specific to lysine-ϵ-GlyGly. The peptides containing lysine residues with an additional MW due to the GlyGly modification – 250.15 (heavy label) or 242.14 (light label) – are indicated for each protein. [file 1741-7007-12-39-S6.xlsx]

## Sheet: gg_in_faf1_and_vapb.csv
Proteome_protein_name	protein_name_alias	description	GG peptides
IPI:IPI00028635.5	|SWISS-PROT:P04844|TREMBL:B2RE46|ENSEMBL:ENSP00000237530|REFSEQ:NP_002942|H-INV:HIT000283859|VEGA:OTTHUMP00000030900	Tax_Id=9606 Gene_Symbol=RPN2 Dolichyl-diphosphooligosaccharide--protein glycosyltransferase subunit 2	R.LSK[250.15]EETVLATVQALQTASHLSQQADLR[166.11].S R.LSK[250.15]EETVLATVQALQTASHLSQQADLR[166.11].S K.K[250.15]NFESLSEAFSVASAAAVLSHNR[166.11].Y R.LSK[250.15]EETVLATVQALQTASHLSQQADLR[166.11].S R.LSK[250.15]EETVLATVQALQTASHLSQQADLR[166.11].S R.LHNQK[250.15]TGQEVVFVAEPDNK[136.11].N R.LHNQK[250.15]TGQEVVFVAEPDNK[136.11].N K.K[250.15]NFESLSEAFSVASAAAVLSHNR[166.11].Y R.LHNQK[250.15]TGQEVVFVAEPDNK[136.11].N
IPI:IPI00020008.1	|SWISS-PROT:Q15843|ENSEMBL:ENSP00000250495|REFSEQ:NP_006147|H-INV:HIT000337814|VEGA:OTTHUMP00000164709	Tax_Id=9606 Gene_Symbol=NEDD8 NEDD8	K.TAADYK[250.15]ILGGSVLHLVLALR[166.11].G R.LIYSGK[250.15]QMNDEK[136.11].T K.TAADYK[250.15]ILGGSVLHLVLALR[166.11].G K.TLTGK[250.15]EIEIDIEPTDK[136.11].V R.LIYSGK[250.15]QM[147.04]NDEK[136.11].T R.LIYSGK[250.15]QMNDEK[136.11].T K.TAADYK[250.15]ILGGSVLHLVLALR[166.11].G K.TAADYK[250.15]ILGGSVLHLVLALR[166.11].G R.LIYSGK[250.15]QM[147.04]NDEK[136.11].T K.TLTGK[250.15]EIEIDIEPTDK[136.11].V R.LIYSGK[250.…
IPI:IPI00095891.2	|SWISS-PROT:Q5JWF2-1|ENSEMBL:ENSP00000360141|REFSEQ:NP_536350|VEGA:OTTHUMP00000031727	Tax_Id=9606 Gene_Symbol=GNAS Isoform XLas-1 of Guanine nucleotide-binding protein G(s) subunit alpha isoforms Xlas	R.LQEALNLFK[250.15]SIWNNR[166.11].W R.TISVILFLNK[250.15]QDLLAEK[136.11].V R.LLLLGAGESGK[250.15]STIVK[136.11].Q R.VLTSGIFETK[250.15]FQVDK[136.11].V K.SK[250.15]IEDYFPEFAR[166.11].Y R.VLTSGIFETK[250.15]FQVDK[136.11].V R.LLLLGAGESGK[250.15]STIVK[136.11].Q K.Q[111.03]DLLAEK[250.15]VLAGK[136.11].S K.QDLLAEK[250.15]VLAGK[136.11].S K.STIVK[250.15]QMR[166.11].L R.LLLLGAGESGK[250.15]STIVK[136.11].Q R.LLLL…
IPI:IPI00218292.2	|SWISS-PROT:Q92890-2|TREMBL:Q541A5|ENSEMBL:ENSP00000263202|REFSEQ:NP_005650|H-INV:HIT000273467|VEGA:OTTHUMP00000196377	Tax_Id=9606 Gene_Symbol=UFD1L Isoform Short of Ubiquitin fusion degradation protein 1 homolog	K.GGK[250.15]IIMPPSALDQLSR[166.11].L K.GGK[250.15]IIMPPSALDQLSR[166.11].L K.GGK[250.15]IIMPPSALDQLSR[166.11].L K.GGK[250.15]IIMPPSALDQLSR[166.11].L
IPI:IPI00070643.6	|SWISS-PROT:Q9UNN5-1|TREMBL:A8K9X5;Q549F0|ENSEMBL:ENSP00000360843;ENSP00000379457|REFSEQ:NP_008982|H-INV:HIT000032120|VEGA:OTTHUMP00000009649	Tax_Id=9606 Gene_Symbol=FAF1 Isoform Long of FAS-associated factor 1	K.GWK[242.14]TGDVEDSTVLK.S R.K[250.15]SPMMPENAENEGDALLQFTAEFSSR[166.11].Y R.DR[166.11]NVDVVLEDTC[160.03]TVGEIK[250.15]QILENELQIPVSK[136.11].M K.MLLK[250.15]GWK[136.11].T K.GWK[250.15]TGDVEDSTVLK[136.11].S K.GWK[250.15]TGDVEDSTVLK[136.11].S K.TGDVEDSTVLK[250.15]SLHLPK[136.11].N R.DR[166.11]NVDVVLEDTC[160.03]TVGEIK[250.15]QILENELQIPVSK[136.11].M K.MLLK[250.15]GWK[136.11].T K.GWK[250.15]TGDVEDSTVLK[…
IPI:IPI00290198.3	|SWISS-PROT:Q14116|TREMBL:B0YJ28;Q96KJ8|ENSEMBL:ENSP00000280357;ENSP00000434161|REFSEQ:NP_001553|H-INV:HIT000032980|VEGA:OTTHUMP00000234749;OTTHUMP00000234751	Tax_Id=9606 Gene_Symbol=IL18 Interleukin-18	K.DTK[250.15]SDIIFFQR[166.11].S K.DTK[250.15]SDIIFFQR[166.11].S
IPI:IPI00022774.3	|SWISS-PROT:P55072|TREMBL:Q0IIN5;Q96IF9;Q9HAP0;Q9HAP1;Q9NTC4|ENSEMBL:ENSP00000351777|REFSEQ:NP_009057|H-INV:HIT000339803|VEGA:OTTHUMP00000021326	Tax_Id=9606 Gene_Symbol=VCP Transitional endoplasmic reticulum ATPase	M.n[43.02]ASGADSK[250.15]GDDLSTAILK[136.11].Q K.SPVAK[250.15]DVDLEFLAK[136.11].M K.TLLAK[250.15]AIANEC[160.03]QANFISIK[136.11].G K.SPVAK[250.15]DVDLEFLAK[136.11].M R.IVSQLLTLMDGLK[250.15]QR[166.11].A K.AIGVK[250.15]PPR[166.11].G R.K[250.15]YEMFAQTLQQSR[166.11].G M.n[43.02]ASGADSK[136.11]GDDLSTAILK[250.15]QK[136.11].N K.TLLAK[250.15]AIANEC[160.03]QANFISIK[136.11].G K.SPVAK[250.15]DVDLEFLAK[136.11]…
IPI:IPI00297084.7	|SWISS-PROT:P39656|TREMBL:B4DLI2|ENSEMBL:ENSP00000364188|REFSEQ:NP_005207|H-INV:HIT000031020|VEGA:OTTHUMP00000002882	Tax_Id=9606 Gene_Symbol=DDOST Dolichyl-diphosphooligosaccharide--protein glycosyltransferase 48 kDa subunit	K.APTIVGK[250.15]SSLNPILFR[166.11].G K.APTIVGK[250.15]SSLNPILFR[166.11].G
IPI:IPI00001676.9	|SWISS-PROT:Q8TAT6-2|ENSEMBL:ENSP00000363879	Tax_Id=9606 Gene_Symbol=NPLOC4 Isoform 2 of Nuclear protein localization protein 4 homolog	R.TR[166.11]NEELAQTWK[250.15]R[166.11].S
