# Supplementary material for: VAPB/ALS8 interacts with FFAT-like proteins including the p97 cofactor FAF1 and the ASNA1 ATPase
Source: BMC Biol. 2014 May 29;12:39. doi: 10.1186/1741-7007-12-39 (PMC4068158; doi:10.1186/1741-7007-12-39)
Supplement: Additional file 7: Table S6 — Mass spectrometry analysis of Flag-VAPA/B immunoprecipitates from human U2OS cells. Anti-Flag immunoprecipitates from untransfected cells were used as a negative control. Protein coverage and the share of spectrum IDs are indicated for each protein identified in the immunoprecipitates. [file 1741-7007-12-39-S7.xlsx]

## Sheet: Flag-VAPA B data.csv
Proteome_protein_name	protein_name_alias	description	No Flag control	probability_1482	coverage_1482	share_spectrum_ids_1482	Flag-VAPA IP	probability_1483	coverage_1483	share_spectrum_ids_1483	Flag-VAPB IP	probability_1484	coverage_1484	share_spectrum_ids_1484
IPI:IPI00000105.4	|SWISS-PROT:Q14764|TREMBL:B4DDR2;B4DXN0|ENSEMBL:ENSP00000349977;ENSP00000378760|REFSEQ:NP_005106;NP_059447|VEGA:OTTHUMP00000045913	Tax_Id=9606 Gene_Symbol=MVP Major vault protein	NA	NA	NA	NA	1483	1	7.5	0.41	1484	1	15.5	0.38
IPI:IPI00000494.6	|SWISS-PROT:P46777|TREMBL:A2RUM7;Q59GX9;Q9BUV4|ENSEMBL:ENSP00000359345|REFSEQ:NP_000960|H-INV:HIT000291718|VEGA:OTTHUMP00000012584	Tax_Id=9606 Gene_Symbol=SNORD21;RPL5 60S ribosomal protein L5	NA	NA	NA	NA	1483	1	8.9	0.17	1484	1	24.3	0.17
IPI:IPI00000643.1	|SWISS-PROT:O95816|TREMBL:B3KM36;B3KN59|ENSEMBL:ENSP00000359727|REFSEQ:NP_004273|H-INV:HIT000291510|VEGA:OTTHUMP00000016668	Tax_Id=9606 Gene_Symbol=BAG2 BAG family molecular chaperone regulator 2	NA	NA	NA	NA	1483	1	23.6	0.29	1484	1	20.9	0.14
IPI:IPI00000811.2	|SWISS-PROT:P28072|TREMBL:Q6IAT9|ENSEMBL:ENSP00000270586|REFSEQ:NP_002789|H-INV:HIT000284778|VEGA:OTTHUMP00000115982	Tax_Id=9606 Gene_Symbol=PSMB6 Proteasome subunit beta type-6	NA	NA	NA	NA	1483	1	8.8	0.12	1484	1	8.8	0.07
IPI:IPI00000816.1	|SWISS-PROT:P62258-1|ENSEMBL:ENSP00000264335|REFSEQ:NP_006752|H-INV:HIT000048658|VEGA:OTTHUMP00000166035	Tax_Id=9606 Gene_Symbol=YWHAE Isoform 1 of 14-3-3 protein epsilon	NA	NA	NA	NA	1483	1	18.8	0.26	1484	1	23.6	0.16
IPI:IPI00000865.2	|SWISS-PROT:Q14849|ENSEMBL:ENSP00000337446|REFSEQ:NP_006795|H-INV:HIT000295167|VEGA:OTTHUMP00000164279	Tax_Id=9606 Gene_Symbol=STARD3 StAR-related lipid transfer protein 3	NA	NA	NA	NA	NA	NA	NA	NA	1484	0.9392	4.2	0.02
IPI:IPI00000875.7	|TREMBL:B4DTG2|ENSEMBL:ENSP00000367258	Tax_Id=9606 Gene_Symbol=EEF1G cDNA FLJ56389, highly similar to Elongation factor 1-gamma	NA	NA	NA	NA	1483	1	10.3	0.29	1484	1	5.3	0.07
IPI:IPI00001639.2	|SWISS-PROT:Q14974|TREMBL:B2RBR9;B7Z752|ENSEMBL:ENSP00000290158|REFSEQ:NP_002256|H-INV:HIT000193420|VEGA:OTTHUMP00000035030	Tax_Id=9606 Gene_Symbol=KPNB1 Importin subunit beta-1	NA	NA	NA	NA	NA	NA	NA	NA	1484	0.9877	2.3	0.05
IPI:IPI00001676.9	|SWISS-PROT:Q8TAT6-2|ENSEMBL:ENSP00000363879	Tax_Id=9606 Gene_Symbol=NPLOC4 Isoform 2 of Nuclear protein localization protein 4 homolog	NA	NA	NA	NA	1483	1	10.5	0.47	1484	1	19.1	0.28
IPI:IPI00002557.1	|SWISS-PROT:Q9UBF2|TREMBL:B3KND4;F6X838;Q2NLA0;Q9H9B7;Q9NSM7;Q9NUP3|ENSEMBL:ENSP00000331218;ENSP00000393912|REFSEQ:NP_036265|H-INV:HIT000339687|VEGA:OTTHUMP00000207807	Tax_Id=9606 Gene_Symbol=CHD3;LOC732272;SNORA69;COPG2 Coatomer subunit gamma-2	NA	NA	NA	NA	1483	0.9993	2.9	0.13	1484	1	9.3	0.19
IPI:IPI00002790.3	|SWISS-PROT:Q9UBV2-1|TREMBL:Q3ZCU6|ENSEMBL:ENSP00000337053|REFSEQ:NP_005056|H-INV:HIT000058628	Tax_Id=9606 Gene_Symbol=SEL1L Isoform 1 of Protein sel-1 homolog 1	NA	NA	NA	NA	NA	NA	NA	NA	1484	0.9877	9.2	0.05
IPI:IPI00003128.1	|SWISS-PROT:O15460-1|TREMBL:Q5HYD8|ENSEMBL:ENSP00000166534;ENSP00000368398;ENSP00000384999|REFSEQ:NP_001136071;NP_004190|VEGA:OTTHUMP00000065966;OTTHUMP00000065968	Tax_Id=9606 Gene_Symbol=P4HA2 Isoform IIb of Prolyl 4-hydroxylase subunit alpha-2	NA	NA	NA	NA	1483	1	6.6	0.21	1484	1	8.1	0.09
IPI:IPI00003362.3	|SWISS-PROT:P11021|ENSEMBL:ENSP00000324173|REFSEQ:NP_005338|H-INV:HIT000038771|VEGA:OTTHUMP00000022124	Tax_Id=9606 Gene_Symbol=HSPA5 78 kDa glucose-regulated protein	NA	NA	NA	NA	1483	1	24.8	0.92	1484	1	31.8	0.52
IPI:IPI00003377.1	|SWISS-PROT:Q16629-1|ENSEMBL:ENSP00000325905|REFSEQ:NP_001026854|H-INV:HIT000039475|VEGA:OTTHUMP00000128261	Tax_Id=9606 Gene_Symbol=SRSF7 Isoform 1 of Serine/arginine-rich splicing factor 7	NA	NA	NA	NA	NA	NA	NA	NA	1484	0.9877	11.3	0.05
IPI:IPI00003865.1	|SWISS-PROT:P11142-1|TREMBL:B3KTV0;B4E1Q1;Q53GZ6;Q96IS6|ENSEMBL:ENSP00000227378;ENSP00000432083;ENSP00000437125|REFSEQ:NP_006588|H-INV:HIT000037619|VEGA:OTTHUMP00000231743;OTTHUMP00000231745;OTTHUMP00	Tax_Id=9606 Gene_Symbol=HSPA8 Isoform 1 of Heat shock cognate 71 kDa protein	NA	NA	NA	NA	NA	NA	NA	NA	1484	1	41	1.33
IPI:IPI00003881.5	|SWISS-PROT:P52597|ENSEMBL:ENSP00000338477;ENSP00000348345;ENSP00000349573;ENSP00000400433;ENSP00000438061|REFSEQ:NP_001091674;NP_001091675;NP_001091676;NP_001091677;NP_001091678;NP_004957|H-INV:HIT00	Tax_Id=9606 Gene_Symbol=HNRNPF Heterogeneous nuclear ribonucleoprotein F	NA	NA	NA	NA	1483	0.9499	2.4	0.04	1484	0.9877	2.4	0.05
IPI:IPI00003918.6	|SWISS-PROT:P36578|TREMBL:B4DFI6;Q53G74;Q59GY2|ENSEMBL:ENSP00000311430|REFSEQ:NP_000959|H-INV:HIT000304287|VEGA:OTTHUMP00000164249	Tax_Id=9606 Gene_Symbol=RPL4 60S ribosomal protein L4	NA	NA	NA	NA	1483	1	9.6	0.13	1484	0.9758	2.7	0.05
IPI:IPI00004962.2	|SWISS-PROT:O00461|ENSEMBL:ENSP00000417354|REFSEQ:NP_055313|H-INV:HIT000220430|VEGA:OTTHUMP00000213059	Tax_Id=9606 Gene_Symbol=GOLIM4 Golgi integral membrane protein 4	NA	NA	NA	NA	NA	NA	NA	NA	1484	1	3.9	0.1
IPI:IPI00005202.2	|ENSEMBL:ENSP00000429301|REFSEQ:NP_006311|VEGA:OTTHUMP00000164481	Tax_Id=9606 Gene_Symbol=PGRMC2 membrane-associated progesterone receptor component 2	NA	NA	NA	NA	1483	0.9825	4.6	0.04	NA	NA	NA	NA
IPI:IPI00005658.3	|SWISS-PROT:P11441|ENSEMBL:ENSP00000358674|REFSEQ:NP_055050|H-INV:HIT000292084|VEGA:OTTHUMP00000015407	Tax_Id=9606 Gene_Symbol=UBL4A Ubiquitin-like protein 4A	NA	NA	NA	NA	1483	1	38.9	0.64	1484	1	43.3	0.41
IPI:IPI00005705.1	|SWISS-PROT:P36873-1|ENSEMBL:ENSP00000335084|REFSEQ:NP_002701|H-INV:HIT000323407	Tax_Id=9606 Gene_Symbol=PPP1CC Isoform Gamma-1 of Serine/threonine-protein phosphatase PP1-gamma catalytic subunit	NA	NA	NA	NA	NA	NA	NA	NA	1484	0.9877	4.9	0.02
IPI:IPI00005904.3	|SWISS-PROT:Q9UHI6|TREMBL:Q8IYV2;Q8NEH0;Q8TDR3|ENSEMBL:ENSP00000358716|REFSEQ:NP_009135|H-INV:HIT000051263|VEGA:OTTHUMP00000013738	Tax_Id=9606 Gene_Symbol=DDX20 Probable ATP-dependent RNA helicase DDX20	NA	NA	NA	NA	NA	NA	NA	NA	1484	1	2.3	0.05
IPI:IPI00005969.3	|SWISS-PROT:P52907|TREMBL:A8K0T9|ENSEMBL:ENSP00000263168|REFSEQ:NP_006126|H-INV:HIT000057385|VEGA:OTTHUMP00000013512	Tax_Id=9606 Gene_Symbol=CAPZA1 F-actin-capping protein subunit alpha-1	NA	NA	NA	NA	1483	0.9892	5.2	0.09	1484	1	32.9	0.26
IPI:IPI00005978.8	|SWISS-PROT:Q01130|TREMBL:Q53FN0|ENSEMBL:ENSP00000376276|REFSEQ:NP_001182356;NP_003007|H-INV:HIT000305914	Tax_Id=9606 Gene_Symbol=SRSF2 Serine/arginine-rich splicing factor 2	NA	NA	NA	NA	NA	NA	NA	NA	1484	0.924	4	0.05
IPI:IPI00006025.1	|SWISS-PROT:Q15020-1|ENSEMBL:ENSP00000228284|REFSEQ:NP_055521|H-INV:HIT000058644	Tax_Id=9606 Gene_Symbol=SART3 Isoform 1 of Squamous cell carcinoma antigen recognized by T-cells 3	NA	NA	NA	NA	NA	NA	NA	NA	1484	1	7.8	0.05
IPI:IPI00006181.1	|SWISS-PROT:O15371|TREMBL:B4E1K8|ENSEMBL:ENSP00000216190;ENSP00000385812|REFSEQ:NP_003744|H-INV:HIT000281442|VEGA:OTTHUMP00000197900;OTTHUMP00000197901	Tax_Id=9606 Gene_Symbol=EIF3D Eukaryotic translation initiation factor 3 subunit D	NA	NA	NA	NA	1483	1	9.7	0.17	NA	NA	NA	NA
IPI:IPI00006211.4	|SWISS-PROT:O95292-1|TREMBL:B3KVU7;Q53XM7|ENSEMBL:ENSP00000417175|REFSEQ:NP_004729|H-INV:HIT000030595|VEGA:OTTHUMP00000031393	Tax_Id=9606 Gene_Symbol=VAPB Isoform 1 of Vesicle-associated membrane protein-associated protein B/C	1482	1	13.6	2.3	1483	0.9999	13.2	0.33	1484	1	85.6	14.25
IPI:IPI00006252.3	|SWISS-PROT:Q12904|ENSEMBL:ENSP00000350699;ENSP00000405248|REFSEQ:NP_001135887;NP_004748|H-INV:HIT000020806|VEGA:OTTHUMP00000161878	Tax_Id=9606 Gene_Symbol=AIMP1 Aminoacyl tRNA synthase complex-interacting multifunctional protein 1	NA	NA	NA	NA	NA	NA	NA	NA	1484	0.9853	8	0.05
IPI:IPI00006557.9	|SWISS-PROT:O43164-1|TREMBL:C9JUD6|ENSEMBL:ENSP00000354775;ENSP00000355284|REFSEQ:NP_055634|H-INV:HIT000000155|VEGA:OTTHUMP00000158944	Tax_Id=9606 Gene_Symbol=PJA2 Isoform 1 of E3 ubiquitin-protein ligase Praja-2	NA	NA	NA	NA	1483	1	7	0.16	1484	1	6	0.14
IPI:IPI00006608.1	|SWISS-PROT:P05067-1|TREMBL:B4DGD0|ENSEMBL:ENSP00000284981|REFSEQ:NP_000475|VEGA:OTTHUMP00000096098	Tax_Id=9606 Gene_Symbol=APP Isoform APP770 of Amyloid beta A4 protein (Fragment)	NA	NA	NA	NA	1483	1	5.6	0.21	1484	1	21.3	0.46
IPI:IPI00006702.4	|SWISS-PROT:Q8IZL8-1|TREMBL:A8K548;B4DEX7;B4DR36;E7EV54|ENSEMBL:ENSP00000416231|REFSEQ:NP_055204|H-INV:HIT000385186	Tax_Id=9606 Gene_Symbol=PELP1 cDNA FLJ56414, highly similar to Homo sapiens proline-, glutamic acid-, leucine-rich protein 1 (PELP1), mRNA	NA	NA	NA	NA	1483	0.9902	2	0.09	NA	NA	NA	NA
IPI:IPI00006726.2	|SWISS-PROT:O15479|TREMBL:B2R8F3;Q53G50|ENSEMBL:ENSP00000368273|REFSEQ:NP_002355|H-INV:HIT000062368|VEGA:OTTHUMP00000023098	Tax_Id=9606 Gene_Symbol=MAGEB2 Melanoma-associated antigen B2	NA	NA	NA	NA	1483	0.9853	5	0.04	NA	NA	NA	NA
IPI:IPI00006865.4	|SWISS-PROT:O75396|REFSEQ:NP_004883|H-INV:HIT000030350	Tax_Id=9606 Gene_Symbol=SEC22B Vesicle-trafficking protein SEC22b	NA	NA	NA	NA	NA	NA	NA	NA	1484	0.977	4.7	0.05
IPI:IPI00007004.4	|SWISS-PROT:Q9Y3B9|TREMBL:A0JLN3;A8K201|ENSEMBL:ENSP00000355899|REFSEQ:NP_057136|H-INV:HIT000038866|VEGA:OTTHUMP00000037485	Tax_Id=9606 Gene_Symbol=RRP15 RRP15-like protein	NA	NA	NA	NA	NA	NA	NA	NA	1484	1	11	0.12
IPI:IPI00007411.1	|SWISS-PROT:Q9UKA4|TREMBL:Q6AI61|ENSEMBL:ENSP00000025301|REFSEQ:NP_057332|H-INV:HIT000072657|VEGA:OTTHUMP00000018327	Tax_Id=9606 Gene_Symbol=AKAP11 A-kinase anchor protein 11	NA	NA	NA	NA	NA	NA	NA	NA	1484	1	1.4	0.07
IPI:IPI00007423.1	|SWISS-PROT:Q92688-1|TREMBL:Q53F35|ENSEMBL:ENSP00000345848|REFSEQ:NP_006392|H-INV:HIT000221112|VEGA:OTTHUMP00000021759	Tax_Id=9606 Gene_Symbol=ANP32B Isoform 1 of Acidic leucine-rich nuclear phosphoprotein 32 family member B	NA	NA	NA	NA	NA	NA	NA	NA	1484	1	23.1	0.12
IPI:IPI00007750.1	|SWISS-PROT:P68366|ENSEMBL:ENSP00000248437|REFSEQ:NP_005991|H-INV:HIT000011345|VEGA:OTTHUMP00000164167	Tax_Id=9606 Gene_Symbol=TUBA4A Tubulin alpha-4A chain	NA	NA	NA	NA	1483	1	14.5	0.64	NA	NA	NA	NA
IPI:IPI00007752.1	|SWISS-PROT:P68371|TREMBL:Q8IWP6;Q8IZ29;Q8N6N5;Q96HX0|ENSEMBL:ENSP00000341289|REFSEQ:NP_006079|H-INV:HIT000009868|VEGA:OTTHUMP00000162590	Tax_Id=9606 Gene_Symbol=TUBB2C Tubulin beta-2C chain	NA	NA	NA	NA	1483	1	33.5	0.66	1484	1	50.1	1.08
IPI:IPI00008380.1	|SWISS-PROT:P67775|TREMBL:B3KQ51;B3KUN1|ENSEMBL:ENSP00000418447|REFSEQ:NP_002706|VEGA:OTTHUMP00000159382	Tax_Id=9606 Gene_Symbol=PPP2CA Serine/threonine-protein phosphatase 2A catalytic subunit alpha isoform	NA	NA	NA	NA	NA	NA	NA	NA	1484	0.9877	21.2	0.05
IPI:IPI00008524.1	|SWISS-PROT:P11940-1|TREMBL:B4DZW4|ENSEMBL:ENSP00000313007|REFSEQ:NP_002559|H-INV:HIT000037423|VEGA:OTTHUMP00000227462	Tax_Id=9606 Gene_Symbol=PABPC1 Isoform 1 of Polyadenylate-binding protein 1	NA	NA	NA	NA	1483	0.9873	2.7	0.08	NA	NA	NA	NA
IPI:IPI00008527.3	|SWISS-PROT:P05386|TREMBL:Q6FG99;Q6ICQ4;Q7Z612|ENSEMBL:ENSP00000346037|REFSEQ:NP_000994|H-INV:HIT000277076|VEGA:OTTHUMP00000164511	Tax_Id=9606 Gene_Symbol=RPLP1 60S acidic ribosomal protein P1	NA	NA	NA	NA	1483	0.9834	14	0.09	1484	0.9877	14	0.05
IPI:IPI00008529.1	|SWISS-PROT:P05387|TREMBL:Q6FG96|ENSEMBL:ENSP00000322419;ENSP00000431240|REFSEQ:NP_000995|H-INV:HIT000032403|VEGA:OTTHUMP00000164440;OTTHUMP00000229016	Tax_Id=9606 Gene_Symbol=RPLP2 60S acidic ribosomal protein P2	NA	NA	NA	NA	1483	1	44.3	0.43	1484	1	70.4	0.31
IPI:IPI00008530.1	|SWISS-PROT:P05388|TREMBL:A8K4Z4;B4E3D5;Q3MHV2;Q53HK9;Q53HW2|ENSEMBL:ENSP00000339027;ENSP00000376299;ENSP00000449328|REFSEQ:NP_000993;NP_444505|H-INV:HIT000049094	Tax_Id=9606 Gene_Symbol=RPLP0 60S acidic ribosomal protein P0	NA	NA	NA	NA	NA	NA	NA	NA	1484	1	34.3	0.19
IPI:IPI00008868.4	|SWISS-PROT:P46821|TREMBL:A2BDK6;A5D6X1;Q32NB7;Q4VBY4;Q5H9P1;Q6PJD3;Q86X89|ENSEMBL:ENSP00000296755|REFSEQ:NP_005900|VEGA:OTTHUMP00000126944	Tax_Id=9606 Gene_Symbol=MAP1B Microtubule-associated protein 1B	NA	NA	NA	NA	1483	1	24	2.94	1484	1	15.3	1
IPI:IPI00008986.1	|SWISS-PROT:Q01650|TREMBL:Q2MCL6;Q8IV97;Q96QB2|ENSEMBL:ENSP00000261622|REFSEQ:NP_003477|H-INV:HIT000069405|VEGA:OTTHUMP00000175013	Tax_Id=9606 Gene_Symbol=SLC7A5 Large neutral amino acids transporter small subunit 1	NA	NA	NA	NA	NA	NA	NA	NA	1484	1	6.3	0.1
IPI:IPI00009057.2	|SWISS-PROT:Q9UN86-1|ENSEMBL:ENSP00000352738;ENSP00000379069|REFSEQ:NP_036429;NP_987101|H-INV:HIT000000385|VEGA:OTTHUMP00000160586;OTTHUMP00000160587	Tax_Id=9606 Gene_Symbol=G3BP2 Isoform A of Ras GTPase-activating protein-binding protein 2	NA	NA	NA	NA	1483	0.9287	3.1	0.08	NA	NA	NA	NA
IPI:IPI00009104.7	|SWISS-PROT:Q9Y230|TREMBL:B3KNL2|ENSEMBL:ENSP00000221413|REFSEQ:NP_006657|H-INV:HIT000292648	Tax_Id=9606 Gene_Symbol=RUVBL2 RuvB-like 2	NA	NA	NA	NA	1483	1	7.1	0.21	1484	1	8.2	0.12
IPI:IPI00009146.4	|SWISS-PROT:O14545|ENSEMBL:ENSP00000257604;ENSP00000396526|REFSEQ:NP_001137378;NP_006691|H-INV:HIT000058131	Tax_Id=9606 Gene_Symbol=TRAFD1 TRAF-type zinc finger domain-containing protein 1	NA	NA	NA	NA	NA	NA	NA	NA	1484	0.9877	2.1	0.05
IPI:IPI00009841.6	|TREMBL:Q96MX4|ENSEMBL:ENSP00000400142|REFSEQ:NP_053733|VEGA:OTTHUMP00000217043	Tax_Id=9606 Gene_Symbol=EWSR1 RNA-binding protein EWS isoform 1	NA	NA	NA	NA	1483	0.9902	4.5	0.09	NA	NA	NA	NA
IPI:IPI00009865.4	|SWISS-PROT:P13645|ENSEMBL:ENSP00000269576|REFSEQ:NP_000412|H-INV:HIT000051206|VEGA:OTTHUMP00000165049	Tax_Id=9606 Gene_Symbol=KRT10 Keratin, type I cytoskeletal 10	NA	NA	NA	NA	1483	1	11.3	0.34	NA	NA	NA	NA
IPI:IPI00009923.1	|SWISS-PROT:P13674-1|ENSEMBL:ENSP00000307318;ENSP00000378353;ENSP00000411688|REFSEQ:NP_001017962;NP_001136067|H-INV:HIT000051291|VEGA:OTTHUMP00000019793	Tax_Id=9606 Gene_Symbol=P4HA1 Isoform 1 of Prolyl 4-hydroxylase subunit alpha-1	NA	NA	NA	NA	1483	1	7	0.21	1484	1	6.8	0.12
IPI:IPI00010204.1	|SWISS-PROT:P84103|TREMBL:B2R6F3|ENSEMBL:ENSP00000362820|REFSEQ:NP_003008|H-INV:HIT000069548|VEGA:OTTHUMP00000016294	Tax_Id=9606 Gene_Symbol=SRSF3 Serine/arginine-rich splicing factor 3	NA	NA	NA	NA	NA	NA	NA	NA	1484	0.9877	11.3	0.05
IPI:IPI00010440.6	|SWISS-PROT:O00165-1|ENSEMBL:ENSP00000329002|REFSEQ:NP_006109|H-INV:HIT000032312|VEGA:OTTHUMP00000034190	Tax_Id=9606 Gene_Symbol=HAX1 Isoform 1 of HCLS1-associated protein X-1	NA	NA	NA	NA	NA	NA	NA	NA	1484	0.9459	7.3	0.05
IPI:IPI00010700.3	|SWISS-PROT:P48634-1|TREMBL:B4DLY2|ENSEMBL:ENSP00000365175;ENSP00000365201|REFSEQ:NP_004629;NP_542417|VEGA:OTTHUMP00000029233;OTTHUMP00000166020	Tax_Id=9606 Gene_Symbol=PRRC2A Isoform 1 of Protein PRRC2A	NA	NA	NA	NA	NA	NA	NA	NA	1484	1	3.8	0.09
IPI:IPI00010720.1	|SWISS-PROT:P48643|TREMBL:A8K2X8;B4DX08;Q9BU08|ENSEMBL:ENSP00000280326|REFSEQ:NP_036205|H-INV:HIT000095964|VEGA:OTTHUMP00000161671	Tax_Id=9606 Gene_Symbol=CCT5 T-complex protein 1 subunit epsilon	NA	NA	NA	NA	1483	0.9998	4.9	0.08	1484	0.9829	2.2	0.02
IPI:IPI00010796.1	|SWISS-PROT:P07237|TREMBL:B4DJS0|ENSEMBL:ENSP00000327801|REFSEQ:NP_000909|H-INV:HIT000040847|VEGA:OTTHUMP00000196834	Tax_Id=9606 Gene_Symbol=P4HB Protein disulfide-isomerase	NA	NA	NA	NA	1483	1	19.9	0.54	1484	1	29.5	0.61
IPI:IPI00010800.2	|SWISS-PROT:P48681|TREMBL:D3DVC4;Q2YDX4|ENSEMBL:ENSP00000357206|REFSEQ:NP_006608|VEGA:OTTHUMP00000032198	Tax_Id=9606 Gene_Symbol=NES Nestin	NA	NA	NA	NA	NA	NA	NA	NA	1484	1	6.6	0.34
IPI:IPI00010873.1	|SWISS-PROT:O00258|ENSEMBL:ENSP00000327716|REFSEQ:NP_004618|H-INV:HIT000297378|VEGA:OTTHUMP00000069044	Tax_Id=9606 Gene_Symbol=WRB Tryptophan-rich protein	NA	NA	NA	NA	NA	NA	NA	NA	1484	0.9817	8.7	0.02
IPI:IPI00011253.3	|SWISS-PROT:P23396|TREMBL:Q53G83;Q9NQS8|ENSEMBL:ENSP00000433821;ENSP00000434643;ENSP00000436971|REFSEQ:NP_000996|H-INV:HIT000287076|VEGA:OTTHUMP00000229804;OTTHUMP00000229805;OTTHUMP00000229882	Tax_Id=9606 Gene_Symbol=RPS3 40S ribosomal protein S3	NA	NA	NA	NA	1483	1	38.7	0.63	1484	1	15.7	0.1
IPI:IPI00011274.3	|SWISS-PROT:O14979-1|TREMBL:B4DGN3;B4DTA2|ENSEMBL:ENSP00000295470;ENSP00000422040|REFSEQ:NP_112740|H-INV:HIT000058500|VEGA:OTTHUMP00000160812;OTTHUMP00000219470	Tax_Id=9606 Gene_Symbol=HNRPDL Isoform 1 of Heterogeneous nuclear ribonucleoprotein D-like	NA	NA	NA	NA	1483	0.995	7.4	0.11	NA	NA	NA	NA
IPI:IPI00011284.1	|SWISS-PROT:P21964-1|TREMBL:B8XPJ7;B8XPJ8|ENSEMBL:ENSP00000354511;ENSP00000385150;ENSP00000385917|REFSEQ:NP_000745;NP_001128633;NP_001128634|H-INV:HIT000292981|VEGA:OTTHUMP00000197748;OTTHUMP000001977	Tax_Id=9606 Gene_Symbol=COMT Isoform Membrane-bound of Catechol O-methyltransferase	NA	NA	NA	NA	NA	NA	NA	NA	1484	1	28.1	0.13
IPI:IPI00011488.4	|SWISS-PROT:Q13043-1|TREMBL:Q59FZ4|ENSEMBL:ENSP00000361892|REFSEQ:NP_006273|VEGA:OTTHUMP00000043418	Tax_Id=9606 Gene_Symbol=STK4 Isoform 1 of Serine/threonine-protein kinase 4	NA	NA	NA	NA	1483	1	13.6	0.41	1484	1	14.8	0.19
IPI:IPI00011603.2	|SWISS-PROT:O43242|TREMBL:B4DEB0;B4DPM7;B4DV84;Q6IBN0;Q8N9M2;Q96N86|ENSEMBL:ENSP00000264639|REFSEQ:NP_002800|H-INV:HIT000291193|VEGA:OTTHUMP00000164347	Tax_Id=9606 Gene_Symbol=PSMD3 26S proteasome non-ATPase regulatory subunit 3	NA	NA	NA	NA	NA	NA	NA	NA	1484	1	4.6	0.07
IPI:IPI00011689.2	|SWISS-PROT:O00418|ENSEMBL:ENSP00000263026|REFSEQ:NP_037434|H-INV:HIT000222677|VEGA:OTTHUMP00000119998	Tax_Id=9606 Gene_Symbol=EEF2K Eukaryotic elongation factor 2 kinase	NA	NA	NA	NA	1483	1	7.6	0.43	1484	1	13.4	0.31
IPI:IPI00011694.1	|SWISS-PROT:P07477|TREMBL:A1A508|ENSEMBL:ENSP00000308720|REFSEQ:NP_002760|H-INV:HIT000194852|VEGA:OTTHUMP00000213668	Tax_Id=9606 Gene_Symbol=PRSS1 Trypsin-1	1482	0.9998	7.6	5.89	NA	NA	NA	NA	1484	0.9309	7	0.02
IPI:IPI00011933.3	|SWISS-PROT:O43303-1|TREMBL:B4DTZ1|ENSEMBL:ENSP00000370803|REFSEQ:NP_001185951|VEGA:OTTHUMP00000162163	Tax_Id=9606 Gene_Symbol=CCP110 Isoform 1 of Centriolar coiled-coil protein of 110 kDa	NA	NA	NA	NA	1483	0.9882	1.1	0.04	NA	NA	NA	NA
IPI:IPI00011998.11	|TREMBL:F8WA69|ENSEMBL:ENSP00000377072|REFSEQ:NP_001164188	Tax_Id=9606 Gene_Symbol=BCAR1 breast cancer anti-estrogen resistance protein 1 isoform 4	NA	NA	NA	NA	NA	NA	NA	NA	1484	0.9817	2.2	0.05
IPI:IPI00012079.12	|SWISS-PROT:P23588|ENSEMBL:ENSP00000262056|REFSEQ:NP_001408|H-INV:HIT000264934	Tax_Id=9606 Gene_Symbol=EIF4B Eukaryotic translation initiation factor 4B	NA	NA	NA	NA	1483	1	12.6	0.34	1484	0.9999	8.2	0.05
IPI:IPI00012202.1	|SWISS-PROT:Q9BQA1|ENSEMBL:ENSP00000235090|REFSEQ:NP_077007|H-INV:HIT000037763|VEGA:OTTHUMP00000013472	Tax_Id=9606 Gene_Symbol=WDR77 Methylosome protein 50	NA	NA	NA	NA	1483	1	12.3	0.25	1484	0.9877	13.4	0.05
IPI:IPI00012268.3	|SWISS-PROT:Q13200|TREMBL:Q53XQ4;Q59EG8;Q9NSM5|ENSEMBL:ENSP00000310129|REFSEQ:NP_002799|H-INV:HIT000031345|VEGA:OTTHUMP00000210627	Tax_Id=9606 Gene_Symbol=PSMD2 26S proteasome non-ATPase regulatory subunit 2	NA	NA	NA	NA	1483	1	5.6	0.25	1484	1	8.4	0.28
IPI:IPI00012345.2	|SWISS-PROT:Q13247-1|TREMBL:A8K588|ENSEMBL:ENSP00000244020|REFSEQ:NP_006266|H-INV:HIT000032952|VEGA:OTTHUMP00000031020	Tax_Id=9606 Gene_Symbol=SRSF6 Isoform SRP55-1 of Serine/arginine-rich splicing factor 6	NA	NA	NA	NA	1483	0.9999	5.7	0.12	NA	NA	NA	NA
IPI:IPI00012442.1	|SWISS-PROT:Q13283|TREMBL:B7Z8K4;Q32P45;Q53HH4;Q5U0Q1;Q6FI03|ENSEMBL:ENSP00000348578;ENSP00000377681|REFSEQ:NP_005745;NP_938405|H-INV:HIT000056659|VEGA:OTTHUMP00000160618;OTTHUMP00000224181	Tax_Id=9606 Gene_Symbol=G3BP1 Ras GTPase-activating protein-binding protein 1	NA	NA	NA	NA	1483	1	7.4	0.13	NA	NA	NA	NA
IPI:IPI00012493.1	|SWISS-PROT:P60866|ENSEMBL:ENSP00000009589;ENSP00000427788|REFSEQ:NP_001014|H-INV:HIT000050232|VEGA:OTTHUMP00000226397;OTTHUMP00000226399	Tax_Id=9606 Gene_Symbol=SNORD54;RPS20 40S ribosomal protein S20	NA	NA	NA	NA	1483	0.9758	23.9	0.09	NA	NA	NA	NA
IPI:IPI00012535.1	|SWISS-PROT:P31689|TREMBL:Q5T7Q0;Q86TL9|ENSEMBL:ENSP00000369127|REFSEQ:NP_001530|H-INV:HIT000020396|VEGA:OTTHUMP00000021193	Tax_Id=9606 Gene_Symbol=DNAJA1 DnaJ homolog subfamily A member 1	NA	NA	NA	NA	1483	0.9572	3.3	0.09	1484	1	6.2	0.09
IPI:IPI00012726.4	|SWISS-PROT:Q13310-1|ENSEMBL:ENSP00000361948|REFSEQ:NP_003810|H-INV:HIT000221269|VEGA:OTTHUMP00000010668	Tax_Id=9606 Gene_Symbol=PABPC4 Isoform 1 of Polyadenylate-binding protein 4	NA	NA	NA	NA	1483	1	7.8	0.12	NA	NA	NA	NA
IPI:IPI00012750.3	|SWISS-PROT:P62851|ENSEMBL:ENSP00000435096|REFSEQ:NP_001019|H-INV:HIT000031580|VEGA:OTTHUMP00000232696	Tax_Id=9606 Gene_Symbol=RPS25 40S ribosomal protein S25	NA	NA	NA	NA	1483	1	22.4	0.26	NA	NA	NA	NA
IPI:IPI00012772.8	|SWISS-PROT:P62917|ENSEMBL:ENSP00000262584;ENSP00000378378|REFSEQ:NP_000964;NP_150644|H-INV:HIT000334555|VEGA:OTTHUMP00000229065;OTTHUMP00000229067	Tax_Id=9606 Gene_Symbol=RPL8 60S ribosomal protein L8	NA	NA	NA	NA	1483	1	19.8	0.45	1484	0.9877	7.4	0.05
IPI:IPI00012795.3	|SWISS-PROT:Q13347|TREMBL:Q53HU7;Q5U0F4;Q9P1D9|ENSEMBL:ENSP00000362688|REFSEQ:NP_003748|H-INV:HIT000301875|VEGA:OTTHUMP00000008492	Tax_Id=9606 Gene_Symbol=EIF3I Eukaryotic translation initiation factor 3 subunit I	NA	NA	NA	NA	1483	1	9.8	0.21	1484	1	6.2	0.09
IPI:IPI00012833.1	|SWISS-PROT:P60510|TREMBL:Q5U086|ENSEMBL:ENSP00000279387|REFSEQ:NP_002711|H-INV:HIT000292498|VEGA:OTTHUMP00000162993	Tax_Id=9606 Gene_Symbol=PPP4C Serine/threonine-protein phosphatase 4 catalytic subunit	NA	NA	NA	NA	NA	NA	NA	NA	1484	0.9877	4.2	0.05
IPI:IPI00012970.1	|SWISS-PROT:O00743-1|ENSEMBL:ENSP00000362648|REFSEQ:NP_002712|H-INV:HIT000032970|VEGA:OTTHUMP00000022122	Tax_Id=9606 Gene_Symbol=PPP6C Isoform 1 of Serine/threonine-protein phosphatase 6 catalytic subunit	NA	NA	NA	NA	NA	NA	NA	NA	1484	0.9549	12	0.02
IPI:IPI00012998.2	|SWISS-PROT:Q16630-1|ENSEMBL:ENSP00000391774|REFSEQ:NP_008938	Tax_Id=9606 Gene_Symbol=MIR1279;CPSF6 Isoform 1 of Cleavage and polyadenylation specificity factor subunit 6	NA	NA	NA	NA	1483	1	10.5	0.3	1484	1	25.7	0.42
IPI:IPI00013068.1	|SWISS-PROT:P60228|TREMBL:B2R806;B3KW56;Q6IAX5|ENSEMBL:ENSP00000220849|REFSEQ:NP_001559|H-INV:HIT000294580|VEGA:OTTHUMP00000227726	Tax_Id=9606 Gene_Symbol=EIF3E Eukaryotic translation initiation factor 3 subunit E	NA	NA	NA	NA	1483	0.9999	4.7	0.12	NA	NA	NA	NA
IPI:IPI00013070.2	|SWISS-PROT:Q9BUJ2-1|TREMBL:A8K5K0;A8K6U7|ENSEMBL:ENSP00000375863|REFSEQ:NP_008971|H-INV:HIT000006137	Tax_Id=9606 Gene_Symbol=HNRNPUL1 Isoform 1 of Heterogeneous nuclear ribonucleoprotein U-like protein 1	NA	NA	NA	NA	1483	1	4.3	0.17	NA	NA	NA	NA
IPI:IPI00013076.1	|SWISS-PROT:O95684-1|ENSEMBL:ENSP00000355812|REFSEQ:NP_008976|H-INV:HIT000326065|VEGA:OTTHUMP00000017612	Tax_Id=9606 Gene_Symbol=FGFR1OP Isoform 1 of FGFR1 oncogene partner	NA	NA	NA	NA	NA	NA	NA	NA	1484	1	14.5	0.07
IPI:IPI00013296.3	|SWISS-PROT:P62269|ENSEMBL:ENSP00000211372;ENSP00000393241;ENSP00000403175;ENSP00000412583;ENSP00000416110|REFSEQ:NP_072045|VEGA:OTTHUMP00000014635;OTTHUMP00000029059;OTTHUMP00000029467;OTTHUMP0000019	Tax_Id=9606 Gene_Symbol=RPS18;RPS18P9 40S ribosomal protein S18	NA	NA	NA	NA	1483	1	19.7	0.21	NA	NA	NA	NA
IPI:IPI00013415.1	|SWISS-PROT:P62081|TREMBL:Q57Z92|ENSEMBL:ENSP00000339095;ENSP00000385018;ENSP00000385286|REFSEQ:NP_001002|H-INV:HIT000260253|VEGA:OTTHUMP00000115354;OTTHUMP00000200057;OTTHUMP00000200058	Tax_Id=9606 Gene_Symbol=RPS7 40S ribosomal protein S7	NA	NA	NA	NA	1483	1	9.1	0.13	NA	NA	NA	NA
IPI:IPI00013466.4	|SWISS-PROT:O43681|TREMBL:E7EVN0|ENSEMBL:ENSP00000349887|REFSEQ:NP_004308|H-INV:HIT000031067	Tax_Id=9606 Gene_Symbol=ASNA1 ATPase ASNA1	NA	NA	NA	NA	1483	1	23.6	0.69	1484	1	33.6	0.79
IPI:IPI00013485.3	|SWISS-PROT:P15880|TREMBL:Q3KQT6;Q6IPX5;Q8J014;Q8N5L9|ENSEMBL:ENSP00000341885|REFSEQ:NP_002943|H-INV:HIT000262212|VEGA:OTTHUMP00000158896	Tax_Id=9606 Gene_Symbol=RPS2 40S ribosomal protein S2	NA	NA	NA	NA	1483	1	9.4	0.13	NA	NA	NA	NA
IPI:IPI00013788.1	|SWISS-PROT:O43719|ENSEMBL:ENSP00000218364;ENSP00000442699|REFSEQ:NP_001156752;NP_055315|H-INV:HIT000034651|VEGA:OTTHUMP00000024126	Tax_Id=9606 Gene_Symbol=HTATSF1 HIV Tat-specific factor 1	NA	NA	NA	NA	1483	1	5	0.17	1484	1	4.9	0.1
IPI:IPI00013881.6	|SWISS-PROT:P31943|ENSEMBL:ENSP00000349168;ENSP00000377082;ENSP00000397797|REFSEQ:NP_005511|H-INV:HIT000192494|VEGA:OTTHUMP00000161513;OTTHUMP00000223418;OTTHUMP00000223419	Tax_Id=9606 Gene_Symbol=HNRNPH1 Heterogeneous nuclear ribonucleoprotein H	NA	NA	NA	NA	NA	NA	NA	NA	1484	0.9877	2.4	0.05
IPI:IPI00013894.1	|SWISS-PROT:P31948|ENSEMBL:ENSP00000305958|REFSEQ:NP_006810|H-INV:HIT000031338|VEGA:OTTHUMP00000236867	Tax_Id=9606 Gene_Symbol=STIP1 Stress-induced-phosphoprotein 1	NA	NA	NA	NA	1483	1	7.5	0.25	1484	1	21.9	0.56
IPI:IPI00013917.3	|SWISS-PROT:P25398|ENSEMBL:ENSP00000230050|REFSEQ:NP_001007|H-INV:HIT000335217|VEGA:OTTHUMP00000017230	Tax_Id=9606 Gene_Symbol=RPS12 40S ribosomal protein S12	NA	NA	NA	NA	1483	1	28.8	0.3	1484	1	37.9	0.29
IPI:IPI00013949.1	|SWISS-PROT:O43765|ENSEMBL:ENSP00000221566|REFSEQ:NP_003012|H-INV:HIT000024034	Tax_Id=9606 Gene_Symbol=SGTA Small glutamine-rich tetratricopeptide repeat-containing protein alpha	NA	NA	NA	NA	1483	1	30.7	0.96	1484	1	39.6	0.66
IPI:IPI00014137.3	|SWISS-PROT:Q9H1P3-1|TREMBL:B2RDK3|ENSEMBL:ENSP00000316649|REFSEQ:NP_653081|H-INV:HIT000078852|VEGA:OTTHUMP00000031479	Tax_Id=9606 Gene_Symbol=OSBPL2 Isoform 1 of Oxysterol-binding protein-related protein 2	NA	NA	NA	NA	1483	1	4.9	0.16	1484	1	29.9	0.53
IPI:IPI00014151.3	|SWISS-PROT:Q15008|ENSEMBL:ENSP00000295901|REFSEQ:NP_055629|H-INV:HIT000074129|VEGA:OTTHUMP00000213406	Tax_Id=9606 Gene_Symbol=PSMD6 26S proteasome non-ATPase regulatory subunit 6	NA	NA	NA	NA	1483	0.9269	7.6	0.04	1484	1	8.5	0.12
IPI:IPI00014235.3	|SWISS-PROT:Q15042-1|TREMBL:B9A6J2;D3DP75|ENSEMBL:ENSP00000264158|REFSEQ:NP_036365|H-INV:HIT000042219|VEGA:OTTHUMP00000206878	Tax_Id=9606 Gene_Symbol=RAB3GAP1 Isoform 1 of Rab3 GTPase-activating protein catalytic subunit	NA	NA	NA	NA	1483	1	31.3	2.65	1484	1	38.2	1.79
IPI:IPI00014236.7	|SWISS-PROT:Q15043-1|TREMBL:B4DIW3|ENSEMBL:ENSP00000289952;ENSP00000370635|REFSEQ:NP_001121903;NP_001128625|VEGA:OTTHUMP00000123433;OTTHUMP00000226296	Tax_Id=9606 Gene_Symbol=SLC39A14 Isoform 1 of Zinc transporter ZIP14	NA	NA	NA	NA	NA	NA	NA	NA	1484	1	7.1	0.17
IPI:IPI00014311.6	|SWISS-PROT:Q13617|ENSEMBL:ENSP00000363880;ENSP00000363881;ENSP00000363883|REFSEQ:NP_001185706;NP_003582|H-INV:HIT000020072|VEGA:OTTHUMP00000019436;OTTHUMP00000019437;OTTHUMP00000019440	Tax_Id=9606 Gene_Symbol=CUL2 Cullin-2	NA	NA	NA	NA	NA	NA	NA	NA	1484	1	3.3	0.07
IPI:IPI00014424.1	|SWISS-PROT:Q05639|ENSEMBL:ENSP00000217182;ENSP00000298049|REFSEQ:NP_001949|H-INV:HIT000386552|VEGA:OTTHUMP00000031776	Tax_Id=9606 Gene_Symbol=EEF1A2 Elongation factor 1-alpha 2	NA	NA	NA	NA	1483	0.9815	4.8	0.08	NA	NA	NA	NA
IPI:IPI00014587.1	|SWISS-PROT:P09496-1|ENSEMBL:ENSP00000242285;ENSP00000401019|REFSEQ:NP_009027|H-INV:HIT000194731|VEGA:OTTHUMP00000021365	Tax_Id=9606 Gene_Symbol=CLTA Isoform Brain of Clathrin light chain A	NA	NA	NA	NA	1483	1	7.8	0.17	NA	NA	NA	NA
IPI:IPI00014589.1	|SWISS-PROT:P09497-1|ENSEMBL:ENSP00000309415|REFSEQ:NP_009028|H-INV:HIT000194729|VEGA:OTTHUMP00000161245	Tax_Id=9606 Gene_Symbol=CLTB Isoform Brain of Clathrin light chain B	NA	NA	NA	NA	1483	1	13.3	0.21	NA	NA	NA	NA
IPI:IPI00015842.1	|SWISS-PROT:Q15293|ENSEMBL:ENSP00000054950|REFSEQ:NP_002892|H-INV:HIT000049062|VEGA:OTTHUMP00000232227	Tax_Id=9606 Gene_Symbol=RCN1 Reticulocalbin-1	NA	NA	NA	NA	1483	0.9999	7.5	0.13	1484	1	16.6	0.17
IPI:IPI00016708.2	|SWISS-PROT:P17707|TREMBL:Q6N0B2|ENSEMBL:ENSP00000357880|REFSEQ:NP_001625|H-INV:HIT000055151|VEGA:OTTHUMP00000017012	Tax_Id=9606 Gene_Symbol=AMD1 S-adenosylmethionine decarboxylase proenzyme	NA	NA	NA	NA	1483	0.9902	3.3	0.09	1484	0.9758	3.3	0.05
IPI:IPI00016802.1	|SWISS-PROT:Q96EB6|TREMBL:A8K128|ENSEMBL:ENSP00000212015|REFSEQ:NP_036370|H-INV:HIT000066539|VEGA:OTTHUMP00000019691	Tax_Id=9606 Gene_Symbol=SIRT1 NAD-dependent deacetylase sirtuin-1	NA	NA	NA	NA	1483	1	9.6	0.54	1484	1	25.6	0.72
IPI:IPI00016910.1	|SWISS-PROT:Q99613|TREMBL:A1KYQ7;B4E1D5;B4E2Z6;F5H1I1;Q3B7B9|ENSEMBL:ENSP00000332604;ENSP00000378953|REFSEQ:NP_001032897;NP_001186071;NP_003743|H-INV:HIT000030496|VEGA:OTTHUMP00000125295	Tax_Id=9606 Gene_Symbol=EIF3C;EIF3CL Eukaryotic translation initiation factor 3 subunit C	NA	NA	NA	NA	1483	1	8.7	0.52	1484	1	6.2	0.24
IPI:IPI00016912.1	|SWISS-PROT:Q99614|TREMBL:Q53GE7;Q53HD9|ENSEMBL:ENSP00000231238;ENSP00000429225|REFSEQ:NP_003305|H-INV:HIT000288727|VEGA:OTTHUMP00000160843;OTTHUMP00000224232	Tax_Id=9606 Gene_Symbol=TTC1 Tetratricopeptide repeat protein 1	NA	NA	NA	NA	1483	1	56.8	1.5	1484	1	75.7	1.24
IPI:IPI00017334.1	|SWISS-PROT:P35232|TREMBL:A8K401;Q53FV0;Q6FHP5;Q6PUJ7|ENSEMBL:ENSP00000300408|REFSEQ:NP_002625|H-INV:HIT000298776|VEGA:OTTHUMP00000165764	Tax_Id=9606 Gene_Symbol=PHB Prohibitin	NA	NA	NA	NA	1483	1	9.5	0.13	1484	0.9853	6.4	0.02
IPI:IPI00017448.1	|SWISS-PROT:P63220|TREMBL:Q6FGH5|ENSEMBL:ENSP00000324438;ENSP00000345957|REFSEQ:NP_001015|H-INV:HIT000090495|VEGA:OTTHUMP00000031485	Tax_Id=9606 Gene_Symbol=RPS21 40S ribosomal protein S21	NA	NA	NA	NA	1483	0.9739	11.1	0.09	1484	1	28.4	0.07
IPI:IPI00017617.1	|SWISS-PROT:P17844|TREMBL:B5BUE6;Q7Z2V5|ENSEMBL:ENSP00000440276|REFSEQ:NP_004387|H-INV:HIT000321720	Tax_Id=9606 Gene_Symbol=DDX5 Probable ATP-dependent RNA helicase DDX5	NA	NA	NA	NA	1483	0.9902	2.9	0.09	NA	NA	NA	NA
IPI:IPI00018140.3	|SWISS-PROT:O60506-1|TREMBL:B2R8Z8|ENSEMBL:ENSP00000358635|REFSEQ:NP_006363|VEGA:OTTHUMP00000016815	Tax_Id=9606 Gene_Symbol=SYNCRIP Isoform 1 of Heterogeneous nuclear ribonucleoprotein Q	NA	NA	NA	NA	1483	1	3.6	0.13	NA	NA	NA	NA
IPI:IPI00018146.1	|SWISS-PROT:P27348|ENSEMBL:ENSP00000238081;ENSP00000371267|REFSEQ:NP_006817|H-INV:HIT000259592|VEGA:OTTHUMP00000015730;OTTHUMP00000165887	Tax_Id=9606 Gene_Symbol=YWHAQ 14-3-3 protein theta	NA	NA	NA	NA	1483	0.9999	19.5	0.11	1484	1	22.1	0.07
IPI:IPI00018398.4	|SWISS-PROT:P17980|TREMBL:A8K781|ENSEMBL:ENSP00000298852|REFSEQ:NP_002795|H-INV:HIT000033914|VEGA:OTTHUMP00000236492	Tax_Id=9606 Gene_Symbol=PSMC3 26S protease regulatory subunit 6A	NA	NA	NA	NA	NA	NA	NA	NA	1484	1	7.1	0.12
IPI:IPI00018971.8	|SWISS-PROT:P19474-1|ENSEMBL:ENSP00000254436|REFSEQ:NP_003132|H-INV:HIT000035080|VEGA:OTTHUMP00000230775	Tax_Id=9606 Gene_Symbol=TRIM21 Isoform 1 of E3 ubiquitin-protein ligase TRIM21	NA	NA	NA	NA	1483	1	24.4	0.88	1484	1	19.6	0.33
IPI:IPI00019329.1	|SWISS-PROT:P63167|TREMBL:Q6FGH9|ENSEMBL:ENSP00000242577;ENSP00000376296;ENSP00000376297;ENSP00000446614;ENSP00000447907|REFSEQ:NP_001032583;NP_001032584;NP_003737|H-INV:HIT000269701	Tax_Id=9606 Gene_Symbol=DYNLL1 Dynein light chain 1, cytoplasmic	NA	NA	NA	NA	NA	NA	NA	NA	1484	1	33.7	0.12
IPI:IPI00019359.4	|SWISS-PROT:P35527|ENSEMBL:ENSP00000246662|REFSEQ:NP_000217|H-INV:HIT000326846|VEGA:OTTHUMP00000164967	Tax_Id=9606 Gene_Symbol=KRT9 Keratin, type I cytoskeletal 9	1482	0.9968	2.9	1.23	NA	NA	NA	NA	NA	NA	NA	NA
IPI:IPI00019385.4	|SWISS-PROT:P51571|ENSEMBL:ENSP00000317331;ENSP00000359103;ENSP00000359104|REFSEQ:NP_006271|VEGA:OTTHUMP00000025956;OTTHUMP00000025957;OTTHUMP00000025958	Tax_Id=9606 Gene_Symbol=SSR4 Translocon-associated protein subunit delta	NA	NA	NA	NA	NA	NA	NA	NA	1484	1	17.5	0.1
IPI:IPI00019472.4	|SWISS-PROT:Q15758|TREMBL:B4DR77;B7ZB81|ENSEMBL:ENSP00000444408|REFSEQ:NP_005619|H-INV:HIT000069488	Tax_Id=9606 Gene_Symbol=SLC1A5 Neutral amino acid transporter B(0)	NA	NA	NA	NA	NA	NA	NA	NA	1484	0.9877	6.4	0.05
IPI:IPI00019540.1	|SWISS-PROT:Q5H9R7-4|ENSEMBL:ENSP00000265636|REFSEQ:NP_060782|VEGA:OTTHUMP00000236297	Tax_Id=9606 Gene_Symbol=PPP6R3 Isoform 4 of Serine/threonine-protein phosphatase 6 regulatory subunit 3	NA	NA	NA	NA	NA	NA	NA	NA	1484	1	4.6	0.07
IPI:IPI00020042.2	|SWISS-PROT:P43686-1|TREMBL:A8K2M0|ENSEMBL:ENSP00000157812|REFSEQ:NP_006494	Tax_Id=9606 Gene_Symbol=PSMC4 Isoform 1 of 26S protease regulatory subunit 6B	NA	NA	NA	NA	NA	NA	NA	NA	1484	1	13.4	0.22
IPI:IPI00020356.4	|SWISS-PROT:P78559-2|TREMBL:E9PGC8|ENSEMBL:ENSP00000371462;ENSP00000382380|VEGA:OTTHUMP00000066114	Tax_Id=9606 Gene_Symbol=MAP1A Uncharacterized protein	NA	NA	NA	NA	1483	1	1.1	0.17	1484	0.9958	0.9	0.05
IPI:IPI00020984.2	|TREMBL:B4DGP8|ENSEMBL:ENSP00000394817	Tax_Id=9606 Gene_Symbol=CANX cDNA FLJ55574, highly similar to Calnexin	NA	NA	NA	NA	1483	1	4.3	0.17	1484	1	6.2	0.09
IPI:IPI00021187.4	|SWISS-PROT:Q9Y265-1|TREMBL:B5BUB1|ENSEMBL:ENSP00000318297|REFSEQ:NP_003698|H-INV:HIT000326082|VEGA:OTTHUMP00000216127	Tax_Id=9606 Gene_Symbol=RUVBL1 Isoform 1 of RuvB-like 1	NA	NA	NA	NA	1483	1	6.2	0.17	1484	1	16	0.24
IPI:IPI00021263.3	|SWISS-PROT:P63104|TREMBL:D0PNI1|ENSEMBL:ENSP00000309503;ENSP00000379281;ENSP00000379283;ENSP00000379286;ENSP00000379287;ENSP00000379288;ENSP00000395114;ENSP00000398599|REFSEQ:NP_001129171;NP_00112917	Tax_Id=9606 Gene_Symbol=YWHAZ 14-3-3 protein zeta/delta	NA	NA	NA	NA	NA	NA	NA	NA	1484	0.9997	42.3	0.05
IPI:IPI00021266.1	|SWISS-PROT:P62750|ENSEMBL:ENSP00000389103|REFSEQ:NP_000975|H-INV:HIT000259830|VEGA:OTTHUMP00000163536	Tax_Id=9606 Gene_Symbol=RPL23A;SNORD4A 60S ribosomal protein L23a	NA	NA	NA	NA	1483	1	28.2	0.34	NA	NA	NA	NA
IPI:IPI00021405.3	|SWISS-PROT:P02545-1|TREMBL:Q5I6Y4;Q5I6Y6|ENSEMBL:ENSP00000357283|REFSEQ:NP_733821|H-INV:HIT000009858|VEGA:OTTHUMP00000015848	Tax_Id=9606 Gene_Symbol=LMNA Isoform A of Prelamin-A/C	NA	NA	NA	NA	1483	0.9999	4.1	0.12	NA	NA	NA	NA
IPI:IPI00021435.3	|SWISS-PROT:P35998|TREMBL:B7Z571;Q75L23|ENSEMBL:ENSP00000292644;ENSP00000391211|REFSEQ:NP_002794|H-INV:HIT000031017|VEGA:OTTHUMP00000211710	Tax_Id=9606 Gene_Symbol=PSMC2 26S protease regulatory subunit 7	NA	NA	NA	NA	1483	1	8.5	0.21	1484	1	11.1	0.19
IPI:IPI00021439.1	|SWISS-PROT:P60709|TREMBL:Q1KLZ0;Q53G76;Q53G99;Q53GK6;Q8WVW5|ENSEMBL:ENSP00000349960|REFSEQ:NP_001092|H-INV:HIT000276298|VEGA:OTTHUMP00000024886	Tax_Id=9606 Gene_Symbol=ACTB Actin, cytoplasmic 1	NA	NA	NA	NA	NA	NA	NA	NA	1484	1	16.2	0.14
IPI:IPI00021440.1	|SWISS-PROT:P63261|ENSEMBL:ENSP00000331514|REFSEQ:NP_001186883;NP_001605|H-INV:HIT000274927	Tax_Id=9606 Gene_Symbol=ACTG1 Actin, cytoplasmic 2	NA	NA	NA	NA	NA	NA	NA	NA	1484	1	16.2	0.14
IPI:IPI00021812.2	|SWISS-PROT:Q09666|TREMBL:B4DTV0|ENSEMBL:ENSP00000367263|REFSEQ:NP_001611|H-INV:HIT000196448|VEGA:OTTHUMP00000236448	Tax_Id=9606 Gene_Symbol=AHNAK Neuroblast differentiation-associated protein AHNAK	NA	NA	NA	NA	NA	NA	NA	NA	1484	1	1.1	0.05
IPI:IPI00021831.1	|SWISS-PROT:P10644|TREMBL:B2R5T5;Q68DQ4;Q96P62|ENSEMBL:ENSP00000351410;ENSP00000376474;ENSP00000376475;ENSP00000445625|REFSEQ:NP_002725;NP_997636;NP_997637|H-INV:HIT000334533	Tax_Id=9606 Gene_Symbol=PRKAR1A cAMP-dependent protein kinase type I-alpha regulatory subunit	NA	NA	NA	NA	1483	1	7.6	0.21	1484	1	9.7	0.14
IPI:IPI00021840.1	|SWISS-PROT:P62753|TREMBL:A2A3R6;Q96DV6|ENSEMBL:ENSP00000369757|REFSEQ:NP_001001|H-INV:HIT000278246|VEGA:OTTHUMP00000021120	Tax_Id=9606 Gene_Symbol=RPS6 40S ribosomal protein S6	NA	NA	NA	NA	1483	1	16.9	0.3	NA	NA	NA	NA
IPI:IPI00021979.3	|SWISS-PROT:O75192|TREMBL:B2R8C6;B4DMF6;B4DV88;Q29R61|ENSEMBL:ENSP00000300056|REFSEQ:NP_003838|H-INV:HIT000003889|VEGA:OTTHUMP00000194685	Tax_Id=9606 Gene_Symbol=PEX11A Peroxisomal membrane protein 11A	NA	NA	NA	NA	1483	0.9099	4	0.04	NA	NA	NA	NA
IPI:IPI00022164.3	|SWISS-PROT:Q9NZN5-1|ENSEMBL:ENSP00000380942|REFSEQ:NP_056128|H-INV:HIT000072800|VEGA:OTTHUMP00000231993	Tax_Id=9606 Gene_Symbol=ARHGEF12 Isoform 1 of Rho guanine nucleotide exchange factor 12	NA	NA	NA	NA	NA	NA	NA	NA	1484	1	2.4	0.14
IPI:IPI00022275.6	|SWISS-PROT:Q9NTJ5|TREMBL:B4DVV3|ENSEMBL:ENSP00000373713|REFSEQ:NP_054735|H-INV:HIT000306572|VEGA:OTTHUMP00000210310	Tax_Id=9606 Gene_Symbol=SACM1L Phosphatidylinositide phosphatase SAC1	NA	NA	NA	NA	NA	NA	NA	NA	1484	0.9722	5.3	0.05
IPI:IPI00022694.3	|SWISS-PROT:P55036-1|ENSEMBL:ENSP00000357879|REFSEQ:NP_002801|H-INV:HIT000218749|VEGA:OTTHUMP00000014286	Tax_Id=9606 Gene_Symbol=PSMD4 Isoform Rpn10A of 26S proteasome non-ATPase regulatory subunit 4	NA	NA	NA	NA	1483	1	14.3	0.09	1484	1	20.2	0.26
IPI:IPI00022744.5	|SWISS-PROT:P55060-1|TREMBL:B4DM67|ENSEMBL:ENSP00000262982|REFSEQ:NP_001307|H-INV:HIT000339409|VEGA:OTTHUMP00000043373	Tax_Id=9606 Gene_Symbol=CSE1L Isoform 1 of Exportin-2	NA	NA	NA	NA	NA	NA	NA	NA	1484	1	10.4	0.4
IPI:IPI00022774.3	|SWISS-PROT:P55072|TREMBL:Q0IIN5;Q96IF9;Q9HAP0;Q9HAP1;Q9NTC4|ENSEMBL:ENSP00000351777|REFSEQ:NP_009057|H-INV:HIT000339803|VEGA:OTTHUMP00000021326	Tax_Id=9606 Gene_Symbol=VCP Transitional endoplasmic reticulum ATPase	NA	NA	NA	NA	1483	1	49	2.96	1484	1	58.6	2.44
IPI:IPI00022793.5	|SWISS-PROT:P55084|TREMBL:B4DY96|ENSEMBL:ENSP00000325136|REFSEQ:NP_000174|H-INV:HIT000100599|VEGA:OTTHUMP00000122456	Tax_Id=9606 Gene_Symbol=HADHB Trifunctional enzyme subunit beta, mitochondrial	NA	NA	NA	NA	1483	0.9999	6.8	0.13	NA	NA	NA	NA
IPI:IPI00023048.4	|SWISS-PROT:P29692-1|ENSEMBL:ENSP00000317399;ENSP00000378551;ENSP00000388261;ENSP00000434872|REFSEQ:NP_001123527;NP_001123529;NP_001951|VEGA:OTTHUMP00000228835;OTTHUMP00000228856	Tax_Id=9606 Gene_Symbol=EEF1D Isoform 1 of Elongation factor 1-delta	NA	NA	NA	NA	NA	NA	NA	NA	1484	1	32.6	0.24
IPI:IPI00023555.1	|SWISS-PROT:Q9H4L5-1|ENSEMBL:ENSP00000315410|REFSEQ:NP_056365|H-INV:HIT000078849|VEGA:OTTHUMP00000122489	Tax_Id=9606 Gene_Symbol=OSBPL3 Isoform 1a of Oxysterol-binding protein-related protein 3	NA	NA	NA	NA	1483	1	11.6	0.47	1484	1	40.8	1.2
IPI:IPI00023748.3	|SWISS-PROT:Q13765|TREMBL:B2R4P8|ENSEMBL:ENSP00000349212;ENSP00000377469;ENSP00000446801;ENSP00000447821|REFSEQ:NP_001106672;NP_001106673;NP_005585|H-INV:HIT000015517	Tax_Id=9606 Gene_Symbol=NACA Nascent polypeptide-associated complex subunit alpha	NA	NA	NA	NA	1483	1	19.6	0.17	1484	1	28.4	0.12
IPI:IPI00023860.1	|SWISS-PROT:P55209|ENSEMBL:ENSP00000261182;ENSP00000376947|REFSEQ:NP_004528;NP_631946|H-INV:HIT000273970	Tax_Id=9606 Gene_Symbol=NAP1L1 Nucleosome assembly protein 1-like 1	NA	NA	NA	NA	1483	1	14.3	0.21	1484	1	25.3	0.19
IPI:IPI00023919.4	|SWISS-PROT:P62195|ENSEMBL:ENSP00000310572|REFSEQ:NP_002796|H-INV:HIT000289771	Tax_Id=9606 Gene_Symbol=PSMC5 26S protease regulatory subunit 8	NA	NA	NA	NA	1483	0.9892	3.8	0.04	1484	1	12.8	0.19
IPI:IPI00024067.4	|SWISS-PROT:Q00610-1|TREMBL:Q49AL0|ENSEMBL:ENSP00000269122|REFSEQ:NP_004850|H-INV:HIT000054067|VEGA:OTTHUMP00000165784	Tax_Id=9606 Gene_Symbol=CLTC Isoform 1 of Clathrin heavy chain 1	NA	NA	NA	NA	1483	1	5.1	0.51	1484	1	17.3	1.06
IPI:IPI00024175.3	|SWISS-PROT:O14818-1|TREMBL:Q05DH1|ENSEMBL:ENSP00000359910|REFSEQ:NP_002783|H-INV:HIT000279929|VEGA:OTTHUMP00000031449	Tax_Id=9606 Gene_Symbol=PSMA7 Isoform 1 of Proteasome subunit alpha type-7	NA	NA	NA	NA	NA	NA	NA	NA	1484	0.9841	6.2	0.02
IPI:IPI00024502.2	|SWISS-PROT:Q9NRR5-1|TREMBL:B4DZF6;D3DVA8;Q59F94|ENSEMBL:ENSP00000357292|REFSEQ:NP_064516|H-INV:HIT000261217|VEGA:OTTHUMP00000018848	Tax_Id=9606 Gene_Symbol=UBQLN4 Isoform 1 of Ubiquilin-4	1482	0.9968	3.9	2.45	1483	1	3.9	0.13	1484	0.9865	3.9	0.02
IPI:IPI00024523.2	|SWISS-PROT:O75190-1|TREMBL:A7UJ17;A8KAG0|ENSEMBL:ENSP00000262177|REFSEQ:NP_490647|H-INV:HIT000030899|VEGA:OTTHUMP00000211814	Tax_Id=9606 Gene_Symbol=DNAJB6 Isoform A of DnaJ homolog subfamily B member 6	NA	NA	NA	NA	1483	0.9777	9	0.09	NA	NA	NA	NA
IPI:IPI00024642.2	|SWISS-PROT:Q96A33-1|ENSEMBL:ENSP00000225726;ENSP00000384888|REFSEQ:NP_064583|H-INV:HIT000082422	Tax_Id=9606 Gene_Symbol=CCDC47 Isoform 1 of Coiled-coil domain-containing protein 47	NA	NA	NA	NA	NA	NA	NA	NA	1484	1	11.2	0.18
IPI:IPI00024701.3	|SWISS-PROT:Q9Y5P4-1|ENSEMBL:ENSP00000383996|REFSEQ:NP_005704|VEGA:OTTHUMP00000128248	Tax_Id=9606 Gene_Symbol=COL4A3BP Isoform 1 of Collagen type IV alpha-3-binding protein	NA	NA	NA	NA	1483	1	8.5	0.34	1484	1	7.9	0.19
IPI:IPI00024821.1	|SWISS-PROT:O00487|TREMBL:Q4ZG77;Q53TH1;Q59G89;Q96DE8|ENSEMBL:ENSP00000386541|REFSEQ:NP_005796|H-INV:HIT000011742|VEGA:OTTHUMP00000204560	Tax_Id=9606 Gene_Symbol=PSMD14 26S proteasome non-ATPase regulatory subunit 14	NA	NA	NA	NA	NA	NA	NA	NA	1484	0.977	4.2	0.05
IPI:IPI00024933.3	|SWISS-PROT:P30050-1|TREMBL:D3DS95;Q59FI9|ENSEMBL:ENSP00000354739|REFSEQ:NP_000967|H-INV:HIT000301385|VEGA:OTTHUMP00000022186	Tax_Id=9606 Gene_Symbol=RPL12 Isoform 1 of 60S ribosomal protein L12	NA	NA	NA	NA	1483	1	24.2	0.26	1484	1	15.2	0.1
IPI:IPI00024971.1	|SWISS-PROT:P22059|TREMBL:B4DR25|ENSEMBL:ENSP00000263847|REFSEQ:NP_002547|H-INV:HIT000072894|VEGA:OTTHUMP00000235906	Tax_Id=9606 Gene_Symbol=OSBP Oxysterol-binding protein 1	NA	NA	NA	NA	1483	1	15.6	0.99	1484	1	30.6	1.15
IPI:IPI00025091.3	|SWISS-PROT:P62280|ENSEMBL:ENSP00000270625|REFSEQ:NP_001006|H-INV:HIT000034861	Tax_Id=9606 Gene_Symbol=RPS11 40S ribosomal protein S11	NA	NA	NA	NA	1483	1	24.1	0.3	NA	NA	NA	NA
IPI:IPI00025329.1	|SWISS-PROT:P84098|TREMBL:Q53G49;Q8IWR8|ENSEMBL:ENSP00000225430|REFSEQ:NP_000972|H-INV:HIT000335238	Tax_Id=9606 Gene_Symbol=RPL19 60S ribosomal protein L19	NA	NA	NA	NA	1483	1	17.3	0.17	NA	NA	NA	NA
IPI:IPI00025346.3	|SWISS-PROT:O75381-1|TREMBL:B7Z4Z4|ENSEMBL:ENSP00000349016|REFSEQ:NP_004556|H-INV:HIT000032760|VEGA:OTTHUMP00000001902	Tax_Id=9606 Gene_Symbol=PEX14 Isoform 1 of Peroxisomal membrane protein PEX14	NA	NA	NA	NA	1483	0.9091	3.8	0.08	NA	NA	NA	NA
IPI:IPI00025512.2	|SWISS-PROT:P04792|ENSEMBL:ENSP00000248553|REFSEQ:NP_001531|H-INV:HIT000222208|VEGA:OTTHUMP00000161096	Tax_Id=9606 Gene_Symbol=HSPB1 Heat shock protein beta-1	NA	NA	NA	NA	1483	1	11.2	0.12	1484	1	43.4	0.31
IPI:IPI00025729.1	|SWISS-PROT:P49069|TREMBL:A1L3Y3|ENSEMBL:ENSP00000297156|REFSEQ:NP_001736|H-INV:HIT000390115|VEGA:OTTHUMP00000159378	Tax_Id=9606 Gene_Symbol=CAMLG Calcium signal-modulating cyclophilin ligand	NA	NA	NA	NA	NA	NA	NA	NA	1484	0.9734	3.7	0.05
IPI:IPI00025849.1	|SWISS-PROT:P39687|TREMBL:Q08AJ6|ENSEMBL:ENSP00000417864|REFSEQ:NP_006296|H-INV:HIT000277640|VEGA:OTTHUMP00000205820	Tax_Id=9606 Gene_Symbol=ANP32A;ANP32AP1 Acidic leucine-rich nuclear phosphoprotein 32 family member A	NA	NA	NA	NA	1483	0.9999	9	0.17	NA	NA	NA	NA
IPI:IPI00025874.2	|SWISS-PROT:P04843|TREMBL:Q53EP4;Q6IBR0;Q96HX3|ENSEMBL:ENSP00000296255|REFSEQ:NP_002941|H-INV:HIT000325275|VEGA:OTTHUMP00000216245	Tax_Id=9606 Gene_Symbol=RPN1 Dolichyl-diphosphooligosaccharide--protein glycosyltransferase subunit 1 precursor	NA	NA	NA	NA	NA	NA	NA	NA	1484	0.9261	3.2	0.02
IPI:IPI00026202.1	|SWISS-PROT:Q02543|TREMBL:B2R4C0;B4DUV3;Q53HD3;Q76N54|ENSEMBL:ENSP00000222247|REFSEQ:NP_000971|H-INV:HIT000262210	Tax_Id=9606 Gene_Symbol=RPL18A 60S ribosomal protein L18a	NA	NA	NA	NA	1483	1	22.7	0.13	1484	0.9877	9.6	0.05
IPI:IPI00026230.1	|SWISS-PROT:P55795|ENSEMBL:ENSP00000361927|REFSEQ:NP_001027565;NP_062543|H-INV:HIT000303916|VEGA:OTTHUMP00000023682	Tax_Id=9606 Gene_Symbol=HNRNPH2 Heterogeneous nuclear ribonucleoprotein H2	NA	NA	NA	NA	NA	NA	NA	NA	1484	0.9877	2.4	0.05
IPI:IPI00026271.5	|SWISS-PROT:P62263|ENSEMBL:ENSP00000311028;ENSP00000385425;ENSP00000385958;ENSP00000428509|REFSEQ:NP_001020241;NP_001020242;NP_005608|H-INV:HIT000275460|VEGA:OTTHUMP00000160559;OTTHUMP00000224341;OTTH	Tax_Id=9606 Gene_Symbol=RPS14 40S ribosomal protein S14	1482	0.9854	9.2	1.22	1483	1	24.5	0.3	1484	1	15.9	0.07
IPI:IPI00026302.3	|SWISS-PROT:P62899|TREMBL:B2R4C1;Q76N53|ENSEMBL:ENSP00000264258;ENSP00000386681|REFSEQ:NP_000984|H-INV:HIT000264328|VEGA:OTTHUMP00000161274;OTTHUMP00000202942	Tax_Id=9606 Gene_Symbol=RPL31 60S ribosomal protein L31	NA	NA	NA	NA	1483	1	20.9	0.17	1484	0.9853	12.2	0.05
IPI:IPI00026670.3	|SWISS-PROT:Q15370|ENSEMBL:ENSP00000386652|REFSEQ:NP_009039|H-INV:HIT000036202|VEGA:OTTHUMP00000205114	Tax_Id=9606 Gene_Symbol=TCEB2 Transcription elongation factor B polypeptide 2	NA	NA	NA	NA	1483	0.9167	10.6	0.08	1484	1	39.8	0.19
IPI:IPI00027035.2	|SWISS-PROT:Q9HCN4|TREMBL:B4DQM4;Q53RZ9|ENSEMBL:ENSP00000264718|REFSEQ:NP_009197|H-INV:HIT000059418|VEGA:OTTHUMP00000123421	Tax_Id=9606 Gene_Symbol=GPN1 GPN-loop GTPase 1 isoform a	NA	NA	NA	NA	1483	0.9902	3.9	0.09	1484	1	9.7	0.14
IPI:IPI00027192.6	|TREMBL:B2R5M9;B4DR87;Q5JXB8|ENSEMBL:ENSP00000365548;ENSP00000414443|VEGA:OTTHUMP00000002514	Tax_Id=9606 Gene_Symbol=PLOD1 cDNA, FLJ79184, highly similar to Procollagen-lysine, 2-oxoglutarate 5-dioxygenase 1	NA	NA	NA	NA	1483	0.9767	1.6	0.09	NA	NA	NA	NA
IPI:IPI00027252.6	|SWISS-PROT:Q99623|TREMBL:Q9BXV3|ENSEMBL:ENSP00000382362;ENSP00000441875|REFSEQ:NP_001138303;NP_009204|H-INV:HIT000339489|VEGA:OTTHUMP00000238920	Tax_Id=9606 Gene_Symbol=PHB2 Prohibitin-2	NA	NA	NA	NA	1483	0.9902	4.5	0.09	1484	0.9877	4.5	0.05
IPI:IPI00027270.1	|SWISS-PROT:P61254|TREMBL:Q6IBH6|ENSEMBL:ENSP00000293842|REFSEQ:NP_000978|H-INV:HIT000264489|VEGA:OTTHUMP00000135333	Tax_Id=9606 Gene_Symbol=RPL26 60S ribosomal protein L26	NA	NA	NA	NA	1483	1	23.4	0.42	NA	NA	NA	NA
IPI:IPI00027423.3	|TREMBL:Q07161|ENSEMBL:ENSP00000326031|REFSEQ:NP_001008709|VEGA:OTTHUMP00000236398	Tax_Id=9606 Gene_Symbol=PPP1CA serine/threonine-protein phosphatase PP1-alpha catalytic subunit isoform 3	NA	NA	NA	NA	NA	NA	NA	NA	1484	0.9877	4.9	0.02
IPI:IPI00027493.1	|SWISS-PROT:P08195-2|ENSEMBL:ENSP00000340815|REFSEQ:NP_001013269|VEGA:OTTHUMP00000236712	Tax_Id=9606 Gene_Symbol=SLC3A2 Isoform 2 of 4F2 cell-surface antigen heavy chain	NA	NA	NA	NA	1483	1	4.2	0.17	1484	1	36.7	0.65
IPI:IPI00027717.2	|SWISS-PROT:P57678|TREMBL:Q8WUM5;Q9HBB9;Q9HC39|ENSEMBL:ENSP00000321706|REFSEQ:NP_056536	Tax_Id=9606 Gene_Symbol=GEMIN4 Component of gems 4	NA	NA	NA	NA	NA	NA	NA	NA	1484	0.977	1	0.05
IPI:IPI00028635.5	|SWISS-PROT:P04844|TREMBL:B2RE46|ENSEMBL:ENSP00000237530|REFSEQ:NP_002942|H-INV:HIT000283859|VEGA:OTTHUMP00000030900	Tax_Id=9606 Gene_Symbol=RPN2 Dolichyl-diphosphooligosaccharide--protein glycosyltransferase subunit 2	NA	NA	NA	NA	1483	0.9902	2.3	0.09	NA	NA	NA	NA
IPI:IPI00028888.1	|SWISS-PROT:Q14103-1|ENSEMBL:ENSP00000313199|REFSEQ:NP_112738|H-INV:HIT000101661|VEGA:OTTHUMP00000160798	Tax_Id=9606 Gene_Symbol=HNRNPD Isoform 1 of Heterogeneous nuclear ribonucleoprotein D0	NA	NA	NA	NA	1483	0.99	4.9	0.12	NA	NA	NA	NA
IPI:IPI00029400.2	|SWISS-PROT:O95218-1|ENSEMBL:ENSP00000359958|REFSEQ:NP_976225|H-INV:HIT000093172|VEGA:OTTHUMP00000011240	Tax_Id=9606 Gene_Symbol=ZRANB2 Isoform 1 of Zinc finger Ran-binding domain-containing protein 2	1482	1	7.2	4.86	1483	1	17.5	0.37	1484	0.9865	3.1	0.05
IPI:IPI00029601.6	|SWISS-PROT:Q14247|TREMBL:Q53HG7;Q76MU0|ENSEMBL:ENSP00000301843|REFSEQ:NP_005222|H-INV:HIT000197014|VEGA:OTTHUMP00000165962	Tax_Id=9606 Gene_Symbol=CTTN Src substrate cortactin	NA	NA	NA	NA	NA	NA	NA	NA	1484	1	18.9	0.33
IPI:IPI00029623.1	|SWISS-PROT:P60900|ENSEMBL:ENSP00000261479|REFSEQ:NP_002782|H-INV:HIT000271674|VEGA:OTTHUMP00000178843	Tax_Id=9606 Gene_Symbol=PSMA6 Proteasome subunit alpha type-6	NA	NA	NA	NA	NA	NA	NA	NA	1484	0.9999	21.5	0.09
IPI:IPI00029628.1	|SWISS-PROT:Q14257|ENSEMBL:ENSP00000378349|REFSEQ:NP_002893|H-INV:HIT000292336|VEGA:OTTHUMP00000184901	Tax_Id=9606 Gene_Symbol=RCN2 Reticulocalbin-2	NA	NA	NA	NA	1483	1	8.8	0.25	1484	1	23	0.29
IPI:IPI00029731.8	|SWISS-PROT:P18077|ENSEMBL:ENSP00000393393;ENSP00000419117|REFSEQ:NP_000987|H-INV:HIT000035138|VEGA:OTTHUMP00000207884;OTTHUMP00000207885	Tax_Id=9606 Gene_Symbol=RPL35A 60S ribosomal protein L35a	NA	NA	NA	NA	1483	1	29.8	0.13	NA	NA	NA	NA
IPI:IPI00030179.3	|SWISS-PROT:P18124|TREMBL:O95036|ENSEMBL:ENSP00000339795|REFSEQ:NP_000962|H-INV:HIT000034462|VEGA:OTTHUMP00000166002	Tax_Id=9606 Gene_Symbol=RPL7P32;RPL7 60S ribosomal protein L7	NA	NA	NA	NA	1483	1	19.7	0.16	NA	NA	NA	NA
IPI:IPI00030624.5	|SWISS-PROT:Q5H9R7-6|ENSEMBL:ENSP00000431415|REFSEQ:NP_001157635|VEGA:OTTHUMP00000236330	Tax_Id=9606 Gene_Symbol=PPP6R3 Isoform 6 of Serine/threonine-protein phosphatase 6 regulatory subunit 3	NA	NA	NA	NA	NA	NA	NA	NA	1484	1	4.6	0.07
IPI:IPI00030654.1	|SWISS-PROT:Q16630-2|ENSEMBL:ENSP00000266679|H-INV:HIT000029859	Tax_Id=9606 Gene_Symbol=MIR1279;CPSF6 Isoform 2 of Cleavage and polyadenylation specificity factor subunit 6	NA	NA	NA	NA	1483	1	10.5	0.3	1484	1	25.7	0.42
IPI:IPI00030847.3	|SWISS-PROT:Q9HD45|TREMBL:B4DN13;Q8NCC4;Q8WUB5;Q96JZ5;Q96K55|ENSEMBL:ENSP00000360184|REFSEQ:NP_064508|H-INV:HIT000075752|VEGA:OTTHUMP00000020173	Tax_Id=9606 Gene_Symbol=TM9SF3 Transmembrane 9 superfamily member 3	NA	NA	NA	NA	NA	NA	NA	NA	1484	0.9113	4.3	0.02
IPI:IPI00031030.1	|SWISS-PROT:Q06481-1|ENSEMBL:ENSP00000263574|REFSEQ:NP_001633|H-INV:HIT000215918|VEGA:OTTHUMP00000230927	Tax_Id=9606 Gene_Symbol=APLP2 Isoform 1 of Amyloid-like protein 2	NA	NA	NA	NA	1483	0.9863	2.3	0.09	1484	1	17.4	0.36
IPI:IPI00031522.2	|SWISS-PROT:P40939|TREMBL:B4DDZ5;B4DRH6;E9KL44;Q53T69;Q53TA2;Q9UQC5|ENSEMBL:ENSP00000370023|REFSEQ:NP_000173|H-INV:HIT000034217|VEGA:OTTHUMP00000122457	Tax_Id=9606 Gene_Symbol=HADHA Trifunctional enzyme subunit alpha, mitochondrial	NA	NA	NA	NA	1483	1	3.5	0.17	NA	NA	NA	NA
IPI:IPI00031691.1	|SWISS-PROT:P32969|TREMBL:Q53Z07|ENSEMBL:ENSP00000346022;ENSP00000400467|REFSEQ:NP_000652;NP_001020092|H-INV:HIT000262209;HIT000284757|VEGA:OTTHUMP00000125205;OTTHUMP00000218426	Tax_Id=9606 Gene_Symbol=RPL9 60S ribosomal protein L9	NA	NA	NA	NA	1483	0.9834	11	0.08	NA	NA	NA	NA
IPI:IPI00031697.1	|SWISS-PROT:Q9BVC6|TREMBL:B2R9T9|ENSEMBL:ENSP00000227525;ENSP00000443990|REFSEQ:NP_076997|H-INV:HIT000030310|VEGA:OTTHUMP00000236897;OTTHUMP00000236899	Tax_Id=9606 Gene_Symbol=TMEM109 Transmembrane protein 109	NA	NA	NA	NA	1483	1	9.4	0.25	1484	1	9.4	0.12
IPI:IPI00031801.4	|SWISS-PROT:P16989-1|ENSEMBL:ENSP00000228251|REFSEQ:NP_003642|H-INV:HIT000037186|VEGA:OTTHUMP00000238733	Tax_Id=9606 Gene_Symbol=CSDA Isoform 1 of DNA-binding protein A	NA	NA	NA	NA	1483	0.9998	31.3	0.21	NA	NA	NA	NA
IPI:IPI00031812.3	|SWISS-PROT:P67809|TREMBL:A0JLU4;Q05D43;Q6PKI6|ENSEMBL:ENSP00000361626|REFSEQ:NP_004550|H-INV:HIT000305396|VEGA:OTTHUMP00000008731	Tax_Id=9606 Gene_Symbol=YBX1 Nuclease-sensitive element-binding protein 1	NA	NA	NA	NA	1483	1	29	0.55	1484	0.9999	10.6	0.05
IPI:IPI00032003.1	|SWISS-PROT:P50402|TREMBL:Q6FI02|ENSEMBL:ENSP00000358857|REFSEQ:NP_000108|H-INV:HIT000029882|VEGA:OTTHUMP00000031938	Tax_Id=9606 Gene_Symbol=EMD Emerin	NA	NA	NA	NA	NA	NA	NA	NA	1484	1	12.3	0.07
IPI:IPI00032406.1	|SWISS-PROT:O60884|ENSEMBL:ENSP00000314030|REFSEQ:NP_005871|H-INV:HIT000037340|VEGA:OTTHUMP00000164136	Tax_Id=9606 Gene_Symbol=DNAJA2 DnaJ homolog subfamily A member 2	NA	NA	NA	NA	1483	1	4.1	0.13	1484	0.9746	2.4	0.05
IPI:IPI00032449.2	|SWISS-PROT:Q12797-2|ENSEMBL:ENSP00000348841|REFSEQ:NP_115855|H-INV:HIT000076377|VEGA:OTTHUMP00000226574	Tax_Id=9606 Gene_Symbol=ASPH Isoform Junctate of Aspartyl/asparaginyl beta-hydroxylase	NA	NA	NA	NA	NA	NA	NA	NA	1484	1	21.2	0.17
IPI:IPI00032460.3	|SWISS-PROT:Q9Y333|TREMBL:Q6FGG1|ENSEMBL:ENSP00000364813;ENSP00000372883;ENSP00000403345;ENSP00000406280;ENSP00000414006;ENSP00000414634|REFSEQ:NP_067000|VEGA:OTTHUMP00000014843;OTTHUMP00000029159;OTT	Tax_Id=9606 Gene_Symbol=LSM2 U6 snRNA-associated Sm-like protein LSm2	NA	NA	NA	NA	NA	NA	NA	NA	1484	0.9877	20	0.02
IPI:IPI00032826.1	|SWISS-PROT:P50502|TREMBL:B4E0U6;B7ZA40;Q0IJ56;Q1XBU6;Q2TU77|ENSEMBL:ENSP00000216218|REFSEQ:NP_003923|H-INV:HIT000053854|VEGA:OTTHUMP00000199376	Tax_Id=9606 Gene_Symbol=ST13 Hsc70-interacting protein	NA	NA	NA	NA	1483	0.9902	8.9	0.09	1484	1	15.8	0.1
IPI:IPI00032831.4	|SWISS-PROT:O95721|ENSEMBL:ENSP00000215730|REFSEQ:NP_004773|H-INV:HIT000267516|VEGA:OTTHUMP00000198464	Tax_Id=9606 Gene_Symbol=SNAP29 Synaptosomal-associated protein 29	NA	NA	NA	NA	1483	1	8.9	0.13	1484	1	25.6	0.21
IPI:IPI00032851.1	|SWISS-PROT:P61923|ENSEMBL:ENSP00000262061|REFSEQ:NP_057141|H-INV:HIT000071691	Tax_Id=9606 Gene_Symbol=COPZ1 Coatomer subunit zeta-1	NA	NA	NA	NA	1483	1	22.1	0.17	NA	NA	NA	NA
IPI:IPI00032881.2	|SWISS-PROT:Q9Y3D9|ENSEMBL:ENSP00000320184|REFSEQ:NP_057154|H-INV:HIT000301661	Tax_Id=9606 Gene_Symbol=MRPS23 28S ribosomal protein S23, mitochondrial	NA	NA	NA	NA	NA	NA	NA	NA	1484	0.9595	8.4	0.04
IPI:IPI00032936.4	|SWISS-PROT:P50548|TREMBL:B7Z6N1|ENSEMBL:ENSP00000222329|REFSEQ:NP_006485|H-INV:HIT000039417	Tax_Id=9606 Gene_Symbol=ERF ETS domain-containing transcription factor ERF	NA	NA	NA	NA	NA	NA	NA	NA	1484	1	10.4	0.09
IPI:IPI00032970.2	|SWISS-PROT:Q9BXB4|TREMBL:Q9GZM0|ENSEMBL:ENSP00000296220|REFSEQ:NP_073613|H-INV:HIT000078859|VEGA:OTTHUMP00000215865	Tax_Id=9606 Gene_Symbol=OSBPL11 Oxysterol-binding protein-related protein 11	NA	NA	NA	NA	1483	1	6.6	0.25	1484	1	25.2	0.51
IPI:IPI00032971.2	|SWISS-PROT:Q9BXB5|TREMBL:B3KUL5;Q9NX98|ENSEMBL:ENSP00000379804|REFSEQ:NP_060254|H-INV:HIT000078856|VEGA:OTTHUMP00000161257	Tax_Id=9606 Gene_Symbol=OSBPL10 Oxysterol-binding protein-related protein 10	NA	NA	NA	NA	1483	1	7.1	0.3	1484	1	11.9	0.3
IPI:IPI00033030.2	|SWISS-PROT:Q16186|ENSEMBL:ENSP00000253003|REFSEQ:NP_008933;NP_783163|H-INV:HIT000282409|VEGA:OTTHUMP00000031471	Tax_Id=9606 Gene_Symbol=ADRM1 Proteasomal ubiquitin receptor ADRM1	NA	NA	NA	NA	NA	NA	NA	NA	1484	0.9793	5	0.02
IPI:IPI00033143.1	|SWISS-PROT:Q9UBQ5|TREMBL:B4DVD7|ENSEMBL:ENSP00000248342|REFSEQ:NP_037366|H-INV:HIT000066213	Tax_Id=9606 Gene_Symbol=EIF3K Eukaryotic translation initiation factor 3 subunit K	NA	NA	NA	NA	1483	0.9066	5.2	0.04	NA	NA	NA	NA
IPI:IPI00033349.3	|SWISS-PROT:Q9HCU5|TREMBL:A8K813;Q05DB2;Q53SZ8|ENSEMBL:ENSP00000260643;ENSP00000440815|REFSEQ:NP_037520|H-INV:HIT000052484|VEGA:OTTHUMP00000122594	Tax_Id=9606 Gene_Symbol=PREB Prolactin regulatory element-binding protein	NA	NA	NA	NA	NA	NA	NA	NA	1484	1	8.6	0.07
IPI:IPI00043598.2	|SWISS-PROT:Q70UQ0-4|ENSEMBL:ENSP00000299157|REFSEQ:NP_710154	Tax_Id=9606 Gene_Symbol=IKBIP Isoform 4 of Inhibitor of nuclear factor kappa-B kinase-interacting protein	NA	NA	NA	NA	1483	1	9.3	0.13	NA	NA	NA	NA
IPI:IPI00045396.3	|SWISS-PROT:O43852-2|ENSEMBL:ENSP00000408838|REFSEQ:NP_001124146|VEGA:OTTHUMP00000212713	Tax_Id=9606 Gene_Symbol=CALU Isoform 2 of Calumenin	NA	NA	NA	NA	1483	1	21.4	0.19	NA	NA	NA	NA
IPI:IPI00045498.4	|SWISS-PROT:O14979-3|ENSEMBL:ENSP00000338552	Tax_Id=9606 Gene_Symbol=HNRPDL Isoform 3 of Heterogeneous nuclear ribonucleoprotein D-like	NA	NA	NA	NA	1483	0.995	7.4	0.11	NA	NA	NA	NA
IPI:IPI00045839.3	|SWISS-PROT:Q32P28-3|ENSEMBL:ENSP00000236040;ENSP00000380245|REFSEQ:NP_001139761|VEGA:OTTHUMP00000008736	Tax_Id=9606 Gene_Symbol=LEPRE1 Isoform 3 of Prolyl 3-hydroxylase 1	NA	NA	NA	NA	1483	0.9673	8.6	0.08	1484	0.901	2	0.02
IPI:IPI00056494.5	|SWISS-PROT:Q969Q0|TREMBL:B2R4V2|ENSEMBL:ENSP00000346012|REFSEQ:NP_000992|H-INV:HIT000338846|VEGA:OTTHUMP00000178927	Tax_Id=9606 Gene_Symbol=RPL36AL 60S ribosomal protein L36a-like	NA	NA	NA	NA	1483	1	23.6	0.16	NA	NA	NA	NA
IPI:IPI00059764.4	|SWISS-PROT:Q96B54-1|ENSEMBL:ENSP00000300811|REFSEQ:NP_872304	Tax_Id=9606 Gene_Symbol=ZNF428 Isoform 1 of Zinc finger protein 428	NA	NA	NA	NA	1483	0.9508	9	0.04	1484	1	16.5	0.07
IPI:IPI00060627.2	|SWISS-PROT:Q96CT7|ENSEMBL:ENSP00000408730|REFSEQ:NP_001129675;NP_612451|H-INV:HIT000036420	Tax_Id=9606 Gene_Symbol=CCDC124 Coiled-coil domain-containing protein 124	NA	NA	NA	NA	1483	0.9834	5.8	0.08	NA	NA	NA	NA
IPI:IPI00061206.1	|SWISS-PROT:Q96DU9|ENSEMBL:ENSP00000308012|REFSEQ:NP_543022|H-INV:HIT000260760|VEGA:OTTHUMP00000023637	Tax_Id=9606 Gene_Symbol=PABPC5 Polyadenylate-binding protein 5	NA	NA	NA	NA	1483	0.9873	2.7	0.08	NA	NA	NA	NA
IPI:IPI00064328.3	|TREMBL:A8MZ91|ENSEMBL:ENSP00000380583|REFSEQ:NP_001034708	Tax_Id=9606 Gene_Symbol=PRMT5 protein arginine N-methyltransferase 5 isoform b	1482	0.9999	7.2	3.65	NA	NA	NA	NA	NA	NA	NA	NA
IPI:IPI00065554.4	|TREMBL:B0QYK1;Q96MN4|ENSEMBL:ENSP00000331699|REFSEQ:NP_001156758|VEGA:OTTHUMP00000199150	Tax_Id=9606 Gene_Symbol=EWSR1 RNA-binding protein EWS isoform 4	NA	NA	NA	NA	1483	0.9902	4.5	0.09	NA	NA	NA	NA
IPI:IPI00070643.6	|SWISS-PROT:Q9UNN5-1|TREMBL:A8K9X5;Q549F0|ENSEMBL:ENSP00000360843;ENSP00000379457|REFSEQ:NP_008982|H-INV:HIT000032120|VEGA:OTTHUMP00000009649	Tax_Id=9606 Gene_Symbol=FAF1 Isoform Long of FAS-associated factor 1	NA	NA	NA	NA	1483	1	15.7	0.85	1484	1	17.8	0.68
IPI:IPI00071180.1	|SWISS-PROT:Q9UMX0-2|TREMBL:Q59FJ2|ENSEMBL:ENSP00000257468|REFSEQ:NP_444295|VEGA:OTTHUMP00000021545	Tax_Id=9606 Gene_Symbol=UBQLN1 Isoform 2 of Ubiquilin-1	1482	0.9968	3.9	2.45	1483	1	3.9	0.13	1484	0.9865	3.9	0.02
IPI:IPI00072377.1	|SWISS-PROT:Q01105-1|TREMBL:Q5VXV3|ENSEMBL:ENSP00000361777|REFSEQ:NP_001116293|H-INV:HIT000101488|VEGA:OTTHUMP00000022285	Tax_Id=9606 Gene_Symbol=SET Isoform 1 of Protein SET	NA	NA	NA	NA	1483	1	10.9	0.19	1484	1	8.6	0.1
IPI:IPI00075248.11	|SWISS-PROT:P62158|TREMBL:B4DJ51|ENSEMBL:ENSP00000272298;ENSP00000291295;ENSP00000349467;ENSP00000375785|REFSEQ:NP_001734;NP_005175;NP_008819|H-INV:HIT000035481;HIT000191227;HIT000272851|VEGA:OTTHUMP0	Tax_Id=9606 Gene_Symbol=CALM3;CALM2;CALM1 Calmodulin	NA	NA	NA	NA	1483	1	21.1	0.34	1484	1	23.5	0.22
IPI:IPI00077853.7	|SWISS-PROT:Q96SU4-1|ENSEMBL:ENSP00000407168|REFSEQ:NP_078862|VEGA:OTTHUMP00000009942	Tax_Id=9606 Gene_Symbol=OSBPL9 Isoform 1 of Oxysterol-binding protein-related protein 9	NA	NA	NA	NA	1483	1	11.3	0.66	1484	1	19.2	0.62
IPI:IPI00083708.5	|SWISS-PROT:Q9Y520-7|TREMBL:E7EPN9|ENSEMBL:ENSP00000356716;ENSP00000375928|VEGA:OTTHUMP00000213041	Tax_Id=9606 Gene_Symbol=PRRC2C Isoform 7 of Protein PRRC2C	NA	NA	NA	NA	1483	1	0.8	0.17	1484	0.9805	0.4	0.05
IPI:IPI00084746.5	|SWISS-PROT:P48634-2	Tax_Id=9606 Gene_Symbol=PRRC2A Isoform 2 of Protein PRRC2A	NA	NA	NA	NA	NA	NA	NA	NA	1484	1	3.8	0.09
IPI:IPI00098523.1	|SWISS-PROT:O75190-2|TREMBL:Q49A72|ENSEMBL:ENSP00000397556|REFSEQ:NP_005485|VEGA:OTTHUMP00000211815	Tax_Id=9606 Gene_Symbol=DNAJB6 Isoform B of DnaJ homolog subfamily B member 6	NA	NA	NA	NA	1483	0.9777	9	0.09	NA	NA	NA	NA
IPI:IPI00099550.1	|SWISS-PROT:Q9UMX0-1|TREMBL:B3KNI2;B3KNI8|ENSEMBL:ENSP00000365576|REFSEQ:NP_038466|H-INV:HIT000072641|VEGA:OTTHUMP00000021544	Tax_Id=9606 Gene_Symbol=UBQLN1 Isoform 1 of Ubiquilin-1	1482	0.9968	3.9	2.45	1483	1	3.9	0.13	1484	0.9865	3.9	0.02
IPI:IPI00101037.3	|SWISS-PROT:Q96D15|ENSEMBL:ENSP00000270645|REFSEQ:NP_065701|H-INV:HIT000085190	Tax_Id=9606 Gene_Symbol=RCN3 Reticulocalbin-3	NA	NA	NA	NA	NA	NA	NA	NA	1484	1	11	0.14
IPI:IPI00101645.3	|SWISS-PROT:Q96HN2-1|ENSEMBL:ENSP00000315931|REFSEQ:NP_056143|VEGA:OTTHUMP00000214495	Tax_Id=9606 Gene_Symbol=AHCYL2 Isoform 1 of Putative adenosylhomocysteinase 3	NA	NA	NA	NA	NA	NA	NA	NA	1484	1	17.5	0.36
IPI:IPI00103326.1	|SWISS-PROT:Q8WWF6|REFSEQ:NP_001001394|H-INV:HIT000250692	Tax_Id=9606 Gene_Symbol=DNAJB3 DnaJ homolog subfamily B member 3	NA	NA	NA	NA	1483	0.9777	9	0.09	NA	NA	NA	NA
IPI:IPI00103599.1	|SWISS-PROT:Q8WY22|ENSEMBL:ENSP00000340761|REFSEQ:NP_542193|H-INV:HIT000076223|VEGA:OTTHUMP00000239024	Tax_Id=9606 Gene_Symbol=BRI3BP BRI3-binding protein	NA	NA	NA	NA	NA	NA	NA	NA	1484	0.9829	6.8	0.02
IPI:IPI00103654.2	|SWISS-PROT:Q9NY27-1|ENSEMBL:ENSP00000349124|REFSEQ:NP_777567|H-INV:HIT000285787|VEGA:OTTHUMP00000213543	Tax_Id=9606 Gene_Symbol=PPP4R2 Isoform 1 of Serine/threonine-protein phosphatase 4 regulatory subunit 2	NA	NA	NA	NA	1483	1	13.1	0.21	NA	NA	NA	NA
IPI:IPI00105598.3	|SWISS-PROT:O00231|TREMBL:B4DTS5;Q53FT5|ENSEMBL:ENSP00000261712|REFSEQ:NP_002806|H-INV:HIT000058008|VEGA:OTTHUMP00000163703	Tax_Id=9606 Gene_Symbol=PSMD11 Proteasome 26S non-ATPase subunit 11 variant (Fragment)	NA	NA	NA	NA	NA	NA	NA	NA	1484	1	6.6	0.07
IPI:IPI00106646.1	|SWISS-PROT:Q9BRK5-1|ENSEMBL:ENSP00000353094|REFSEQ:NP_057260|H-INV:HIT000039508|VEGA:OTTHUMP00000001752	Tax_Id=9606 Gene_Symbol=SDF4 Isoform 1 of 45 kDa calcium-binding protein	NA	NA	NA	NA	NA	NA	NA	NA	1484	1	16.6	0.28
IPI:IPI00140420.4	|SWISS-PROT:Q7KZF4|TREMBL:B3KU67;Q59FF0|ENSEMBL:ENSP00000346762|REFSEQ:NP_055205|H-INV:HIT000037857|VEGA:OTTHUMP00000212277	Tax_Id=9606 Gene_Symbol=SND1 Staphylococcal nuclease domain-containing protein 1	NA	NA	NA	NA	1483	1	2.4	0.08	NA	NA	NA	NA
IPI:IPI00148247.6	|SWISS-PROT:Q9Y520-6|TREMBL:B7WNZ6|ENSEMBL:ENSP00000410219;ENSP00000420382|VEGA:OTTHUMP00000213042	Tax_Id=9606 Gene_Symbol=PRRC2C Isoform 6 of Protein PRRC2C	NA	NA	NA	NA	1483	1	0.8	0.17	1484	0.9805	0.4	0.05
IPI:IPI00148768.4	|SWISS-PROT:Q9H2D6-5|TREMBL:F8W6V6|ENSEMBL:ENSP00000386026|REFSEQ:NP_008963|VEGA:OTTHUMP00000198153	Tax_Id=9606 Gene_Symbol=TRIOBP TRIO and F-actin-binding protein isoform 1	NA	NA	NA	NA	1483	1	4.6	0.16	1484	1	11	0.24
IPI:IPI00153032.1	|SWISS-PROT:Q96GA3|TREMBL:B4DTT8|ENSEMBL:ENSP00000356548|REFSEQ:NP_116249|H-INV:HIT000272820|VEGA:OTTHUMP00000017340	Tax_Id=9606 Gene_Symbol=LTV1 Protein LTV1 homolog	NA	NA	NA	NA	1483	1	4.6	0.17	1484	1	12.8	0.3
IPI:IPI00154283.4	|SWISS-PROT:Q8TCG1-1|ENSEMBL:ENSP00000295746|REFSEQ:NP_065941|H-INV:HIT000077792|VEGA:OTTHUMP00000214434	Tax_Id=9606 Gene_Symbol=KIAA1524 Isoform 1 of Protein CIP2A	NA	NA	NA	NA	NA	NA	NA	NA	1484	0.9504	1.5	0.05
IPI:IPI00154509.3	|SWISS-PROT:Q8TAA3-1|ENSEMBL:ENSP00000311121|REFSEQ:NP_653263|H-INV:HIT000098540	Tax_Id=9606 Gene_Symbol=PSMA8 Isoform 1 of Proteasome subunit alpha type-7-like	NA	NA	NA	NA	NA	NA	NA	NA	1484	0.9841	6.2	0.02
IPI:IPI00155562.1	|SWISS-PROT:Q9BV68-2|TREMBL:O60372;Q9NPN4|ENSEMBL:ENSP00000292363|REFSEQ:NP_919442	Tax_Id=9606 Gene_Symbol=RNF126 Isoform 2 of RING finger protein 126	NA	NA	NA	NA	1483	0.9902	4.5	0.09	1484	1	8.7	0.09
IPI:IPI00163381.4	|SWISS-PROT:Q32P28-1|ENSEMBL:ENSP00000296388|REFSEQ:NP_071751|H-INV:HIT000010969|VEGA:OTTHUMP00000008735	Tax_Id=9606 Gene_Symbol=LEPRE1 Isoform 1 of Prolyl 3-hydroxylase 1	NA	NA	NA	NA	1483	0.9673	8.6	0.08	1484	0.901	2	0.02
IPI:IPI00165393.1	|SWISS-PROT:Q9BTT0|TREMBL:Q53F20|ENSEMBL:ENSP00000324074|REFSEQ:NP_112182|H-INV:HIT000027586|VEGA:OTTHUMP00000014533	Tax_Id=9606 Gene_Symbol=ANP32E Acidic leucine-rich nuclear phosphoprotein 32 family member E	NA	NA	NA	NA	NA	NA	NA	NA	1484	0.9865	10.5	0.05
IPI:IPI00166179.4	|SWISS-PROT:Q5T4F4-5|ENSEMBL:ENSP00000350148|REFSEQ:NP_001167591	Tax_Id=9606 Gene_Symbol=ZFYVE27 Isoform 5 of Protrudin	NA	NA	NA	NA	NA	NA	NA	NA	1484	0.9877	5.2	0.05
IPI:IPI00167053.1	|SWISS-PROT:Q9H4L5-2|ENSEMBL:ENSP00000315331;ENSP00000379708|REFSEQ:NP_663160|VEGA:OTTHUMP00000122490	Tax_Id=9606 Gene_Symbol=OSBPL3 Isoform 1b of Oxysterol-binding protein-related protein 3	NA	NA	NA	NA	1483	1	11.6	0.47	NA	NA	NA	NA
IPI:IPI00167147.1	|SWISS-PROT:Q9BUJ2-2	Tax_Id=9606 Gene_Symbol=HNRNPUL1 Isoform 2 of Heterogeneous nuclear ribonucleoprotein U-like protein 1	NA	NA	NA	NA	1483	1	4.3	0.17	NA	NA	NA	NA
IPI:IPI00167804.7	|SWISS-PROT:Q9BZF3-3|ENSEMBL:ENSP00000318723|REFSEQ:NP_665682|VEGA:OTTHUMP00000205308	Tax_Id=9606 Gene_Symbol=OSBPL6 Isoform 3 of Oxysterol-binding protein-related protein 6	NA	NA	NA	NA	1483	1	5.2	0.25	NA	NA	NA	NA
IPI:IPI00168698.1	|SWISS-PROT:Q8NEN9|ENSEMBL:ENSP00000334642|REFSEQ:NP_776152|H-INV:HIT000050945|VEGA:OTTHUMP00000020577	Tax_Id=9606 Gene_Symbol=PDZD8 PDZ domain-containing protein 8	NA	NA	NA	NA	1483	0.9125	1	0.08	1484	1	10.2	0.38
IPI:IPI00168728.1	|TREMBL:Q8NF17	Tax_Id=9606 Gene_Symbol=IGHM FLJ00385 protein (Fragment)	NA	NA	NA	NA	1483	0.972	2.2	0.09	1484	0.977	2.2	0.05
IPI:IPI00168839.1	|SWISS-PROT:Q8NFI4|H-INV:HIT000081080	Tax_Id=9606 Gene_Symbol=ST13P5 Putative protein FAM10A5	NA	NA	NA	NA	1483	0.9902	8.9	0.09	1484	1	15.8	0.1
IPI:IPI00169296.1	|SWISS-PROT:Q9H4L5-6|ENSEMBL:ENSP00000386429|VEGA:OTTHUMP00000202008	Tax_Id=9606 Gene_Symbol=OSBPL3 Isoform 2b of Oxysterol-binding protein-related protein 3	NA	NA	NA	NA	1483	1	11.6	0.47	NA	NA	NA	NA
IPI:IPI00169299.1	|SWISS-PROT:Q9H4L5-5|ENSEMBL:ENSP00000386801|VEGA:OTTHUMP00000202009	Tax_Id=9606 Gene_Symbol=OSBPL3 Isoform 2a of Oxysterol-binding protein-related protein 3	NA	NA	NA	NA	1483	1	11.6	0.47	NA	NA	NA	NA
IPI:IPI00170692.4	|SWISS-PROT:Q9P0L0-1|TREMBL:A8KA83|ENSEMBL:ENSP00000382880|REFSEQ:NP_919415|H-INV:HIT000274343|VEGA:OTTHUMP00000162363	Tax_Id=9606 Gene_Symbol=VAPA Isoform 1 of Vesicle-associated membrane protein-associated protein A	NA	NA	NA	NA	NA	NA	NA	NA	1484	1	23.7	0.86
IPI:IPI00170891.6	|TREMBL:B7Z4Q6;Q86YQ3|ENSEMBL:ENSP00000413263|REFSEQ:NP_683704|VEGA:OTTHUMP00000009943	Tax_Id=9606 Gene_Symbol=OSBPL9 oxysterol-binding protein-related protein 9 isoform b	NA	NA	NA	NA	1483	1	11.3	0.66	1484	1	19.2	0.62
IPI:IPI00172656.6	|SWISS-PROT:Q96CS3|ENSEMBL:ENSP00000261942|REFSEQ:NP_055428|H-INV:HIT000061463|VEGA:OTTHUMP00000223381	Tax_Id=9606 Gene_Symbol=FAF2 FAS-associated factor 2	NA	NA	NA	NA	1483	1	4.7	0.17	1484	1	17.3	0.21
IPI:IPI00176903.2	|SWISS-PROT:Q6NZI2-1|TREMBL:B4DNU9|ENSEMBL:ENSP00000349541|REFSEQ:NP_036364|H-INV:HIT000262120	Tax_Id=9606 Gene_Symbol=PTRF Isoform 1 of Polymerase I and transcript release factor	NA	NA	NA	NA	NA	NA	NA	NA	1484	0.9877	6	0.05
IPI:IPI00177937.6	|SWISS-PROT:Q7RTP6-1|TREMBL:A8K0E1|ENSEMBL:ENSP00000252134;ENSP00000416015|REFSEQ:NP_056056|VEGA:OTTHUMP00000196193	Tax_Id=9606 Gene_Symbol=MICAL3 Isoform 1 of Protein MICAL-3	NA	NA	NA	NA	NA	NA	NA	NA	1484	1	6	0.36
IPI:IPI00178047.7	|TREMBL:F8WDZ1;O15451|ENSEMBL:ENSP00000269230	Tax_Id=9606 Gene_Symbol=PELP1 Uncharacterized protein	NA	NA	NA	NA	1483	0.9902	2	0.09	NA	NA	NA	NA
IPI:IPI00178440.3	|SWISS-PROT:P24534|TREMBL:A4D1M6|ENSEMBL:ENSP00000236957;ENSP00000376055;ENSP00000376056|REFSEQ:NP_001032752;NP_001950;NP_066944|H-INV:HIT000322412|VEGA:OTTHUMP00000163805;OTTHUMP00000206335	Tax_Id=9606 Gene_Symbol=SNORA41;EEF1B2 Elongation factor 1-beta	NA	NA	NA	NA	1483	1	13.8	0.17	1484	1	12.4	0.1
IPI:IPI00178729.7	|SWISS-PROT:Q15772-4|ENSEMBL:ENSP00000379917;ENSP00000379919;ENSP00000379920|REFSEQ:NP_001166947|VEGA:OTTHUMP00000196351;OTTHUMP00000196352;OTTHUMP00000196353	Tax_Id=9606 Gene_Symbol=SPEG Isoform 3 of Striated muscle preferentially expressed protein kinase	NA	NA	NA	NA	1483	0.9692	9.7	0.04	NA	NA	NA	NA
IPI:IPI00179330.6	|SWISS-PROT:P62979|TREMBL:B2RDW1;Q5RKT7|ENSEMBL:ENSP00000272317;ENSP00000383981;ENSP00000385659|REFSEQ:NP_001129064;NP_001170884;NP_002945|H-INV:HIT000384848|VEGA:OTTHUMP00000200786;OTTHUMP00000200788	Tax_Id=9606 Gene_Symbol=RPS27A Ubiquitin-40S ribosomal protein S27a	NA	NA	NA	NA	1483	1	56.4	0.33	1484	1	56.4	0.26
IPI:IPI00179890.2	|SWISS-PROT:Q9UN86-2|TREMBL:A8K6V7|ENSEMBL:ENSP00000350518|REFSEQ:NP_987100|VEGA:OTTHUMP00000160588	Tax_Id=9606 Gene_Symbol=G3BP2 Isoform B of Ras GTPase-activating protein-binding protein 2	NA	NA	NA	NA	1483	0.9287	3.1	0.08	NA	NA	NA	NA
IPI:IPI00182289.6	|SWISS-PROT:P62273|ENSEMBL:ENSP00000245458|REFSEQ:NP_001023|VEGA:OTTHUMP00000178928	Tax_Id=9606 Gene_Symbol=RPS29 40S ribosomal protein S29	NA	NA	NA	NA	1483	1	33.9	0.16	1484	0.9459	19.6	0.05
IPI:IPI00182373.2	|SWISS-PROT:O15460-2|TREMBL:Q05DA4|ENSEMBL:ENSP00000353772;ENSP00000368379;ENSP00000368394|REFSEQ:NP_001017973;NP_001017974;NP_001136070|H-INV:HIT000051520|VEGA:OTTHUMP00000065967;OTTHUMP00000065969	Tax_Id=9606 Gene_Symbol=P4HA2 Isoform IIa of Prolyl 4-hydroxylase subunit alpha-2	NA	NA	NA	NA	1483	1	6.6	0.21	1484	1	8.1	0.09
IPI:IPI00182533.5	|SWISS-PROT:P46779|TREMBL:O60251|ENSEMBL:ENSP00000342787|REFSEQ:NP_000982|H-INV:HIT000021725	Tax_Id=9606 Gene_Symbol=RPL28 60S ribosomal protein L28	NA	NA	NA	NA	1483	1	24.8	0.25	NA	NA	NA	NA
IPI:IPI00182655.8	|SWISS-PROT:O43790|TREMBL:A8K872;B4DN72;Q9NSB0|ENSEMBL:ENSP00000293525;ENSP00000443169;ENSP00000444533;ENSP00000452237|REFSEQ:NP_002275|H-INV:HIT000263736	Tax_Id=9606 Gene_Symbol=KRT86 Keratin, type II cuticular Hb6	NA	NA	NA	NA	NA	NA	NA	NA	1484	0.9229	1.9	0.05
IPI:IPI00182914.2	|SWISS-PROT:Q9Y5P4-2|ENSEMBL:ENSP00000261415|REFSEQ:NP_112729|VEGA:OTTHUMP00000128249	Tax_Id=9606 Gene_Symbol=COL4A3BP Isoform 2 of Collagen type IV alpha-3-binding protein	NA	NA	NA	NA	1483	1	8.5	0.34	1484	1	7.9	0.19
IPI:IPI00182938.8	|SWISS-PROT:O43865-1|TREMBL:Q2NKW8|ENSEMBL:ENSP00000358814|REFSEQ:NP_006612|H-INV:HIT000077152|VEGA:OTTHUMP00000013376	Tax_Id=9606 Gene_Symbol=AHCYL1 Isoform 1 of Putative adenosylhomocysteinase 2	NA	NA	NA	NA	1483	1	19	0.78	1484	1	31.9	0.8
IPI:IPI00183695.9	|SWISS-PROT:P60903|TREMBL:D3DV26;Q6FGE5|ENSEMBL:ENSP00000357799;ENSP00000357801|REFSEQ:NP_002957|H-INV:HIT000037431|VEGA:OTTHUMP00000015269;OTTHUMP00000015270	Tax_Id=9606 Gene_Symbol=S100A10 Protein S100-A10	NA	NA	NA	NA	1483	0.949	10.3	0.04	NA	NA	NA	NA
IPI:IPI00186581.8	|TREMBL:Q9BW99|ENSEMBL:ENSP00000450010|REFSEQ:NP_001017956	Tax_Id=9606 Gene_Symbol=OS9 protein OS-9 isoform 2 precursor	NA	NA	NA	NA	1483	0.9805	2.7	0.09	NA	NA	NA	NA
IPI:IPI00215637.5	|SWISS-PROT:O00571|TREMBL:B5BTY4;Q59GX6|ENSEMBL:ENSP00000382840|REFSEQ:NP_001347|H-INV:HIT000220175|VEGA:OTTHUMP00000023143	Tax_Id=9606 Gene_Symbol=DDX3X ATP-dependent RNA helicase DDX3X	NA	NA	NA	NA	1483	1	4.3	0.13	NA	NA	NA	NA
IPI:IPI00215719.6	|SWISS-PROT:Q07020|TREMBL:Q0QEW2|ENSEMBL:ENSP00000447001|REFSEQ:NP_000970|H-INV:HIT000277691	Tax_Id=9606 Gene_Symbol=RPL18 60S ribosomal protein L18	NA	NA	NA	NA	1483	0.9998	18.8	0.12	1484	0.9155	8.5	0.02
IPI:IPI00215780.5	|SWISS-PROT:P39019|TREMBL:B0ZBD0;Q8WVX7|ENSEMBL:ENSP00000221975|REFSEQ:NP_001013|H-INV:HIT000038368	Tax_Id=9606 Gene_Symbol=RPS19 40S ribosomal protein S19	NA	NA	NA	NA	1483	1	25.5	0.33	NA	NA	NA	NA
IPI:IPI00215790.6	|SWISS-PROT:P63173|ENSEMBL:ENSP00000309830;ENSP00000390279;ENSP00000434243|REFSEQ:NP_000990;NP_001030335|H-INV:HIT000326788|VEGA:OTTHUMP00000231708;OTTHUMP00000231709;OTTHUMP00000231710	Tax_Id=9606 Gene_Symbol=RPL38 60S ribosomal protein L38	NA	NA	NA	NA	1483	0.9244	14.3	0.08	1484	0.956	18.6	0.05
IPI:IPI00215874.7	|SWISS-PROT:O14524-1|ENSEMBL:ENSP00000300128|REFSEQ:NP_001124435|H-INV:HIT000028222	Tax_Id=9606 Gene_Symbol=TMEM194A Isoform 1 of Transmembrane protein 194A	NA	NA	NA	NA	NA	NA	NA	NA	1484	0.9381	2.2	0.05
IPI:IPI00215879.1	|SWISS-PROT:Q13247-3	Tax_Id=9606 Gene_Symbol=SRSF6 Isoform SRP55-3 of Serine/arginine-rich splicing factor 6	NA	NA	NA	NA	1483	0.9999	5.7	0.12	NA	NA	NA	NA
IPI:IPI00215965.3	|SWISS-PROT:P09651-1|ENSEMBL:ENSP00000341826|REFSEQ:NP_112420	Tax_Id=9606 Gene_Symbol=HNRNPA1 Isoform A1-B of Heterogeneous nuclear ribonucleoprotein A1	NA	NA	NA	NA	NA	NA	NA	NA	1484	0.9071	4	0.02
IPI:IPI00216049.1	|SWISS-PROT:P61978-1|ENSEMBL:ENSP00000317788;ENSP00000353552;ENSP00000365440|REFSEQ:NP_112552|H-INV:HIT000036940|VEGA:OTTHUMP00000021553;OTTHUMP00000021558	Tax_Id=9606 Gene_Symbol=HNRNPK Isoform 1 of Heterogeneous nuclear ribonucleoprotein K	NA	NA	NA	NA	1483	0.9636	2.6	0.08	1484	0.9092	5	0.05
IPI:IPI00216237.5	|SWISS-PROT:Q9Y3U8|TREMBL:Q9BYF3|ENSEMBL:ENSP00000252543;ENSP00000378081|REFSEQ:NP_056229;NP_378669|H-INV:HIT000295557	Tax_Id=9606 Gene_Symbol=RPL36 60S ribosomal protein L36	NA	NA	NA	NA	1483	1	18.1	0.17	NA	NA	NA	NA
IPI:IPI00216247.2	|SWISS-PROT:P55036-2|TREMBL:Q5VWC4|ENSEMBL:ENSP00000357876|VEGA:OTTHUMP00000014287	Tax_Id=9606 Gene_Symbol=PSMD4 Uncharacterized protein	NA	NA	NA	NA	1483	1	14.3	0.09	1484	1	20.2	0.26
IPI:IPI00216318.5	|SWISS-PROT:P31946-1|TREMBL:B5BU24|ENSEMBL:ENSP00000300161;ENSP00000361930|REFSEQ:NP_003395;NP_647539|H-INV:HIT000322080|VEGA:OTTHUMP00000031075;OTTHUMP00000031076	Tax_Id=9606 Gene_Symbol=YWHAB Isoform Long of 14-3-3 protein beta/alpha	NA	NA	NA	NA	1483	1	16.8	0.15	1484	0.9997	29.7	0.05
IPI:IPI00216319.3	|SWISS-PROT:Q04917|TREMBL:B2R6N6;Q9H4N8|ENSEMBL:ENSP00000248975|REFSEQ:NP_003396|H-INV:HIT000295865|VEGA:OTTHUMP00000028905	Tax_Id=9606 Gene_Symbol=YWHAH 14-3-3 protein eta	NA	NA	NA	NA	1483	0.9748	11	0.06	1484	0.9997	8.9	0.05
IPI:IPI00216393.1	|SWISS-PROT:P09496-2|ENSEMBL:ENSP00000242284|REFSEQ:NP_001824|VEGA:OTTHUMP00000021366	Tax_Id=9606 Gene_Symbol=CLTA Isoform Non-brain of Clathrin light chain A	NA	NA	NA	NA	1483	1	7.8	0.17	NA	NA	NA	NA
IPI:IPI00216472.1	|SWISS-PROT:P09497-2|ENSEMBL:ENSP00000310812|REFSEQ:NP_001825|VEGA:OTTHUMP00000161246	Tax_Id=9606 Gene_Symbol=CLTB Isoform Non-brain of Clathrin light chain B	NA	NA	NA	NA	1483	1	13.3	0.21	1484	1	12.8	0.14
IPI:IPI00216587.9	|SWISS-PROT:P62241|TREMBL:Q5JR94|ENSEMBL:ENSP00000379888|REFSEQ:NP_001003|H-INV:HIT000430720|VEGA:OTTHUMP00000010160	Tax_Id=9606 Gene_Symbol=RPS8;SNORD55 40S ribosomal protein S8	NA	NA	NA	NA	1483	1	33.5	0.38	NA	NA	NA	NA
IPI:IPI00216746.1	|SWISS-PROT:P61978-2|TREMBL:Q5EC54;Q6IBN1|ENSEMBL:ENSP00000365439;ENSP00000365444;ENSP00000365458|REFSEQ:NP_002131;NP_112553|VEGA:OTTHUMP00000021554;OTTHUMP00000021557	Tax_Id=9606 Gene_Symbol=HNRNPK Isoform 2 of Heterogeneous nuclear ribonucleoprotein K	NA	NA	NA	NA	1483	0.9636	2.6	0.08	1484	0.9092	5	0.05
IPI:IPI00216952.1	|SWISS-PROT:P02545-2|TREMBL:Q5I6Y5;Q8N519|ENSEMBL:ENSP00000355292;ENSP00000357284|REFSEQ:NP_005563|VEGA:OTTHUMP00000015843	Tax_Id=9606 Gene_Symbol=LMNA Isoform C of Prelamin-A/C	NA	NA	NA	NA	1483	0.9999	4.1	0.12	NA	NA	NA	NA
IPI:IPI00216953.1	|SWISS-PROT:P02545-3|ENSEMBL:ENSP00000292304;ENSP00000424977|REFSEQ:NP_733822|VEGA:OTTHUMP00000217836	Tax_Id=9606 Gene_Symbol=LMNA Isoform ADelta10 of Prelamin-A/C	NA	NA	NA	NA	1483	0.9999	4.1	0.12	NA	NA	NA	NA
IPI:IPI00217030.10	|SWISS-PROT:P62701|TREMBL:B2R491;Q53HV1;Q96IR1|ENSEMBL:ENSP00000362744|REFSEQ:NP_000998|H-INV:HIT000195867|VEGA:OTTHUMP00000023537	Tax_Id=9606 Gene_Symbol=RPS4X 40S ribosomal protein S4, X isoform	NA	NA	NA	NA	1483	1	24.3	0.41	NA	NA	NA	NA
IPI:IPI00218038.1	|SWISS-PROT:Q8IZP2|H-INV:HIT000081456	Tax_Id=9606 Gene_Symbol=ST13P4 Putative protein FAM10A4	NA	NA	NA	NA	1483	0.9902	8.9	0.09	1484	1	15.8	0.1
IPI:IPI00218187.1	|SWISS-PROT:P36873-2|ENSEMBL:ENSP00000341779	Tax_Id=9606 Gene_Symbol=PPP1CC Isoform Gamma-2 of Serine/threonine-protein phosphatase PP1-gamma catalytic subunit	NA	NA	NA	NA	NA	NA	NA	NA	1484	0.9877	4.9	0.02
IPI:IPI00218200.8	|SWISS-PROT:P51572|ENSEMBL:ENSP00000343458;ENSP00000405417|REFSEQ:NP_001132913;NP_005736|VEGA:OTTHUMP00000025977	Tax_Id=9606 Gene_Symbol=BCAP31 B-cell receptor-associated protein 31	NA	NA	NA	NA	1483	0.959	5.1	0.09	1484	1	16.7	0.16
IPI:IPI00218235.5	|SWISS-PROT:Q13268-1|TREMBL:D3DS54|ENSEMBL:ENSP00000250383|REFSEQ:NP_005785|H-INV:HIT000219165|VEGA:OTTHUMP00000164601	Tax_Id=9606 Gene_Symbol=DHRS2 dehydrogenase/reductase SDR family member 2 isoform 2	NA	NA	NA	NA	1483	1	11.8	0.12	NA	NA	NA	NA
IPI:IPI00218236.6	|SWISS-PROT:P62140|TREMBL:B4DJ75;B7ZB67|ENSEMBL:ENSP00000296122;ENSP00000351298;ENSP00000378769|REFSEQ:NP_002700;NP_996759|H-INV:HIT000056617|VEGA:OTTHUMP00000200967;OTTHUMP00000200968	Tax_Id=9606 Gene_Symbol=PPP1CB Serine/threonine-protein phosphatase PP1-beta catalytic subunit	NA	NA	NA	NA	NA	NA	NA	NA	1484	0.9877	4.9	0.02
IPI:IPI00218292.2	|SWISS-PROT:Q92890-2|TREMBL:Q541A5|ENSEMBL:ENSP00000263202|REFSEQ:NP_005650|H-INV:HIT000273467|VEGA:OTTHUMP00000196377	Tax_Id=9606 Gene_Symbol=UFD1L Isoform Short of Ubiquitin fusion degradation protein 1 homolog	NA	NA	NA	NA	1483	1	9.1	0.17	1484	0.9877	4.1	0.05
IPI:IPI00218342.11	|SWISS-PROT:P11586|ENSEMBL:ENSP00000216605;ENSP00000450560|REFSEQ:NP_005947|H-INV:HIT000191225|VEGA:OTTHUMP00000180657	Tax_Id=9606 Gene_Symbol=MTHFD1 C-1-tetrahydrofolate synthase, cytoplasmic	NA	NA	NA	NA	1483	1	15.4	1.22	1484	1	15.3	0.59
IPI:IPI00218372.1	|SWISS-PROT:O14818-2|ENSEMBL:ENSP00000359898|VEGA:OTTHUMP00000031450	Tax_Id=9606 Gene_Symbol=PSMA7 Isoform 2 of Proteasome subunit alpha type-7	NA	NA	NA	NA	NA	NA	NA	NA	1484	0.9841	6.2	0.02
IPI:IPI00218449.4	|SWISS-PROT:Q96SU4-2|TREMBL:B1AKJ6|ENSEMBL:ENSP00000337265;ENSP00000360779|REFSEQ:NP_683706|H-INV:HIT000047916|VEGA:OTTHUMP00000009940	Tax_Id=9606 Gene_Symbol=OSBPL9 Oxysterol-binding protein	NA	NA	NA	NA	1483	1	11.3	0.66	1484	1	19.2	0.62
IPI:IPI00218606.7	|SWISS-PROT:P62266|TREMBL:A8K517|ENSEMBL:ENSP00000296674|REFSEQ:NP_001016|H-INV:HIT000264179|VEGA:OTTHUMP00000222330	Tax_Id=9606 Gene_Symbol=RPS23 40S ribosomal protein S23	NA	NA	NA	NA	1483	0.9999	14.2	0.13	NA	NA	NA	NA
IPI:IPI00218682.1	|SWISS-PROT:P13674-2|TREMBL:Q5VSQ6|ENSEMBL:ENSP00000263556;ENSP00000362099|REFSEQ:NP_000908|VEGA:OTTHUMP00000019794	Tax_Id=9606 Gene_Symbol=P4HA1 Isoform 2 of Prolyl 4-hydroxylase subunit alpha-1	NA	NA	NA	NA	1483	1	7	0.21	1484	1	6.8	0.12
IPI:IPI00218782.3	|TREMBL:B1AK88;B2R7T8;B4DWA6;E7EQ40|ENSEMBL:ENSP00000364287;ENSP00000401010|VEGA:OTTHUMP00000002656	Tax_Id=9606 Gene_Symbol=CAPZB cDNA FLJ60094, highly similar to F-actin capping protein subunit beta	NA	NA	NA	NA	NA	NA	NA	NA	1484	1	6.6	0.09
IPI:IPI00218924.5	|SWISS-PROT:Q99653|ENSEMBL:ENSP00000335632|REFSEQ:NP_009167|H-INV:HIT000292824|VEGA:OTTHUMP00000160722	Tax_Id=9606 Gene_Symbol=CHP Calcium-binding protein p22	NA	NA	NA	NA	1483	0.9269	8.6	0.04	NA	NA	NA	NA
IPI:IPI00219147.4	|SWISS-PROT:P16989-2|TREMBL:Q96GD7|ENSEMBL:ENSP00000279550|REFSEQ:NP_001138898|VEGA:OTTHUMP00000238732	Tax_Id=9606 Gene_Symbol=CSDA Isoform 2 of DNA-binding protein A	NA	NA	NA	NA	1483	0.9998	31.3	0.21	NA	NA	NA	NA
IPI:IPI00219148.2	|SWISS-PROT:P16989-3	Tax_Id=9606 Gene_Symbol=CSDA Isoform 3 of DNA-binding protein A	NA	NA	NA	NA	1483	0.9998	31.3	0.21	NA	NA	NA	NA
IPI:IPI00219153.4	|SWISS-PROT:P35268|TREMBL:Q7Z4W8;Q8WYP0;Q9BYF5|ENSEMBL:ENSP00000346088|REFSEQ:NP_000974|H-INV:HIT000322310;HIT000334037|VEGA:OTTHUMP00000001141	Tax_Id=9606 Gene_Symbol=RPL22 60S ribosomal protein L22	NA	NA	NA	NA	1483	1	18.8	0.17	1484	0.9722	10.2	0.05
IPI:IPI00219155.5	|SWISS-PROT:P61353|TREMBL:B2R4D8;Q6LCU2|ENSEMBL:ENSP00000253788|REFSEQ:NP_000979|H-INV:HIT000336011	Tax_Id=9606 Gene_Symbol=RPL27 60S ribosomal protein L27	NA	NA	NA	NA	1483	1	19.1	0.2	NA	NA	NA	NA
IPI:IPI00219156.7	|SWISS-PROT:P62888|ENSEMBL:ENSP00000287038;ENSP00000428085|REFSEQ:NP_000980|H-INV:HIT000335219|VEGA:OTTHUMP00000227550;OTTHUMP00000227629	Tax_Id=9606 Gene_Symbol=RPL30 60S ribosomal protein L30	NA	NA	NA	NA	1483	1	34.2	0.21	NA	NA	NA	NA
IPI:IPI00219160.3	|SWISS-PROT:P49207|TREMBL:Q5MK14|ENSEMBL:ENSP00000378160;ENSP00000378162;ENSP00000378163;ENSP00000423316;ENSP00000423983|REFSEQ:NP_000986;NP_296374|H-INV:HIT000030641|VEGA:OTTHUMP00000162661;OTTHUMP00	Tax_Id=9606 Gene_Symbol=RPL34 60S ribosomal protein L34	NA	NA	NA	NA	1483	1	14.5	0.08	NA	NA	NA	NA
IPI:IPI00219221.3	|SWISS-PROT:P47929|ENSEMBL:ENSP00000313571;ENSP00000367891|REFSEQ:NP_001035972;NP_002298|H-INV:HIT000264974	Tax_Id=9606 Gene_Symbol=LGALS7B;LGALS7 Galectin-7	1482	0.9926	8.1	1.23	NA	NA	NA	NA	NA	NA	NA	NA
IPI:IPI00219229.3	|SWISS-PROT:P62310|TREMBL:B2R5H5|ENSEMBL:ENSP00000302160|REFSEQ:NP_055278|H-INV:HIT000002189|VEGA:OTTHUMP00000160275	Tax_Id=9606 Gene_Symbol=LSM3 U6 snRNA-associated Sm-like protein LSm3	NA	NA	NA	NA	1483	0.9892	11.8	0.09	1484	0.9758	11.8	0.05
IPI:IPI00219330.2	|SWISS-PROT:Q12906-5|TREMBL:B4DDF3;B4DFG4|ENSEMBL:ENSP00000405436|REFSEQ:NP_703194	Tax_Id=9606 Gene_Symbol=ILF3 Isoform 5 of Interleukin enhancer-binding factor 3	NA	NA	NA	NA	1483	1	2.8	0.17	NA	NA	NA	NA
IPI:IPI00219678.3	|SWISS-PROT:P05198|TREMBL:Q53XC0|ENSEMBL:ENSP00000256383;ENSP00000425299|REFSEQ:NP_004085|H-INV:HIT000030955|VEGA:OTTHUMP00000028404;OTTHUMP00000218025	Tax_Id=9606 Gene_Symbol=EIF2S1 Eukaryotic translation initiation factor 2 subunit 1	NA	NA	NA	NA	1483	0.9902	3.8	0.04	NA	NA	NA	NA
IPI:IPI00219762.5	|SWISS-PROT:P55060-2|TREMBL:A3RLL6;F8W904|ENSEMBL:ENSP00000379495	Tax_Id=9606 Gene_Symbol=CSE1L Uncharacterized protein	NA	NA	NA	NA	NA	NA	NA	NA	1484	1	10.4	0.4
IPI:IPI00219866.2	|SWISS-PROT:O95218-2|ENSEMBL:ENSP00000254821|REFSEQ:NP_005446|VEGA:OTTHUMP00000011241	Tax_Id=9606 Gene_Symbol=ZRANB2 Isoform 2 of Zinc finger Ran-binding domain-containing protein 2	1482	1	7.2	4.86	1483	1	17.5	0.37	1484	0.9865	3.1	0.05
IPI:IPI00219871.5	|SWISS-PROT:O95777|TREMBL:A4D0W0|ENSEMBL:ENSP00000249299|REFSEQ:NP_057284|H-INV:HIT000039540|VEGA:OTTHUMP00000211114	Tax_Id=9606 Gene_Symbol=NAA38 N-alpha-acetyltransferase 38, NatC auxiliary subunit	NA	NA	NA	NA	NA	NA	NA	NA	1484	0.9276	14.9	0.05
IPI:IPI00219950.2	|SWISS-PROT:Q8TAA3-2|TREMBL:B0YJ74|ENSEMBL:ENSP00000345584|REFSEQ:NP_001020268	Tax_Id=9606 Gene_Symbol=PSMA8 Isoform 2 of Proteasome subunit alpha type-7-like	NA	NA	NA	NA	NA	NA	NA	NA	1484	0.9841	6.2	0.02
IPI:IPI00219994.2	|SWISS-PROT:P55060-3	Tax_Id=9606 Gene_Symbol=CSE1L Isoform 3 of Exportin-2	NA	NA	NA	NA	NA	NA	NA	NA	1484	1	10.4	0.4
IPI:IPI00220102.1	|SWISS-PROT:P25686-3|TREMBL:A8K0R1;B4DJY6;Q53QD7|ENSEMBL:ENSP00000338019|REFSEQ:NP_006727|VEGA:OTTHUMP00000164174	Tax_Id=9606 Gene_Symbol=DNAJB2 Isoform 3 of DnaJ homolog subfamily B member 2	NA	NA	NA	NA	1483	1	18.4	0.29	1484	1	13.5	0.14
IPI:IPI00220113.1	|SWISS-PROT:P27816-2	Tax_Id=9606 Gene_Symbol=MAP4 Isoform 2 of Microtubule-associated protein 4	NA	NA	NA	NA	1483	1	8.4	0.45	NA	NA	NA	NA
IPI:IPI00220219.6	|SWISS-PROT:P35606|ENSEMBL:ENSP00000329419|REFSEQ:NP_004757|H-INV:HIT000029520|VEGA:OTTHUMP00000217144	Tax_Id=9606 Gene_Symbol=COPB2 Coatomer subunit beta'	NA	NA	NA	NA	1483	1	17.4	1.07	1484	1	34.1	0.97
IPI:IPI00220327.4	|SWISS-PROT:P04264|ENSEMBL:ENSP00000252244|REFSEQ:NP_006112|H-INV:HIT000261150	Tax_Id=9606 Gene_Symbol=KRT1 Keratin, type II cytoskeletal 1	NA	NA	NA	NA	1483	1	4.7	0.16	NA	NA	NA	NA
IPI:IPI00220460.1	|SWISS-PROT:Q9H1P3-2|ENSEMBL:ENSP00000350755|REFSEQ:NP_055650|VEGA:OTTHUMP00000031478	Tax_Id=9606 Gene_Symbol=OSBPL2 Isoform 2 of Oxysterol-binding protein-related protein 2	NA	NA	NA	NA	1483	1	4.9	0.16	1484	1	29.9	0.53
IPI:IPI00220487.4	|SWISS-PROT:O75947-1|ENSEMBL:ENSP00000301587|REFSEQ:NP_006347|H-INV:HIT000067476	Tax_Id=9606 Gene_Symbol=ATP5H Isoform 1 of ATP synthase subunit d, mitochondrial	NA	NA	NA	NA	1483	1	13.9	0.13	NA	NA	NA	NA
IPI:IPI00220568.1	|SWISS-PROT:Q9BZF3-1|ENSEMBL:ENSP00000190611|REFSEQ:NP_115912|H-INV:HIT000077443|VEGA:OTTHUMP00000205303	Tax_Id=9606 Gene_Symbol=OSBPL6 Isoform 1 of Oxysterol-binding protein-related protein 6	NA	NA	NA	NA	1483	1	5.2	0.25	1484	1	13.7	0.33
IPI:IPI00220642.7	|SWISS-PROT:P61981|TREMBL:B3KNB4|ENSEMBL:ENSP00000306330|REFSEQ:NP_036611|H-INV:HIT000039050|VEGA:OTTHUMP00000161136	Tax_Id=9606 Gene_Symbol=YWHAG 14-3-3 protein gamma	NA	NA	NA	NA	1483	0.9948	10.1	0.07	1484	1	12.4	0.1
IPI:IPI00220683.1	|SWISS-PROT:Q14103-2|ENSEMBL:ENSP00000305860|REFSEQ:NP_112737|VEGA:OTTHUMP00000160800	Tax_Id=9606 Gene_Symbol=HNRNPD Isoform 2 of Heterogeneous nuclear ribonucleoprotein D0	NA	NA	NA	NA	1483	0.99	4.9	0.12	NA	NA	NA	NA
IPI:IPI00220684.1	|SWISS-PROT:Q14103-3|ENSEMBL:ENSP00000313327|REFSEQ:NP_002129|VEGA:OTTHUMP00000160799	Tax_Id=9606 Gene_Symbol=HNRNPD Isoform 3 of Heterogeneous nuclear ribonucleoprotein D0	NA	NA	NA	NA	1483	0.99	4.9	0.12	NA	NA	NA	NA
IPI:IPI00220685.1	|SWISS-PROT:Q14103-4|ENSEMBL:ENSP00000307544;ENSP00000426446|REFSEQ:NP_001003810|VEGA:OTTHUMP00000219401	Tax_Id=9606 Gene_Symbol=HNRNPD Isoform 4 of Heterogeneous nuclear ribonucleoprotein D0	NA	NA	NA	NA	1483	0.99	4.9	0.12	NA	NA	NA	NA
IPI:IPI00220739.3	|SWISS-PROT:O00264|TREMBL:Q6IB11|ENSEMBL:ENSP00000217971|REFSEQ:NP_006658|H-INV:HIT000282527|VEGA:OTTHUMP00000023897	Tax_Id=9606 Gene_Symbol=PGRMC1 Membrane-associated progesterone receptor component 1	NA	NA	NA	NA	1483	0.9825	4.6	0.04	1484	1	12.8	0.12
IPI:IPI00220740.1	|SWISS-PROT:P06748-2|ENSEMBL:ENSP00000341168|REFSEQ:NP_954654|VEGA:OTTHUMP00000161025	Tax_Id=9606 Gene_Symbol=NPM1 Isoform 2 of Nucleophosmin	NA	NA	NA	NA	1483	1	8.5	0.21	1484	1	10.4	0.12
IPI:IPI00220834.8	|SWISS-PROT:P13010|TREMBL:Q53T09;Q53TC2|ENSEMBL:ENSP00000375977;ENSP00000375978|REFSEQ:NP_066964|H-INV:HIT000195394|VEGA:OTTHUMP00000164061	Tax_Id=9606 Gene_Symbol=XRCC5 X-ray repair cross-complementing protein 5	NA	NA	NA	NA	1483	1	10	0.45	1484	1	7.1	0.14
IPI:IPI00220977.1	|SWISS-PROT:Q06481-2	Tax_Id=9606 Gene_Symbol=APLP2 Isoform 2 of Amyloid-like protein 2	NA	NA	NA	NA	1483	0.9863	2.3	0.09	1484	1	17.4	0.36
IPI:IPI00220978.3	|SWISS-PROT:Q06481-3|ENSEMBL:ENSP00000345444|REFSEQ:NP_001135748|VEGA:OTTHUMP00000230929	Tax_Id=9606 Gene_Symbol=APLP2 Isoform 3 of Amyloid-like protein 2	NA	NA	NA	NA	1483	0.9863	2.3	0.09	1484	1	17.4	0.36
IPI:IPI00221088.5	|SWISS-PROT:P46781|TREMBL:A9C4C1;B7Z732|ENSEMBL:ENSP00000302896;ENSP00000375632;ENSP00000375633|REFSEQ:NP_001004|H-INV:HIT000296024|VEGA:OTTHUMP00000069577;OTTHUMP00000069584;OTTHUMP00000069585;OTTHUM	Tax_Id=9606 Gene_Symbol=RPS9 40S ribosomal protein S9	NA	NA	NA	NA	1483	1	13.9	0.2	NA	NA	NA	NA
IPI:IPI00221089.5	|SWISS-PROT:P62277|ENSEMBL:ENSP00000435777|REFSEQ:NP_001008|H-INV:HIT000191446|VEGA:OTTHUMP00000231640	Tax_Id=9606 Gene_Symbol=RPS13 40S ribosomal protein S13	NA	NA	NA	NA	1483	0.9999	6.6	0.09	NA	NA	NA	NA
IPI:IPI00221091.9	|SWISS-PROT:P62244|TREMBL:A8K7H3;B2R4W8|ENSEMBL:ENSP00000318646|REFSEQ:NP_001010;NP_001025180|H-INV:HIT000338243|VEGA:OTTHUMP00000162054	Tax_Id=9606 Gene_Symbol=RPS15A 40S ribosomal protein S15a	NA	NA	NA	NA	1483	0.959	6.9	0.08	1484	1	17.7	0.07
IPI:IPI00221093.7	|SWISS-PROT:P08708;P0CW22|ENSEMBL:ENSP00000346045;ENSP00000346046|REFSEQ:NP_001012;NP_001185986|H-INV:HIT000021991|VEGA:OTTHUMP00000190866	Tax_Id=9606 Gene_Symbol=RPS17;RPS17L 40S ribosomal protein S17	NA	NA	NA	NA	1483	1	14.8	0.07	NA	NA	NA	NA
IPI:IPI00221222.7	|SWISS-PROT:P53999|TREMBL:Q59G24;Q6IBA2|ENSEMBL:ENSP00000265073;ENSP00000422078;ENSP00000422806;ENSP00000426850;ENSP00000427100|REFSEQ:NP_006704|H-INV:HIT000264480|VEGA:OTTHUMP00000161705;OTTHUMP00000	Tax_Id=9606 Gene_Symbol=SUB1 Activated RNA polymerase II transcriptional coactivator p15	1482	1	16.5	3.58	1483	1	15.7	0.13	1484	1	33.1	0.14
IPI:IPI00236901.6	|SWISS-PROT:Q8TEY7-1|ENSEMBL:ENSP00000350009;ENSP00000359829|REFSEQ:NP_055832|VEGA:OTTHUMP00000011330	Tax_Id=9606 Gene_Symbol=USP33 Isoform 1 of Ubiquitin carboxyl-terminal hydrolase 33	NA	NA	NA	NA	NA	NA	NA	NA	1484	1	15.5	0.47
IPI:IPI00238469.6	|SWISS-PROT:Q8IW35-2|ENSEMBL:ENSP00000325881	Tax_Id=9606 Gene_Symbol=CEP97 Isoform 2 of Centrosomal protein of 97 kDa	NA	NA	NA	NA	1483	1	8.8	0.47	NA	NA	NA	NA
IPI:IPI00247583.5	|SWISS-PROT:P46778|TREMBL:Q6IAX2|ENSEMBL:ENSP00000346027;ENSP00000351021;ENSP00000370569;ENSP00000370574|REFSEQ:NP_000973|H-INV:HIT000056316|VEGA:OTTHUMP00000018163;OTTHUMP00000018164;OTTHUMP000000181	Tax_Id=9606 Gene_Symbol=RPL21;SNORD102;SNORA27;RPL21P19 60S ribosomal protein L21	NA	NA	NA	NA	1483	1	17.2	0.12	NA	NA	NA	NA
IPI:IPI00289082.3	|SWISS-PROT:Q05209|TREMBL:A4D1C5|ENSEMBL:ENSP00000248594|REFSEQ:NP_002826|H-INV:HIT000099097|VEGA:OTTHUMP00000161275	Tax_Id=9606 Gene_Symbol=PTPN12 Tyrosine-protein phosphatase non-receptor type 12	NA	NA	NA	NA	1483	1	4.3	0.13	1484	1	27.2	0.73
IPI:IPI00289601.10	|SWISS-PROT:Q92769|TREMBL:B3KUJ5|ENSEMBL:ENSP00000381331;ENSP00000430432|REFSEQ:NP_001518|H-INV:HIT000289517|VEGA:OTTHUMP00000017046	Tax_Id=9606 Gene_Symbol=HDAC2 Histone deacetylase 2	NA	NA	NA	NA	NA	NA	NA	NA	1484	1	8.3	0.14
IPI:IPI00289862.5	|SWISS-PROT:Q12765|ENSEMBL:ENSP00000242059;ENSP00000386872;ENSP00000409068|REFSEQ:NP_001138985;NP_055581|H-INV:HIT000042329|VEGA:OTTHUMP00000122627;OTTHUMP00000202313	Tax_Id=9606 Gene_Symbol=SCRN1 Secernin-1	NA	NA	NA	NA	1483	0.9535	5	0.08	NA	NA	NA	NA
IPI:IPI00290198.3	|SWISS-PROT:Q14116|TREMBL:B0YJ28;Q96KJ8|ENSEMBL:ENSP00000280357;ENSP00000434161|REFSEQ:NP_001553|H-INV:HIT000032980|VEGA:OTTHUMP00000234749;OTTHUMP00000234751	Tax_Id=9606 Gene_Symbol=IL18 Interleukin-18	NA	NA	NA	NA	NA	NA	NA	NA	1484	0.9829	4.2	0.05
IPI:IPI00290460.3	|SWISS-PROT:O75821|TREMBL:A8K5K5;Q6IAM0|ENSEMBL:ENSP00000253108|REFSEQ:NP_003746|H-INV:HIT000033812	Tax_Id=9606 Gene_Symbol=EIF3G Eukaryotic translation initiation factor 3 subunit G	NA	NA	NA	NA	1483	1	10.9	0.21	NA	NA	NA	NA
IPI:IPI00290461.3	|SWISS-PROT:O75822|ENSEMBL:ENSP00000261868|REFSEQ:NP_003749|H-INV:HIT000031127|VEGA:OTTHUMP00000161809	Tax_Id=9606 Gene_Symbol=EIF3J Eukaryotic translation initiation factor 3 subunit J	NA	NA	NA	NA	1483	1	11.3	0.2	1484	0.9829	5.9	0.05
IPI:IPI00290543.5	|SWISS-PROT:Q8TAT6-1|ENSEMBL:ENSP00000331487|REFSEQ:NP_060391|H-INV:HIT000040033	Tax_Id=9606 Gene_Symbol=NPLOC4 Isoform 1 of Nuclear protein localization protein 4 homolog	NA	NA	NA	NA	1483	1	10.5	0.47	1484	1	19.1	0.28
IPI:IPI00290566.1	|SWISS-PROT:P17987|ENSEMBL:ENSP00000317334|REFSEQ:NP_110379|H-INV:HIT000292987|VEGA:OTTHUMP00000017529	Tax_Id=9606 Gene_Symbol=TCP1 T-complex protein 1 subunit alpha	NA	NA	NA	NA	NA	NA	NA	NA	1484	0.9853	4.5	0.05
IPI:IPI00291646.3	|SWISS-PROT:Q6UB35-1|TREMBL:B2RD24;B7ZM99|ENSEMBL:ENSP00000356290|REFSEQ:NP_056255|H-INV:HIT000253337|VEGA:OTTHUMP00000017418	Tax_Id=9606 Gene_Symbol=MTHFD1L Methylenetetrahydrofolate dehydrogenase (NADP+ dependent) 1-like	NA	NA	NA	NA	1483	0.9287	0.9	0.04	NA	NA	NA	NA
IPI:IPI00291922.2	|SWISS-PROT:P28066|TREMBL:Q5U0A0|ENSEMBL:ENSP00000271308|REFSEQ:NP_002781|H-INV:HIT000279617|VEGA:OTTHUMP00000013792	Tax_Id=9606 Gene_Symbol=PSMA5 Proteasome subunit alpha type-5	NA	NA	NA	NA	NA	NA	NA	NA	1484	0.9999	10.4	0.03
IPI:IPI00291930.7	|SWISS-PROT:Q14677-1|ENSEMBL:ENSP00000388340|REFSEQ:NP_055481|H-INV:HIT000042308|VEGA:OTTHUMP00000224197	Tax_Id=9606 Gene_Symbol=CLINT1 Isoform 1 of Clathrin interactor 1	NA	NA	NA	NA	1483	1	3.8	0.08	1484	1	7.8	0.18
IPI:IPI00292953.6	|SWISS-PROT:Q9P0K7-2|ENSEMBL:ENSP00000427123|REFSEQ:NP_001138997|H-INV:HIT000251702|VEGA:OTTHUMP00000221030	Tax_Id=9606 Gene_Symbol=RAI14 Isoform 2 of Ankycorbin	NA	NA	NA	NA	1483	1	10.6	0.58	1484	1	19.7	0.62
IPI:IPI00293254.1	|SWISS-PROT:Q01844-2	Tax_Id=9606 Gene_Symbol=EWSR1 Isoform EWS-B of RNA-binding protein EWS	NA	NA	NA	NA	1483	0.9902	4.5	0.09	NA	NA	NA	NA
IPI:IPI00293817.3	|SWISS-PROT:Q99747|TREMBL:Q6FHY4|ENSEMBL:ENSP00000324628|REFSEQ:NP_003817|H-INV:HIT000221406	Tax_Id=9606 Gene_Symbol=NAPG Gamma-soluble NSF attachment protein	NA	NA	NA	NA	NA	NA	NA	NA	1484	1	16.5	0.12
IPI:IPI00294536.2	|TREMBL:B4DNJ6|ENSEMBL:ENSP00000025399|VEGA:OTTHUMP00000239479	Tax_Id=9606 Gene_Symbol=STRAP cDNA FLJ51909, highly similar to Serine-threonine kinase receptor-associatedprotein	NA	NA	NA	NA	NA	NA	NA	NA	1484	1	10.9	0.07
IPI:IPI00294834.6	|SWISS-PROT:Q12797-1|TREMBL:A8K721;B3GQE5;B4E2K4;B8Y0L3|ENSEMBL:ENSP00000368767|REFSEQ:NP_004309|VEGA:OTTHUMP00000226573	Tax_Id=9606 Gene_Symbol=ASPH Isoform 1 of Aspartyl/asparaginyl beta-hydroxylase	NA	NA	NA	NA	1483	1	5.1	0.34	1484	1	21.2	0.17
IPI:IPI00295098.3	|SWISS-PROT:Q9Y5M8|TREMBL:Q549N5|ENSEMBL:ENSP00000418401|REFSEQ:NP_067026|H-INV:HIT000082564|VEGA:OTTHUMP00000216377	Tax_Id=9606 Gene_Symbol=SRPRB Signal recognition particle receptor subunit beta	NA	NA	NA	NA	NA	NA	NA	NA	1484	0.9877	11.9	0.02
IPI:IPI00295209.5	|SWISS-PROT:Q9Y5X3|TREMBL:Q53FH8;Q6P5V6|ENSEMBL:ENSP00000366988;ENSP00000366998|REFSEQ:NP_055241;NP_689413|H-INV:HIT000070332|VEGA:OTTHUMP00000030340;OTTHUMP00000062927	Tax_Id=9606 Gene_Symbol=SNX5 Sorting nexin-5	NA	NA	NA	NA	NA	NA	NA	NA	1484	1	19.7	0.16
IPI:IPI00295287.2	|SWISS-PROT:Q9Y6B2-1|ENSEMBL:ENSP00000431162|REFSEQ:NP_055150|VEGA:OTTHUMP00000231505	Tax_Id=9606 Gene_Symbol=EID1 Isoform 1 of EP300-interacting inhibitor of differentiation 1	NA	NA	NA	NA	1483	0.9499	8.1	0.08	1484	1	24.4	0.14
IPI:IPI00295851.4	|SWISS-PROT:P53618|ENSEMBL:ENSP00000249923;ENSP00000397873|REFSEQ:NP_001137533;NP_001137534;NP_057535|H-INV:HIT000048717|VEGA:OTTHUMP00000231098;OTTHUMP00000231099	Tax_Id=9606 Gene_Symbol=COPB1 Coatomer subunit beta	NA	NA	NA	NA	1483	1	12.1	0.67	1484	1	23.9	0.95
IPI:IPI00295857.7	|SWISS-PROT:P53621-1|ENSEMBL:ENSP00000241704|REFSEQ:NP_004362|H-INV:HIT000218731|VEGA:OTTHUMP00000031847	Tax_Id=9606 Gene_Symbol=COPA Isoform 1 of Coatomer subunit alpha	NA	NA	NA	NA	1483	1	12	0.96	1484	1	11	0.48
IPI:IPI00296374.3	|SWISS-PROT:O95159|ENSEMBL:ENSP00000294258|REFSEQ:NP_006773|H-INV:HIT000063023|VEGA:OTTHUMP00000230383	Tax_Id=9606 Gene_Symbol=ZFPL1 Zinc finger protein-like 1	NA	NA	NA	NA	1483	0.9995	11.7	0.11	NA	NA	NA	NA
IPI:IPI00296776.2	|SWISS-PROT:Q8N4S0-1|TREMBL:B2RBH9|ENSEMBL:ENSP00000278520;ENSP00000397156;ENSP00000444010|REFSEQ:NP_079001|H-INV:HIT000002388|VEGA:OTTHUMP00000236426;OTTHUMP00000236427	Tax_Id=9606 Gene_Symbol=CCDC82 Isoform 1 of Coiled-coil domain-containing protein 82	NA	NA	NA	NA	NA	NA	NA	NA	1484	0.9676	8.4	0.02
IPI:IPI00296830.5	|SWISS-PROT:Q86V48-1|TREMBL:Q5TH92|ENSEMBL:ENSP00000303758;ENSP00000363752;ENSP00000393460|REFSEQ:NP_001136018;NP_361013|VEGA:OTTHUMP00000003262	Tax_Id=9606 Gene_Symbol=LUZP1 Isoform 1 of Leucine zipper protein 1	NA	NA	NA	NA	1483	0.9192	3.3	0.08	NA	NA	NA	NA
IPI:IPI00297084.7	|SWISS-PROT:P39656|TREMBL:B4DLI2|ENSEMBL:ENSP00000364188|REFSEQ:NP_005207|H-INV:HIT000031020|VEGA:OTTHUMP00000002882	Tax_Id=9606 Gene_Symbol=DDOST Dolichyl-diphosphooligosaccharide--protein glycosyltransferase 48 kDa subunit	NA	NA	NA	NA	1483	0.9517	2.4	0.08	NA	NA	NA	NA
IPI:IPI00297779.7	|SWISS-PROT:P78371|TREMBL:A8K402;B5BTY7;B7Z243;B7Z7K4|ENSEMBL:ENSP00000299300|REFSEQ:NP_006422|H-INV:HIT000062801	Tax_Id=9606 Gene_Symbol=CCT2 T-complex protein 1 subunit beta	NA	NA	NA	NA	NA	NA	NA	NA	1484	1	4.1	0.07
IPI:IPI00297931.4	|SWISS-PROT:Q9UMZ2-1|ENSEMBL:ENSP00000005279|REFSEQ:NP_009178|VEGA:OTTHUMP00000164162	Tax_Id=9606 Gene_Symbol=SYNRG Isoform 1 of Synergin gamma	NA	NA	NA	NA	1483	1	6.1	0.54	1484	1	16.7	0.6
IPI:IPI00298111.7	|SWISS-PROT:Q9UNH7|TREMBL:A8K885|ENSEMBL:ENSP00000355217|REFSEQ:NP_689419|H-INV:HIT000070333|VEGA:OTTHUMP00000178809	Tax_Id=9606 Gene_Symbol=SNX6 sorting nexin-6 isoform b	NA	NA	NA	NA	1483	1	8.9	0.3	1484	1	23.9	0.4
IPI:IPI00298497.3	|SWISS-PROT:P02675|TREMBL:Q32Q65|ENSEMBL:ENSP00000306099|REFSEQ:NP_005132|H-INV:HIT000295767|VEGA:OTTHUMP00000197066	Tax_Id=9606 Gene_Symbol=FGB Fibrinogen beta chain	1482	0.9955	8.1	2.45	NA	NA	NA	NA	NA	NA	NA	NA
IPI:IPI00298520.4	|TREMBL:B0YIW6;Q6MZV5|ENSEMBL:ENSP00000352385|VEGA:OTTHUMP00000232678	Tax_Id=9606 Gene_Symbol=ARCN1 Uncharacterized protein	NA	NA	NA	NA	1483	1	20.7	0.9	NA	NA	NA	NA
IPI:IPI00298788.4	|SWISS-PROT:Q12906-1|ENSEMBL:ENSP00000315205|REFSEQ:NP_036350	Tax_Id=9606 Gene_Symbol=ILF3 Isoform 1 of Interleukin enhancer-binding factor 3	NA	NA	NA	NA	1483	1	2.8	0.17	NA	NA	NA	NA
IPI:IPI00298789.2	|SWISS-PROT:Q12906-2|ENSEMBL:ENSP00000250241|REFSEQ:NP_004507	Tax_Id=9606 Gene_Symbol=ILF3 Isoform 2 of Interleukin enhancer-binding factor 3	NA	NA	NA	NA	1483	1	2.8	0.17	NA	NA	NA	NA
IPI:IPI00298961.3	|SWISS-PROT:O14980|TREMBL:B3KWD0;B4DR01;B7ZB16|ENSEMBL:ENSP00000384863;ENSP00000385559;ENSP00000385942|REFSEQ:NP_003391|H-INV:HIT000051075|VEGA:OTTHUMP00000201470;OTTHUMP00000201494;OTTHUMP00000201496	Tax_Id=9606 Gene_Symbol=XPO1 Exportin-1	NA	NA	NA	NA	NA	NA	NA	NA	1484	1	3.3	0.16
IPI:IPI00299000.5	|SWISS-PROT:Q9UQ80|TREMBL:A8K6Y1;Q6PIN5|ENSEMBL:ENSP00000302886|REFSEQ:NP_006182|H-INV:HIT000270284	Tax_Id=9606 Gene_Symbol=PA2G4 Proliferation-associated protein 2G4	NA	NA	NA	NA	1483	1	17	0.5	1484	1	6.7	0.07
IPI:IPI00299084.1	|SWISS-PROT:P57088|TREMBL:A6QKW0|ENSEMBL:ENSP00000422473;ENSP00000427006;ENSP00000441455|REFSEQ:NP_060596|H-INV:HIT000019045|VEGA:OTTHUMP00000125225;OTTHUMP00000218397	Tax_Id=9606 Gene_Symbol=TMEM33 Transmembrane protein 33	NA	NA	NA	NA	NA	NA	NA	NA	1484	0.9877	5.4	0.05
IPI:IPI00299085.3	|SWISS-PROT:O60732|ENSEMBL:ENSP00000285879|REFSEQ:NP_005453|H-INV:HIT000064692|VEGA:OTTHUMP00000024183	Tax_Id=9606 Gene_Symbol=MAGEC1 Melanoma-associated antigen C1	NA	NA	NA	NA	1483	1	2.5	0.17	1484	1	7.5	0.35
IPI:IPI00299095.2	|SWISS-PROT:O60749|TREMBL:B3KML1;B3KN57;B7Z408;Q53GG3|ENSEMBL:ENSP00000368831|REFSEQ:NP_003091|H-INV:HIT000006855|VEGA:OTTHUMP00000223062	Tax_Id=9606 Gene_Symbol=SNX2 Sorting nexin-2	NA	NA	NA	NA	1483	1	20.6	0.51	1484	1	32.6	0.76
IPI:IPI00299147.8	|SWISS-PROT:P55854|ENSEMBL:ENSP00000330343|REFSEQ:NP_008867|H-INV:HIT000288200|VEGA:OTTHUMP00000115275	Tax_Id=9606 Gene_Symbol=SUMO3 Small ubiquitin-related modifier 3	NA	NA	NA	NA	1483	0.9873	16.9	0.09	1484	0.9629	16.9	0.02
IPI:IPI00299149.2	|SWISS-PROT:P61956|ENSEMBL:ENSP00000391266|H-INV:HIT000280931|VEGA:OTTHUMP00000023877	Tax_Id=9606 Gene_Symbol=LOC728825;SUMO2 Small ubiquitin-related modifier 2	NA	NA	NA	NA	1483	0.9873	16.9	0.09	1484	0.9629	16.9	0.02
IPI:IPI00299155.5	|SWISS-PROT:P25789|TREMBL:B2RDG0;Q7Z474|ENSEMBL:ENSP00000044462|REFSEQ:NP_001096137;NP_002780|H-INV:HIT000032410|VEGA:OTTHUMP00000185020	Tax_Id=9606 Gene_Symbol=PSMA4 Proteasome subunit alpha type-4	NA	NA	NA	NA	NA	NA	NA	NA	1484	0.956	3.8	0.05
IPI:IPI00299263.5	|SWISS-PROT:Q9NP61|ENSEMBL:ENSP00000263245|REFSEQ:NP_055385|H-INV:HIT000069716|VEGA:OTTHUMP00000198439	Tax_Id=9606 Gene_Symbol=ARFGAP3 ADP-ribosylation factor GTPase-activating protein 3	NA	NA	NA	NA	NA	NA	NA	NA	1484	1	10.6	0.16
IPI:IPI00299573.12	|SWISS-PROT:P62424|TREMBL:Q5T8U4|ENSEMBL:ENSP00000361076|REFSEQ:NP_000963|H-INV:HIT000050841|VEGA:OTTHUMP00000022469	Tax_Id=9606 Gene_Symbol=RPL7A;SNORD24 60S ribosomal protein L7a	NA	NA	NA	NA	1483	1	18.8	0.38	NA	NA	NA	NA
IPI:IPI00299608.3	|SWISS-PROT:Q99460-1|TREMBL:B2R6D0;Q05BX4;Q05CW6|ENSEMBL:ENSP00000309474|REFSEQ:NP_002798|H-INV:HIT000335021|VEGA:OTTHUMP00000164295	Tax_Id=9606 Gene_Symbol=PSMD1 Isoform 1 of 26S proteasome non-ATPase regulatory subunit 1	NA	NA	NA	NA	1483	1	5.1	0.25	1484	1	6.1	0.16
IPI:IPI00300074.4	|SWISS-PROT:Q9NSD9|TREMBL:A8K666;B4DFM0;B7ZB32;Q9BR63|ENSEMBL:ENSP00000281828|REFSEQ:NP_005678|H-INV:HIT000063688|VEGA:OTTHUMP00000164205	Tax_Id=9606 Gene_Symbol=FARSB Phenylalanyl-tRNA synthetase beta chain	NA	NA	NA	NA	1483	1	3.7	0.13	1484	0.9758	1.5	0.05
IPI:IPI00300094.6	|SWISS-PROT:Q9H089|ENSEMBL:ENSP00000265245|REFSEQ:NP_060855|H-INV:HIT000263057|VEGA:OTTHUMP00000209073	Tax_Id=9606 Gene_Symbol=LSG1 Large subunit GTPase 1 homolog	NA	NA	NA	NA	1483	1	4.6	0.17	1484	1	10.9	0.21
IPI:IPI00300341.5	|SWISS-PROT:Q15369|ENSEMBL:ENSP00000284811;ENSP00000428074;ENSP00000428171;ENSP00000428334;ENSP00000429596;ENSP00000429906|REFSEQ:NP_001191786;NP_001191787;NP_001191788;NP_001191789;NP_001191790;NP_00	Tax_Id=9606 Gene_Symbol=TCEB1 Transcription elongation factor B polypeptide 1	NA	NA	NA	NA	NA	NA	NA	NA	1484	0.9687	13.5	0.05
IPI:IPI00301311.1	|SWISS-PROT:Q01105-2|TREMBL:B2RCX0|ENSEMBL:ENSP00000318012|REFSEQ:NP_003002|VEGA:OTTHUMP00000022286	Tax_Id=9606 Gene_Symbol=SET Isoform 2 of Protein SET	NA	NA	NA	NA	1483	1	10.9	0.19	1484	1	8.6	0.1
IPI:IPI00301364.3	|SWISS-PROT:P63208-1|ENSEMBL:ENSP00000231487;ENSP00000429686;ENSP00000429961|REFSEQ:NP_733779|H-INV:HIT000327307|VEGA:OTTHUMP00000159379;OTTHUMP00000228276;OTTHUMP00000228278	Tax_Id=9606 Gene_Symbol=SKP1 Isoform 1 of S-phase kinase-associated protein 1	NA	NA	NA	NA	1483	0.9902	7.4	0.09	1484	0.9781	7.4	0.02
IPI:IPI00301446.5	|SWISS-PROT:Q5T4F4-2|ENSEMBL:ENSP00000353069|REFSEQ:NP_001002262|H-INV:HIT000269208|VEGA:OTTHUMP00000020231	Tax_Id=9606 Gene_Symbol=ZFYVE27 Isoform 2 of Protrudin	NA	NA	NA	NA	NA	NA	NA	NA	1484	0.9877	5.2	0.05
IPI:IPI00302283.3	|SWISS-PROT:Q9HD40-1|TREMBL:B7Z8P7|ENSEMBL:ENSP00000371535|REFSEQ:NP_058651|H-INV:HIT000057623|VEGA:OTTHUMP00000158713	Tax_Id=9606 Gene_Symbol=SEPSECS Isoform 1 of O-phosphoseryl-tRNA(Sec) selenium transferase	NA	NA	NA	NA	NA	NA	NA	NA	1484	1	5.4	0.07
IPI:IPI00302925.4	|ENSEMBL:ENSP00000373811|VEGA:OTTHUMP00000096462	Tax_Id=9606 Gene_Symbol=CCT8 59 kDa protein	NA	NA	NA	NA	1483	1	5.1	0.13	1484	1	4.2	0.05
IPI:IPI00303292.2	|SWISS-PROT:P52294|TREMBL:B3KWR2;B3KXZ2;Q5BKZ2|ENSEMBL:ENSP00000343701|REFSEQ:NP_002255|H-INV:HIT000030841|VEGA:OTTHUMP00000215561	Tax_Id=9606 Gene_Symbol=KPNA1 Importin subunit alpha-1	NA	NA	NA	NA	1483	0.9873	6.3	0.09	1484	1	12.2	0.12
IPI:IPI00303452.6	|SWISS-PROT:Q15043-2|ENSEMBL:ENSP00000240095|REFSEQ:NP_001128626|H-INV:HIT000037313|VEGA:OTTHUMP00000123434	Tax_Id=9606 Gene_Symbol=SLC39A14 Isoform 2 of Zinc transporter ZIP14	NA	NA	NA	NA	NA	NA	NA	NA	1484	1	7.1	0.17
IPI:IPI00303476.1	|SWISS-PROT:P06576|TREMBL:Q0QEN7|ENSEMBL:ENSP00000262030|REFSEQ:NP_001677|H-INV:HIT000279396	Tax_Id=9606 Gene_Symbol=ATP5B ATP synthase subunit beta, mitochondrial	NA	NA	NA	NA	1483	1	7.4	0.17	1484	1	12.4	0.1
IPI:IPI00304612.9	|SWISS-PROT:P40429|TREMBL:Q0VGL3;Q53H34;Q5QTS3;Q5VY36;Q8J015;Q9BSQ6|ENSEMBL:ENSP00000375730|REFSEQ:NP_036555|H-INV:HIT000049876|VEGA:OTTHUMP00000165841	Tax_Id=9606 Gene_Symbol=SNORD32A;RPL13A;SNORD33;SNORD34 60S ribosomal protein L13a	NA	NA	NA	NA	1483	1	21.6	0.13	NA	NA	NA	NA
IPI:IPI00304925.5	|SWISS-PROT:P08107|TREMBL:A8K5I0|ENSEMBL:ENSP00000364801;ENSP00000364802;ENSP00000375391;ENSP00000375399;ENSP00000393087;ENSP00000403530;ENSP00000404524;ENSP00000406359;ENSP00000408907|REFSEQ:NP_00533	Tax_Id=9606 Gene_Symbol=HSPA1B;HSPA1A Heat shock 70 kDa protein 1A/1B	NA	NA	NA	NA	1483	1	13.7	0.33	NA	NA	NA	NA
IPI:IPI00305013.4	|SWISS-PROT:O95684-2|ENSEMBL:ENSP00000230248|REFSEQ:NP_919410|VEGA:OTTHUMP00000017613	Tax_Id=9606 Gene_Symbol=FGFR1OP Isoform 2 of FGFR1 oncogene partner	NA	NA	NA	NA	NA	NA	NA	NA	1484	1	14.5	0.07
IPI:IPI00305289.2	|SWISS-PROT:P52732|TREMBL:B2RAM6;Q59GZ5|ENSEMBL:ENSP00000260731|REFSEQ:NP_004514|H-INV:HIT000219515|VEGA:OTTHUMP00000020099	Tax_Id=9606 Gene_Symbol=KIF11 Kinesin-like protein KIF11	1482	1	13.6	27.28	1483	1	18.8	1.39	1484	1	7.8	0.31
IPI:IPI00306290.5	|SWISS-PROT:O43592|TREMBL:A8KA19|ENSEMBL:ENSP00000327821|REFSEQ:NP_009166|H-INV:HIT000325936|VEGA:OTTHUMP00000239487	Tax_Id=9606 Gene_Symbol=XPOT Exportin-T	NA	NA	NA	NA	NA	NA	NA	NA	1484	0.903	15	0.05
IPI:IPI00306332.4	|SWISS-PROT:P83731|ENSEMBL:ENSP00000377640|REFSEQ:NP_000977|H-INV:HIT000196873|VEGA:OTTHUMP00000214161	Tax_Id=9606 Gene_Symbol=RPL24 60S ribosomal protein L24	NA	NA	NA	NA	1483	1	13.2	0.17	1484	0.9102	6.6	0.05
IPI:IPI00306870.2	|TREMBL:Q4VY17|ENSEMBL:ENSP00000217074;ENSP00000445661|VEGA:OTTHUMP00000031080	Tax_Id=9606 Gene_Symbol=PABPC1L Uncharacterized protein	NA	NA	NA	NA	1483	0.9873	2.7	0.08	NA	NA	NA	NA
IPI:IPI00307359.8	|TREMBL:B3KPQ4|ENSEMBL:ENSP00000412733|REFSEQ:NP_683707|VEGA:OTTHUMP00000009941	Tax_Id=9606 Gene_Symbol=OSBPL9 oxysterol-binding protein-related protein 9 isoform f	NA	NA	NA	NA	1483	1	11.3	0.66	1484	1	19.2	0.62
IPI:IPI00307758.7	|SWISS-PROT:O00562-1|TREMBL:B2R787|ENSEMBL:ENSP00000348772;ENSP00000437286|REFSEQ:NP_004901|VEGA:OTTHUMP00000236414	Tax_Id=9606 Gene_Symbol=PITPNM1 Isoform 1 of Membrane-associated phosphatidylinositol transfer protein 1	NA	NA	NA	NA	NA	NA	NA	NA	1484	1	3.5	0.14
IPI:IPI00328285.5	|SWISS-PROT:Q9Y2K6|TREMBL:Q9UQN9|ENSEMBL:ENSP00000313811;ENSP00000351122;ENSP00000361506|REFSEQ:NP_001008563;NP_001103773;NP_006667|H-INV:HIT000084191|VEGA:OTTHUMP00000022346;OTTHUMP00000022347;OTTHUM	Tax_Id=9606 Gene_Symbol=USP20 Ubiquitin carboxyl-terminal hydrolase 20	NA	NA	NA	NA	NA	NA	NA	NA	1484	1	3.4	0.09
IPI:IPI00328354.7	|SWISS-PROT:Q9Y5V3-1|ENSEMBL:ENSP00000325333;ENSP00000364874;ENSP00000364927|REFSEQ:NP_001005332;NP_008917|VEGA:OTTHUMP00000023302;OTTHUMP00000023303;OTTHUMP00000023305	Tax_Id=9606 Gene_Symbol=MAGED1 Isoform 1 of Melanoma-associated antigen D1	NA	NA	NA	NA	NA	NA	NA	NA	1484	0.9865	2.9	0.05
IPI:IPI00329005.2	|SWISS-PROT:Q6ULP2-2|ENSEMBL:ENSP00000238856|REFSEQ:NP_060127|H-INV:HIT000002562|VEGA:OTTHUMP00000202187	Tax_Id=9606 Gene_Symbol=AFTPH Isoform 2 of Aftiphilin	NA	NA	NA	NA	1483	1	7.1	0.38	1484	1	16.3	0.45
IPI:IPI00329629.6	|SWISS-PROT:Q99615|TREMBL:A8K4T2;B7Z9W6;Q59EH7|ENSEMBL:ENSP00000406463|REFSEQ:NP_003306|H-INV:HIT000041945	Tax_Id=9606 Gene_Symbol=DNAJC7 DnaJ homolog subfamily C member 7	NA	NA	NA	NA	NA	NA	NA	NA	1484	1	8.7	0.11
IPI:IPI00329760.8	|SWISS-PROT:Q13438-1|TREMBL:Q9BR60|ENSEMBL:ENSP00000318165|REFSEQ:NP_006803|H-INV:HIT000058004	Tax_Id=9606 Gene_Symbol=OS9 Isoform 1 of Protein OS-9	NA	NA	NA	NA	1483	0.9805	2.7	0.09	NA	NA	NA	NA
IPI:IPI00332094.7	|SWISS-PROT:Q5T4F4-1|ENSEMBL:ENSP00000377282|REFSEQ:NP_653189|VEGA:OTTHUMP00000020228	Tax_Id=9606 Gene_Symbol=ZFYVE27 Isoform 1 of Protrudin	NA	NA	NA	NA	NA	NA	NA	NA	1484	0.9877	5.2	0.05
IPI:IPI00333696.6	|SWISS-PROT:Q9P2D3-3|ENSEMBL:ENSP00000346531	Tax_Id=9606 Gene_Symbol=HEATR5B Isoform 3 of HEAT repeat-containing protein 5B	NA	NA	NA	NA	NA	NA	NA	NA	1484	1	1.7	0.07
IPI:IPI00334190.4	|SWISS-PROT:Q9UJZ1|ENSEMBL:ENSP00000348886|REFSEQ:NP_038470|H-INV:HIT000270914|VEGA:OTTHUMP00000021320	Tax_Id=9606 Gene_Symbol=STOML2 Stomatin-like protein 2	NA	NA	NA	NA	1483	1	15.4	0.26	NA	NA	NA	NA
IPI:IPI00334627.3	|SWISS-PROT:A6NMY6|H-INV:HIT000196047	Tax_Id=9606 Gene_Symbol=ANXA2P2 Putative annexin A2-like protein	NA	NA	NA	NA	1483	1	9.4	0.25	1484	1	20.1	0.12
IPI:IPI00334657.7	|SWISS-PROT:Q969M3-1|TREMBL:B3KW34|ENSEMBL:ENSP00000274496;ENSP00000397704|REFSEQ:NP_001020118;NP_110426|VEGA:OTTHUMP00000160087;OTTHUMP00000223243	Tax_Id=9606 Gene_Symbol=YIPF5 Isoform 1 of Protein YIPF5	NA	NA	NA	NA	NA	NA	NA	NA	1484	0.9877	8.5	0.05
IPI:IPI00334946.4	|SWISS-PROT:Q06481-5|ENSEMBL:ENSP00000263575|REFSEQ:NP_001135750|VEGA:OTTHUMP00000230928	Tax_Id=9606 Gene_Symbol=APLP2 Isoform 5 of Amyloid-like protein 2	NA	NA	NA	NA	1483	0.9863	2.3	0.09	1484	1	17.4	0.36
IPI:IPI00335168.9	|SWISS-PROT:P60660-1|ENSEMBL:ENSP00000446955;ENSP00000448101|REFSEQ:NP_066299|H-INV:HIT000059467	Tax_Id=9606 Gene_Symbol=MYL6 Isoform Non-muscle of Myosin light polypeptide 6	NA	NA	NA	NA	1483	1	13.9	0.13	NA	NA	NA	NA
IPI:IPI00339353.3	|SWISS-PROT:Q9NZN5-2|TREMBL:B4DGW2;B4E2K6;E9PMR6|ENSEMBL:ENSP00000349056;ENSP00000432984|REFSEQ:NP_001185594|VEGA:OTTHUMP00000231994	Tax_Id=9606 Gene_Symbol=ARHGEF12 Isoform 2 of Rho guanine nucleotide exchange factor 12	NA	NA	NA	NA	NA	NA	NA	NA	1484	1	2.4	0.14
IPI:IPI00374657.2	|SWISS-PROT:Q9P0L0-2|ENSEMBL:ENSP00000345656|REFSEQ:NP_003565|VEGA:OTTHUMP00000162362	Tax_Id=9606 Gene_Symbol=VAPA Isoform 2 of Vesicle-associated membrane protein-associated protein A	NA	NA	NA	NA	1483	1	71.4	2.91	1484	1	23.7	0.86
IPI:IPI00375380.4	|SWISS-PROT:Q9UNM6-2|ENSEMBL:ENSP00000396937|REFSEQ:NP_787128|VEGA:OTTHUMP00000230665	Tax_Id=9606 Gene_Symbol=PSMD13 Isoform 2 of 26S proteasome non-ATPase regulatory subunit 13	NA	NA	NA	NA	NA	NA	NA	NA	1484	1	5.8	0.05
IPI:IPI00375513.3	|SWISS-PROT:P21964-2|TREMBL:Q9BWC7|ENSEMBL:ENSP00000384654;ENSP00000416778|REFSEQ:NP_009294|VEGA:OTTHUMP00000197750	Tax_Id=9606 Gene_Symbol=COMT Isoform Soluble of Catechol O-methyltransferase	NA	NA	NA	NA	NA	NA	NA	NA	1484	1	28.1	0.13
IPI:IPI00375632.1	|SWISS-PROT:Q9NWF9-2|TREMBL:B3KVW5|ENSEMBL:ENSP00000404602|REFSEQ:NP_996999|H-INV:HIT000054221|VEGA:OTTHUMP00000208114	Tax_Id=9606 Gene_Symbol=RNF216 Isoform 1 of E3 ubiquitin-protein ligase RNF216	NA	NA	NA	NA	NA	NA	NA	NA	1484	0.9999	3.1	0.05
IPI:IPI00376798.3	|SWISS-PROT:P62913-1|TREMBL:Q08ES8;Q5VVD0|ENSEMBL:ENSP00000363676|REFSEQ:NP_000966|H-INV:HIT000191669|VEGA:OTTHUMP00000002956	Tax_Id=9606 Gene_Symbol=RPL11 Isoform 1 of 60S ribosomal protein L11	NA	NA	NA	NA	1483	1	16.8	0.17	NA	NA	NA	NA
IPI:IPI00377264.4	|SWISS-PROT:Q8TEY7-2|TREMBL:Q9Y417|ENSEMBL:ENSP00000359830|REFSEQ:NP_963918|H-INV:HIT000018913|VEGA:OTTHUMP00000011234	Tax_Id=9606 Gene_Symbol=USP33 Isoform 2 of Ubiquitin carboxyl-terminal hydrolase 33	NA	NA	NA	NA	NA	NA	NA	NA	1484	1	15.5	0.47
IPI:IPI00382465.1	|TREMBL:Q9BZT5	Tax_Id=9606 Gene_Symbol=- PNAS-26	NA	NA	NA	NA	1483	0.9499	8.1	0.08	NA	NA	NA	NA
IPI:IPI00382470.3	|SWISS-PROT:P07900-2|TREMBL:Q86SX1|ENSEMBL:ENSP00000335153|REFSEQ:NP_001017963	Tax_Id=9606 Gene_Symbol=HSP90AA1 Isoform 2 of Heat shock protein HSP 90-alpha	NA	NA	NA	NA	1483	1	15.2	0.58	1484	1	16.5	0.26
IPI:IPI00382804.1	|TREMBL:Q14222	Tax_Id=9606 Gene_Symbol=EEF1A1 EEF1A protein (Fragment)	NA	NA	NA	NA	1483	0.9815	4.8	0.08	NA	NA	NA	NA
IPI:IPI00383046.3	|SWISS-PROT:Q96DG6|TREMBL:B2RD36|ENSEMBL:ENSP00000296658|REFSEQ:NP_620164|H-INV:HIT000246425|VEGA:OTTHUMP00000161672	Tax_Id=9606 Gene_Symbol=CMBL Carboxymethylenebutenolidase homolog	NA	NA	NA	NA	NA	NA	NA	NA	1484	0.9092	3.3	0.02
IPI:IPI00383078.5	|TREMBL:Q8TEN0	Tax_Id=9606 Gene_Symbol=MAGED1 FLJ00163 protein (Fragment)	NA	NA	NA	NA	NA	NA	NA	NA	1484	0.9865	2.9	0.05
IPI:IPI00383439.2	|SWISS-PROT:Q8IW35-1|ENSEMBL:ENSP00000342510|REFSEQ:NP_078824|H-INV:HIT000052496|VEGA:OTTHUMP00000214225	Tax_Id=9606 Gene_Symbol=CEP97 Isoform 1 of Centrosomal protein of 97 kDa	NA	NA	NA	NA	1483	1	8.8	0.47	1484	1	28.6	0.78
IPI:IPI00383680.3	|TREMBL:A6NKT1;B4DJL0;Q5JYR6|ENSEMBL:ENSP00000362724|REFSEQ:NP_001129243|VEGA:OTTHUMP00000030902	Tax_Id=9606 Gene_Symbol=RPN2 dolichyl-diphosphooligosaccharide--protein glycosyltransferase subunit 2 isoform 2 precursor	NA	NA	NA	NA	1483	0.9902	2.3	0.09	NA	NA	NA	NA
IPI:IPI00384314.1	|SWISS-PROT:Q86VG3-1|TREMBL:A8K468|ENSEMBL:ENSP00000334848|REFSEQ:NP_620142|H-INV:HIT000292095|VEGA:OTTHUMP00000232798	Tax_Id=9606 Gene_Symbol=C11orf74 Isoform 1 of Uncharacterized protein C11orf74	NA	NA	NA	NA	NA	NA	NA	NA	1484	1	20.5	0.09
IPI:IPI00384397.1	|TREMBL:Q9UL80	Tax_Id=9606 Gene_Symbol=- Myosin-reactive immunoglobulin light chain variable region (Fragment)	1482	0.9965	11.5	2.45	NA	NA	NA	NA	NA	NA	NA	NA
IPI:IPI00385134.1	|SWISS-PROT:Q9BZF3-2|ENSEMBL:ENSP00000352713;ENSP00000386885|REFSEQ:NP_001188411|VEGA:OTTHUMP00000205307	Tax_Id=9606 Gene_Symbol=OSBPL6 Isoform 2 of Oxysterol-binding protein-related protein 6	NA	NA	NA	NA	NA	NA	NA	NA	1484	1	13.7	0.33
IPI:IPI00385149.1	|TREMBL:Q7Z4R6	Tax_Id=9606 Gene_Symbol=MIR1244-3;MIR1244-2;MIR1244-1 Putative uncharacterized protein	NA	NA	NA	NA	NA	NA	NA	NA	1484	0.9781	11.8	0.05
IPI:IPI00385786.3	|TREMBL:B3KVY2;Q8NAK9|ENSEMBL:ENSP00000353089	Tax_Id=9606 Gene_Symbol=SRSF2 cDNA FLJ35170 fis, clone PLACE6012942, highly similar to SPLICING FACTOR, ARGININE/SERINE-RICH 2	NA	NA	NA	NA	NA	NA	NA	NA	1484	0.924	4	0.05
IPI:IPI00386621.3	|TREMBL:Q9BRL5	Tax_Id=9606 Gene_Symbol=CALM3;CALM2;CALM1 CALM3 protein	NA	NA	NA	NA	1483	1	21.1	0.34	1484	1	23.5	0.22
IPI:IPI00386679.1	|TREMBL:Q9BSE8	Tax_Id=9606 Gene_Symbol=ZNF607 ZNF607 protein	NA	NA	NA	NA	NA	NA	NA	NA	1484	0.9853	6.4	0.02
IPI:IPI00387084.1	|TREMBL:Q9BYK1|ENSEMBL:ENSP00000359624|VEGA:OTTHUMP00000031487	Tax_Id=9606 Gene_Symbol=RPS21 40S ribosomal protein S21	NA	NA	NA	NA	1483	0.9739	11.1	0.09	1484	1	28.4	0.07
IPI:IPI00387107.3	|SWISS-PROT:P01614|ENSEMBL:ENSP00000374799|H-INV:HIT000323292|VEGA:OTTHUMP00000200361	Tax_Id=9606 Gene_Symbol=IGKV2-40 Ig kappa chain V-II region Cum	1482	0.9965	11.5	2.45	NA	NA	NA	NA	NA	NA	NA	NA
IPI:IPI00395558.1	|SWISS-PROT:Q8IWB1|ENSEMBL:ENSP00000278071;ENSP00000337178;ENSP00000350915|REFSEQ:NP_203755|VEGA:OTTHUMP00000020437;OTTHUMP00000020438	Tax_Id=9606 Gene_Symbol=ITPRIP Inositol 1,4,5-triphosphate receptor-interacting protein	NA	NA	NA	NA	NA	NA	NA	NA	1484	0.9829	9.6	0.05
IPI:IPI00395737.3	|SWISS-PROT:Q86V48-2|TREMBL:Q05DE3|ENSEMBL:ENSP00000313705|H-INV:HIT000088932|VEGA:OTTHUMP00000003261	Tax_Id=9606 Gene_Symbol=LUZP1 Isoform 2 of Leucine zipper protein 1	NA	NA	NA	NA	1483	0.9192	3.3	0.08	NA	NA	NA	NA
IPI:IPI00395998.5	|SWISS-PROT:P62910|ENSEMBL:ENSP00000380156;ENSP00000380158;ENSP00000388674;ENSP00000416429|REFSEQ:NP_000985;NP_001007074;NP_001007075|H-INV:HIT000276177|VEGA:OTTHUMP00000160235;OTTHUMP00000207905;OTTH	Tax_Id=9606 Gene_Symbol=RPL32 60S ribosomal protein L32	NA	NA	NA	NA	1483	1	17.3	0.17	1484	0.9841	9.8	0.02
IPI:IPI00396171.4	|SWISS-PROT:P27816-1|ENSEMBL:ENSP00000353375|REFSEQ:NP_002366|H-INV:HIT000218525|VEGA:OTTHUMP00000210722	Tax_Id=9606 Gene_Symbol=MAP4 Isoform 1 of Microtubule-associated protein 4	NA	NA	NA	NA	1483	1	8.4	0.45	NA	NA	NA	NA
IPI:IPI00396321.1	|SWISS-PROT:Q96AG4|TREMBL:B2RE83|ENSEMBL:ENSP00000225972|REFSEQ:NP_060979|H-INV:HIT000086125|VEGA:OTTHUMP00000221187	Tax_Id=9606 Gene_Symbol=LRRC59 Leucine-rich repeat-containing protein 59	NA	NA	NA	NA	1483	0.9287	3.3	0.04	NA	NA	NA	NA
IPI:IPI00396370.6	|SWISS-PROT:P55884-1|TREMBL:A4D210;Q86UM1|ENSEMBL:ENSP00000354125;ENSP00000380206|REFSEQ:NP_001032360;NP_003742|H-INV:HIT000030194|VEGA:OTTHUMP00000024457;OTTHUMP00000115601	Tax_Id=9606 Gene_Symbol=EIF3B Isoform 1 of Eukaryotic translation initiation factor 3 subunit B	NA	NA	NA	NA	1483	1	5.6	0.34	1484	1	4.9	0.1
IPI:IPI00396378.3	|SWISS-PROT:P22626-1|ENSEMBL:ENSP00000346694;ENSP00000354021|REFSEQ:NP_112533|H-INV:HIT000195300|VEGA:OTTHUMP00000122511;OTTHUMP00000202466	Tax_Id=9606 Gene_Symbol=HNRNPA2B1 Isoform B1 of Heterogeneous nuclear ribonucleoproteins A2/B1	NA	NA	NA	NA	1483	1	13.8	0.29	1484	1	14.1	0.17
IPI:IPI00396485.3	|SWISS-PROT:P68104|TREMBL:A8K9C4;B4DV42;B4E2C5;Q16577;Q53G85;Q53G89;Q53GA1;Q53GE9;Q53HM9;Q53HQ7;Q53HR1;Q53HR5;Q6IPN6;Q6IPS9;Q6IPT9;Q8IUB0;Q96RE1;Q9H2I7|ENSEMBL:ENSP00000330054;ENSP00000339053;ENSP0000	Tax_Id=9606 Gene_Symbol=EEF1A1 Elongation factor 1-alpha 1	NA	NA	NA	NA	1483	0.9815	4.8	0.08	NA	NA	NA	NA
IPI:IPI00396582.4	|TREMBL:Q8TB28|ENSEMBL:ENSP00000429286|REFSEQ:NP_001158227|VEGA:OTTHUMP00000226611	Tax_Id=9606 Gene_Symbol=ASPH aspartyl/asparaginyl beta-hydroxylase isoform k	NA	NA	NA	NA	NA	NA	NA	NA	1484	1	21.2	0.17
IPI:IPI00397519.3	|SWISS-PROT:Q14677-2|ENSEMBL:ENSP00000296951;ENSP00000429345;ENSP00000433419|REFSEQ:NP_001182485|VEGA:OTTHUMP00000224199;OTTHUMP00000229827	Tax_Id=9606 Gene_Symbol=CLINT1 Isoform 2 of Clathrin interactor 1	NA	NA	NA	NA	1483	1	3.8	0.08	1484	1	7.8	0.18
IPI:IPI00398845.2	|SWISS-PROT:Q9Y5V3-2|ENSEMBL:ENSP00000364847|REFSEQ:NP_001005333|H-INV:HIT000050587|VEGA:OTTHUMP00000023304	Tax_Id=9606 Gene_Symbol=MAGED1 Isoform 2 of Melanoma-associated antigen D1	NA	NA	NA	NA	NA	NA	NA	NA	1484	0.9865	2.9	0.05
IPI:IPI00399007.7	|SWISS-PROT:P01859|TREMBL:Q6N093|ENSEMBL:ENSP00000374987|VEGA:OTTHUMP00000201760	Tax_Id=9606 Gene_Symbol=IGHG2 Putative uncharacterized protein DKFZp686I04196 (Fragment)	NA	NA	NA	NA	1483	0.972	2.2	0.09	1484	0.977	2.2	0.05
IPI:IPI00399319.1	|TREMBL:A6NE29|ENSEMBL:ENSP00000343134|REFSEQ:NP_955476	Tax_Id=9606 Gene_Symbol=COPE coatomer subunit epsilon isoform c	NA	NA	NA	NA	1483	1	21.9	0.34	NA	NA	NA	NA
IPI:IPI00402182.2	|SWISS-PROT:O60506-2|REFSEQ:NP_001153147	Tax_Id=9606 Gene_Symbol=SYNCRIP Isoform 2 of Heterogeneous nuclear ribonucleoprotein Q	NA	NA	NA	NA	1483	1	3.6	0.13	NA	NA	NA	NA
IPI:IPI00402183.2	|SWISS-PROT:O60506-3|TREMBL:Q59GL1|ENSEMBL:ENSP00000347380|REFSEQ:NP_001153149|VEGA:OTTHUMP00000016816	Tax_Id=9606 Gene_Symbol=SYNCRIP Isoform 3 of Heterogeneous nuclear ribonucleoprotein Q	NA	NA	NA	NA	1483	1	3.6	0.13	NA	NA	NA	NA
IPI:IPI00402184.4	|SWISS-PROT:O60506-4|TREMBL:F6UXX1;Q5TCG1|ENSEMBL:ENSP00000397782|REFSEQ:NP_001153146|H-INV:HIT000041649|VEGA:OTTHUMP00000016817	Tax_Id=9606 Gene_Symbol=SYNCRIP Isoform 4 of Heterogeneous nuclear ribonucleoprotein Q	NA	NA	NA	NA	1483	1	3.6	0.13	NA	NA	NA	NA
IPI:IPI00402391.3	|SWISS-PROT:Q9BUJ2-3|ENSEMBL:ENSP00000367460	Tax_Id=9606 Gene_Symbol=HNRNPUL1 Isoform 3 of Heterogeneous nuclear ribonucleoprotein U-like protein 1	NA	NA	NA	NA	1483	1	4.3	0.17	NA	NA	NA	NA
IPI:IPI00402757.6	|SWISS-PROT:Q8TEY7-3|ENSEMBL:ENSP00000359828|REFSEQ:NP_963920|H-INV:HIT000037621|VEGA:OTTHUMP00000011331	Tax_Id=9606 Gene_Symbol=USP33 Isoform 3 of Ubiquitin carboxyl-terminal hydrolase 33	NA	NA	NA	NA	NA	NA	NA	NA	1484	1	15.5	0.47
IPI:IPI00409659.2	|SWISS-PROT:Q9UHD9|ENSEMBL:ENSP00000345195|REFSEQ:NP_038472|H-INV:HIT000263391|VEGA:OTTHUMP00000023408	Tax_Id=9606 Gene_Symbol=UBQLN2 Ubiquilin-2	1482	0.9968	3.9	2.45	1483	1	3.9	0.13	1484	0.9865	3.9	0.02
IPI:IPI00410017.1	|SWISS-PROT:P11940-2|ENSEMBL:ENSP00000174661;ENSP00000430068|VEGA:OTTHUMP00000227469	Tax_Id=9606 Gene_Symbol=PABPC1 Isoform 2 of Polyadenylate-binding protein 1	NA	NA	NA	NA	1483	0.9873	2.7	0.08	NA	NA	NA	NA
IPI:IPI00410128.2	|TREMBL:A6NNR3;C0STL0;C4TNW5;C4TNW6|ENSEMBL:ENSP00000350974|REFSEQ:NP_996756|VEGA:OTTHUMP00000236400	Tax_Id=9606 Gene_Symbol=PPP1CA serine/threonine-protein phosphatase PP1-alpha catalytic subunit isoform 2	NA	NA	NA	NA	NA	NA	NA	NA	1484	0.9877	4.9	0.02
IPI:IPI00410162.1	|TREMBL:B7WPD3|ENSEMBL:ENSP00000262306|REFSEQ:NP_996896|VEGA:OTTHUMP00000205115	Tax_Id=9606 Gene_Symbol=TCEB2 transcription elongation factor B polypeptide 2 isoform b	NA	NA	NA	NA	1483	0.9167	10.6	0.08	1484	1	39.8	0.19
IPI:IPI00411639.1	|TREMBL:Q96RS2|H-INV:HIT000076245	Tax_Id=9606 Gene_Symbol=SNORA6;RPSAP15;SNORA62;RPSA Laminin receptor-like protein LAMRL5	NA	NA	NA	NA	1483	0.9777	4.4	0.04	NA	NA	NA	NA
IPI:IPI00411984.5	|TREMBL:B3KYA7|ENSEMBL:ENSP00000429744|VEGA:OTTHUMP00000227171	Tax_Id=9606 Gene_Symbol=STK3 cDNA FLJ16404 fis, clone UTERU2008019, highly similar to Serine/threonine-protein kinase 3	NA	NA	NA	NA	1483	0.99	4.9	0.11	1484	1	17.3	0.26
IPI:IPI00412607.6	|SWISS-PROT:P42766|ENSEMBL:ENSP00000259469|REFSEQ:NP_009140|H-INV:HIT000029540|VEGA:OTTHUMP00000022107	Tax_Id=9606 Gene_Symbol=RPL35 60S ribosomal protein L35	NA	NA	NA	NA	1483	1	15.4	0.17	NA	NA	NA	NA
IPI:IPI00412681.2	|SWISS-PROT:P05067-9|ENSEMBL:ENSP00000351796|REFSEQ:NP_001191230	Tax_Id=9606 Gene_Symbol=APP Isoform L-APP752 of Amyloid beta A4 protein (Fragment)	NA	NA	NA	NA	1483	1	5.6	0.21	NA	NA	NA	NA
IPI:IPI00412924.2	|SWISS-PROT:P05067-8|ENSEMBL:ENSP00000350578|REFSEQ:NP_958816|H-INV:HIT000261936|VEGA:OTTHUMP00000096095	Tax_Id=9606 Gene_Symbol=APP Isoform APP751 of Amyloid beta A4 protein (Fragment)	NA	NA	NA	NA	NA	NA	NA	NA	1484	1	21.3	0.46
IPI:IPI00413022.4	|SWISS-PROT:Q9NWF9-1|TREMBL:A8K8N1|ENSEMBL:ENSP00000374552|REFSEQ:NP_996994|VEGA:OTTHUMP00000208116	Tax_Id=9606 Gene_Symbol=RNF216 Isoform 2 of E3 ubiquitin-protein ligase RNF216	NA	NA	NA	NA	NA	NA	NA	NA	1484	0.9999	3.1	0.05
IPI:IPI00413108.4	|ENSEMBL:ENSP00000389351|VEGA:OTTHUMP00000209609	Tax_Id=9606 Gene_Symbol=SNORA6;RPSAP15;SNORA62;RPSA 33 kDa protein	NA	NA	NA	NA	1483	0.9777	4.4	0.04	NA	NA	NA	NA
IPI:IPI00413160.4	|SWISS-PROT:Q9H2D6-1|TREMBL:C9IYW2|ENSEMBL:ENSP00000384312|REFSEQ:NP_001034230|H-INV:HIT000342507|VEGA:OTTHUMP00000198149	Tax_Id=9606 Gene_Symbol=TRIOBP Isoform 2 of TRIO and F-actin-binding protein	NA	NA	NA	NA	1483	1	4.6	0.16	1484	1	11	0.24
IPI:IPI00413324.6	|SWISS-PROT:P18621|ENSEMBL:ENSP00000389465;ENSP00000397798|REFSEQ:NP_000976;NP_001030178;NP_001186269;NP_001186270;NP_001186271;NP_001186272;NP_001186273|H-INV:HIT000262214	Tax_Id=9606 Gene_Symbol=RPL17 60S ribosomal protein L17	NA	NA	NA	NA	1483	1	17.9	0.25	NA	NA	NA	NA
IPI:IPI00414127.3	|SWISS-PROT:P43487|TREMBL:D3DX26;Q53EY3|ENSEMBL:ENSP00000327583|REFSEQ:NP_002873|H-INV:HIT000323975|VEGA:OTTHUMP00000209649	Tax_Id=9606 Gene_Symbol=RANBP1 Ran-specific GTPase-activating protein	NA	NA	NA	NA	NA	NA	NA	NA	1484	0.9877	6.7	0.05
IPI:IPI00414335.2	|SWISS-PROT:Q12906-3|TREMBL:C9JFV5|ENSEMBL:ENSP00000337305|H-INV:HIT000071187	Tax_Id=9606 Gene_Symbol=ILF3 Isoform 3 of Interleukin enhancer-binding factor 3	NA	NA	NA	NA	1483	1	2.8	0.17	NA	NA	NA	NA
IPI:IPI00414676.6	|SWISS-PROT:P08238|TREMBL:A8K3W9;B4DGL0;B4DMA2;Q6PK50;Q9H6X9|ENSEMBL:ENSP00000325875;ENSP00000360609;ENSP00000360709|REFSEQ:NP_031381|H-INV:HIT000253179|VEGA:OTTHUMP00000016517;OTTHUMP00000016518;OTTH	Tax_Id=9606 Gene_Symbol=HSP90AB1 Heat shock protein HSP 90-beta	NA	NA	NA	NA	1483	1	21.5	0.91	1484	1	28.2	0.61
IPI:IPI00414696.1	|SWISS-PROT:P22626-2|ENSEMBL:ENSP00000349101|REFSEQ:NP_002128|VEGA:OTTHUMP00000122512	Tax_Id=9606 Gene_Symbol=HNRNPA2B1 Isoform A2 of Heterogeneous nuclear ribonucleoproteins A2/B1	NA	NA	NA	NA	1483	1	13.8	0.29	1484	1	14.1	0.17
IPI:IPI00414860.6	|SWISS-PROT:P61513|ENSEMBL:ENSP00000418082|REFSEQ:NP_000989|H-INV:HIT000262757|VEGA:OTTHUMP00000164051	Tax_Id=9606 Gene_Symbol=RPL37A 60S ribosomal protein L37a	NA	NA	NA	NA	1483	1	29.3	0.21	NA	NA	NA	NA
IPI:IPI00418169.3	|SWISS-PROT:P07355-2|ENSEMBL:ENSP00000346032|REFSEQ:NP_001002858	Tax_Id=9606 Gene_Symbol=ANXA2 Isoform 2 of Annexin A2	NA	NA	NA	NA	1483	1	9.4	0.25	1484	1	20.1	0.12
IPI:IPI00418313.3	|TREMBL:F4ZW65;F4ZW66|ENSEMBL:ENSP00000404121|REFSEQ:NP_060090	Tax_Id=9606 Gene_Symbol=ILF3 interleukin enhancer-binding factor 3 isoform d	NA	NA	NA	NA	1483	1	2.8	0.17	NA	NA	NA	NA
IPI:IPI00419046.3	|SWISS-PROT:A5YM69|ENSEMBL:ENSP00000367355;ENSP00000438502|REFSEQ:NP_001003702|H-INV:HIT000045553|VEGA:OTTHUMP00000212575	Tax_Id=9606 Gene_Symbol=ARHGEF35 Rho guanine nucleotide exchange factor 35	NA	NA	NA	NA	NA	NA	NA	NA	1484	0.9877	3.5	0.05
IPI:IPI00419166.3	|SWISS-PROT:A6ND36-1|ENSEMBL:ENSP00000343279;ENSP00000373647|REFSEQ:NP_001035088|H-INV:HIT000338355|VEGA:OTTHUMP00000161200	Tax_Id=9606 Gene_Symbol=FAM83G Isoform 1 of Protein FAM83G	NA	NA	NA	NA	1483	1	10	0.43	1484	1	22.2	0.7
IPI:IPI00419575.6	|SWISS-PROT:Q7L5D6-1|ENSEMBL:ENSP00000265857|REFSEQ:NP_057033|H-INV:HIT000006834|VEGA:OTTHUMP00000140263	Tax_Id=9606 Gene_Symbol=GET4 Uncharacterised protein family UPF0363 protein	NA	NA	NA	NA	1483	1	14.3	0.29	1484	1	19.8	0.43
IPI:IPI00419880.6	|SWISS-PROT:P61247|TREMBL:A8K4W0;Q6NXR8|ENSEMBL:ENSP00000346050|REFSEQ:NP_000997|H-INV:HIT000030591|VEGA:OTTHUMP00000220241	Tax_Id=9606 Gene_Symbol=SNORD73A;RPS3A 40S ribosomal protein S3a	NA	NA	NA	NA	1483	1	20.7	0.37	NA	NA	NA	NA
IPI:IPI00419919.6	|SWISS-PROT:P47914|TREMBL:A8K0H3;Q5T1D1;Q6IPI1|ENSEMBL:ENSP00000294189;ENSP00000417048;ENSP00000418153;ENSP00000418346;ENSP00000418868;ENSP00000420673|REFSEQ:NP_000983|H-INV:HIT000034082|VEGA:OTTHUMP0	Tax_Id=9606 Gene_Symbol=RPL29;RPL29P4 Ribosomal protein L29	NA	NA	NA	NA	1483	1	14.3	0.17	1484	0.9865	9.3	0.05
IPI:IPI00423874.1	|SWISS-PROT:Q9UKV5|TREMBL:Q1RN03|ENSEMBL:ENSP00000290649|REFSEQ:NP_001135|H-INV:HIT000263357|VEGA:OTTHUMP00000164316	Tax_Id=9606 Gene_Symbol=AMFR E3 ubiquitin-protein ligase AMFR	NA	NA	NA	NA	NA	NA	NA	NA	1484	0.9305	6.4	0.02
IPI:IPI00424460.4	|SWISS-PROT:Q7Z3T8-1|TREMBL:B3KXA7|ENSEMBL:ENSP00000337159;ENSP00000423663;ENSP00000426848|REFSEQ:NP_001098721;NP_055548|H-INV:HIT000000011|VEGA:OTTHUMP00000135318;OTTHUMP00000222226;OTTHUMP0000022222	Tax_Id=9606 Gene_Symbol=ZFYVE16 Isoform 1 of Zinc finger FYVE domain-containing protein 16	NA	NA	NA	NA	NA	NA	NA	NA	1484	1	2.8	0.07
IPI:IPI00424466.2	|SWISS-PROT:Q7Z3T8-3	Tax_Id=9606 Gene_Symbol=ZFYVE16 Isoform 2 of Zinc finger FYVE domain-containing protein 16	NA	NA	NA	NA	NA	NA	NA	NA	1484	1	2.8	0.07
IPI:IPI00426051.3	|TREMBL:Q6MZU6	Tax_Id=9606 Gene_Symbol=IGHG2 Putative uncharacterized protein DKFZp686C15213	NA	NA	NA	NA	1483	0.972	2.2	0.09	1484	0.977	2.2	0.05
IPI:IPI00428484.2	|SWISS-PROT:O95873|ENSEMBL:ENSP00000365076;ENSP00000407188|REFSEQ:NP_067007|VEGA:OTTHUMP00000029241;OTTHUMP00000193806	Tax_Id=9606 Gene_Symbol=C6orf47 Uncharacterized protein C6orf47	NA	NA	NA	NA	NA	NA	NA	NA	1484	1	11.6	0.09
IPI:IPI00429191.3	|SWISS-PROT:P62495|ENSEMBL:ENSP00000353741|REFSEQ:NP_004721|H-INV:HIT000323845|VEGA:OTTHUMP00000159485	Tax_Id=9606 Gene_Symbol=ETF1 Eukaryotic peptide chain release factor subunit 1	NA	NA	NA	NA	NA	NA	NA	NA	1484	0.9877	13.7	0.05
IPI:IPI00429547.2	|SWISS-PROT:Q6ULP2-4|ENSEMBL:ENSP00000238855;ENSP00000387071|REFSEQ:NP_982261|VEGA:OTTHUMP00000159936	Tax_Id=9606 Gene_Symbol=AFTPH Isoform 4 of Aftiphilin	NA	NA	NA	NA	1483	1	7.1	0.38	1484	1	16.3	0.45
IPI:IPI00429689.3	|SWISS-PROT:P62714|TREMBL:B3KRM2;Q5U0I7;Q8WZ56|ENSEMBL:ENSP00000221138;ENSP00000384493|REFSEQ:NP_001009552|H-INV:HIT000303259|VEGA:OTTHUMP00000225455	Tax_Id=9606 Gene_Symbol=PPP2CB Serine/threonine-protein phosphatase 2A catalytic subunit beta isoform	NA	NA	NA	NA	NA	NA	NA	NA	1484	0.9877	21.2	0.05
IPI:IPI00432865.1	|SWISS-PROT:Q6NVV1|H-INV:HIT000262858	Tax_Id=9606 Gene_Symbol=RPL13AP3 Putative 60S ribosomal protein L13a-like MGC87657	NA	NA	NA	NA	1483	1	21.6	0.13	NA	NA	NA	NA
IPI:IPI00433478.3	|TREMBL:Q6NXR7|ENSEMBL:ENSP00000368762|REFSEQ:NP_001158228|VEGA:OTTHUMP00000226619	Tax_Id=9606 Gene_Symbol=ASPH aspartyl/asparaginyl beta-hydroxylase isoform l	NA	NA	NA	NA	NA	NA	NA	NA	1484	1	21.2	0.17
IPI:IPI00433834.2	|TREMBL:A6NE05	Tax_Id=9606 Gene_Symbol=RPL26 Uncharacterized protein	NA	NA	NA	NA	1483	1	23.4	0.42	NA	NA	NA	NA
IPI:IPI00434952.1	|SWISS-PROT:Q6ULP2-5|TREMBL:Q3LIF3|REFSEQ:NP_001002243	Tax_Id=9606 Gene_Symbol=AFTPH Isoform 5 of Aftiphilin	NA	NA	NA	NA	1483	1	7.1	0.38	1484	1	16.3	0.45
IPI:IPI00434968.2	|SWISS-PROT:Q6EEV6|ENSEMBL:ENSP00000318635|REFSEQ:NP_001002255|H-INV:HIT000251958|VEGA:OTTHUMP00000017390	Tax_Id=9606 Gene_Symbol=SUMO4 Small ubiquitin-related modifier 4	NA	NA	NA	NA	1483	0.9873	16.9	0.09	1484	0.9629	16.9	0.02
IPI:IPI00434983.2	|SWISS-PROT:Q5T4F4-3|ENSEMBL:ENSP00000348593;ENSP00000409594|REFSEQ:NP_001002261|VEGA:OTTHUMP00000020230	Tax_Id=9606 Gene_Symbol=ZFYVE27 Isoform 3 of Protrudin	NA	NA	NA	NA	NA	NA	NA	NA	1484	0.9877	5.2	0.05
IPI:IPI00440493.2	|SWISS-PROT:P25705|ENSEMBL:ENSP00000282050;ENSP00000381736|REFSEQ:NP_001001937;NP_004037|H-INV:HIT000049010|VEGA:OTTHUMP00000163475	Tax_Id=9606 Gene_Symbol=ATP5A1 ATP synthase subunit alpha, mitochondrial	NA	NA	NA	NA	1483	1	6.4	0.25	NA	NA	NA	NA
IPI:IPI00441473.3	|SWISS-PROT:O14744|TREMBL:B2RDD7|ENSEMBL:ENSP00000319169|REFSEQ:NP_006100|H-INV:HIT000072306|VEGA:OTTHUMP00000027922	Tax_Id=9606 Gene_Symbol=PRMT5 Protein arginine N-methyltransferase 5	1482	0.9999	7.2	3.65	NA	NA	NA	NA	1484	1	10.1	0.14
IPI:IPI00444371.3	|SWISS-PROT:Q5JSH3-1|TREMBL:B7Z947;E9PCI7|ENSEMBL:ENSP00000254029|REFSEQ:NP_061918|VEGA:OTTHUMP00000023886	Tax_Id=9606 Gene_Symbol=WDR44 Isoform 1 of WD repeat-containing protein 44	NA	NA	NA	NA	1483	1	29.3	1.97	1484	1	45.7	1.66
IPI:IPI00455315.4	|SWISS-PROT:P07355-1|ENSEMBL:ENSP00000379342;ENSP00000387545;ENSP00000411352|REFSEQ:NP_001002857;NP_001129487;NP_004030|H-INV:HIT000334547|VEGA:OTTHUMP00000163650	Tax_Id=9606 Gene_Symbol=ANXA2 Isoform 1 of Annexin A2	NA	NA	NA	NA	1483	1	9.4	0.25	1484	1	20.1	0.12
IPI:IPI00455383.4	|SWISS-PROT:Q00610-2|ENSEMBL:ENSP00000376763|VEGA:OTTHUMP00000165785	Tax_Id=9606 Gene_Symbol=CLTC Isoform 2 of Clathrin heavy chain 1	NA	NA	NA	NA	1483	1	5.1	0.51	1484	1	17.3	1.06
IPI:IPI00455473.2	|SWISS-PROT:Q5JRA6-1|ENSEMBL:ENSP00000340900|REFSEQ:NP_940953|H-INV:HIT000042420|VEGA:OTTHUMP00000035650	Tax_Id=9606 Gene_Symbol=MIA3 Isoform 1 of Melanoma inhibitory activity protein 3	NA	NA	NA	NA	1483	0.9825	0.6	0.09	1484	1	16.8	1.03
IPI:IPI00455510.4	|SWISS-PROT:P06454-2|TREMBL:Q15200;Q15202;Q15204;Q53S24;Q7KZ52;Q86YS2;Q8TBK9|ENSEMBL:ENSP00000386819|REFSEQ:NP_002814|H-INV:HIT000331385|VEGA:OTTHUMP00000204423	Tax_Id=9606 Gene_Symbol=PTMA;MIR1244-3;MIR1244-2;MIR1244-1 Isoform 2 of Prothymosin alpha	NA	NA	NA	NA	1483	1	22.4	0.21	1484	0.9781	11.8	0.05
IPI:IPI00456049.3	|SWISS-PROT:O75947-2|ENSEMBL:ENSP00000344230|REFSEQ:NP_001003785	Tax_Id=9606 Gene_Symbol=ATP5H Isoform 2 of ATP synthase subunit d, mitochondrial	NA	NA	NA	NA	1483	1	13.9	0.13	NA	NA	NA	NA
IPI:IPI00456429.3	|SWISS-PROT:P62987|TREMBL:A8CGI2;Q3MIH3|ENSEMBL:ENSP00000388107;ENSP00000396910|REFSEQ:NP_001029102;NP_003324|H-INV:HIT000078160	Tax_Id=9606 Gene_Symbol=UBA52 Ubiquitin-60S ribosomal protein L40	NA	NA	NA	NA	1483	1	56.4	0.33	1484	1	56.4	0.26
IPI:IPI00456695.1	|SWISS-PROT:Q99460-2|ENSEMBL:ENSP00000362738;ENSP00000386932|REFSEQ:NP_001177966|VEGA:OTTHUMP00000204737	Tax_Id=9606 Gene_Symbol=PSMD1 Isoform 2 of 26S proteasome non-ATPase regulatory subunit 1	NA	NA	NA	NA	1483	1	5.1	0.25	1484	1	6.1	0.16
IPI:IPI00456758.4	|SWISS-PROT:P46776|TREMBL:Q6NZ52|ENSEMBL:ENSP00000346015|REFSEQ:NP_000981|H-INV:HIT000032380|VEGA:OTTHUMP00000231158	Tax_Id=9606 Gene_Symbol=RPL27A 60S ribosomal protein L27a	NA	NA	NA	NA	1483	1	37.4	0.3	NA	NA	NA	NA
IPI:IPI00465128.4	|SWISS-PROT:P46379-1|ENSEMBL:ENSP00000354368;ENSP00000365131;ENSP00000390966;ENSP00000397894|REFSEQ:NP_004630|VEGA:OTTHUMP00000014577;OTTHUMP00000029238;OTTHUMP00000029657;OTTHUMP00000174507	Tax_Id=9606 Gene_Symbol=BAG6 Isoform 1 of Large proline-rich protein BAG6	NA	NA	NA	NA	1483	1	19	1.59	1484	1	38.2	1.97
IPI:IPI00465132.4	|SWISS-PROT:O14579|TREMBL:Q53HJ6;Q7Z4Z1;Q9UGP6|ENSEMBL:ENSP00000262812|REFSEQ:NP_009194|H-INV:HIT000272072	Tax_Id=9606 Gene_Symbol=COPE Coatomer subunit epsilon	NA	NA	NA	NA	1483	1	21.9	0.34	1484	1	32.8	0.42
IPI:IPI00465361.4	|SWISS-PROT:P26373|TREMBL:A8K4C8;Q6NZ55|ENSEMBL:ENSP00000307889;ENSP00000376811|REFSEQ:NP_000968;NP_150254|H-INV:HIT000047452|VEGA:OTTHUMP00000165255;OTTHUMP00000165256	Tax_Id=9606 Gene_Symbol=RPL13 60S ribosomal protein L13	1482	0.9394	5.2	1.21	1483	1	19.9	0.34	1484	0.9283	5.2	0.05
IPI:IPI00465365.4	|SWISS-PROT:P09651-2|TREMBL:Q0VAC0;Q6IPF2;Q9BSM5|ENSEMBL:ENSP00000448617;ENSP00000449913|REFSEQ:NP_002127|H-INV:HIT000264271	Tax_Id=9606 Gene_Symbol=HNRNPA1 Isoform A1-A of Heterogeneous nuclear ribonucleoprotein A1	NA	NA	NA	NA	NA	NA	NA	NA	1484	0.9071	4	0.02
IPI:IPI00470455.2	|SWISS-PROT:Q92870-1|ENSEMBL:ENSP00000295974;ENSP00000318965|REFSEQ:NP_001159522|VEGA:OTTHUMP00000218168	Tax_Id=9606 Gene_Symbol=APBB2 Isoform 1 of Amyloid beta A4 precursor protein-binding family B member 2	NA	NA	NA	NA	1483	0.9999	4.1	0.08	1484	1	4.5	0.14
IPI:IPI00470456.2	|SWISS-PROT:Q92870-2|ENSEMBL:ENSP00000426018|REFSEQ:NP_775098|VEGA:OTTHUMP00000218167	Tax_Id=9606 Gene_Symbol=APBB2 Isoform 2 of Amyloid beta A4 precursor protein-binding family B member 2	NA	NA	NA	NA	1483	0.9999	4.1	0.08	1484	1	4.5	0.14
IPI:IPI00470498.1	|SWISS-PROT:Q8NC51-3|ENSEMBL:ENSP00000354591|REFSEQ:NP_001018079|VEGA:OTTHUMP00000037681	Tax_Id=9606 Gene_Symbol=SERBP1 Isoform 3 of Plasminogen activator inhibitor 1 RNA-binding protein	NA	NA	NA	NA	1483	1	24.2	0.74	NA	NA	NA	NA
IPI:IPI00470528.5	|SWISS-PROT:P61313|ENSEMBL:ENSP00000309334;ENSP00000346867;ENSP00000388529;ENSP00000390193;ENSP00000416692|REFSEQ:NP_002939|H-INV:HIT000076179|VEGA:OTTHUMP00000161052;OTTHUMP00000208329;OTTHUMP0000020	Tax_Id=9606 Gene_Symbol=RPL15 60S ribosomal protein L15	NA	NA	NA	NA	1483	1	33.5	0.37	NA	NA	NA	NA
IPI:IPI00470888.2	|SWISS-PROT:O14524-2|ENSEMBL:ENSP00000368701|REFSEQ:NP_056072	Tax_Id=9606 Gene_Symbol=TMEM194A Isoform 2 of Transmembrane protein 194A	NA	NA	NA	NA	NA	NA	NA	NA	1484	0.9381	2.2	0.05
IPI:IPI00470891.2	|SWISS-PROT:O75534-1|TREMBL:Q9GZV0|ENSEMBL:ENSP00000351329;ENSP00000432958|REFSEQ:NP_001007554|H-INV:HIT000000602|VEGA:OTTHUMP00000013881;OTTHUMP00000234863	Tax_Id=9606 Gene_Symbol=CSDE1 Isoform Long of Cold shock domain-containing protein E1	NA	NA	NA	NA	NA	NA	NA	NA	1484	1	7	0.08
IPI:IPI00470921.5	|TREMBL:E9PEC0;Q68E00|ENSEMBL:ENSP00000359780	Tax_Id=9606 Gene_Symbol=ADRM1 Uncharacterized protein	NA	NA	NA	NA	NA	NA	NA	NA	1484	0.9793	5	0.02
IPI:IPI00471928.6	|TREMBL:A8K092;B4DGW3|ENSEMBL:ENSP00000440198	Tax_Id=9606 Gene_Symbol=ATP5A1 ATP synthase subunit alpha	NA	NA	NA	NA	1483	1	6.4	0.25	NA	NA	NA	NA
IPI:IPI00472724.1	|SWISS-PROT:Q5VTE0|H-INV:HIT000294489	Tax_Id=9606 Gene_Symbol=EEF1A1P5;EEF1A1 Putative elongation factor 1-alpha-like 3	NA	NA	NA	NA	1483	0.9815	4.8	0.08	NA	NA	NA	NA
IPI:IPI00477825.3	|SWISS-PROT:Q8N108-1	Tax_Id=9606 Gene_Symbol=MIER1 Isoform 1 of Mesoderm induction early response protein 1	NA	NA	NA	NA	1483	1	12.2	0.3	1484	1	14.3	0.19
IPI:IPI00477842.2	|SWISS-PROT:Q9BRL6-1|REFSEQ:NP_115285	Tax_Id=9606 Gene_Symbol=SRSF8 Isoform 1 of Serine/arginine-rich splicing factor 8	NA	NA	NA	NA	NA	NA	NA	NA	1484	0.924	4	0.05
IPI:IPI00478280.3	|SWISS-PROT:Q8N108-10|ENSEMBL:ENSP00000350321|REFSEQ:NP_001139582;NP_065999|VEGA:OTTHUMP00000010782	Tax_Id=9606 Gene_Symbol=MIER1 Isoform 10 of Mesoderm induction early response protein 1	NA	NA	NA	NA	1483	1	12.2	0.3	1484	1	14.3	0.19
IPI:IPI00478736.2	|SWISS-PROT:O43303-2|ENSEMBL:ENSP00000379511;ENSP00000379515|REFSEQ:NP_055526|H-INV:HIT000051753|VEGA:OTTHUMP00000162162	Tax_Id=9606 Gene_Symbol=CCP110 Isoform 2 of Centriolar coiled-coil protein of 110 kDa	NA	NA	NA	NA	1483	0.9882	1.1	0.04	NA	NA	NA	NA
IPI:IPI00479032.2	|SWISS-PROT:Q8N108-3|ENSEMBL:ENSP00000347514|REFSEQ:NP_001071169|VEGA:OTTHUMP00000010783	Tax_Id=9606 Gene_Symbol=MIER1 Isoform 3 of Mesoderm induction early response protein 1	NA	NA	NA	NA	1483	1	12.2	0.3	1484	1	14.3	0.19
IPI:IPI00479069.1	|SWISS-PROT:Q9P2D3-1|TREMBL:B9EK47|ENSEMBL:ENSP00000233099|REFSEQ:NP_061897|H-INV:HIT000054792|VEGA:OTTHUMP00000201323	Tax_Id=9606 Gene_Symbol=HEATR5B Isoform 1 of HEAT repeat-containing protein 5B	NA	NA	NA	NA	NA	NA	NA	NA	1484	1	1.7	0.07
IPI:IPI00479191.2	|ENSEMBL:ENSP00000327539|VEGA:OTTHUMP00000223422	Tax_Id=9606 Gene_Symbol=HNRNPH1 51 kDa protein	NA	NA	NA	NA	NA	NA	NA	NA	1484	0.9877	2.4	0.05
IPI:IPI00479201.3	|SWISS-PROT:O43865-2|TREMBL:B4E168;O43210;Q9BTL0|ENSEMBL:ENSP00000352092;ENSP00000377238|VEGA:OTTHUMP00000013377	Tax_Id=9606 Gene_Symbol=AHCYL1 Isoform 2 of Putative adenosylhomocysteinase 2	NA	NA	NA	NA	1483	1	19	0.78	NA	NA	NA	NA
IPI:IPI00479214.1	|TREMBL:Q5VYG3|H-INV:HIT000305018	Tax_Id=9606 Gene_Symbol=PTMAP5 Novel protein similar to prothymosin, alpha	NA	NA	NA	NA	1483	1	22.4	0.21	1484	0.9781	11.8	0.05
IPI:IPI00479217.1	|SWISS-PROT:Q00839-2|TREMBL:Q9UEL2|ENSEMBL:ENSP00000393151|REFSEQ:NP_004492|H-INV:HIT000031521|VEGA:OTTHUMP00000038192	Tax_Id=9606 Gene_Symbol=HNRNPU Isoform Short of Heterogeneous nuclear ribonucleoprotein U	NA	NA	NA	NA	1483	1	3.7	0.11	1484	0.9817	2.4	0.02
IPI:IPI00479946.4	|TREMBL:A8K690;Q3ZCU9|ENSEMBL:ENSP00000351646|VEGA:OTTHUMP00000237237	Tax_Id=9606 Gene_Symbol=STIP1 STIP1 protein	NA	NA	NA	NA	1483	1	7.5	0.25	1484	1	21.9	0.56
IPI:IPI00513773.1	|SWISS-PROT:Q6NZI2-2	Tax_Id=9606 Gene_Symbol=PTRF Isoform 2 of Polymerase I and transcript release factor	NA	NA	NA	NA	NA	NA	NA	NA	1484	0.9877	6	0.05
IPI:IPI00514023.5	|TREMBL:B4DPZ5	Tax_Id=9606 Gene_Symbol=PTRF cDNA FLJ53495, highly similar to Polymerase I and transcript release factor	NA	NA	NA	NA	NA	NA	NA	NA	1484	0.9877	6	0.05
IPI:IPI00514237.1	|TREMBL:Q5T1S7|ENSEMBL:ENSP00000416287|VEGA:OTTHUMP00000022123	Tax_Id=9606 Gene_Symbol=PPP6C Serine/threonine-protein phosphatase	NA	NA	NA	NA	NA	NA	NA	NA	1484	0.9549	12	0.02
IPI:IPI00514320.4	|TREMBL:D6RAQ3|ENSEMBL:ENSP00000421821|VEGA:OTTHUMP00000015846	Tax_Id=9606 Gene_Symbol=LMNA Uncharacterized protein	NA	NA	NA	NA	1483	0.9999	4.1	0.12	NA	NA	NA	NA
IPI:IPI00514399.1	|TREMBL:Q5T4L4|ENSEMBL:ENSP00000376341|VEGA:OTTHUMP00000034761	Tax_Id=9606 Gene_Symbol=RPS27 Uncharacterized protein	NA	NA	NA	NA	1483	0.9201	16.7	0.08	NA	NA	NA	NA
IPI:IPI00514561.1	|TREMBL:B3KU16;B4DUQ1;Q5T6W5|ENSEMBL:ENSP00000397725|VEGA:OTTHUMP00000021552	Tax_Id=9606 Gene_Symbol=HNRNPK cDNA FLJ54552, highly similar to Heterogeneous nuclear ribonucleoprotein K	NA	NA	NA	NA	1483	0.9636	2.6	0.08	1484	0.9092	5	0.05
IPI:IPI00514817.5	|TREMBL:B4DFR3;Q5TCI8|ENSEMBL:ENSP00000357280;ENSP00000376164|VEGA:OTTHUMP00000015847	Tax_Id=9606 Gene_Symbol=LMNA Uncharacterized protein	NA	NA	NA	NA	1483	0.9999	4.1	0.12	NA	NA	NA	NA
IPI:IPI00514897.3	|SWISS-PROT:Q5TH69|TREMBL:B5MDV5;C5NM88|ENSEMBL:ENSP00000251691|REFSEQ:NP_065073|H-INV:HIT000000960|VEGA:OTTHUMP00000017295	Tax_Id=9606 Gene_Symbol=KIAA1244 Brefeldin A-inhibited guanine nucleotide-exchange protein 3	NA	NA	NA	NA	NA	NA	NA	NA	1484	0.9997	1.3	0.03
IPI:IPI00515089.1	|TREMBL:Q5QPE4|ENSEMBL:ENSP00000406731|VEGA:OTTHUMP00000062928	Tax_Id=9606 Gene_Symbol=SNX5 Uncharacterized protein	NA	NA	NA	NA	NA	NA	NA	NA	1484	1	19.7	0.16
IPI:IPI00549248.4	|SWISS-PROT:P06748-1|TREMBL:A4ZU86;Q9BTI9|ENSEMBL:ENSP00000296930;ENSP00000428755|REFSEQ:NP_002511|H-INV:HIT000033829|VEGA:OTTHUMP00000161024;OTTHUMP00000223398	Tax_Id=9606 Gene_Symbol=NPM1 Isoform 1 of Nucleophosmin	NA	NA	NA	NA	1483	1	8.5	0.21	1484	1	10.4	0.12
IPI:IPI00549672.2	|SWISS-PROT:Q9UNM6-1|TREMBL:B2RBM7;Q53GN6;Q9Y6E3|ENSEMBL:ENSP00000436186|REFSEQ:NP_002808|H-INV:HIT000030132|VEGA:OTTHUMP00000147614	Tax_Id=9606 Gene_Symbol=PSMD13 HSPC027	NA	NA	NA	NA	NA	NA	NA	NA	1484	1	5.8	0.05
IPI:IPI00550021.4	|SWISS-PROT:P39023|TREMBL:Q96QL0|ENSEMBL:ENSP00000346001|REFSEQ:NP_000958|H-INV:HIT000338841|VEGA:OTTHUMP00000199074	Tax_Id=9606 Gene_Symbol=SNORD43;RPL3 60S ribosomal protein L3	NA	NA	NA	NA	1483	1	11.3	0.31	NA	NA	NA	NA
IPI:IPI00550377.3	|SWISS-PROT:Q5T8D3-3|TREMBL:B7Z2R7|ENSEMBL:ENSP00000379568|REFSEQ:NP_663736|VEGA:OTTHUMP00000019362	Tax_Id=9606 Gene_Symbol=ACBD5 Isoform 3 of Acyl-CoA-binding domain-containing protein 5	NA	NA	NA	NA	NA	NA	NA	NA	1484	1	8.7	0.1
IPI:IPI00550451.1	|SWISS-PROT:P62136|ENSEMBL:ENSP00000365936|REFSEQ:NP_002699|H-INV:HIT000273404|VEGA:OTTHUMP00000236399	Tax_Id=9606 Gene_Symbol=PPP1CA Serine/threonine-protein phosphatase PP1-alpha catalytic subunit	NA	NA	NA	NA	NA	NA	NA	NA	1484	0.9877	4.9	0.02
IPI:IPI00550591.1	|TREMBL:E7EQR6|ENSEMBL:ENSP00000376008|REFSEQ:NP_001008897|VEGA:OTTHUMP00000238927	Tax_Id=9606 Gene_Symbol=TCP1 T-complex protein 1 subunit alpha isoform b	NA	NA	NA	NA	NA	NA	NA	NA	1484	0.9853	4.5	0.05
IPI:IPI00550731.2	|SWISS-PROT:P06310|TREMBL:Q8TCD0|ENSEMBL:ENSP00000418138|VEGA:OTTHUMP00000200369	Tax_Id=9606 Gene_Symbol=- Putative uncharacterized protein	1482	0.9965	11.5	2.45	NA	NA	NA	NA	NA	NA	NA	NA
IPI:IPI00552186.3	|TREMBL:Q5HYH5|ENSEMBL:ENSP00000442925	Tax_Id=9606 Gene_Symbol=NUDT21 Uncharacterized protein	NA	NA	NA	NA	NA	NA	NA	NA	1484	0.9629	11.4	0.05
IPI:IPI00552214.1	|TREMBL:Q5HY57|ENSEMBL:ENSP00000358850|VEGA:OTTHUMP00000064894	Tax_Id=9606 Gene_Symbol=EMD Uncharacterized protein	NA	NA	NA	NA	NA	NA	NA	NA	1484	1	12.3	0.07
IPI:IPI00553164.4	|SWISS-PROT:P08865|ENSEMBL:ENSP00000346067|REFSEQ:NP_001012321;NP_002286|H-INV:HIT000305758|VEGA:OTTHUMP00000161970	Tax_Id=9606 Gene_Symbol=SNORA6;RPSAP15;SNORA62;RPSA 40S ribosomal protein SA	NA	NA	NA	NA	1483	0.9777	4.4	0.04	NA	NA	NA	NA
IPI:IPI00554475.3	|SWISS-PROT:Q6ULP2-3	Tax_Id=9606 Gene_Symbol=AFTPH Isoform 3 of Aftiphilin	NA	NA	NA	NA	1483	1	7.1	0.38	NA	NA	NA	NA
IPI:IPI00554481.1	|SWISS-PROT:P08195-4|ENSEMBL:ENSP00000367124;ENSP00000440001|VEGA:OTTHUMP00000236710	Tax_Id=9606 Gene_Symbol=SLC3A2 Isoform 4 of 4F2 cell-surface antigen heavy chain	NA	NA	NA	NA	1483	1	4.2	0.17	1484	1	36.7	0.65
IPI:IPI00554590.1	|SWISS-PROT:Q9H2M9-1|TREMBL:A6H8V0;B3KNG8|ENSEMBL:ENSP00000351832|REFSEQ:NP_036546|H-INV:HIT000002413|VEGA:OTTHUMP00000035228	Tax_Id=9606 Gene_Symbol=RAB3GAP2 Isoform 1 of Rab3 GTPase-activating protein non-catalytic subunit	NA	NA	NA	NA	1483	1	17.5	1.73	1484	1	25.1	1.61
IPI:IPI00554611.2	|TREMBL:F5GZS6|ENSEMBL:ENSP00000367123;ENSP00000444236|REFSEQ:NP_001012680|H-INV:HIT000008858|VEGA:OTTHUMP00000238367	Tax_Id=9606 Gene_Symbol=SLC3A2 4F2 cell-surface antigen heavy chain isoform b	NA	NA	NA	NA	1483	1	4.2	0.17	1484	1	36.7	0.65
IPI:IPI00554722.1	|SWISS-PROT:P08195-3|ENSEMBL:ENSP00000367121|REFSEQ:NP_001012682|VEGA:OTTHUMP00000236709	Tax_Id=9606 Gene_Symbol=SLC3A2 Isoform 3 of 4F2 cell-surface antigen heavy chain	NA	NA	NA	NA	1483	1	4.2	0.17	1484	1	36.7	0.65
IPI:IPI00554723.5	|SWISS-PROT:P27635|TREMBL:Q5HY50|ENSEMBL:ENSP00000341730;ENSP00000358832;ENSP00000413436|REFSEQ:NP_006004|VEGA:OTTHUMP00000031945;OTTHUMP00000063212	Tax_Id=9606 Gene_Symbol=SNORA70;RPL10 60S ribosomal protein L10	NA	NA	NA	NA	1483	0.9261	6.1	0.08	NA	NA	NA	NA
IPI:IPI00554740.1	|SWISS-PROT:Q6ULP2-1|TREMBL:B8ZZI9;Q53GW0|ENSEMBL:ENSP00000386913;ENSP00000397726|VEGA:OTTHUMP00000202186	Tax_Id=9606 Gene_Symbol=AFTPH Isoform 1 of Aftiphilin	NA	NA	NA	NA	1483	1	7.1	0.38	1484	1	16.3	0.45
IPI:IPI00555698.1	|TREMBL:Q59EB5	Tax_Id=9606 Gene_Symbol=CSDA CSDA protein variant (Fragment)	NA	NA	NA	NA	1483	0.9998	31.3	0.21	NA	NA	NA	NA
IPI:IPI00555723.1	|SWISS-PROT:Q9UBV2-2|ENSEMBL:ENSP00000450709	Tax_Id=9606 Gene_Symbol=SEL1L Isoform 2 of Protein sel-1 homolog 1	NA	NA	NA	NA	NA	NA	NA	NA	1484	0.9877	9.2	0.05
IPI:IPI00555744.6	|SWISS-PROT:P50914|TREMBL:A8K3Q9;A8K7N0;Q6IPH7|ENSEMBL:ENSP00000345156;ENSP00000379506|REFSEQ:NP_001030168;NP_003964|H-INV:HIT000296893|VEGA:OTTHUMP00000209120;OTTHUMP00000209139	Tax_Id=9606 Gene_Symbol=RPL14 Ribosomal protein L14 variant	NA	NA	NA	NA	1483	0.9902	8.9	0.09	NA	NA	NA	NA
IPI:IPI00555747.1	|SWISS-PROT:Q13310-2|TREMBL:B1ANR7;Q147Y3|ENSEMBL:ENSP00000361947|REFSEQ:NP_001129126|VEGA:OTTHUMP00000010671	Tax_Id=9606 Gene_Symbol=PABPC4 Isoform 2 of Polyadenylate-binding protein 4	NA	NA	NA	NA	1483	1	7.8	0.12	NA	NA	NA	NA
IPI:IPI00555749.1	|TREMBL:Q59GS3	Tax_Id=9606 Gene_Symbol=PSMC5 Proteasome 26S ATPase subunit 5 variant (Fragment)	NA	NA	NA	NA	1483	0.9892	3.8	0.04	1484	1	12.8	0.19
IPI:IPI00556073.2	|SWISS-PROT:O75190-3	Tax_Id=9606 Gene_Symbol=DNAJB6 Isoform C of DnaJ homolog subfamily B member 6	NA	NA	NA	NA	1483	0.9777	9	0.09	NA	NA	NA	NA
IPI:IPI00556173.1	|SWISS-PROT:Q12906-6|TREMBL:A8K590;F4ZW64|ENSEMBL:ENSP00000384660|REFSEQ:NP_001131145	Tax_Id=9606 Gene_Symbol=ILF3 Isoform 6 of Interleukin enhancer-binding factor 3	NA	NA	NA	NA	1483	1	2.8	0.17	NA	NA	NA	NA
IPI:IPI00556204.1	|TREMBL:Q59GP5	Tax_Id=9606 Gene_Symbol=EEF1A2 Eukaryotic translation elongation factor 1 alpha 2 variant (Fragment)	NA	NA	NA	NA	1483	0.9815	4.8	0.08	NA	NA	NA	NA
IPI:IPI00556259.3	|SWISS-PROT:Q4VXU2|ENSEMBL:ENSP00000217073;ENSP00000255136|REFSEQ:NP_001118228|VEGA:OTTHUMP00000063224	Tax_Id=9606 Gene_Symbol=PABPC1L Polyadenylate-binding protein 1-like	NA	NA	NA	NA	1483	0.9873	2.7	0.08	NA	NA	NA	NA
IPI:IPI00556297.1	|TREMBL:Q59GY3	Tax_Id=9606 Gene_Symbol=SRSF6 Arginine/serine-rich splicing factor 6 variant (Fragment)	NA	NA	NA	NA	1483	0.9999	5.7	0.12	NA	NA	NA	NA
IPI:IPI00556485.2	|TREMBL:Q3B7A4;Q6NSF2|ENSEMBL:ENSP00000366471	Tax_Id=9606 Gene_Symbol=RPLP0 Uncharacterized protein	NA	NA	NA	NA	NA	NA	NA	NA	1484	1	34.3	0.19
IPI:IPI00604587.1	|SWISS-PROT:O00165-5|ENSEMBL:ENSP00000411448|REFSEQ:NP_001018238|VEGA:OTTHUMP00000231810	Tax_Id=9606 Gene_Symbol=HAX1 Isoform 5 of HCLS1-associated protein X-1	NA	NA	NA	NA	NA	NA	NA	NA	1484	0.9459	7.3	0.05
IPI:IPI00604620.3	|SWISS-PROT:P19338|TREMBL:B3KM80;B3KTP9|ENSEMBL:ENSP00000318195|REFSEQ:NP_005372|VEGA:OTTHUMP00000204507	Tax_Id=9606 Gene_Symbol=NCL Nucleolin	NA	NA	NA	NA	1483	1	18.6	0.94	1484	1	18.9	0.44
IPI:IPI00604710.2	|SWISS-PROT:P08195-1|ENSEMBL:ENSP00000367122|REFSEQ:NP_002385|VEGA:OTTHUMP00000082735	Tax_Id=9606 Gene_Symbol=SLC3A2 Isoform 1 of 4F2 cell-surface antigen heavy chain	NA	NA	NA	NA	1483	1	4.2	0.17	1484	1	36.7	0.65
IPI:IPI00639942.2	|TREMBL:A8MZ73|ENSEMBL:ENSP00000379339|REFSEQ:NP_001025172|H-INV:HIT000088874|VEGA:OTTHUMP00000178929	Tax_Id=9606 Gene_Symbol=RPS29 40S ribosomal protein S29 isoform 2	NA	NA	NA	NA	NA	NA	NA	NA	1484	0.9459	19.6	0.05
IPI:IPI00639976.1	|TREMBL:C9JSP1|ENSEMBL:ENSP00000394270|VEGA:OTTHUMP00000025979	Tax_Id=9606 Gene_Symbol=BCAP31 Uncharacterized protein	NA	NA	NA	NA	1483	0.959	5.1	0.09	NA	NA	NA	NA
IPI:IPI00640010.2	|SWISS-PROT:Q5T8D3-4|ENSEMBL:ENSP00000365066|VEGA:OTTHUMP00000019364	Tax_Id=9606 Gene_Symbol=ACBD5 Isoform 4 of Acyl-CoA-binding domain-containing protein 5	NA	NA	NA	NA	NA	NA	NA	NA	1484	1	8.7	0.1
IPI:IPI00640037.2	|TREMBL:B3KTM6;Q5T7N0;Q8WYP1|ENSEMBL:ENSP00000359338;ENSP00000409706|VEGA:OTTHUMP00000036094	Tax_Id=9606 Gene_Symbol=SNORD21;RPL5 cDNA FLJ38496 fis, clone FELIV1000137, highly similar to 60S RIBOSOMAL PROTEIN L5	NA	NA	NA	NA	1483	1	8.9	0.17	1484	1	24.3	0.17
IPI:IPI00640721.1	|TREMBL:Q4VY19;Q59EQ2|ENSEMBL:ENSP00000394729|VEGA:OTTHUMP00000043877	Tax_Id=9606 Gene_Symbol=YWHAB Uncharacterized protein	NA	NA	NA	NA	NA	NA	NA	NA	1484	0.9997	29.7	0.05
IPI:IPI00640753.2	|TREMBL:Q6PGR1|H-INV:HIT000291994	Tax_Id=9606 Gene_Symbol=AMFR AMFR protein (Fragment)	NA	NA	NA	NA	NA	NA	NA	NA	1484	0.9305	6.4	0.02
IPI:IPI00640833.1	|TREMBL:Q5TB20|ENSEMBL:ENSP00000358115|REFSEQ:NP_001129951|VEGA:OTTHUMP00000014534	Tax_Id=9606 Gene_Symbol=ANP32E acidic leucine-rich nuclear phosphoprotein 32 family member E isoform 3	NA	NA	NA	NA	NA	NA	NA	NA	1484	0.9865	10.5	0.05
IPI:IPI00640919.1	|SWISS-PROT:Q8N108-5|TREMBL:Q5TAD4|ENSEMBL:ENSP00000360053|REFSEQ:NP_001071171|VEGA:OTTHUMP00000010962	Tax_Id=9606 Gene_Symbol=MIER1 mesoderm induction early response protein 1 isoform e	NA	NA	NA	NA	1483	1	12.2	0.3	1484	1	14.3	0.19
IPI:IPI00640922.1	|SWISS-PROT:P46379-2|ENSEMBL:ENSP00000211379;ENSP00000365143;ENSP00000372938;ENSP00000372940;ENSP00000389121;ENSP00000410156;ENSP00000412110;ENSP00000413698|REFSEQ:NP_001092004;NP_542433;NP_542434|VEG	Tax_Id=9606 Gene_Symbol=BAG6 Isoform 2 of Large proline-rich protein BAG6	NA	NA	NA	NA	1483	1	19	1.59	1484	1	38.2	1.97
IPI:IPI00641007.2	|SWISS-PROT:O95684-3|TREMBL:B4DH64;E7ET71|ENSEMBL:ENSP00000393555	Tax_Id=9606 Gene_Symbol=FGFR1OP cDNA FLJ52986, highly similar to FGFR1 oncogene partner	NA	NA	NA	NA	NA	NA	NA	NA	1484	1	14.5	0.07
IPI:IPI00641339.3	|TREMBL:F5H7Z0|ENSEMBL:ENSP00000443841|REFSEQ:NP_001164189	Tax_Id=9606 Gene_Symbol=BCAR1 breast cancer anti-estrogen resistance protein 1 isoform 5	NA	NA	NA	NA	NA	NA	NA	NA	1484	0.9817	2.2	0.05
IPI:IPI00641554.1	|TREMBL:C9JQ75|ENSEMBL:ENSP00000409888|VEGA:OTTHUMP00000025980	Tax_Id=9606 Gene_Symbol=BCAP31 Uncharacterized protein	NA	NA	NA	NA	1483	0.959	5.1	0.09	NA	NA	NA	NA
IPI:IPI00641973.4	|SWISS-PROT:O00165-2|ENSEMBL:ENSP00000435088|VEGA:OTTHUMP00000034191	Tax_Id=9606 Gene_Symbol=HAX1 Isoform 2 of HCLS1-associated protein X-1	NA	NA	NA	NA	NA	NA	NA	NA	1484	0.9459	7.3	0.05
IPI:IPI00642151.1	|TREMBL:Q5T2B5|ENSEMBL:ENSP00000363874;ENSP00000363878|VEGA:OTTHUMP00000019439	Tax_Id=9606 Gene_Symbol=CUL2 Uncharacterized protein	NA	NA	NA	NA	NA	NA	NA	NA	1484	1	3.3	0.07
IPI:IPI00642256.2	|SWISS-PROT:P47756-2|TREMBL:B1AK87;Q7L4N0|ENSEMBL:ENSP00000364286;ENSP00000383862|REFSEQ:NP_004921|H-INV:HIT000338882|VEGA:OTTHUMP00000002652	Tax_Id=9606 Gene_Symbol=CAPZB Isoform 2 of F-actin-capping protein subunit beta	NA	NA	NA	NA	NA	NA	NA	NA	1484	1	6.6	0.09
IPI:IPI00642817.3	|SWISS-PROT:P48634-3	Tax_Id=9606 Gene_Symbol=PRRC2A Isoform 3 of Protein PRRC2A	NA	NA	NA	NA	NA	NA	NA	NA	1484	1	3.8	0.09
IPI:IPI00642904.1	|TREMBL:E9PBN1;Q4VC03;Q53GL4;Q59GZ7;Q6IQ30|ENSEMBL:ENSP00000361949|REFSEQ:NP_001129125|VEGA:OTTHUMP00000010669	Tax_Id=9606 Gene_Symbol=PABPC4 polyadenylate-binding protein 4 isoform 1	NA	NA	NA	NA	1483	1	7.8	0.12	NA	NA	NA	NA
IPI:IPI00642944.1	|TREMBL:B1ANR0|ENSEMBL:ENSP00000361953|VEGA:OTTHUMP00000010670	Tax_Id=9606 Gene_Symbol=PABPC4 Uncharacterized protein	NA	NA	NA	NA	1483	1	7.8	0.12	NA	NA	NA	NA
IPI:IPI00642971.3	|SWISS-PROT:P29692-2|TREMBL:D3DWK1;Q71RH4;Q9H7G6|ENSEMBL:ENSP00000391944;ENSP00000410059|REFSEQ:NP_001123525;NP_115754|H-INV:HIT000384170|VEGA:OTTHUMP00000228834	Tax_Id=9606 Gene_Symbol=EEF1D Isoform 2 of Elongation factor 1-delta	NA	NA	NA	NA	NA	NA	NA	NA	1484	1	32.6	0.24
IPI:IPI00642984.3	|TREMBL:C9J0M4|ENSEMBL:ENSP00000400345|VEGA:OTTHUMP00000025981	Tax_Id=9606 Gene_Symbol=BCAP31 Uncharacterized protein	NA	NA	NA	NA	1483	0.959	5.1	0.09	NA	NA	NA	NA
IPI:IPI00643239.2	|TREMBL:B4DFC9|ENSEMBL:ENSP00000442849	Tax_Id=9606 Gene_Symbol=NAPG cDNA FLJ61104, highly similar to Gamma-soluble NSF attachment protein	NA	NA	NA	NA	NA	NA	NA	NA	1484	1	16.5	0.12
IPI:IPI00643807.1	|TREMBL:C9J5V9|ENSEMBL:ENSP00000405937|VEGA:OTTHUMP00000038221	Tax_Id=9606 Gene_Symbol=YBX1 Uncharacterized protein	NA	NA	NA	NA	NA	NA	NA	NA	1484	0.9999	10.6	0.05
IPI:IPI00644079.4	|TREMBL:B3KX72;Q5RI18;Q5RI19;Q7Z4Q5|ENSEMBL:ENSP00000410728;ENSP00000416455|VEGA:OTTHUMP00000038194	Tax_Id=9606 Gene_Symbol=HNRNPU cDNA FLJ44920 fis, clone BRAMY3011501, highly similar to Heterogeneous nuclear ribonucleoprotein U	NA	NA	NA	NA	1483	1	3.7	0.11	1484	0.9817	2.4	0.02
IPI:IPI00644087.1	|TREMBL:Q6UYC3|ENSEMBL:ENSP00000357282|VEGA:OTTHUMP00000015845	Tax_Id=9606 Gene_Symbol=LMNA Uncharacterized protein	NA	NA	NA	NA	1483	0.9999	4.1	0.12	NA	NA	NA	NA
IPI:IPI00644220.4	|TREMBL:B4DRS4;E9PFP2;Q5H918|ENSEMBL:ENSP00000395152;ENSP00000411381|VEGA:OTTHUMP00000024127	Tax_Id=9606 Gene_Symbol=HTATSF1 cDNA FLJ60139, highly similar to Homo sapiens HIV TAT specific factor 1 (HTATSF1), mRNA	NA	NA	NA	NA	1483	1	5	0.17	1484	1	4.9	0.1
IPI:IPI00644224.2	|TREMBL:B4DLR3	Tax_Id=9606 Gene_Symbol=HNRNPU cDNA FLJ54020, highly similar to Heterogeneous nuclear ribonucleoprotein U	NA	NA	NA	NA	1483	1	3.7	0.11	1484	0.9817	2.4	0.02
IPI:IPI00644427.4	|SWISS-PROT:Q5T8D3-2|TREMBL:B7Z9D0;Q8NCM9|ENSEMBL:ENSP00000365070|REFSEQ:NP_001035938|H-INV:HIT000014083|VEGA:OTTHUMP00000019363	Tax_Id=9606 Gene_Symbol=ACBD5 Isoform 2 of Acyl-CoA-binding domain-containing protein 5	NA	NA	NA	NA	NA	NA	NA	NA	1484	1	8.7	0.1
IPI:IPI00644458.1	|TREMBL:Q5TB53|ENSEMBL:ENSP00000401152|VEGA:OTTHUMP00000020174	Tax_Id=9606 Gene_Symbol=TM9SF3 Uncharacterized protein	NA	NA	NA	NA	NA	NA	NA	NA	1484	0.9113	4.3	0.02
IPI:IPI00644712.4	|SWISS-PROT:P12956|TREMBL:B2RDN9|ENSEMBL:ENSP00000352257;ENSP00000353192;ENSP00000384257|REFSEQ:NP_001460|H-INV:HIT000295315|VEGA:OTTHUMP00000199331;OTTHUMP00000199333;OTTHUMP00000199349	Tax_Id=9606 Gene_Symbol=XRCC6 X-ray repair cross-complementing protein 6	NA	NA	NA	NA	1483	1	7	0.25	1484	0.9877	2.5	0.05
IPI:IPI00644872.1	|ENSEMBL:ENSP00000414141|VEGA:OTTHUMP00000020439	Tax_Id=9606 Gene_Symbol=ITPRIP 13 kDa protein	NA	NA	NA	NA	NA	NA	NA	NA	1484	0.9829	9.6	0.05
IPI:IPI00644968.1	|TREMBL:F8VYN5|ENSEMBL:ENSP00000448917|H-INV:HIT000304078	Tax_Id=9606 Gene_Symbol=HNRNPA1 Similar to Heterogeneous nuclear ribonucleoprotein A1 isoform a	NA	NA	NA	NA	NA	NA	NA	NA	1484	0.9071	4	0.02
IPI:IPI00645201.1	|TREMBL:Q5JR95;Q9BS10|ENSEMBL:ENSP00000361283|VEGA:OTTHUMP00000010161	Tax_Id=9606 Gene_Symbol=RPS8;SNORD55 Uncharacterized protein	NA	NA	NA	NA	1483	1	33.5	0.38	NA	NA	NA	NA
IPI:IPI00645431.2	|SWISS-PROT:P46379-3|ENSEMBL:ENSP00000384494;ENSP00000390185;ENSP00000397978;ENSP00000400275;ENSP00000405731;ENSP00000446525;ENSP00000447546;ENSP00000447946|VEGA:OTTHUMP00000014579;OTTHUMP00000029240;	Tax_Id=9606 Gene_Symbol=BAG6 Isoform 3 of Large proline-rich protein BAG6	NA	NA	NA	NA	1483	1	19	1.59	1484	1	38.2	1.97
IPI:IPI00645801.1	|TREMBL:Q4VY20|ENSEMBL:ENSP00000394558|VEGA:OTTHUMP00000043876	Tax_Id=9606 Gene_Symbol=YWHAB Uncharacterized protein	NA	NA	NA	NA	NA	NA	NA	NA	1484	0.9997	29.7	0.05
IPI:IPI00645994.3	|TREMBL:E9PCV2;Q6QEF7|ENSEMBL:ENSP00000377074|REFSEQ:NP_001164186|VEGA:OTTHUMP00000174941	Tax_Id=9606 Gene_Symbol=BCAR1 breast cancer anti-estrogen resistance protein 1 isoform 2	NA	NA	NA	NA	NA	NA	NA	NA	1484	0.9817	2.2	0.05
IPI:IPI00646493.1	|SWISS-PROT:P53621-2|ENSEMBL:ENSP00000357048|REFSEQ:NP_001091868|VEGA:OTTHUMP00000031846	Tax_Id=9606 Gene_Symbol=COPA Isoform 2 of Coatomer subunit alpha	NA	NA	NA	NA	1483	1	12	0.96	1484	1	11	0.48
IPI:IPI00646739.1	|TREMBL:C9JMD7|ENSEMBL:ENSP00000389740|VEGA:OTTHUMP00000025983	Tax_Id=9606 Gene_Symbol=BCAP31 Uncharacterized protein	NA	NA	NA	NA	1483	0.959	5.1	0.09	NA	NA	NA	NA
IPI:IPI00646839.1	|TREMBL:B5ME19;F5GZ22|ENSEMBL:ENSP00000370258;ENSP00000381916;ENSP00000381917|REFSEQ:NP_001093131|VEGA:OTTHUMP00000122518	Tax_Id=9606 Gene_Symbol=EIF3C;EIF3CL Uncharacterized protein	NA	NA	NA	NA	1483	1	8.7	0.52	1484	1	6.2	0.24
IPI:IPI00646864.1	|ENSEMBL:ENSP00000399650|VEGA:OTTHUMP00000025955	Tax_Id=9606 Gene_Symbol=SSR4 Protein	NA	NA	NA	NA	NA	NA	NA	NA	1484	1	17.5	0.1
IPI:IPI00646899.2	|TREMBL:F8W7C6|ENSEMBL:ENSP00000385621|VEGA:OTTHUMP00000063213	Tax_Id=9606 Gene_Symbol=SNORA70;RPL10 Uncharacterized protein	NA	NA	NA	NA	1483	0.9261	6.1	0.08	NA	NA	NA	NA
IPI:IPI00646917.1	|SWISS-PROT:O43809|TREMBL:B2R6U8|ENSEMBL:ENSP00000300291|REFSEQ:NP_008937|H-INV:HIT000283078|VEGA:OTTHUMP00000164317	Tax_Id=9606 Gene_Symbol=NUDT21 Cleavage and polyadenylation specificity factor subunit 5	NA	NA	NA	NA	NA	NA	NA	NA	1484	0.9629	11.4	0.05
IPI:IPI00646985.1	|SWISS-PROT:Q8N108-6|ENSEMBL:ENSP00000383821|REFSEQ:NP_001071172|VEGA:OTTHUMP00000010961	Tax_Id=9606 Gene_Symbol=MIER1 Isoform 6 of Mesoderm induction early response protein 1	NA	NA	NA	NA	1483	1	12.2	0.3	1484	1	14.3	0.19
IPI:IPI00647073.1	|TREMBL:Q5T2B7|ENSEMBL:ENSP00000363886|VEGA:OTTHUMP00000019441	Tax_Id=9606 Gene_Symbol=CUL2 Uncharacterized protein	NA	NA	NA	NA	NA	NA	NA	NA	1484	1	3.3	0.07
IPI:IPI00647126.2	|TREMBL:C9JGC2;F8WJN3|ENSEMBL:ENSP00000391437	Tax_Id=9606 Gene_Symbol=MIR1279;CPSF6 Uncharacterized protein	NA	NA	NA	NA	1483	1	10.5	0.3	1484	1	25.7	0.42
IPI:IPI00647168.1	|TREMBL:Q5VVC9|ENSEMBL:ENSP00000390839|VEGA:OTTHUMP00000003146	Tax_Id=9606 Gene_Symbol=RPL11 Ribosomal protein L11	NA	NA	NA	NA	1483	1	16.8	0.17	NA	NA	NA	NA
IPI:IPI00647421.1	|TREMBL:A6NLM8|ENSEMBL:ENSP00000359102|VEGA:OTTHUMP00000025954	Tax_Id=9606 Gene_Symbol=SSR4 Uncharacterized protein	NA	NA	NA	NA	NA	NA	NA	NA	1484	1	17.5	0.1
IPI:IPI00647470.2	|TREMBL:B4DM75;Q5JQF3|ENSEMBL:ENSP00000362197;ENSP00000385644|VEGA:OTTHUMP00000023638	Tax_Id=9606 Gene_Symbol=PABPC5 cDNA FLJ51677, highly similar to Poly(A)-binding protein 5	NA	NA	NA	NA	1483	0.9873	2.7	0.08	NA	NA	NA	NA
IPI:IPI00647650.3	|TREMBL:B3KS98;Q53HG0;Q53HR0|ENSEMBL:ENSP00000276682|H-INV:HIT000017995|VEGA:OTTHUMP00000227893	Tax_Id=9606 Gene_Symbol=EIF3H cDNA FLJ35809 fis, clone TESTI2006016, highly similar to Eukaryotic translation initiation factor 3 subunit 3	NA	NA	NA	NA	1483	1	43.5	0.13	1484	0.9865	41.3	0.05
IPI:IPI00647674.1	|TREMBL:Q5VVC8|ENSEMBL:ENSP00000398888|VEGA:OTTHUMP00000003145	Tax_Id=9606 Gene_Symbol=RPL11 Ribosomal protein L11	NA	NA	NA	NA	1483	1	16.8	0.17	1484	0.9999	8.6	0.07
IPI:IPI00651653.2	|SWISS-PROT:Q92841-3|ENSEMBL:ENSP00000380033|REFSEQ:NP_001091974|H-INV:HIT000267366|VEGA:OTTHUMP00000199223	Tax_Id=9606 Gene_Symbol=DDX17 probable ATP-dependent RNA helicase DDX17 isoform 3	NA	NA	NA	NA	1483	0.9902	2.9	0.09	NA	NA	NA	NA
IPI:IPI00651660.1	|TREMBL:B3KS36;B4DN06;F2Z3A5|REFSEQ:NP_001029025	Tax_Id=9606 Gene_Symbol=SNORD43;RPL3 60S ribosomal protein L3 isoform b	NA	NA	NA	NA	1483	1	11.3	0.31	NA	NA	NA	NA
IPI:IPI00651677.1	|SWISS-PROT:Q92841-2	Tax_Id=9606 Gene_Symbol=DDX17 Isoform 2 of Probable ATP-dependent RNA helicase DDX17	NA	NA	NA	NA	1483	0.9902	2.9	0.09	NA	NA	NA	NA
IPI:IPI00654777.2	|TREMBL:B3KSH1;E9PQV8|ENSEMBL:ENSP00000432489;ENSP00000442283|H-INV:HIT000018378|VEGA:OTTHUMP00000230692	Tax_Id=9606 Gene_Symbol=EIF3F cDNA FLJ36192 fis, clone TESTI2027450, highly similar to Eukaryotic translation initiation factor 3 subunit 5	NA	NA	NA	NA	NA	NA	NA	NA	1484	0.9414	3.6	0.05
IPI:IPI00654779.1	|TREMBL:A6NJ11;C9IZG3|ENSEMBL:ENSP00000354079;ENSP00000406680|VEGA:OTTHUMP00000208104	Tax_Id=9606 Gene_Symbol=UFD1L Uncharacterized protein	NA	NA	NA	NA	1483	1	9.1	0.17	1484	0.9877	4.1	0.05
IPI:IPI00655630.1	|SWISS-PROT:Q8N108-8	Tax_Id=9606 Gene_Symbol=MIER1 Isoform 8 of Mesoderm induction early response protein 1	NA	NA	NA	NA	1483	1	12.2	0.3	1484	1	14.3	0.19
IPI:IPI00655754.1	|SWISS-PROT:Q92890-1|H-INV:HIT000220804	Tax_Id=9606 Gene_Symbol=UFD1L Isoform Long of Ubiquitin fusion degradation protein 1 homolog	NA	NA	NA	NA	1483	1	9.1	0.17	1484	0.9877	4.1	0.05
IPI:IPI00655783.4	|SWISS-PROT:Q8N108-2|TREMBL:Q5TAD5|ENSEMBL:ENSP00000383820|REFSEQ:NP_001071168|VEGA:OTTHUMP00000010963	Tax_Id=9606 Gene_Symbol=MIER1 mesoderm induction early response protein 1 isoform b	NA	NA	NA	NA	1483	1	12.2	0.3	1484	1	14.3	0.19
IPI:IPI00655845.1	|SWISS-PROT:Q8N108-4|TREMBL:F8W8K3;Q5TAD2|ENSEMBL:ENSP00000360055;ENSP00000360056|REFSEQ:NP_001071170|H-INV:HIT000084573|VEGA:OTTHUMP00000010960	Tax_Id=9606 Gene_Symbol=MIER1 Isoform 4 of Mesoderm induction early response protein 1	NA	NA	NA	NA	1483	1	12.2	0.3	1484	1	14.3	0.19
IPI:IPI00656089.1	|SWISS-PROT:Q8N108-7|REFSEQ:NP_001139584	Tax_Id=9606 Gene_Symbol=MIER1 Isoform 7 of Mesoderm induction early response protein 1	NA	NA	NA	NA	1483	1	12.2	0.3	1484	1	14.3	0.19
IPI:IPI00657692.1	|SWISS-PROT:Q9Y5P4-3|ENSEMBL:ENSP00000369862|REFSEQ:NP_001123577|H-INV:HIT000021709|VEGA:OTTHUMP00000128247	Tax_Id=9606 Gene_Symbol=COL4A3BP Isoform 3 of Collagen type IV alpha-3-binding protein	NA	NA	NA	NA	1483	1	8.5	0.34	1484	1	7.9	0.19
IPI:IPI00657698.2	|TREMBL:B4DH22|ENSEMBL:ENSP00000442358	Tax_Id=9606 Gene_Symbol=SCRN1 cDNA FLJ59884, highly similar to Secernin-1	NA	NA	NA	NA	1483	0.9535	5	0.08	NA	NA	NA	NA
IPI:IPI00658013.1	|TREMBL:Q9BYG9;Q9NX34|ENSEMBL:ENSP00000377408|REFSEQ:NP_001032827|VEGA:OTTHUMP00000223397	Tax_Id=9606 Gene_Symbol=NPM1 nucleophosmin isoform 3	NA	NA	NA	NA	1483	1	8.5	0.21	1484	1	10.4	0.12
IPI:IPI00658151.5	|SWISS-PROT:Q15772-1|TREMBL:B9ZVP8|ENSEMBL:ENSP00000265327|H-INV:HIT000255716	Tax_Id=9606 Gene_Symbol=SPEG Isoform 1 of Striated muscle preferentially expressed protein kinase	NA	NA	NA	NA	1483	0.9692	9.7	0.04	NA	NA	NA	NA
IPI:IPI00658165.1	|TREMBL:A8MQ44;Q0VGA7|ENSEMBL:ENSP00000370084;ENSP00000381737|REFSEQ:NP_001139690|VEGA:OTTHUMP00000069046;OTTHUMP00000165173	Tax_Id=9606 Gene_Symbol=WRB tryptophan-rich protein isoform 2	NA	NA	NA	NA	NA	NA	NA	NA	1484	0.9817	8.7	0.02
IPI:IPI00719047.1	|TREMBL:Q2NKY6	Tax_Id=9606 Gene_Symbol=- Putative uncharacterized protein	NA	NA	NA	NA	1483	0.9834	11	0.08	NA	NA	NA	NA
IPI:IPI00719256.2	|TREMBL:B4DYA2;B7ZKM0|ENSEMBL:ENSP00000414453	Tax_Id=9606 Gene_Symbol=SART3 Uncharacterized protein	NA	NA	NA	NA	NA	NA	NA	NA	1484	1	7.8	0.05
IPI:IPI00719280.2	|SWISS-PROT:P0CG47|TREMBL:Q5U5U6|ENSEMBL:ENSP00000304697;ENSP00000379178;ENSP00000379180|REFSEQ:NP_061828|H-INV:HIT000029568|VEGA:OTTHUMP00000064959;OTTHUMP00000064960;OTTHUMP00000064961	Tax_Id=9606 Gene_Symbol=UBB Polyubiquitin-B	NA	NA	NA	NA	1483	1	56.4	0.33	1484	1	56.4	0.26
IPI:IPI00719345.1	|SWISS-PROT:Q5H9R7-3|ENSEMBL:ENSP00000437329|REFSEQ:NP_001157636|VEGA:OTTHUMP00000236298	Tax_Id=9606 Gene_Symbol=PPP6R3 Isoform 3 of Serine/threonine-protein phosphatase 6 regulatory subunit 3	NA	NA	NA	NA	NA	NA	NA	NA	1484	1	4.6	0.07
IPI:IPI00719553.1	|SWISS-PROT:Q5H9R7-2|ENSEMBL:ENSP00000433058|REFSEQ:NP_001157634|VEGA:OTTHUMP00000236295	Tax_Id=9606 Gene_Symbol=PPP6R3 Isoform 2 of Serine/threonine-protein phosphatase 6 regulatory subunit 3	NA	NA	NA	NA	NA	NA	NA	NA	1484	1	4.6	0.07
IPI:IPI00719622.1	|SWISS-PROT:P62857|TREMBL:B2R4R9|ENSEMBL:ENSP00000397872|REFSEQ:NP_001022|H-INV:HIT000264175;HIT000282332	Tax_Id=9606 Gene_Symbol=RPS28 40S ribosomal protein S28	NA	NA	NA	NA	1483	1	46.4	0.21	1484	1	46.4	0.14
IPI:IPI00719725.1	|SWISS-PROT:Q5H9R7-5|ENSEMBL:ENSP00000377390|REFSEQ:NP_001157632|H-INV:HIT000001273|VEGA:OTTHUMP00000236296	Tax_Id=9606 Gene_Symbol=PPP6R3 Isoform 5 of Serine/threonine-protein phosphatase 6 regulatory subunit 3	NA	NA	NA	NA	NA	NA	NA	NA	1484	1	4.6	0.07
IPI:IPI00719752.2	|SWISS-PROT:P55884-2	Tax_Id=9606 Gene_Symbol=EIF3B Isoform 2 of Eukaryotic translation initiation factor 3 subunit B	NA	NA	NA	NA	1483	1	5.6	0.34	1484	1	4.9	0.1
IPI:IPI00719821.1	|SWISS-PROT:Q5H9R7-1|ENSEMBL:ENSP00000377389|REFSEQ:NP_001157633|VEGA:OTTHUMP00000236289	Tax_Id=9606 Gene_Symbol=PPP6R3 Isoform 1 of Serine/threonine-protein phosphatase 6 regulatory subunit 3	NA	NA	NA	NA	NA	NA	NA	NA	1484	1	4.6	0.07
IPI:IPI00736522.1	|SWISS-PROT:Q9H2D6-2	Tax_Id=9606 Gene_Symbol=TRIOBP Isoform 3 of TRIO and F-actin-binding protein	NA	NA	NA	NA	1483	1	4.6	0.16	1484	1	11	0.24
IPI:IPI00736859.1	|SWISS-PROT:Q9BUJ2-4|TREMBL:B3KM60|ENSEMBL:ENSP00000340857|REFSEQ:NP_653333	Tax_Id=9606 Gene_Symbol=HNRNPUL1 Isoform 4 of Heterogeneous nuclear ribonucleoprotein U-like protein 1	NA	NA	NA	NA	1483	1	4.3	0.17	NA	NA	NA	NA
IPI:IPI00736885.1	|SWISS-PROT:P01617|TREMBL:A0N2N3	Tax_Id=9606 Gene_Symbol=LOC440786 Ig kappa chain V-II region TEW	1482	0.9965	11.5	2.45	NA	NA	NA	NA	NA	NA	NA	NA
IPI:IPI00739117.7	|SWISS-PROT:Q9Y520-4|ENSEMBL:ENSP00000343629|REFSEQ:NP_055987|H-INV:HIT000080587|VEGA:OTTHUMP00000213044	Tax_Id=9606 Gene_Symbol=PRRC2C Isoform 4 of Protein PRRC2C	NA	NA	NA	NA	1483	1	0.8	0.17	1484	0.9805	0.4	0.05
IPI:IPI00739902.2	|SWISS-PROT:Q5JRA6-2|ENSEMBL:ENSP00000325973;ENSP00000355062|VEGA:OTTHUMP00000035652	Tax_Id=9606 Gene_Symbol=MIA3 Isoform 2 of Melanoma inhibitory activity protein 3	NA	NA	NA	NA	1483	0.9825	0.6	0.09	1484	1	16.8	1.03
IPI:IPI00741684.1	|SWISS-PROT:Q9H2D6-3	Tax_Id=9606 Gene_Symbol=TRIOBP Isoform 4 of TRIO and F-actin-binding protein	NA	NA	NA	NA	1483	1	4.6	0.16	1484	1	11	0.24
IPI:IPI00742124.2	|SWISS-PROT:O94888|TREMBL:B4E126|ENSEMBL:ENSP00000296328|REFSEQ:NP_056377|H-INV:HIT000000519|VEGA:OTTHUMP00000208358	Tax_Id=9606 Gene_Symbol=UBXN7 UBX domain-containing protein 7	NA	NA	NA	NA	1483	1	16.4	0.34	1484	1	20.2	0.43
IPI:IPI00742127.2	|H-INV:HIT000287791	Tax_Id=9606 Gene_Symbol=- Similar to Heterogeneous nuclear ribonucleoprotein A1 isoform a	NA	NA	NA	NA	NA	NA	NA	NA	1484	0.9071	4	0.02
IPI:IPI00743194.2	|TREMBL:A2NJV5|ENSEMBL:ENSP00000417637|VEGA:OTTHUMP00000200286	Tax_Id=9606 Gene_Symbol=- Kappa light chain variable region (Fragment)	1482	0.9965	11.5	2.45	1483	1	16.7	0.42	1484	1	16.7	0.89
IPI:IPI00744364.4	|SWISS-PROT:Q16629-2|TREMBL:A6NNE8;B4DEK2;Q8NB80|ENSEMBL:ENSP00000400246;ENSP00000416516|VEGA:OTTHUMP00000203933;OTTHUMP00000203972	Tax_Id=9606 Gene_Symbol=SRSF7 Uncharacterized protein	NA	NA	NA	NA	NA	NA	NA	NA	1484	0.9877	11.3	0.05
IPI:IPI00744623.1	|SWISS-PROT:Q86V48-3	Tax_Id=9606 Gene_Symbol=LUZP1 Isoform 3 of Leucine zipper protein 1	NA	NA	NA	NA	1483	0.9192	3.3	0.08	NA	NA	NA	NA
IPI:IPI00745502.2	|TREMBL:A8K3Z3|ENSEMBL:ENSP00000364970|REFSEQ:NP_001186092	Tax_Id=9606 Gene_Symbol=PSMC5 26S protease regulatory subunit 8 isoform 2	NA	NA	NA	NA	1483	0.9892	3.8	0.04	1484	1	12.8	0.19
IPI:IPI00745893.2	|TREMBL:F2Z3D0|ENSEMBL:ENSP00000400886|REFSEQ:NP_001005849	Tax_Id=9606 Gene_Symbol=LOC728825;SUMO2 small ubiquitin-related modifier 2 isoform b precursor	NA	NA	NA	NA	1483	0.9873	16.9	0.09	1484	0.9629	16.9	0.02
IPI:IPI00745921.2	|SWISS-PROT:Q9BV68-1|TREMBL:A8K0Q1|ENSEMBL:ENSP00000341380|H-INV:HIT000030418	Tax_Id=9606 Gene_Symbol=RNF126 Isoform 1 of RING finger protein 126	NA	NA	NA	NA	1483	0.9902	4.5	0.09	1484	1	8.7	0.09
IPI:IPI00746004.2	|SWISS-PROT:Q71UM5|ENSEMBL:ENSP00000331019|REFSEQ:NP_057004|H-INV:HIT000001783|VEGA:OTTHUMP00000207681	Tax_Id=9606 Gene_Symbol=RPS27L 40S ribosomal protein S27-like	NA	NA	NA	NA	1483	1	22.6	0.13	NA	NA	NA	NA
IPI:IPI00746062.1	|SWISS-PROT:Q9NY27-2|ENSEMBL:ENSP00000377825;ENSP00000419055|VEGA:OTTHUMP00000213547	Tax_Id=9606 Gene_Symbol=PPP4R2 Isoform 2 of Serine/threonine-protein phosphatase 4 regulatory subunit 2	NA	NA	NA	NA	1483	1	13.1	0.21	NA	NA	NA	NA
IPI:IPI00746217.2	|TREMBL:F8W7A9;Q6PJH4|ENSEMBL:ENSP00000373865|REFSEQ:NP_001158226	Tax_Id=9606 Gene_Symbol=ASPH Uncharacterized protein	NA	NA	NA	NA	NA	NA	NA	NA	1484	1	21.2	0.17
IPI:IPI00746438.2	|SWISS-PROT:P62913-2|REFSEQ:NP_001186731	Tax_Id=9606 Gene_Symbol=RPL11 Isoform 2 of 60S ribosomal protein L11	NA	NA	NA	NA	1483	1	16.8	0.17	NA	NA	NA	NA
IPI:IPI00746575.3	|TREMBL:B3KUF7;F5GYB8;Q6NXQ0;Q8N220|ENSEMBL:ENSP00000391278	Tax_Id=9606 Gene_Symbol=SRSF2 cDNA FLJ39750 fis, clone SMINT2017736, moderately similar to SPLICING FACTOR, ARGININE/SERINE-RICH 2	NA	NA	NA	NA	NA	NA	NA	NA	1484	0.924	4	0.05
IPI:IPI00746936.1	|SWISS-PROT:Q969R2|ENSEMBL:ENSP00000332576|REFSEQ:NP_110385|H-INV:HIT000077446|VEGA:OTTHUMP00000199262	Tax_Id=9606 Gene_Symbol=OSBP2 Oxysterol-binding protein 2	NA	NA	NA	NA	1483	1	5	0.23	1484	1	8	0.21
IPI:IPI00748041.2	|SWISS-PROT:Q9HAW4-2|ENSEMBL:ENSP00000362317|REFSEQ:NP_001177410|VEGA:OTTHUMP00000226108	Tax_Id=9606 Gene_Symbol=CLSPN Isoform 2 of Claspin	NA	NA	NA	NA	NA	NA	NA	NA	1484	1	1.7	0.1
IPI:IPI00748093.2	|SWISS-PROT:Q969M3-3|TREMBL:E5RHH4|ENSEMBL:ENSP00000367224;ENSP00000429777|H-INV:HIT000332051|VEGA:OTTHUMP00000225743	Tax_Id=9606 Gene_Symbol=YIPF5 Isoform 3 of Protein YIPF5	NA	NA	NA	NA	NA	NA	NA	NA	1484	0.9877	8.5	0.05
IPI:IPI00748244.1	|SWISS-PROT:O60271-7	Tax_Id=9606 Gene_Symbol=SPAG9 Isoform 7 of C-Jun-amino-terminal kinase-interacting protein 4	NA	NA	NA	NA	NA	NA	NA	NA	1484	0.9781	11.8	0.05
IPI:IPI00748423.1	|SWISS-PROT:Q8TAA3-5|ENSEMBL:ENSP00000409284|REFSEQ:NP_001020267	Tax_Id=9606 Gene_Symbol=PSMA8 Isoform 3 of Proteasome subunit alpha type-7-like	NA	NA	NA	NA	NA	NA	NA	NA	1484	0.9841	6.2	0.02
IPI:IPI00759532.1	|SWISS-PROT:Q9P0K7-1|ENSEMBL:ENSP00000265109;ENSP00000388725;ENSP00000422942|REFSEQ:NP_001138992;NP_001138993;NP_056392|VEGA:OTTHUMP00000221025;OTTHUMP00000221026;OTTHUMP00000221029	Tax_Id=9606 Gene_Symbol=RAI14 Isoform 1 of Ankycorbin	NA	NA	NA	NA	1483	1	10.6	0.58	1484	1	19.7	0.62
IPI:IPI00759780.2	|TREMBL:E7EMX7|ENSEMBL:ENSP00000380591	Tax_Id=9606 Gene_Symbol=RAI14 Uncharacterized protein	NA	NA	NA	NA	1483	1	10.6	0.58	1484	1	19.7	0.62
IPI:IPI00759824.2	|SWISS-PROT:Q92688-2	Tax_Id=9606 Gene_Symbol=ANP32B Isoform 2 of Acidic leucine-rich nuclear phosphoprotein 32 family member B	NA	NA	NA	NA	NA	NA	NA	NA	1484	1	23.1	0.12
IPI:IPI00759832.1	|SWISS-PROT:P31946-2	Tax_Id=9606 Gene_Symbol=YWHAB Isoform Short of 14-3-3 protein beta/alpha	NA	NA	NA	NA	1483	1	16.8	0.15	1484	0.9997	29.7	0.05
IPI:IPI00760620.2	|H-INV:HIT000295248	Tax_Id=9606 Gene_Symbol=HNRNPA1P10 Similar to Heterogeneous nuclear ribonucleoprotein A1 isoform a	NA	NA	NA	NA	NA	NA	NA	NA	1484	0.9071	4	0.02
IPI:IPI00760863.3	|SWISS-PROT:Q14533|ENSEMBL:ENSP00000369349|REFSEQ:NP_002272|H-INV:HIT000387755|VEGA:OTTHUMP00000236200	Tax_Id=9606 Gene_Symbol=KRT81 Keratin, type II cuticular Hb1	NA	NA	NA	NA	NA	NA	NA	NA	1484	0.9229	1.9	0.05
IPI:IPI00761041.1	|SWISS-PROT:Q8IWB9-1|TREMBL:B3KR82;Q2YDX6;Q7L166;Q7Z2T6;Q9NWL7;Q9NX99;Q9NZ39|H-INV:HIT000001454	Tax_Id=9606 Gene_Symbol=TEX2 Isoform 1 of Testis-expressed sequence 2 protein	NA	NA	NA	NA	NA	NA	NA	NA	1484	1	13.5	0.5
IPI:IPI00783271.1	|SWISS-PROT:P42704|TREMBL:B4DSR0;E5KNY5|ENSEMBL:ENSP00000260665|REFSEQ:NP_573566|H-INV:HIT000196825|VEGA:OTTHUMP00000202377	Tax_Id=9606 Gene_Symbol=LRPPRC Leucine-rich PPR motif-containing protein, mitochondrial	1482	1	3.5	9.59	NA	NA	NA	NA	NA	NA	NA	NA
IPI:IPI00783872.2	|SWISS-PROT:Q14444-1|TREMBL:B3KXU8|ENSEMBL:ENSP00000340329;ENSP00000434150|REFSEQ:NP_005889|H-INV:HIT000327397|VEGA:OTTHUMP00000232328;OTTHUMP00000232330	Tax_Id=9606 Gene_Symbol=CAPRIN1 Isoform 1 of Caprin-1	NA	NA	NA	NA	1483	1	7.6	0.4	NA	NA	NA	NA
IPI:IPI00783982.1	|SWISS-PROT:Q9Y678|TREMBL:B3KW21;F5GXH1;Q8WUI6|ENSEMBL:ENSP00000325002|REFSEQ:NP_057212|H-INV:HIT000001859|VEGA:OTTHUMP00000215377	Tax_Id=9606 Gene_Symbol=COPG Coatomer subunit gamma	NA	NA	NA	NA	1483	1	14.4	0.84	1484	1	33.9	1.07
IPI:IPI00784090.2	|SWISS-PROT:P50990|TREMBL:Q53HU0|ENSEMBL:ENSP00000286788|REFSEQ:NP_006576|H-INV:HIT000264807|VEGA:OTTHUMP00000096463	Tax_Id=9606 Gene_Symbol=CCT8 T-complex protein 1 subunit theta	NA	NA	NA	NA	1483	1	5.1	0.13	1484	1	4.2	0.05
IPI:IPI00784156.1	|SWISS-PROT:P63010-1|TREMBL:E1P647;E1P648|ENSEMBL:ENSP00000262325|REFSEQ:NP_001273	Tax_Id=9606 Gene_Symbol=AP2B1 Isoform 1 of AP-2 complex subunit beta	NA	NA	NA	NA	NA	NA	NA	NA	1484	0.9758	3.5	0.02
IPI:IPI00784295.2	|SWISS-PROT:P07900-1|TREMBL:O75322;Q2VPJ6;Q8TBA7;Q96HX7|ENSEMBL:ENSP00000216281|REFSEQ:NP_005339|H-INV:HIT000275312	Tax_Id=9606 Gene_Symbol=HSP90AA1 Isoform 1 of Heat shock protein HSP 90-alpha	NA	NA	NA	NA	1483	1	15.2	0.58	1484	1	16.5	0.26
IPI:IPI00784366.1	|SWISS-PROT:P63010-2|TREMBL:A8K0G3;A8K916;B4E261;E1P646;Q68DI0|ENSEMBL:ENSP00000314414;ENSP00000437413|REFSEQ:NP_001025177|H-INV:HIT000032665	Tax_Id=9606 Gene_Symbol=AP2B1 Isoform 2 of AP-2 complex subunit beta	NA	NA	NA	NA	NA	NA	NA	NA	1484	0.9758	3.5	0.02
IPI:IPI00784387.5	|TREMBL:B4E321|ENSEMBL:ENSP00000413112	Tax_Id=9606 Gene_Symbol=OS9 cDNA FLJ58567, highly similar to Homo sapiens amplified in osteosarcoma (OS9), transcript variant 2, mRNA	NA	NA	NA	NA	1483	0.9805	2.7	0.09	NA	NA	NA	NA
IPI:IPI00784990.2	|TREMBL:Q5UGI3	Tax_Id=9606 Gene_Symbol=UBC Ubiquitin C splice variant	NA	NA	NA	NA	1483	1	56.4	0.33	1484	1	56.4	0.26
IPI:IPI00787089.1	|SWISS-PROT:Q8IZL8-2	Tax_Id=9606 Gene_Symbol=PELP1 Isoform 2 of Proline-, glutamic acid- and leucine-rich protein 1	NA	NA	NA	NA	1483	0.9902	2	0.09	NA	NA	NA	NA
IPI:IPI00788942.1	|SWISS-PROT:Q9Y265-2|TREMBL:B3KRS7|ENSEMBL:ENSP00000393755	Tax_Id=9606 Gene_Symbol=RUVBL1 Isoform 2 of RuvB-like 1	NA	NA	NA	NA	1483	1	6.2	0.17	NA	NA	NA	NA
IPI:IPI00789155.1	|TREMBL:B3KPG9;B3KQF5;D6QS49;D6QS56;D6QS57;D6QS58;F5H3F1|ENSEMBL:ENSP00000420381;ENSP00000439139|REFSEQ:NP_001186600|H-INV:HIT000012952|VEGA:OTTHUMP00000212714	Tax_Id=9606 Gene_Symbol=CALU calumenin isoform c precurosr	NA	NA	NA	NA	1483	1	21.4	0.19	1484	1	15.6	0.21
IPI:IPI00789184.1	|SWISS-PROT:Q9BZF3-5|ENSEMBL:ENSP00000376293|REFSEQ:NP_001188409|VEGA:OTTHUMP00000205304	Tax_Id=9606 Gene_Symbol=OSBPL6 Isoform 5 of Oxysterol-binding protein-related protein 6	NA	NA	NA	NA	1483	1	5.2	0.25	1484	1	13.7	0.33
IPI:IPI00789224.1	|TREMBL:E5RH59|ENSEMBL:ENSP00000429884|VEGA:OTTHUMP00000227896	Tax_Id=9606 Gene_Symbol=EIF3H Uncharacterized protein	NA	NA	NA	NA	1483	1	43.5	0.13	1484	0.9865	41.3	0.05
IPI:IPI00789582.2	|TREMBL:B0QYA3;B4DVY1|ENSEMBL:ENSP00000414326;ENSP00000438705|VEGA:OTTHUMP00000197906	Tax_Id=9606 Gene_Symbol=EIF3D cDNA FLJ51552, highly similar to Eukaryotic translation initiation factor 3 subunit 7	NA	NA	NA	NA	1483	1	9.7	0.17	NA	NA	NA	NA
IPI:IPI00789605.1	|SWISS-PROT:P60660-2|TREMBL:Q6IBG5|ENSEMBL:ENSP00000446714|REFSEQ:NP_524147	Tax_Id=9606 Gene_Symbol=MYL6 Isoform Smooth muscle of Myosin light polypeptide 6	NA	NA	NA	NA	1483	1	13.9	0.13	NA	NA	NA	NA
IPI:IPI00789674.2	|TREMBL:B4DZI8|ENSEMBL:ENSP00000422295|VEGA:OTTHUMP00000217145	Tax_Id=9606 Gene_Symbol=COPB2 cDNA FLJ56271, highly similar to Coatomer subunit beta	NA	NA	NA	NA	1483	1	17.4	1.07	1484	1	34.1	0.97
IPI:IPI00789801.2	|SWISS-PROT:Q8TCG1-2|ENSEMBL:ENSP00000419487|VEGA:OTTHUMP00000214435	Tax_Id=9606 Gene_Symbol=KIAA1524 Isoform 2 of Protein CIP2A	NA	NA	NA	NA	NA	NA	NA	NA	1484	0.9504	1.5	0.05
IPI:IPI00790214.1	|TREMBL:F8WCY5|ENSEMBL:ENSP00000319739|VEGA:OTTHUMP00000184902	Tax_Id=9606 Gene_Symbol=RCN2 Uncharacterized protein	NA	NA	NA	NA	1483	1	8.8	0.25	1484	1	23	0.29
IPI:IPI00790342.2	|SWISS-PROT:Q02878|TREMBL:B2R4K7;B4DRX3;Q8N5Z7;Q9HBB3|ENSEMBL:ENSP00000202773;ENSP00000403172|REFSEQ:NP_000961;NP_001019833|H-INV:HIT000031725	Tax_Id=9606 Gene_Symbol=RPL6 60S ribosomal protein L6	NA	NA	NA	NA	1483	1	26.1	0.5	NA	NA	NA	NA
IPI:IPI00790454.1	|TREMBL:F2Z3G4|ENSEMBL:ENSP00000418394;ENSP00000420013|VEGA:OTTHUMP00000215562;OTTHUMP00000215563	Tax_Id=9606 Gene_Symbol=KPNA1 Uncharacterized protein	NA	NA	NA	NA	1483	0.9873	6.3	0.09	NA	NA	NA	NA
IPI:IPI00790571.2	|SWISS-PROT:P09496-3|ENSEMBL:ENSP00000379848|REFSEQ:NP_001070145|VEGA:OTTHUMP00000215627	Tax_Id=9606 Gene_Symbol=CLTA Isoform 3 of Clathrin light chain A	NA	NA	NA	NA	1483	1	7.8	0.17	NA	NA	NA	NA
IPI:IPI00790689.1	|TREMBL:E9PD24;Q6LD62|ENSEMBL:ENSP00000394880|VEGA:OTTHUMP00000165855	Tax_Id=9606 Gene_Symbol=YWHAZ Uncharacterized protein	NA	NA	NA	NA	NA	NA	NA	NA	1484	0.9997	42.3	0.05
IPI:IPI00790702.1	|TREMBL:Q7Z451|ENSEMBL:ENSP00000440563	Tax_Id=9606 Gene_Symbol=AP2B1 Uncharacterized protein	NA	NA	NA	NA	NA	NA	NA	NA	1484	0.9758	3.5	0.02
IPI:IPI00791086.3	|TREMBL:A8MWD3;B0QYA8|ENSEMBL:ENSP00000380362;ENSP00000385212|VEGA:OTTHUMP00000197905	Tax_Id=9606 Gene_Symbol=EIF3D cDNA FLJ53917, highly similar to Eukaryotic translation initiation factor 3 subunit 7	NA	NA	NA	NA	1483	1	9.7	0.17	NA	NA	NA	NA
IPI:IPI00791185.1	|TREMBL:E5RGD9|ENSEMBL:ENSP00000430224|REFSEQ:NP_001191792;NP_001191793|VEGA:OTTHUMP00000226847	Tax_Id=9606 Gene_Symbol=TCEB1 transcription elongation factor B polypeptide 1 isoform b	NA	NA	NA	NA	NA	NA	NA	NA	1484	0.9687	13.5	0.05
IPI:IPI00791237.1	|TREMBL:A8MXA4;B3KVT4;Q59EN9|ENSEMBL:ENSP00000377794|REFSEQ:NP_001159410|VEGA:OTTHUMP00000164281	Tax_Id=9606 Gene_Symbol=STARD3 stAR-related lipid transfer protein 3 isoform 3	NA	NA	NA	NA	NA	NA	NA	NA	1484	0.9392	4.2	0.02
IPI:IPI00791265.1	|TREMBL:E5RJX2|ENSEMBL:ENSP00000428104;ENSP00000428146|VEGA:OTTHUMP00000226401;OTTHUMP00000226403	Tax_Id=9606 Gene_Symbol=SNORD54;RPS20 Uncharacterized protein	NA	NA	NA	NA	1483	0.9758	23.9	0.09	NA	NA	NA	NA
IPI:IPI00791426.2	|TREMBL:C9JXB8|ENSEMBL:ENSP00000419179|VEGA:OTTHUMP00000214162	Tax_Id=9606 Gene_Symbol=RPL24 Uncharacterized protein	NA	NA	NA	NA	1483	1	13.2	0.17	1484	0.9102	6.6	0.05
IPI:IPI00791634.5	|TREMBL:C9JZ20|ENSEMBL:ENSP00000407828|VEGA:OTTHUMP00000165766	Tax_Id=9606 Gene_Symbol=PHB Uncharacterized protein	NA	NA	NA	NA	1483	1	9.5	0.13	1484	0.9853	6.4	0.02
IPI:IPI00791675.1	|SWISS-PROT:O00562-2|TREMBL:B3KX94|ENSEMBL:ENSP00000398787|REFSEQ:NP_001124320|H-INV:HIT000039416|VEGA:OTTHUMP00000236415	Tax_Id=9606 Gene_Symbol=PITPNM1 Isoform 2 of Membrane-associated phosphatidylinositol transfer protein 1	NA	NA	NA	NA	NA	NA	NA	NA	1484	1	3.5	0.14
IPI:IPI00791882.3	|TREMBL:B4DPX1;F8VUH2|ENSEMBL:ENSP00000447866	Tax_Id=9606 Gene_Symbol=OS9 cDNA FLJ54114, highly similar to Homo sapiens amplified in osteosarcoma (OS9), transcript variant 2, mRNA	NA	NA	NA	NA	1483	0.9805	2.7	0.09	NA	NA	NA	NA
IPI:IPI00792050.1	|TREMBL:E9PP36|ENSEMBL:ENSP00000436460|VEGA:OTTHUMP00000229066	Tax_Id=9606 Gene_Symbol=RPL8 Uncharacterized protein	NA	NA	NA	NA	NA	NA	NA	NA	1484	0.9877	7.4	0.05
IPI:IPI00792344.1	|SWISS-PROT:Q969W3-2|ENSEMBL:ENSP00000384832|REFSEQ:NP_001092302|VEGA:OTTHUMP00000197844	Tax_Id=9606 Gene_Symbol=FAM104A Isoform 2 of Protein FAM104A	NA	NA	NA	NA	NA	NA	NA	NA	1484	0.9629	5.4	0.05
IPI:IPI00793102.1	|TREMBL:C9K025|ENSEMBL:ENSP00000387688|VEGA:OTTHUMP00000207886	Tax_Id=9606 Gene_Symbol=RPL35A Uncharacterized protein	NA	NA	NA	NA	1483	1	29.8	0.13	NA	NA	NA	NA
IPI:IPI00793137.2	|TREMBL:A6NE09|ENSEMBL:ENSP00000346598;ENSP00000417240|VEGA:OTTHUMP00000212632	Tax_Id=9606 Gene_Symbol=- Uncharacterized protein	NA	NA	NA	NA	1483	0.9777	4.4	0.04	NA	NA	NA	NA
IPI:IPI00793201.1	|ENSEMBL:ENSP00000378191|REFSEQ:NP_001135888|VEGA:OTTHUMP00000161877	Tax_Id=9606 Gene_Symbol=AIMP1 aminoacyl tRNA synthase complex-interacting multifunctional protein 1 isoform b precursor	NA	NA	NA	NA	NA	NA	NA	NA	1484	0.9853	8	0.05
IPI:IPI00793206.2	|TREMBL:B4DH11;B4E1I6;E7ENT8|ENSEMBL:ENSP00000389632	Tax_Id=9606 Gene_Symbol=OS9 cDNA FLJ53693, highly similar to Homo sapiens amplified in osteosarcoma (OS9), transcript variant 2, mRNA	NA	NA	NA	NA	1483	0.9805	2.7	0.09	NA	NA	NA	NA
IPI:IPI00793381.2	|TREMBL:C9IZE4|ENSEMBL:ENSP00000418695|VEGA:OTTHUMP00000213407	Tax_Id=9606 Gene_Symbol=PSMD6 Uncharacterized protein	NA	NA	NA	NA	1483	0.9269	7.6	0.04	1484	1	8.5	0.12
IPI:IPI00793388.3	|TREMBL:E7EVZ2|ENSEMBL:ENSP00000416551|VEGA:OTTHUMP00000165856	Tax_Id=9606 Gene_Symbol=YWHAZ Uncharacterized protein	NA	NA	NA	NA	NA	NA	NA	NA	1484	0.9997	42.3	0.05
IPI:IPI00793589.2	|TREMBL:B4DL99;F5H6I5|ENSEMBL:ENSP00000437599	Tax_Id=9606 Gene_Symbol=RPN1 cDNA FLJ51740, highly similar to Dolichyl-diphosphooligosaccharide--proteinglycosyltransferase 67 kDa subunit	NA	NA	NA	NA	NA	NA	NA	NA	1484	0.9261	3.2	0.02
IPI:IPI00793687.1	|TREMBL:A8MUA9|ENSEMBL:ENSP00000380995|VEGA:OTTHUMP00000115276	Tax_Id=9606 Gene_Symbol=SUMO3 Uncharacterized protein	NA	NA	NA	NA	1483	0.9873	16.9	0.09	1484	0.9629	16.9	0.02
IPI:IPI00793729.1	|TREMBL:Q5PY61;Q96C32;Q96MH4;Q9UFQ0|ENSEMBL:ENSP00000443053|H-INV:HIT000013553|VEGA:OTTHUMP00000239009	Tax_Id=9606 Gene_Symbol=UBC cDNA FLJ32377 fis, clone SKMUS1000014, highly similar to Polyubiquitin 9	NA	NA	NA	NA	1483	1	56.4	0.33	1484	1	56.4	0.26
IPI:IPI00794383.1	|TREMBL:B3KT66;E9PHI9;Q6UV22|ENSEMBL:ENSP00000377952;ENSP00000419227|VEGA:OTTHUMP00000213408	Tax_Id=9606 Gene_Symbol=PSMD6 Uncharacterized protein	NA	NA	NA	NA	1483	0.9269	7.6	0.04	NA	NA	NA	NA
IPI:IPI00794610.2	|TREMBL:B4DKK3;Q7Z784|ENSEMBL:ENSP00000313311;ENSP00000394327|REFSEQ:NP_001138238	Tax_Id=9606 Gene_Symbol=DNAJC7 dnaJ homolog subfamily C member 7 isoform 2	NA	NA	NA	NA	NA	NA	NA	NA	1484	1	8.7	0.11
IPI:IPI00794659.1	|TREMBL:B4DW28|ENSEMBL:ENSP00000429374|REFSEQ:NP_001139699|VEGA:OTTHUMP00000226396	Tax_Id=9606 Gene_Symbol=SNORD54;RPS20 40S ribosomal protein S20 isoform 1	NA	NA	NA	NA	1483	0.9758	23.9	0.09	NA	NA	NA	NA
IPI:IPI00794663.1	|TREMBL:A8MUB1|ENSEMBL:ENSP00000375938|VEGA:OTTHUMP00000165869	Tax_Id=9606 Gene_Symbol=TUBA4A cDNA FLJ58687, highly similar to Tubulin alpha-4 chain	NA	NA	NA	NA	1483	1	14.5	0.64	NA	NA	NA	NA
IPI:IPI00794673.2	|TREMBL:B4DQH4|ENSEMBL:ENSP00000407748;ENSP00000442730|VEGA:OTTHUMP00000042105	Tax_Id=9606 Gene_Symbol=CCT8 cDNA FLJ59382, highly similar to T-complex protein 1 subunit theta	NA	NA	NA	NA	1483	1	5.1	0.13	1484	1	4.2	0.05
IPI:IPI00794746.1	|TREMBL:A8MUD9|ENSEMBL:ENSP00000379729;ENSP00000379730;ENSP00000379731|VEGA:OTTHUMP00000166003;OTTHUMP00000166004;OTTHUMP00000166005	Tax_Id=9606 Gene_Symbol=RPL7P32;RPL7 Uncharacterized protein	NA	NA	NA	NA	1483	1	19.7	0.16	NA	NA	NA	NA
IPI:IPI00794866.2	|TREMBL:B4E212|ENSEMBL:ENSP00000406124|REFSEQ:NP_001167531|VEGA:OTTHUMP00000208755	Tax_Id=9606 Gene_Symbol=OSBPL10 oxysterol-binding protein-related protein 10 isoform 2	NA	NA	NA	NA	1483	1	7.1	0.3	NA	NA	NA	NA
IPI:IPI00794900.3	|TREMBL:B7Z809;F5H2F4|ENSEMBL:ENSP00000438588	Tax_Id=9606 Gene_Symbol=MTHFD1 cDNA FLJ56016, highly similar to C-1-tetrahydrofolate synthase, cytoplasmic	NA	NA	NA	NA	1483	1	15.4	1.22	1484	1	15.3	0.59
IPI:IPI00795303.2	|TREMBL:B4DMJ6;E7EWF1|ENSEMBL:ENSP00000412939	Tax_Id=9606 Gene_Symbol=RPL4 cDNA FLJ50996, highly similar to 60S ribosomal protein L4	NA	NA	NA	NA	1483	1	9.6	0.13	1484	0.9758	2.7	0.05
IPI:IPI00796366.2	|TREMBL:B7Z6Z4|ENSEMBL:ENSP00000441750	Tax_Id=9606 Gene_Symbol=MYL6 cDNA FLJ56329, highly similar to Myosin light polypeptide 6	NA	NA	NA	NA	1483	1	13.9	0.13	NA	NA	NA	NA
IPI:IPI00796373.1	|TREMBL:E5RIP1|ENSEMBL:ENSP00000429333|VEGA:OTTHUMP00000226402	Tax_Id=9606 Gene_Symbol=SNORD54;RPS20 Uncharacterized protein	NA	NA	NA	NA	1483	0.9758	23.9	0.09	NA	NA	NA	NA
IPI:IPI00796516.1	|TREMBL:C9J4U1|ENSEMBL:ENSP00000417166|VEGA:OTTHUMP00000215567	Tax_Id=9606 Gene_Symbol=KPNA1 Uncharacterized protein	NA	NA	NA	NA	1483	0.9873	6.3	0.09	NA	NA	NA	NA
IPI:IPI00796517.2	|TREMBL:B4DLW3	Tax_Id=9606 Gene_Symbol=- cDNA FLJ60680, moderately similar to Tryptophan-rich protein	NA	NA	NA	NA	NA	NA	NA	NA	1484	0.9817	8.7	0.02
IPI:IPI00796727.1	|TREMBL:E9PG15;Q53RR5|ENSEMBL:ENSP00000398990|VEGA:OTTHUMP00000165886	Tax_Id=9606 Gene_Symbol=YWHAQ Uncharacterized protein	NA	NA	NA	NA	1483	0.9999	19.5	0.11	1484	1	22.1	0.07
IPI:IPI00796945.2	|TREMBL:B3KT93|ENSEMBL:ENSP00000427914|VEGA:OTTHUMP00000227471	Tax_Id=9606 Gene_Symbol=PABPC1 cDNA FLJ37875 fis, clone BRSSN2018771, highly similar to Poly(A)-binding protein 1	NA	NA	NA	NA	1483	0.9873	2.7	0.08	NA	NA	NA	NA
IPI:IPI00797126.4	|TREMBL:E9PAV3|ENSEMBL:ENSP00000403817	Tax_Id=9606 Gene_Symbol=NACA Uncharacterized protein	NA	NA	NA	NA	1483	1	19.6	0.17	1484	1	28.4	0.12
IPI:IPI00797148.1	|SWISS-PROT:P09651-3|ENSEMBL:ENSP00000447260	Tax_Id=9606 Gene_Symbol=HNRNPA1 Isoform 2 of Heterogeneous nuclear ribonucleoprotein A1	NA	NA	NA	NA	NA	NA	NA	NA	1484	0.9071	4	0.02
IPI:IPI00797338.3	|TREMBL:B4DUY1;F5H0G2|ENSEMBL:ENSP00000439869|REFSEQ:NP_001159409	Tax_Id=9606 Gene_Symbol=STARD3 stAR-related lipid transfer protein 3 isoform 2	NA	NA	NA	NA	NA	NA	NA	NA	1484	0.9392	4.2	0.02
IPI:IPI00797545.2	|TREMBL:B7Z2V4;F8W0J6|ENSEMBL:ENSP00000447196	Tax_Id=9606 Gene_Symbol=NAP1L1 cDNA FLJ60539, highly similar to Nucleosome assembly protein 1-like 1	NA	NA	NA	NA	1483	1	14.3	0.21	1484	1	25.3	0.19
IPI:IPI00797747.2	|ENSEMBL:ENSP00000417316|VEGA:OTTHUMP00000216379	Tax_Id=9606 Gene_Symbol=SRPRB Protein	NA	NA	NA	NA	NA	NA	NA	NA	1484	0.9877	11.9	0.02
IPI:IPI00798011.1	|TREMBL:A8MU27|ENSEMBL:ENSP00000380990|VEGA:OTTHUMP00000115277	Tax_Id=9606 Gene_Symbol=SUMO3 Uncharacterized protein	NA	NA	NA	NA	1483	0.9873	16.9	0.09	1484	0.9629	16.9	0.02
IPI:IPI00798155.4	|TREMBL:F5GYX6|ENSEMBL:ENSP00000408482|H-INV:HIT000264322|VEGA:OTTHUMP00000201692	Tax_Id=9606 Gene_Symbol=RPS27A Pseudogene candidate	NA	NA	NA	NA	1483	1	56.4	0.33	1484	1	56.4	0.26
IPI:IPI00798302.2	|TREMBL:B4DS13;Q7Z5Y0|ENSEMBL:ENSP00000412530	Tax_Id=9606 Gene_Symbol=EIF4B cDNA FLJ59405, highly similar to Eukaryotic translation initiation factor 4B	NA	NA	NA	NA	1483	1	12.6	0.34	1484	0.9999	8.2	0.05
IPI:IPI00798375.2	|TREMBL:B4DLW8;B4DNG2;E7ETL9|ENSEMBL:ENSP00000403085	Tax_Id=9606 Gene_Symbol=DDX5 cDNA FLJ59357, highly similar to Probable ATP-dependent RNA helicase DDX5	NA	NA	NA	NA	1483	0.9902	2.9	0.09	NA	NA	NA	NA
IPI:IPI00798384.4	|SWISS-PROT:Q6ZNA4-1	Tax_Id=9606 Gene_Symbol=RNF111 Isoform 1 of E3 ubiquitin-protein ligase Arkadia	NA	NA	NA	NA	NA	NA	NA	NA	1484	0.9144	0.9	0.02
IPI:IPI00798416.3	|SWISS-PROT:Q9UMZ2-4|ENSEMBL:ENSP00000424893|REFSEQ:NP_542117|H-INV:HIT000334292|VEGA:OTTHUMP00000217674	Tax_Id=9606 Gene_Symbol=SYNRG Isoform 3 of Synergin gamma	NA	NA	NA	NA	1483	1	6.1	0.54	1484	1	16.7	0.6
IPI:IPI00807545.1	|SWISS-PROT:P61978-3	Tax_Id=9606 Gene_Symbol=HNRNPK Isoform 3 of Heterogeneous nuclear ribonucleoprotein K	NA	NA	NA	NA	1483	0.9636	2.6	0.08	1484	0.9092	5	0.05
IPI:IPI00807557.1	|TREMBL:Q05D08|ENSEMBL:ENSP00000387569	Tax_Id=9606 Gene_Symbol=PA2G4 PA2G4 protein (Fragment)	NA	NA	NA	NA	NA	NA	NA	NA	1484	1	6.7	0.07
IPI:IPI00815784.1	|TREMBL:Q6I9T8	Tax_Id=9606 Gene_Symbol=PPP2CA Serine/threonine-protein phosphatase	NA	NA	NA	NA	NA	NA	NA	NA	1484	0.9877	21.2	0.05
IPI:IPI00815843.1	|TREMBL:A0PJ62	Tax_Id=9606 Gene_Symbol=RPL14 RPL14 protein (Fragment)	NA	NA	NA	NA	1483	0.9902	8.9	0.09	NA	NA	NA	NA
IPI:IPI00816687.1	|TREMBL:A0JLR9	Tax_Id=9606 Gene_Symbol=FGB FGB protein (Fragment)	1482	0.9955	8.1	2.45	NA	NA	NA	NA	NA	NA	NA	NA
IPI:IPI00827535.1	|SWISS-PROT:P06454-1|ENSEMBL:ENSP00000344547|REFSEQ:NP_001092755|VEGA:OTTHUMP00000204424	Tax_Id=9606 Gene_Symbol=PTMA Isoform 1 of Prothymosin alpha	NA	NA	NA	NA	1483	1	22.4	0.21	1484	0.9781	11.8	0.05
IPI:IPI00827622.2	|SWISS-PROT:Q9UMZ2-3|REFSEQ:NP_001157016	Tax_Id=9606 Gene_Symbol=SYNRG Isoform 2 of Synergin gamma	NA	NA	NA	NA	1483	1	6.1	0.54	1484	1	16.7	0.6
IPI:IPI00827761.2	|SWISS-PROT:O43164-2	Tax_Id=9606 Gene_Symbol=PJA2 Isoform 2 of E3 ubiquitin-protein ligase Praja-2	NA	NA	NA	NA	1483	1	7	0.16	1484	1	6	0.14
IPI:IPI00827773.1	|TREMBL:A2NB45	Tax_Id=9606 Gene_Symbol=- Cold agglutinin FS-1 L-chain (Fragment)	1482	0.9965	11.5	2.45	NA	NA	NA	NA	NA	NA	NA	NA
IPI:IPI00827829.1	|TREMBL:A2IPI1	Tax_Id=9606 Gene_Symbol=- HRV Fab N8-VL (Fragment)	1482	0.9965	11.5	2.45	NA	NA	NA	NA	NA	NA	NA	NA
IPI:IPI00829600.2	|ENSEMBL:ENSP00000374803|VEGA:OTTHUMP00000200646	Tax_Id=9606 Gene_Symbol=- 13 kDa protein	1482	0.9965	11.5	2.45	1483	1	16.7	0.42	1484	1	16.7	0.89
IPI:IPI00829658.2	|SWISS-PROT:Q6ZNA4-3|ENSEMBL:ENSP00000393641	Tax_Id=9606 Gene_Symbol=RNF111 Isoform 3 of E3 ubiquitin-protein ligase Arkadia	NA	NA	NA	NA	NA	NA	NA	NA	1484	0.9144	0.9	0.02
IPI:IPI00829663.4	|ENSEMBL:ENSP00000418948|VEGA:OTTHUMP00000200282	Tax_Id=9606 Gene_Symbol=- 13 kDa protein	1482	0.9965	11.5	2.45	NA	NA	NA	NA	NA	NA	NA	NA
IPI:IPI00829827.1	|ENSEMBL:ENSP00000417136|VEGA:OTTHUMP00000200285	Tax_Id=9606 Gene_Symbol=- 13 kDa protein	NA	NA	NA	NA	1483	0.9971	14.2	0.13	1484	0.9991	14.2	0.05
IPI:IPI00829947.3	|SWISS-PROT:P06309|ENSEMBL:ENSP00000393492;ENSP00000419353|H-INV:HIT000323309|VEGA:OTTHUMP00000200284;OTTHUMP00000200333	Tax_Id=9606 Gene_Symbol=IGKV1-5 Similar to Ig kappa chain V-II region GM607 precursor	1482	0.9965	11.5	2.45	NA	NA	NA	NA	NA	NA	NA	NA
IPI:IPI00843996.1	|TREMBL:B4E241|ENSEMBL:ENSP00000344762;ENSP00000436036|VEGA:OTTHUMP00000016295	Tax_Id=9606 Gene_Symbol=SRSF3 cDNA FLJ52832, highly similar to Splicing factor, arginine/serine-rich 3	NA	NA	NA	NA	NA	NA	NA	NA	1484	0.9877	11.3	0.05
IPI:IPI00844040.2	|TREMBL:A6NGV1;B2REB8|ENSEMBL:ENSP00000361771;ENSP00000361773|VEGA:OTTHUMP00000202056	Tax_Id=9606 Gene_Symbol=SET cDNA FLJ59759, highly similar to Protein SET	NA	NA	NA	NA	1483	1	10.9	0.19	1484	1	8.6	0.1
IPI:IPI00844090.1	|SWISS-PROT:P20908|TREMBL:B2ZZ86;Q59EE7;Q96HC0;Q9UML4|ENSEMBL:ENSP00000360882|REFSEQ:NP_000084|H-INV:HIT000102078|VEGA:OTTHUMP00000022513	Tax_Id=9606 Gene_Symbol=COL5A1 Collagen alpha-1(V) chain	NA	NA	NA	NA	NA	NA	NA	NA	1484	1	3	0.14
IPI:IPI00844264.8	|TREMBL:Q68DF1|ENSEMBL:ENSP00000407724|VEGA:OTTHUMP00000234861	Tax_Id=9606 Gene_Symbol=CSDE1 Putative uncharacterized protein DKFZp779B0247	NA	NA	NA	NA	NA	NA	NA	NA	1484	1	7	0.08
IPI:IPI00845282.1	|SWISS-PROT:O14979-2	Tax_Id=9606 Gene_Symbol=HNRPDL Isoform 2 of Heterogeneous nuclear ribonucleoprotein D-like	NA	NA	NA	NA	1483	0.995	7.4	0.11	NA	NA	NA	NA
IPI:IPI00845339.1	|TREMBL:B4DNT8;Q59EJ3|ENSEMBL:ENSP00000382915;ENSP00000441608|H-INV:HIT000305153|VEGA:OTTHUMP00000014653	Tax_Id=9606 Gene_Symbol=HSPA1B;HSPA1A cDNA FLJ54370, highly similar to Heat shock 70 kDa protein 1	NA	NA	NA	NA	1483	1	13.7	0.33	NA	NA	NA	NA
IPI:IPI00845507.2	|TREMBL:Q59GK9|H-INV:HIT000329035	Tax_Id=9606 Gene_Symbol=RPL21;SNORD102;SNORA27;RPL21P19 Similar to 60S ribosomal protein L21	NA	NA	NA	NA	1483	1	17.2	0.12	NA	NA	NA	NA
IPI:IPI00847728.1	|SWISS-PROT:Q9Y6B2-2|H-INV:HIT000023213	Tax_Id=9606 Gene_Symbol=EID1 Isoform 2 of EP300-interacting inhibitor of differentiation 1	NA	NA	NA	NA	1483	0.9499	8.1	0.08	1484	1	24.4	0.14
IPI:IPI00847766.1	|H-INV:HIT000264777	Tax_Id=9606 Gene_Symbol=RPSAP58 Similar to Potential laminin-binding protein	NA	NA	NA	NA	1483	0.9777	4.4	0.04	NA	NA	NA	NA
IPI:IPI00847774.2	|TREMBL:B4DM74|ENSEMBL:ENSP00000403914	Tax_Id=9606 Gene_Symbol=RPL18A cDNA FLJ51501, highly similar to 60S ribosomal protein L18a	NA	NA	NA	NA	1483	1	22.7	0.13	1484	0.9877	9.6	0.05
IPI:IPI00848331.1	|TREMBL:B7Z4K2|ENSEMBL:ENSP00000386717|REFSEQ:NP_001092047|VEGA:OTTHUMP00000202939	Tax_Id=9606 Gene_Symbol=RPL31 60S ribosomal protein L31 isoform 2	NA	NA	NA	NA	1483	1	20.9	0.17	1484	0.9853	12.2	0.05
IPI:IPI00853161.5	|ENSEMBL:ENSP00000388600|H-INV:HIT000040175|VEGA:OTTHUMP00000183506	Tax_Id=9606 Gene_Symbol=SNORA70;RPL10 60S ribosomal protein L10	NA	NA	NA	NA	1483	0.9261	6.1	0.08	NA	NA	NA	NA
IPI:IPI00853278.1	|SWISS-PROT:Q9P270|ENSEMBL:ENSP00000264313|REFSEQ:NP_065897|H-INV:HIT000001173|VEGA:OTTHUMP00000220622	Tax_Id=9606 Gene_Symbol=SLAIN2 SLAIN motif-containing protein 2	1482	1	5.3	2.44	1483	1	11.4	0.26	1484	1	7.4	0.12
IPI:IPI00853509.2	|TREMBL:A6PVX3|ENSEMBL:ENSP00000414499|VEGA:OTTHUMP00000196323	Tax_Id=9606 Gene_Symbol=PSMD4 Uncharacterized protein	NA	NA	NA	NA	1483	1	14.3	0.09	NA	NA	NA	NA
IPI:IPI00856016.1	|SWISS-PROT:Q9NY27-3|ENSEMBL:ENSP00000295862	Tax_Id=9606 Gene_Symbol=PPP4R2 Isoform 3 of Serine/threonine-protein phosphatase 4 regulatory subunit 2	NA	NA	NA	NA	1483	1	13.1	0.21	NA	NA	NA	NA
IPI:IPI00856045.1	|SWISS-PROT:Q8IVF2-1|ENSEMBL:ENSP00000353114|REFSEQ:NP_612429	Tax_Id=9606 Gene_Symbol=AHNAK2 Isoform 1 of Protein AHNAK2	NA	NA	NA	NA	1483	1	8.6	1.45	1484	1	21.4	1.87
IPI:IPI00856058.1	|TREMBL:Q6IRZ0|ENSEMBL:ENSP00000387163|REFSEQ:NP_001093163|VEGA:OTTHUMP00000202930	Tax_Id=9606 Gene_Symbol=RPL31 60S ribosomal protein L31 isoform 3	NA	NA	NA	NA	1483	1	20.9	0.17	1484	0.9853	12.2	0.05
IPI:IPI00856075.1	|SWISS-PROT:Q9BRL6-2|H-INV:HIT000259721	Tax_Id=9606 Gene_Symbol=SRSF8 Isoform 2 of Serine/arginine-rich splicing factor 8	NA	NA	NA	NA	NA	NA	NA	NA	1484	0.924	4	0.05
IPI:IPI00867533.1	|TREMBL:Q8TBK5|H-INV:HIT000305529	Tax_Id=9606 Gene_Symbol=RPL6 60S ribosomal protein L6	NA	NA	NA	NA	1483	1	26.1	0.5	NA	NA	NA	NA
IPI:IPI00868999.1	|H-INV:HIT000290201	Tax_Id=9606 Gene_Symbol=RPLP0P6 Similar to Acidic ribosomal phosphoprotein P0	NA	NA	NA	NA	NA	NA	NA	NA	1484	1	34.3	0.19
IPI:IPI00869082.2	|SWISS-PROT:Q15772-3|TREMBL:B9ZVR7|ENSEMBL:ENSP00000379923;ENSP00000379926|H-INV:HIT000022176|VEGA:OTTHUMP00000196350	Tax_Id=9606 Gene_Symbol=SPEG Uncharacterized protein	NA	NA	NA	NA	1483	0.9692	9.7	0.04	NA	NA	NA	NA
IPI:IPI00869203.1	|SWISS-PROT:A6NHT5|ENSEMBL:ENSP00000350549|REFSEQ:NP_001099044|VEGA:OTTHUMP00000020684	Tax_Id=9606 Gene_Symbol=HMX3 Homeobox protein HMX3	NA	NA	NA	NA	1483	1	4.5	0.14	1484	0.9877	4.5	0.05
IPI:IPI00871418.1	|TREMBL:F8W6V8;Q8N120;Q8NFV1;Q9NSB5|ENSEMBL:ENSP00000374039	Tax_Id=9606 Gene_Symbol=KRT81 Uncharacterized protein	NA	NA	NA	NA	NA	NA	NA	NA	1484	0.9229	1.9	0.05
IPI:IPI00871646.1	|SWISS-PROT:Q8NHW5|H-INV:HIT000276041	Tax_Id=9606 Gene_Symbol=RPLP0P6 60S acidic ribosomal protein P0-like	NA	NA	NA	NA	NA	NA	NA	NA	1484	1	34.3	0.19
IPI:IPI00872386.2	|SWISS-PROT:P56945|TREMBL:B3KW85;B4DGB5|ENSEMBL:ENSP00000162330|REFSEQ:NP_055382|H-INV:HIT000059264|VEGA:OTTHUMP00000174942	Tax_Id=9606 Gene_Symbol=BCAR1 Breast cancer anti-estrogen resistance protein 1	NA	NA	NA	NA	NA	NA	NA	NA	1484	0.9817	2.2	0.05
IPI:IPI00872729.1	|SWISS-PROT:Q5JSH3-2|ENSEMBL:ENSP00000360890|REFSEQ:NP_001171894|VEGA:OTTHUMP00000023887	Tax_Id=9606 Gene_Symbol=WDR44 Isoform 2 of WD repeat-containing protein 44	NA	NA	NA	NA	1483	1	29.3	1.97	NA	NA	NA	NA
IPI:IPI00872855.1	|SWISS-PROT:Q01844-1|ENSEMBL:ENSP00000381031|REFSEQ:NP_005234|H-INV:HIT000322846|VEGA:OTTHUMP00000199146	Tax_Id=9606 Gene_Symbol=EWSR1 Isoform EWS of RNA-binding protein EWS	NA	NA	NA	NA	1483	0.9902	4.5	0.09	NA	NA	NA	NA
IPI:IPI00873244.1	|SWISS-PROT:O75534-2|TREMBL:Q96L66|ENSEMBL:ENSP00000261443;ENSP00000342408|REFSEQ:NP_009089|VEGA:OTTHUMP00000013880;OTTHUMP00000013882	Tax_Id=9606 Gene_Symbol=CSDE1 Isoform Short of Cold shock domain-containing protein E1	NA	NA	NA	NA	NA	NA	NA	NA	1484	1	7	0.08
IPI:IPI00873326.3	|TREMBL:C9JS35|ENSEMBL:ENSP00000382441	Tax_Id=9606 Gene_Symbol=UFD1L Uncharacterized protein	NA	NA	NA	NA	1483	1	9.1	0.17	1484	0.9877	4.1	0.05
IPI:IPI00873692.2	|TREMBL:F8WDU6|ENSEMBL:ENSP00000383722|VEGA:OTTHUMP00000239489	Tax_Id=9606 Gene_Symbol=XPOT Uncharacterized protein	NA	NA	NA	NA	NA	NA	NA	NA	1484	0.903	15	0.05
IPI:IPI00873926.1	|SWISS-PROT:Q14444-2|ENSEMBL:ENSP00000374296;ENSP00000434204|REFSEQ:NP_976240|VEGA:OTTHUMP00000232929;OTTHUMP00000232930	Tax_Id=9606 Gene_Symbol=CAPRIN1 Isoform 2 of Caprin-1	NA	NA	NA	NA	1483	1	7.6	0.4	NA	NA	NA	NA
IPI:IPI00873981.2	|SWISS-PROT:Q13438-2|TREMBL:A8K5Q9;Q6IBL2|ENSEMBL:ENSP00000257966	Tax_Id=9606 Gene_Symbol=OS9 Isoform 2 of Protein OS-9	NA	NA	NA	NA	1483	0.9805	2.7	0.09	NA	NA	NA	NA
IPI:IPI00874105.1	|SWISS-PROT:P25686-2|ENSEMBL:ENSP00000375936|REFSEQ:NP_001034639|H-INV:HIT000271347|VEGA:OTTHUMP00000205873	Tax_Id=9606 Gene_Symbol=DNAJB2 Isoform 2 of DnaJ homolog subfamily B member 2	NA	NA	NA	NA	1483	1	18.4	0.29	1484	1	13.5	0.14
IPI:IPI00876962.2	|SWISS-PROT:Q27J81-2|ENSEMBL:ENSP00000376406|REFSEQ:NP_001026884|VEGA:OTTHUMP00000183468	Tax_Id=9606 Gene_Symbol=INF2 Isoform 2 of Inverted formin-2	NA	NA	NA	NA	1483	1	4.8	0.3	NA	NA	NA	NA
IPI:IPI00877805.3	|TREMBL:B0QYV8;B7Z4Q0;C9JZR4|ENSEMBL:ENSP00000393959;ENSP00000403520|VEGA:OTTHUMP00000198436	Tax_Id=9606 Gene_Symbol=ARFGAP3 Uncharacterized protein	NA	NA	NA	NA	NA	NA	NA	NA	1484	1	10.6	0.16
IPI:IPI00877877.2	|TREMBL:B4DZP8	Tax_Id=9606 Gene_Symbol=FAM73B cDNA FLJ61502	NA	NA	NA	NA	NA	NA	NA	NA	1484	1	10.3	0.19
IPI:IPI00877910.2	|TREMBL:B0QYF9;B4DKE4|ENSEMBL:ENSP00000384213;ENSP00000411052|VEGA:OTTHUMP00000199274	Tax_Id=9606 Gene_Symbol=OSBP2 Oxysterol-binding protein	NA	NA	NA	NA	1483	1	5	0.23	1484	1	8	0.21
IPI:IPI00878043.1	|TREMBL:Q0VF99|ENSEMBL:ENSP00000392080|VEGA:OTTHUMP00000199265	Tax_Id=9606 Gene_Symbol=OSBP2 Oxysterol-binding protein	NA	NA	NA	NA	1483	1	5	0.23	1484	1	8	0.21
IPI:IPI00878075.1	|ENSEMBL:ENSP00000384925|VEGA:OTTHUMP00000197515	Tax_Id=9606 Gene_Symbol=RANBP1 23 kDa protein	NA	NA	NA	NA	NA	NA	NA	NA	1484	0.9877	6.7	0.05
IPI:IPI00878440.1	|TREMBL:C9JDM3|ENSEMBL:ENSP00000404724|VEGA:OTTHUMP00000197584	Tax_Id=9606 Gene_Symbol=RANBP1 Uncharacterized protein	NA	NA	NA	NA	NA	NA	NA	NA	1484	0.9877	6.7	0.05
IPI:IPI00878484.1	|ENSEMBL:ENSP00000353204|VEGA:OTTHUMP00000199157	Tax_Id=9606 Gene_Symbol=EWSR1 Protein	NA	NA	NA	NA	1483	0.9902	4.5	0.09	NA	NA	NA	NA
IPI:IPI00878551.2	|TREMBL:B3KTQ9;B4DLN6;B4DUA5;F5H8J2;Q96C96|ENSEMBL:ENSP00000388117;ENSP00000442012|VEGA:OTTHUMP00000196835	Tax_Id=9606 Gene_Symbol=P4HB cDNA FLJ59430, highly similar to Protein disulfide-isomerase	NA	NA	NA	NA	1483	1	19.9	0.54	NA	NA	NA	NA
IPI:IPI00878950.2	|TREMBL:B4DE76;B7Z6U1|ENSEMBL:ENSP00000390373	Tax_Id=9606 Gene_Symbol=RANBP1 cDNA FLJ57507, highly similar to Ran-specific GTPase-activating protein	NA	NA	NA	NA	NA	NA	NA	NA	1484	0.9877	6.7	0.05
IPI:IPI00878992.3	|TREMBL:C9JS84;F5H2A3|ENSEMBL:ENSP00000388575;ENSP00000389200|VEGA:OTTHUMP00000199276	Tax_Id=9606 Gene_Symbol=OSBP2 Oxysterol-binding protein	NA	NA	NA	NA	1483	1	5	0.23	1484	1	8	0.21
IPI:IPI00879242.1	|TREMBL:B0QYK0|ENSEMBL:ENSP00000330516|VEGA:OTTHUMP00000199149	Tax_Id=9606 Gene_Symbol=EWSR1 Uncharacterized protein	NA	NA	NA	NA	1483	0.9902	4.5	0.09	NA	NA	NA	NA
IPI:IPI00879259.1	|TREMBL:Q96FE8|ENSEMBL:ENSP00000385726|REFSEQ:NP_001156757|VEGA:OTTHUMP00000199147	Tax_Id=9606 Gene_Symbol=EWSR1 RNA-binding protein EWS isoform 3	NA	NA	NA	NA	1483	0.9902	4.5	0.09	NA	NA	NA	NA
IPI:IPI00879588.1	|SWISS-PROT:Q9HAW4-1|TREMBL:Q1RMC5|ENSEMBL:ENSP00000312995|REFSEQ:NP_071394|H-INV:HIT000340537|VEGA:OTTHUMP00000226220	Tax_Id=9606 Gene_Symbol=CLSPN Isoform 1 of Claspin	NA	NA	NA	NA	NA	NA	NA	NA	1484	1	1.7	0.1
IPI:IPI00879638.2	|TREMBL:B4DZQ7	Tax_Id=9606 Gene_Symbol=DDX17 cDNA FLJ58652, highly similar to Probable ATP-dependent RNA helicase DDX17	NA	NA	NA	NA	1483	0.9902	2.9	0.09	NA	NA	NA	NA
IPI:IPI00879757.1	|SWISS-PROT:Q969W3-1|ENSEMBL:ENSP00000384648|REFSEQ:NP_116226|H-INV:HIT000010953|VEGA:OTTHUMP00000197845	Tax_Id=9606 Gene_Symbol=FAM104A Isoform 1 of Protein FAM104A	NA	NA	NA	NA	NA	NA	NA	NA	1484	0.9629	5.4	0.05
IPI:IPI00880007.2	|SWISS-PROT:P27816-4|TREMBL:E7EVA0;E9PGM5;Q86Y04|ENSEMBL:ENSP00000264724;ENSP00000407602|VEGA:OTTHUMP00000210725	Tax_Id=9606 Gene_Symbol=MAP4 Microtubule-associated protein	NA	NA	NA	NA	1483	1	8.4	0.45	NA	NA	NA	NA
IPI:IPI00883857.2	|SWISS-PROT:Q00839-1|TREMBL:Q5RI17;Q96BA7|ENSEMBL:ENSP00000283179|REFSEQ:NP_114032|VEGA:OTTHUMP00000038193	Tax_Id=9606 Gene_Symbol=HNRNPU Isoform Long of Heterogeneous nuclear ribonucleoprotein U	NA	NA	NA	NA	1483	1	3.7	0.11	1484	0.9817	2.4	0.02
IPI:IPI00884904.1	|SWISS-PROT:Q8IVF2-3	Tax_Id=9606 Gene_Symbol=AHNAK2 Isoform 3 of Protein AHNAK2	NA	NA	NA	NA	1483	1	8.6	1.45	1484	1	21.4	1.87
IPI:IPI00884988.1	|SWISS-PROT:Q06481-4|TREMBL:B4DTV1;B4E3I5|ENSEMBL:ENSP00000435914|REFSEQ:NP_001135749|VEGA:OTTHUMP00000230926	Tax_Id=9606 Gene_Symbol=APLP2 Isoform 4 of Amyloid-like protein 2	NA	NA	NA	NA	1483	0.9863	2.3	0.09	1484	1	17.4	0.36
IPI:IPI00887765.1	|SWISS-PROT:P78559-1|TREMBL:A8K4T7|ENSEMBL:ENSP00000300231|REFSEQ:NP_002364|H-INV:HIT000073736|VEGA:OTTHUMP00000196074	Tax_Id=9606 Gene_Symbol=MAP1A Isoform 1 of Microtubule-associated protein 1A	NA	NA	NA	NA	1483	1	1.1	0.17	1484	0.9958	0.9	0.05
IPI:IPI00888475.2	|SWISS-PROT:P27816-6|TREMBL:B4DM10;C9JFC3;Q05D06;Q6NX68|ENSEMBL:ENSP00000379083|REFSEQ:NP_001127836|VEGA:OTTHUMP00000210726	Tax_Id=9606 Gene_Symbol=MAP4 Isoform 6 of Microtubule-associated protein 4	NA	NA	NA	NA	1483	1	8.4	0.45	NA	NA	NA	NA
IPI:IPI00889541.2	|SWISS-PROT:Q92841-4|TREMBL:B1AHM1|ENSEMBL:ENSP00000385536|REFSEQ:NP_006377|VEGA:OTTHUMP00000199224	Tax_Id=9606 Gene_Symbol=DDX17 Isoform 4 of Probable ATP-dependent RNA helicase DDX17	NA	NA	NA	NA	1483	0.9902	2.9	0.09	NA	NA	NA	NA
IPI:IPI00889791.1	|TREMBL:B1AHC8|ENSEMBL:ENSP00000384941|VEGA:OTTHUMP00000199332	Tax_Id=9606 Gene_Symbol=XRCC6 cDNA FLJ31224 fis, clone KIDNE2004305, highly similar to ATP-dependent DNA helicase 2 subunit 1	NA	NA	NA	NA	1483	1	7	0.25	NA	NA	NA	NA
IPI:IPI00890743.1	|SWISS-PROT:O00743-3|ENSEMBL:ENSP00000392147|REFSEQ:NP_001116827	Tax_Id=9606 Gene_Symbol=PPP6C Isoform 3 of Serine/threonine-protein phosphatase 6 catalytic subunit	NA	NA	NA	NA	NA	NA	NA	NA	1484	0.9549	12	0.02
IPI:IPI00890827.1	|SWISS-PROT:O00743-2|ENSEMBL:ENSP00000411744|REFSEQ:NP_001116841	Tax_Id=9606 Gene_Symbol=PPP6C Isoform 2 of Serine/threonine-protein phosphatase 6 catalytic subunit	NA	NA	NA	NA	NA	NA	NA	NA	1484	0.9549	12	0.02
IPI:IPI00892521.1	|ENSEMBL:ENSP00000412049|VEGA:OTTHUMP00000199379	Tax_Id=9606 Gene_Symbol=ST13 Protein	NA	NA	NA	NA	1483	0.9902	8.9	0.09	1484	1	15.8	0.1
IPI:IPI00892541.4	|TREMBL:B0UX85;B0UZ59;B0UZE0;B0UZM1;F6TH84|ENSEMBL:ENSP00000388770;ENSP00000402441;ENSP00000409057;ENSP00000449266;ENSP00000449634;ENSP00000449636|VEGA:OTTHUMP00000193585;OTTHUMP00000193997;OTTHUMP000	Tax_Id=9606 Gene_Symbol=BAG6 HLA-B associated transcript 3	NA	NA	NA	NA	1483	1	19	1.59	1484	1	38.2	1.97
IPI:IPI00892567.1	|TREMBL:B5MC98|ENSEMBL:ENSP00000384032|VEGA:OTTHUMP00000200948	Tax_Id=9606 Gene_Symbol=PREB Uncharacterized protein	NA	NA	NA	NA	NA	NA	NA	NA	1484	1	8.6	0.07
IPI:IPI00893062.1	|TREMBL:B1AHC9;B4DE32;B4E356;F5H1I8;Q6IC76|ENSEMBL:ENSP00000384082;ENSP00000403679|VEGA:OTTHUMP00000199335	Tax_Id=9606 Gene_Symbol=XRCC6 X-ray repair complementing defective repair in Chinese hamster cells 6	NA	NA	NA	NA	1483	1	7	0.25	1484	0.9877	2.5	0.05
IPI:IPI00893108.1	|TREMBL:B5MD38|ENSEMBL:ENSP00000385411|VEGA:OTTHUMP00000200808	Tax_Id=9606 Gene_Symbol=HADHB Uncharacterized protein	NA	NA	NA	NA	1483	0.9999	6.8	0.13	NA	NA	NA	NA
IPI:IPI00893120.1	|ENSEMBL:ENSP00000400540;ENSP00000415182|VEGA:OTTHUMP00000193324;OTTHUMP00000193325	Tax_Id=9606 Gene_Symbol=- 229 kDa protein	NA	NA	NA	NA	NA	NA	NA	NA	1484	1	3.8	0.09
IPI:IPI00893179.1	|TREMBL:B1AHC7|ENSEMBL:ENSP00000384104|VEGA:OTTHUMP00000199334	Tax_Id=9606 Gene_Symbol=XRCC6 X-ray repair complementing defective repair in Chinese hamster cells 6	NA	NA	NA	NA	NA	NA	NA	NA	1484	0.9877	2.5	0.05
IPI:IPI00893185.1	|TREMBL:B5MBZ5|ENSEMBL:ENSP00000384255|REFSEQ:NP_001138519|VEGA:OTTHUMP00000200840	Tax_Id=9606 Gene_Symbol=GPN1 GPN-loop GTPase 1 isoform b	NA	NA	NA	NA	1483	0.9902	3.9	0.09	1484	1	9.7	0.14
IPI:IPI00893431.2	|TREMBL:B4DV79;B4DXN6;C9JQN7;Q59FS8;Q96G38|ENSEMBL:ENSP00000408062;ENSP00000440882|VEGA:OTTHUMP00000200135	Tax_Id=9606 Gene_Symbol=EIF3B cDNA FLJ53410, highly similar to Eukaryotic translation initiation factor 3 subunit 9	NA	NA	NA	NA	1483	1	5.6	0.34	1484	1	4.9	0.1
IPI:IPI00893641.1	|ENSEMBL:ENSP00000396812;ENSP00000404619|VEGA:OTTHUMP00000193782;OTTHUMP00000193783	Tax_Id=9606 Gene_Symbol=- 229 kDa protein	NA	NA	NA	NA	NA	NA	NA	NA	1484	1	3.8	0.09
IPI:IPI00893703.1	|TREMBL:B5MCP9|ENSEMBL:ENSP00000385729|VEGA:OTTHUMP00000200056	Tax_Id=9606 Gene_Symbol=RPS7 Uncharacterized protein	NA	NA	NA	NA	1483	1	9.1	0.13	NA	NA	NA	NA
IPI:IPI00894143.1	|ENSEMBL:ENSP00000372947;ENSP00000372956;ENSP00000387910;ENSP00000409444;ENSP00000413977;ENSP00000415363|VEGA:OTTHUMP00000014571;OTTHUMP00000029646;OTTHUMP00000029647;OTTHUMP00000068361;OTTHUMP0000016	Tax_Id=9606 Gene_Symbol=- 229 kDa protein	NA	NA	NA	NA	NA	NA	NA	NA	1484	1	3.8	0.09
IPI:IPI00894269.1	|ENSEMBL:ENSP00000413327;ENSP00000413341;ENSP00000415427|VEGA:OTTHUMP00000193583;OTTHUMP00000193995;OTTHUMP00000194422	Tax_Id=9606 Gene_Symbol=BAG6 119 kDa protein	NA	NA	NA	NA	1483	1	19	1.59	1484	1	38.2	1.97
IPI:IPI00894467.1	|TREMBL:B0UX83;B4E3V4|ENSEMBL:ENSP00000394839;ENSP00000403652;ENSP00000407867;ENSP00000408554;ENSP00000415330;ENSP00000416540|VEGA:OTTHUMP00000193581;OTTHUMP00000193584;OTTHUMP00000193993;OTTHUMP00000	Tax_Id=9606 Gene_Symbol=BAG6 Uncharacterized protein	NA	NA	NA	NA	1483	1	19	1.59	1484	1	38.2	1.97
IPI:IPI00895800.3	|SWISS-PROT:Q27J81-1|ENSEMBL:ENSP00000376410|REFSEQ:NP_071934|VEGA:OTTHUMP00000028410	Tax_Id=9606 Gene_Symbol=INF2 Isoform 1 of Inverted formin-2	NA	NA	NA	NA	1483	1	4.8	0.3	1484	1	20.3	0.83
IPI:IPI00896523.3	|TREMBL:Q5VXV2|ENSEMBL:ENSP00000387321|VEGA:OTTHUMP00000022287	Tax_Id=9606 Gene_Symbol=SET Uncharacterized protein	NA	NA	NA	NA	1483	1	10.9	0.19	1484	1	8.6	0.1
IPI:IPI00902512.3	|TREMBL:B3KXM2;E9PDP1;F5H037|ENSEMBL:ENSP00000405603;ENSP00000438409|VEGA:OTTHUMP00000239126	Tax_Id=9606 Gene_Symbol=PPP1CA Serine/threonine-protein phosphatase	NA	NA	NA	NA	NA	NA	NA	NA	1484	0.9877	4.9	0.02
IPI:IPI00902898.3	|SWISS-PROT:Q9Y520-1|TREMBL:B4DM27|ENSEMBL:ENSP00000375930	Tax_Id=9606 Gene_Symbol=PRRC2C Isoform 1 of Protein PRRC2C	NA	NA	NA	NA	1483	1	0.8	0.17	1484	0.9805	0.4	0.05
IPI:IPI00902909.1	|TREMBL:B3KV44|ENSEMBL:ENSP00000409795	Tax_Id=9606 Gene_Symbol=NAP1L1 cDNA FLJ16112 fis, clone 3NB692001853, highly similar to NUCLEOSOME ASSEMBLY PROTEIN 1-LIKE 1	NA	NA	NA	NA	1483	1	14.3	0.21	1484	1	25.3	0.19
IPI:IPI00902967.1	|TREMBL:B3KX15	Tax_Id=9606 Gene_Symbol=SRSF2 cDNA FLJ44468 fis, clone UTERU2026025, moderately similar to SPLICING FACTOR, ARGININE/SERINE-RICH 2	NA	NA	NA	NA	NA	NA	NA	NA	1484	0.924	4	0.05
IPI:IPI00903191.1	|TREMBL:B0QYA5|ENSEMBL:ENSP00000390438|VEGA:OTTHUMP00000197903	Tax_Id=9606 Gene_Symbol=EIF3D Uncharacterized protein	NA	NA	NA	NA	1483	1	9.7	0.17	NA	NA	NA	NA
IPI:IPI00903278.1	|TREMBL:Q12771	Tax_Id=9606 Gene_Symbol=HNRNPD P37 AUF1	NA	NA	NA	NA	1483	0.99	4.9	0.12	NA	NA	NA	NA
IPI:IPI00908304.1	|TREMBL:B4E1S3;E7ETZ3|ENSEMBL:ENSP00000403489	Tax_Id=9606 Gene_Symbol=TMEM109 cDNA FLJ57860, highly similar to Transmembrane protein 109	NA	NA	NA	NA	1483	1	9.4	0.25	1484	1	9.4	0.12
IPI:IPI00908339.2	|SWISS-PROT:Q9BZF3-4|ENSEMBL:ENSP00000387248|REFSEQ:NP_001188410|VEGA:OTTHUMP00000205306	Tax_Id=9606 Gene_Symbol=OSBPL6 Isoform 4 of Oxysterol-binding protein-related protein 6	NA	NA	NA	NA	1483	1	5.2	0.25	1484	1	13.7	0.33
IPI:IPI00908361.1	|TREMBL:B4DQS6;F8W9E1|ENSEMBL:ENSP00000371680	Tax_Id=9606 Gene_Symbol=CTAGE5 cDNA FLJ55352, highly similar to Cutaneous T-cell lymphoma-associated antigen 5	NA	NA	NA	NA	NA	NA	NA	NA	1484	1	16.2	0.33
IPI:IPI00908436.1	|TREMBL:B4DSB5;F5GX29|ENSEMBL:ENSP00000440490	Tax_Id=9606 Gene_Symbol=CHP cDNA FLJ57188, highly similar to Calcium-binding protein p22	NA	NA	NA	NA	1483	0.9269	8.6	0.04	NA	NA	NA	NA
IPI:IPI00908446.1	|TREMBL:E9PEH9|ENSEMBL:ENSP00000397991|REFSEQ:NP_001124481|VEGA:OTTHUMP00000208616	Tax_Id=9606 Gene_Symbol=PTPN12 tyrosine-protein phosphatase non-receptor type 12 isoform 3	NA	NA	NA	NA	1483	1	4.3	0.13	NA	NA	NA	NA
IPI:IPI00908463.2	|TREMBL:B4DM70;F5H0T1|ENSEMBL:ENSP00000445957|VEGA:OTTHUMP00000236868	Tax_Id=9606 Gene_Symbol=STIP1 Uncharacterized protein	NA	NA	NA	NA	1483	1	7.5	0.25	NA	NA	NA	NA
IPI:IPI00908469.1	|TREMBL:B4DP54|ENSEMBL:ENSP00000389084	Tax_Id=9606 Gene_Symbol=TUBB6 cDNA FLJ52712, highly similar to Tubulin beta-6 chain	NA	NA	NA	NA	1483	0.9995	7.7	0.15	1484	1	30.6	0.32
IPI:IPI00908473.1	|SWISS-PROT:Q96HN2-2|ENSEMBL:ENSP00000413639|REFSEQ:NP_001124192|VEGA:OTTHUMP00000212357	Tax_Id=9606 Gene_Symbol=AHCYL2 Isoform 2 of Putative adenosylhomocysteinase 3	NA	NA	NA	NA	NA	NA	NA	NA	1484	1	17.5	0.36
IPI:IPI00908588.1	|TREMBL:B4DEP6;E7EPC9|ENSEMBL:ENSP00000414531	Tax_Id=9606 Gene_Symbol=EIF4B cDNA FLJ59206, highly similar to Eukaryotic translation initiation factor 4B	NA	NA	NA	NA	1483	1	12.6	0.34	1484	0.9999	8.2	0.05
IPI:IPI00908660.1	|TREMBL:B4DP38|ENSEMBL:ENSP00000400321	Tax_Id=9606 Gene_Symbol=WDR77 cDNA FLJ55120, moderately similar to Methylosome protein 50	NA	NA	NA	NA	NA	NA	NA	NA	1484	0.9877	13.4	0.05
IPI:IPI00908662.3	|TREMBL:B4DMJ2	Tax_Id=9606 Gene_Symbol=RPL4 cDNA FLJ50994, moderately similar to 60S ribosomal protein L4	NA	NA	NA	NA	1483	1	9.6	0.13	NA	NA	NA	NA
IPI:IPI00908723.1	|TREMBL:B4E1K7|ENSEMBL:ENSP00000395743	Tax_Id=9606 Gene_Symbol=STOML2 cDNA FLJ61039, highly similar to Stomatin-like protein 2	NA	NA	NA	NA	1483	1	15.4	0.26	NA	NA	NA	NA
IPI:IPI00908896.2	|TREMBL:E9PCY7|ENSEMBL:ENSP00000426275|VEGA:OTTHUMP00000223421	Tax_Id=9606 Gene_Symbol=HNRNPH1 Uncharacterized protein	NA	NA	NA	NA	NA	NA	NA	NA	1484	0.9877	2.4	0.05
IPI:IPI00909004.1	|TREMBL:B4DZF1	Tax_Id=9606 Gene_Symbol=- cDNA FLJ56541, highly similar to Ubiquilin-2	1482	0.9968	3.9	2.45	1483	1	3.9	0.13	1484	0.9865	3.9	0.02
IPI:IPI00909070.1	|TREMBL:B4DIV7|ENSEMBL:ENSP00000407460	Tax_Id=9606 Gene_Symbol=SCRN1 cDNA FLJ51971, highly similar to Secernin-1	NA	NA	NA	NA	1483	0.9535	5	0.08	NA	NA	NA	NA
IPI:IPI00909073.1	|TREMBL:B4DNX1;B4E1T6	Tax_Id=9606 Gene_Symbol=- cDNA FLJ53752, highly similar to Heat shock 70 kDa protein 1	NA	NA	NA	NA	1483	1	13.7	0.33	NA	NA	NA	NA
IPI:IPI00909184.1	|TREMBL:B4DJP0	Tax_Id=9606 Gene_Symbol=WDR77 cDNA FLJ60601, highly similar to Methylosome protein 50	NA	NA	NA	NA	NA	NA	NA	NA	1484	0.9877	13.4	0.05
IPI:IPI00909216.1	|TREMBL:B4DYW4|ENSEMBL:ENSP00000435190|VEGA:OTTHUMP00000232804	Tax_Id=9606 Gene_Symbol=C11orf74 cDNA FLJ51661	NA	NA	NA	NA	NA	NA	NA	NA	1484	1	20.5	0.09
IPI:IPI00909437.1	|TREMBL:B4DLP4|ENSEMBL:ENSP00000422792	Tax_Id=9606 Gene_Symbol=RPL15 Ribosomal protein L15	NA	NA	NA	NA	1483	1	33.5	0.37	NA	NA	NA	NA
IPI:IPI00909453.3	|TREMBL:B4DL87;C9J3N8|ENSEMBL:ENSP00000405285;ENSP00000406545|VEGA:OTTHUMP00000208542	Tax_Id=9606 Gene_Symbol=HSPB1 cDNA FLJ52243, highly similar to Heat-shock protein beta-1	NA	NA	NA	NA	1483	1	11.2	0.12	NA	NA	NA	NA
IPI:IPI00909492.1	|TREMBL:B4DUW4|ENSEMBL:ENSP00000409666	Tax_Id=9606 Gene_Symbol=SUMO3 cDNA FLJ57440, moderately similar to Small ubiquitin-related modifier 3	NA	NA	NA	NA	1483	0.9873	16.9	0.09	1484	0.9629	16.9	0.02
IPI:IPI00909509.1	|TREMBL:B4DNH8	Tax_Id=9606 Gene_Symbol=- cDNA FLJ59138, highly similar to Annexin A2	NA	NA	NA	NA	NA	NA	NA	NA	1484	1	20.1	0.12
IPI:IPI00909735.1	|TREMBL:B4DIL5	Tax_Id=9606 Gene_Symbol=AP2B1 cDNA FLJ54516, highly similar to Adapter-relatedprotein complex 2 beta-1 subunit	NA	NA	NA	NA	NA	NA	NA	NA	1484	0.9758	3.5	0.02
IPI:IPI00909799.1	|SWISS-PROT:Q8N4S0-2	Tax_Id=9606 Gene_Symbol=CCDC82 Isoform 2 of Coiled-coil domain-containing protein 82	NA	NA	NA	NA	NA	NA	NA	NA	1484	0.9676	8.4	0.02
IPI:IPI00909891.3	|TREMBL:B4DVN1	Tax_Id=9606 Gene_Symbol=DNAJB6 cDNA FLJ52214, highly similar to DnaJ homolog subfamily B member 6	NA	NA	NA	NA	1483	0.9777	9	0.09	NA	NA	NA	NA
IPI:IPI00909970.1	|TREMBL:B4DDI8	Tax_Id=9606 Gene_Symbol=- cDNA FLJ53704, moderately similar to Nascent polypeptide-associated complex subunit alpha	NA	NA	NA	NA	1483	1	19.6	0.17	NA	NA	NA	NA
IPI:IPI00910019.3	|TREMBL:B4DP93;E9PHL5	Tax_Id=9606 Gene_Symbol=MVP Uncharacterized protein	NA	NA	NA	NA	1483	1	7.5	0.41	NA	NA	NA	NA
IPI:IPI00910241.2	|TREMBL:B4DI32;E7EUI9|ENSEMBL:ENSP00000395597|VEGA:OTTHUMP00000217835	Tax_Id=9606 Gene_Symbol=LMNA cDNA FLJ56081, highly similar to Lamin-A/C	NA	NA	NA	NA	1483	0.9999	4.1	0.12	NA	NA	NA	NA
IPI:IPI00910433.1	|TREMBL:B4DLU5	Tax_Id=9606 Gene_Symbol=DDX3X cDNA FLJ60675, highly similar to ATP-dependent RNA helicase DDX3X	NA	NA	NA	NA	1483	1	4.3	0.13	NA	NA	NA	NA
IPI:IPI00910438.1	|TREMBL:B4E299;Q86UF7	Tax_Id=9606 Gene_Symbol=SND1 cDNA FLJ54574, highly similar to Staphylococcal nuclease domain-containing protein 1	NA	NA	NA	NA	1483	1	2.4	0.08	NA	NA	NA	NA
IPI:IPI00910456.1	|TREMBL:B4DNF1;C9JDX6|ENSEMBL:ENSP00000403407|VEGA:OTTHUMP00000211826	Tax_Id=9606 Gene_Symbol=DNAJB6 cDNA FLJ53562, highly similar to DnaJ homolog subfamily B member 6	NA	NA	NA	NA	1483	0.9777	9	0.09	NA	NA	NA	NA
IPI:IPI00910458.2	|TREMBL:Q5T6W2|ENSEMBL:ENSP00000409456|VEGA:OTTHUMP00000021555	Tax_Id=9606 Gene_Symbol=HNRNPK Uncharacterized protein	NA	NA	NA	NA	NA	NA	NA	NA	1484	0.9092	5	0.05
IPI:IPI00910638.1	|TREMBL:B4DRG4	Tax_Id=9606 Gene_Symbol=- cDNA FLJ59964, highly similar to Tryptophan-rich protein	NA	NA	NA	NA	NA	NA	NA	NA	1484	0.9817	8.7	0.02
IPI:IPI00910647.1	|TREMBL:B4DNK3|ENSEMBL:ENSP00000408732	Tax_Id=9606 Gene_Symbol=AIMP1 cDNA FLJ52127, highly similar to Multisynthetase complex auxiliary component p43	NA	NA	NA	NA	NA	NA	NA	NA	1484	0.9853	8	0.05
IPI:IPI00910727.1	|TREMBL:B4DEP9|ENSEMBL:ENSP00000390473|REFSEQ:NP_001129606	Tax_Id=9606 Gene_Symbol=RPL28 60S ribosomal protein L28 isoform 1	NA	NA	NA	NA	1483	1	24.8	0.25	NA	NA	NA	NA
IPI:IPI00910728.1	|TREMBL:B4DUI3|ENSEMBL:ENSP00000440221|VEGA:OTTHUMP00000237165	Tax_Id=9606 Gene_Symbol=EIF3J cDNA FLJ57599, moderately similar to Eukaryotic translation initiation factor 3 subunit 1	NA	NA	NA	NA	1483	1	11.3	0.2	1484	0.9829	5.9	0.05
IPI:IPI00910764.2	|TREMBL:B4DGU8;E9PG22|ENSEMBL:ENSP00000418185|VEGA:OTTHUMP00000214249	Tax_Id=9606 Gene_Symbol=CEP97 cDNA FLJ60110, highly similar to Homo sapiens leucine-rich repeats and IQ motif containing 2 (LRRIQ2), mRNA	NA	NA	NA	NA	1483	1	8.8	0.47	NA	NA	NA	NA
IPI:IPI00910829.1	|TREMBL:B4DR91	Tax_Id=9606 Gene_Symbol=PSMC6 cDNA FLJ57570, highly similar to 26S protease regulatory subunit S10B	NA	NA	NA	NA	NA	NA	NA	NA	1484	0.9641	6.5	0.02
IPI:IPI00910983.1	|TREMBL:B4DS01	Tax_Id=9606 Gene_Symbol=EIF4B cDNA FLJ59402, highly similar to Eukaryotic translation initiation factor 4B	NA	NA	NA	NA	NA	NA	NA	NA	1484	0.9999	8.2	0.05
IPI:IPI00911039.1	|TREMBL:B4DFN9;B4E3B6	Tax_Id=9606 Gene_Symbol=HSPA1B;HSPA1A cDNA FLJ54408, highly similar to Heat shock 70 kDa protein 1	NA	NA	NA	NA	1483	1	13.7	0.33	NA	NA	NA	NA
IPI:IPI00911080.1	|TREMBL:B4DFA8|ENSEMBL:ENSP00000371747	Tax_Id=9606 Gene_Symbol=OSBP2 Oxysterol-binding protein	NA	NA	NA	NA	1483	1	5	0.23	1484	1	8	0.21
IPI:IPI00914529.1	|TREMBL:E9PB24|ENSEMBL:ENSP00000401450|REFSEQ:NP_001129607	Tax_Id=9606 Gene_Symbol=RPL28 60S ribosomal protein L28 isoform 3	NA	NA	NA	NA	1483	1	24.8	0.25	NA	NA	NA	NA
IPI:IPI00914602.1	|TREMBL:E9PG40|ENSEMBL:ENSP00000398879|REFSEQ:NP_001129602|VEGA:OTTHUMP00000225525	Tax_Id=9606 Gene_Symbol=APP amyloid beta A4 protein isoform f precursor	NA	NA	NA	NA	1483	1	5.6	0.21	1484	1	21.3	0.46
IPI:IPI00915304.1	|TREMBL:E9PB03|ENSEMBL:ENSP00000388791|REFSEQ:NP_001135765|VEGA:OTTHUMP00000221483	Tax_Id=9606 Gene_Symbol=ARFGAP3 ADP-ribosylation factor GTPase-activating protein 3 isoform 2	NA	NA	NA	NA	NA	NA	NA	NA	1484	1	10.6	0.16
IPI:IPI00915314.1	|SWISS-PROT:Q15772-5|TREMBL:B9A038|ENSEMBL:ENSP00000311684|REFSEQ:NP_005867|VEGA:OTTHUMP00000064868	Tax_Id=9606 Gene_Symbol=SPEG Isoform 4 of Striated muscle preferentially expressed protein kinase	NA	NA	NA	NA	1483	0.9692	9.7	0.04	NA	NA	NA	NA
IPI:IPI00915795.1	|TREMBL:C9JU56|ENSEMBL:ENSP00000412976|VEGA:OTTHUMP00000202933	Tax_Id=9606 Gene_Symbol=RPL31 Uncharacterized protein	NA	NA	NA	NA	1483	1	20.9	0.17	1484	0.9853	12.2	0.05
IPI:IPI00916315.1	|TREMBL:B7Z4E3|ENSEMBL:ENSP00000386271|VEGA:OTTHUMP00000202941	Tax_Id=9606 Gene_Symbol=RPL31 cDNA FLJ58908, highly similar to 60S ribosomal protein L31	NA	NA	NA	NA	1483	1	20.9	0.17	1484	0.9853	12.2	0.05
IPI:IPI00916360.1	|TREMBL:C9JXB9|ENSEMBL:ENSP00000375937|VEGA:OTTHUMP00000205878	Tax_Id=9606 Gene_Symbol=DNAJB2 Uncharacterized protein	NA	NA	NA	NA	1483	1	18.4	0.29	1484	1	13.5	0.14
IPI:IPI00916448.1	|TREMBL:C9JAB2|ENSEMBL:ENSP00000386806|VEGA:OTTHUMP00000203974	Tax_Id=9606 Gene_Symbol=SRSF7 Uncharacterized protein	NA	NA	NA	NA	NA	NA	NA	NA	1484	0.9877	11.3	0.05
IPI:IPI00916480.1	|TREMBL:B8ZZQ6|ENSEMBL:ENSP00000386519|VEGA:OTTHUMP00000204427	Tax_Id=9606 Gene_Symbol=PTMA;MIR1244-3;MIR1244-2;MIR1244-1 Uncharacterized protein	NA	NA	NA	NA	1483	1	22.4	0.21	1484	0.9781	11.8	0.05
IPI:IPI00916535.1	|TREMBL:C9JL12|ENSEMBL:ENSP00000414464|REFSEQ:NP_001136068	Tax_Id=9606 Gene_Symbol=P4HA1 prolyl 4-hydroxylase subunit alpha-1 isoform 3 precursor	NA	NA	NA	NA	1483	1	7	0.21	1484	1	6.8	0.12
IPI:IPI00916562.1	|ENSEMBL:ENSP00000394294|VEGA:OTTHUMP00000203146	Tax_Id=9606 Gene_Symbol=LEPRE1 Protein	NA	NA	NA	NA	1483	0.9673	8.6	0.08	NA	NA	NA	NA
IPI:IPI00916572.1	|ENSEMBL:ENSP00000408172|VEGA:OTTHUMP00000202943	Tax_Id=9606 Gene_Symbol=RPL31 Protein	NA	NA	NA	NA	1483	1	20.9	0.17	1484	0.9853	12.2	0.05
IPI:IPI00916600.1	|TREMBL:E7EMB3|ENSEMBL:ENSP00000387065|VEGA:OTTHUMP00000202342	Tax_Id=9606 Gene_Symbol=CALM3;CALM2;CALM1 Uncharacterized protein	NA	NA	NA	NA	1483	1	21.1	0.34	1484	1	23.5	0.22
IPI:IPI00916709.1	|ENSEMBL:ENSP00000408056|VEGA:OTTHUMP00000203148	Tax_Id=9606 Gene_Symbol=LEPRE1 Protein	NA	NA	NA	NA	1483	0.9673	8.6	0.08	NA	NA	NA	NA
IPI:IPI00916955.1	|TREMBL:B8ZZI3	Tax_Id=9606 Gene_Symbol=MIR1244-3;MIR1244-2;MIR1244-1 Uncharacterized protein	NA	NA	NA	NA	NA	NA	NA	NA	1484	0.9781	11.8	0.05
IPI:IPI00916962.1	|TREMBL:B8ZZA1|ENSEMBL:ENSP00000386645|VEGA:OTTHUMP00000204433	Tax_Id=9606 Gene_Symbol=PTMA;MIR1244-3;MIR1244-2;MIR1244-1 Uncharacterized protein	NA	NA	NA	NA	1483	1	22.4	0.21	1484	0.9781	11.8	0.05
IPI:IPI00917228.1	|ENSEMBL:ENSP00000406903|VEGA:OTTHUMP00000204428	Tax_Id=9606 Gene_Symbol=PTMA Protein	NA	NA	NA	NA	1483	1	22.4	0.21	1484	0.9781	11.8	0.05
IPI:IPI00917298.1	|TREMBL:B7Z4C8|ENSEMBL:ENSP00000386737|VEGA:OTTHUMP00000202940	Tax_Id=9606 Gene_Symbol=RPL31 cDNA FLJ57527, highly similar to 60S ribosomal protein L31	NA	NA	NA	NA	1483	1	20.9	0.17	1484	0.9853	12.2	0.05
IPI:IPI00917346.2	|SWISS-PROT:Q16629-3|TREMBL:B4DLU6|ENSEMBL:ENSP00000398159;ENSP00000402264;ENSP00000402544|REFSEQ:NP_001182375|VEGA:OTTHUMP00000203928;OTTHUMP00000203973	Tax_Id=9606 Gene_Symbol=SRSF7 serine/arginine-rich splicing factor 7 isoform 2	NA	NA	NA	NA	NA	NA	NA	NA	1484	0.9877	11.3	0.05
IPI:IPI00917401.1	|TREMBL:B8ZZW7|ENSEMBL:ENSP00000387102|VEGA:OTTHUMP00000204425	Tax_Id=9606 Gene_Symbol=MIR1244-3;MIR1244-2;MIR1244-1;PTMA Uncharacterized protein	NA	NA	NA	NA	1483	1	22.4	0.21	1484	0.9781	11.8	0.05
IPI:IPI00917645.2	|TREMBL:B4DHM0;C9JPG0|ENSEMBL:ENSP00000388942|REFSEQ:NP_001138986|VEGA:OTTHUMP00000202315	Tax_Id=9606 Gene_Symbol=SCRN1 secernin-1 isoform b	NA	NA	NA	NA	1483	0.9535	5	0.08	NA	NA	NA	NA
IPI:IPI00917675.1	|TREMBL:B8ZZK4|ENSEMBL:ENSP00000387112;ENSP00000387120;ENSP00000402450|VEGA:OTTHUMP00000202931;OTTHUMP00000202932;OTTHUMP00000202938	Tax_Id=9606 Gene_Symbol=RPL31 Uncharacterized protein	NA	NA	NA	NA	1483	1	20.9	0.17	NA	NA	NA	NA
IPI:IPI00917694.1	|TREMBL:B8ZZU8|ENSEMBL:ENSP00000387189|VEGA:OTTHUMP00000205116	Tax_Id=9606 Gene_Symbol=TCEB2 Uncharacterized protein	NA	NA	NA	NA	1483	0.9167	10.6	0.08	1484	1	39.8	0.19
IPI:IPI00921576.1	|TREMBL:B4DQJ5|ENSEMBL:ENSP00000398115;ENSP00000424678|REFSEQ:NP_001138520|VEGA:OTTHUMP00000219546	Tax_Id=9606 Gene_Symbol=GPN1 GPN-loop GTPase 1 isoform c	NA	NA	NA	NA	1483	0.9902	3.9	0.09	1484	1	9.7	0.14
IPI:IPI00921612.1	|TREMBL:B4DXU4|ENSEMBL:ENSP00000412170;ENSP00000427269|REFSEQ:NP_001138521|VEGA:OTTHUMP00000219545	Tax_Id=9606 Gene_Symbol=GPN1 GPN-loop GTPase 1 isoform d	NA	NA	NA	NA	1483	0.9902	3.9	0.09	1484	1	9.7	0.14
IPI:IPI00921876.1	|TREMBL:B7Z1T1|ENSEMBL:ENSP00000370089;ENSP00000445363|VEGA:OTTHUMP00000109172	Tax_Id=9606 Gene_Symbol=WRB cDNA FLJ51808, highly similar to Tryptophan-rich protein	NA	NA	NA	NA	NA	NA	NA	NA	1484	0.9817	8.7	0.02
IPI:IPI00922263.1	|TREMBL:B7Z1Y1	Tax_Id=9606 Gene_Symbol=- cDNA FLJ50125, highly similar to Cullin-2 (Fragment)	NA	NA	NA	NA	NA	NA	NA	NA	1484	1	3.3	0.07
IPI:IPI00922322.3	|TREMBL:B7Z5H0;F5H1X5|ENSEMBL:ENSP00000446305	Tax_Id=9606 Gene_Symbol=NAP1L1 cDNA FLJ54129, highly similar to Nucleosome assembly protein 1-like 1	NA	NA	NA	NA	1483	1	14.3	0.21	1484	1	25.3	0.19
IPI:IPI00922330.1	|TREMBL:B7ZMG8	Tax_Id=9606 Gene_Symbol=IGKC Putative uncharacterized protein	1482	0.9965	11.5	2.45	NA	NA	NA	NA	NA	NA	NA	NA
IPI:IPI00922479.1	|SWISS-PROT:O75381-2	Tax_Id=9606 Gene_Symbol=PEX14 Isoform 2 of Peroxisomal membrane protein PEX14	NA	NA	NA	NA	1483	0.9091	3.8	0.08	NA	NA	NA	NA
IPI:IPI00922487.1	|TREMBL:B4DWS4|ENSEMBL:ENSP00000397924|REFSEQ:NP_001138616	Tax_Id=9606 Gene_Symbol=SLC1A5 neutral amino acid transporter B(0) isoform 2	NA	NA	NA	NA	NA	NA	NA	NA	1484	0.9877	6.4	0.05
IPI:IPI00922618.1	|TREMBL:B7Z476	Tax_Id=9606 Gene_Symbol=SNX5 cDNA FLJ55170, highly similar to Sorting nexin-5	NA	NA	NA	NA	NA	NA	NA	NA	1484	1	19.7	0.16
IPI:IPI00922776.1	|TREMBL:B4DE27;E9PC01|ENSEMBL:ENSP00000406532|REFSEQ:NP_001138617	Tax_Id=9606 Gene_Symbol=SLC1A5 neutral amino acid transporter B(0) isoform 3	NA	NA	NA	NA	NA	NA	NA	NA	1484	0.9877	6.4	0.05
IPI:IPI00922790.2	|TREMBL:B7Z626|ENSEMBL:ENSP00000359646|REFSEQ:NP_001167593	Tax_Id=9606 Gene_Symbol=ZFYVE27 zinc finger FYVE domain-containing protein 27 isoform g	NA	NA	NA	NA	NA	NA	NA	NA	1484	0.9877	5.2	0.05
IPI:IPI00922792.2	|TREMBL:B7Z5M1;F5H4R7|ENSEMBL:ENSP00000445006	Tax_Id=9606 Gene_Symbol=KPNB1 Uncharacterized protein	NA	NA	NA	NA	NA	NA	NA	NA	1484	0.9877	2.3	0.05
IPI:IPI00922812.1	|TREMBL:B7Z6L2;F5GYF6	Tax_Id=9606 Gene_Symbol=ARFGAP3 cDNA FLJ54156, highly similar to ADP-ribosylation factor GTPase-activating protein 3	NA	NA	NA	NA	NA	NA	NA	NA	1484	1	10.6	0.16
IPI:IPI00922878.1	|TREMBL:B7Z8E7	Tax_Id=9606 Gene_Symbol=- cDNA FLJ55400, highly similar to Protein OS-9	NA	NA	NA	NA	1483	0.9805	2.7	0.09	NA	NA	NA	NA
IPI:IPI00923539.1	|TREMBL:B4DP00	Tax_Id=9606 Gene_Symbol=- cDNA FLJ58205, highly similar to Heterogeneous nuclear ribonucleoprotein H'	NA	NA	NA	NA	NA	NA	NA	NA	1484	0.9877	2.4	0.05
IPI:IPI00924492.1	|TREMBL:B3KX17;E9PGZ4|ENSEMBL:ENSP00000396387|VEGA:OTTHUMP00000210311	Tax_Id=9606 Gene_Symbol=SACM1L Uncharacterized protein	NA	NA	NA	NA	NA	NA	NA	NA	1484	0.9722	5.3	0.05
IPI:IPI00924813.1	|ENSEMBL:ENSP00000410080|H-INV:HIT000006693|VEGA:OTTHUMP00000207757	Tax_Id=9606 Gene_Symbol=RPL37A Similar to Ribosomal protein L37a	NA	NA	NA	NA	1483	1	29.3	0.21	NA	NA	NA	NA
IPI:IPI00924875.1	|TREMBL:F2Z2Y6|ENSEMBL:ENSP00000395263|VEGA:OTTHUMP00000211115	Tax_Id=9606 Gene_Symbol=NAA38 Uncharacterized protein	NA	NA	NA	NA	NA	NA	NA	NA	1484	0.9276	14.9	0.05
IPI:IPI00925194.1	|TREMBL:Q32NC4;Q5TAD1|ENSEMBL:ENSP00000360051;ENSP00000360057|REFSEQ:NP_001139583|VEGA:OTTHUMP00000010959	Tax_Id=9606 Gene_Symbol=MIER1 mesoderm induction early response protein 1 isoform g	NA	NA	NA	NA	1483	1	12.2	0.3	1484	1	14.3	0.19
IPI:IPI00925323.1	|TREMBL:B7Z6S8;E7EPB3|ENSEMBL:ENSP00000391446;ENSP00000443391|H-INV:HIT000218348|VEGA:OTTHUMP00000209259	Tax_Id=9606 Gene_Symbol=RPL14 60S ribosomal protein L14	NA	NA	NA	NA	1483	0.9902	8.9	0.09	NA	NA	NA	NA
IPI:IPI00925657.1	|TREMBL:F8WCZ4|ENSEMBL:ENSP00000415201|VEGA:OTTHUMP00000211829	Tax_Id=9606 Gene_Symbol=DNAJB6 Uncharacterized protein	NA	NA	NA	NA	1483	0.9777	9	0.09	NA	NA	NA	NA
IPI:IPI00925863.1	|TREMBL:C9JDR7|ENSEMBL:ENSP00000396240|VEGA:OTTHUMP00000211827	Tax_Id=9606 Gene_Symbol=DNAJB6 Uncharacterized protein	NA	NA	NA	NA	1483	0.9777	9	0.09	NA	NA	NA	NA
IPI:IPI00926175.1	|TREMBL:E9PEL3;Q6P4E4|ENSEMBL:ENSP00000388690|VEGA:OTTHUMP00000207759	Tax_Id=9606 Gene_Symbol=RPL37A Uncharacterized protein	NA	NA	NA	NA	1483	1	29.3	0.21	NA	NA	NA	NA
IPI:IPI00926246.1	|TREMBL:C9JB42|ENSEMBL:ENSP00000391690|VEGA:OTTHUMP00000211825	Tax_Id=9606 Gene_Symbol=DNAJB6 Uncharacterized protein	NA	NA	NA	NA	1483	0.9777	9	0.09	NA	NA	NA	NA
IPI:IPI00926644.2	|TREMBL:C9J2P2|ENSEMBL:ENSP00000410643;ENSP00000416129|VEGA:OTTHUMP00000211818	Tax_Id=9606 Gene_Symbol=DNAJB6 Uncharacterized protein	NA	NA	NA	NA	1483	0.9777	9	0.09	NA	NA	NA	NA
IPI:IPI00926724.1	|SWISS-PROT:Q7L4E1-1|ENSEMBL:ENSP00000351138|REFSEQ:NP_116198|VEGA:OTTHUMP00000022323	Tax_Id=9606 Gene_Symbol=FAM73B Isoform 1 of Protein FAM73B	NA	NA	NA	NA	NA	NA	NA	NA	1484	1	10.3	0.19
IPI:IPI00926815.1	|TREMBL:C9J4Z3|ENSEMBL:ENSP00000410240|VEGA:OTTHUMP00000207758	Tax_Id=9606 Gene_Symbol=RPL37A Uncharacterized protein	NA	NA	NA	NA	1483	1	29.3	0.21	NA	NA	NA	NA
IPI:IPI00926867.1	|TREMBL:C9J2C4|ENSEMBL:ENSP00000400665|VEGA:OTTHUMP00000211824	Tax_Id=9606 Gene_Symbol=DNAJB6 Uncharacterized protein	NA	NA	NA	NA	1483	0.9777	9	0.09	NA	NA	NA	NA
IPI:IPI00926886.2	|TREMBL:C9JAT7;F5GYB1|ENSEMBL:ENSP00000397256;ENSP00000440716|VEGA:OTTHUMP00000208360	Tax_Id=9606 Gene_Symbol=UBXN7 Uncharacterized protein	NA	NA	NA	NA	1483	1	16.4	0.34	NA	NA	NA	NA
IPI:IPI00926977.1	|SWISS-PROT:P62333|ENSEMBL:ENSP00000401802|REFSEQ:NP_002797|H-INV:HIT000032433|VEGA:OTTHUMP00000179002	Tax_Id=9606 Gene_Symbol=PSMC6 26S protease regulatory subunit 10B	NA	NA	NA	NA	1483	0.9892	2.7	0.08	1484	0.9641	6.5	0.02
IPI:IPI00926992.2	|TREMBL:C9JV50|ENSEMBL:ENSP00000412883|VEGA:OTTHUMP00000210316	Tax_Id=9606 Gene_Symbol=SACM1L Uncharacterized protein	NA	NA	NA	NA	NA	NA	NA	NA	1484	0.9722	5.3	0.05
IPI:IPI00927101.1	|TREMBL:C9J9K3|ENSEMBL:ENSP00000410848|VEGA:OTTHUMP00000209610	Tax_Id=9606 Gene_Symbol=SNORA6;RPSAP15;SNORA62;RPSA Uncharacterized protein	NA	NA	NA	NA	1483	0.9777	4.4	0.04	NA	NA	NA	NA
IPI:IPI00927277.1	|TREMBL:B4DMJ9;E9PH18;Q75MP3|ENSEMBL:ENSP00000396267|VEGA:OTTHUMP00000211817	Tax_Id=9606 Gene_Symbol=DNAJB6 cDNA FLJ60022, highly similar to DnaJ homolog subfamily B member 6	NA	NA	NA	NA	1483	0.9777	9	0.09	NA	NA	NA	NA
IPI:IPI00927452.2	|TREMBL:B4DK71;C9J3E3|ENSEMBL:ENSP00000411966;ENSP00000443373|VEGA:OTTHUMP00000210314	Tax_Id=9606 Gene_Symbol=SACM1L cDNA FLJ55660, highly similar to Homo sapiens SAC1 suppressor of actin mutations 1-like (SACM1L), mRNA	NA	NA	NA	NA	NA	NA	NA	NA	1484	0.9722	5.3	0.05
IPI:IPI00927458.1	|TREMBL:D3YTB1|ENSEMBL:ENSP00000412393|VEGA:OTTHUMP00000207907	Tax_Id=9606 Gene_Symbol=RPL32 Uncharacterized protein	NA	NA	NA	NA	1483	1	17.3	0.17	1484	0.9841	9.8	0.02
IPI:IPI00927624.1	|TREMBL:Q08AE0|ENSEMBL:ENSP00000348253|REFSEQ:NP_001139585	Tax_Id=9606 Gene_Symbol=MIER1 mesoderm induction early response protein 1 isoform i	NA	NA	NA	NA	1483	1	12.2	0.3	1484	1	14.3	0.19
IPI:IPI00927658.1	|TREMBL:F8W727|ENSEMBL:ENSP00000339064|VEGA:OTTHUMP00000207904	Tax_Id=9606 Gene_Symbol=RPL32 Uncharacterized protein	NA	NA	NA	NA	1483	1	17.3	0.17	1484	0.9841	9.8	0.02
IPI:IPI00930072.1	|TREMBL:Q68CN4	Tax_Id=9606 Gene_Symbol=IGHG2 Putative uncharacterized protein DKFZp686E23209	NA	NA	NA	NA	1483	0.972	2.2	0.09	1484	0.977	2.2	0.05
IPI:IPI00930205.1	|ENSEMBL:ENSP00000426494|REFSEQ:NP_001153148|VEGA:OTTHUMP00000220937	Tax_Id=9606 Gene_Symbol=SYNCRIP heterogeneous nuclear ribonucleoprotein Q isoform 5	NA	NA	NA	NA	1483	1	3.6	0.13	NA	NA	NA	NA
IPI:IPI00930226.1	|TREMBL:B4E3A4	Tax_Id=9606 Gene_Symbol=ACTG1 cDNA FLJ57283, highly similar to Actin, cytoplasmic 2	NA	NA	NA	NA	NA	NA	NA	NA	1484	1	16.2	0.14
IPI:IPI00930339.1	|SWISS-PROT:Q9HD40-3	Tax_Id=9606 Gene_Symbol=SEPSECS Isoform 3 of O-phosphoseryl-tRNA(Sec) selenium transferase	NA	NA	NA	NA	NA	NA	NA	NA	1484	1	5.4	0.07
IPI:IPI00937239.2	|TREMBL:Q8WVC2|ENSEMBL:ENSP00000388332	Tax_Id=9606 Gene_Symbol=RPS21 40S ribosomal protein S21	NA	NA	NA	NA	1483	0.9739	11.1	0.09	1484	1	28.4	0.07
IPI:IPI00937615.2	|SWISS-PROT:P26641|TREMBL:B4DSR4;Q2F838;Q2F840;Q53YD7|ENSEMBL:ENSP00000331901|REFSEQ:NP_001395|H-INV:HIT000049297|VEGA:OTTHUMP00000236167	Tax_Id=9606 Gene_Symbol=EEF1G Elongation factor 1-gamma	NA	NA	NA	NA	1483	1	10.3	0.29	1484	1	5.3	0.07
IPI:IPI00940257.2	|TREMBL:B4DYD8;Q96GI1;Q9HB74|ENSEMBL:ENSP00000423052|VEGA:OTTHUMP00000221653	Tax_Id=9606 Gene_Symbol=CCT5 cDNA FLJ52362, highly similar to T-complex protein 1 subunit epsilon	NA	NA	NA	NA	1483	0.9998	4.9	0.08	1484	0.9829	2.2	0.02
IPI:IPI00940393.3	|TREMBL:B4DNE0;Q2F837;Q504Z0;Q6IQ15;Q6P082;Q6P4C9;Q8TBL1;Q96C29;Q96CD8;Q96EB3|ENSEMBL:ENSP00000437371|H-INV:HIT000278607	Tax_Id=9606 Gene_Symbol=EEF1A1 Uncharacterized protein	NA	NA	NA	NA	1483	0.9815	4.8	0.08	NA	NA	NA	NA
IPI:IPI00940656.2	|TREMBL:F2Z3H3;Q3KPI8;Q6PKH8|ENSEMBL:ENSP00000350970	Tax_Id=9606 Gene_Symbol=ANP32A;ANP32AP1 Uncharacterized protein	NA	NA	NA	NA	1483	0.9999	9	0.17	NA	NA	NA	NA
IPI:IPI00940842.2	|REFSEQ:XP_001126659	Tax_Id=9606 Gene_Symbol=LOC728026 hypothetical protein LOC728026	NA	NA	NA	NA	NA	NA	NA	NA	1484	0.9781	11.8	0.05
IPI:IPI00940955.1	|TREMBL:B4DFK9|ENSEMBL:ENSP00000406669	Tax_Id=9606 Gene_Symbol=HNRNPH2 cDNA FLJ57964, highly similar to Heterogeneous nuclear ribonucleoprotein H'	NA	NA	NA	NA	NA	NA	NA	NA	1484	0.9877	2.4	0.05
IPI:IPI00941219.1	|SWISS-PROT:Q9Y520-5|TREMBL:E9PF21|ENSEMBL:ENSP00000401960	Tax_Id=9606 Gene_Symbol=PRRC2C Uncharacterized protein	NA	NA	NA	NA	1483	1	0.8	0.17	1484	0.9805	0.4	0.05
IPI:IPI00941255.1	|SWISS-PROT:O00303|ENSEMBL:ENSP00000310040;ENSP00000431800|REFSEQ:NP_003745|VEGA:OTTHUMP00000230693	Tax_Id=9606 Gene_Symbol=EIF3F Eukaryotic translation initiation factor 3 subunit F	NA	NA	NA	NA	NA	NA	NA	NA	1484	0.9414	3.6	0.05
IPI:IPI00941514.1	|TREMBL:C9J1F6|ENSEMBL:ENSP00000448360	Tax_Id=9606 Gene_Symbol=PRRC2A Uncharacterized protein	NA	NA	NA	NA	NA	NA	NA	NA	1484	1	3.8	0.09
IPI:IPI00941747.1	|SWISS-PROT:P27824|ENSEMBL:ENSP00000247461;ENSP00000391646;ENSP00000424063|REFSEQ:NP_001019820;NP_001737|H-INV:HIT000052743|VEGA:OTTHUMP00000161516;OTTHUMP00000223184;OTTHUMP00000223187	Tax_Id=9606 Gene_Symbol=CANX Calnexin	NA	NA	NA	NA	1483	1	4.3	0.17	1484	1	6.2	0.09
IPI:IPI00941900.1	|SWISS-PROT:O43852-1|TREMBL:D6QS59;Q6IAW5|ENSEMBL:ENSP00000249364|REFSEQ:NP_001210|VEGA:OTTHUMP00000212712	Tax_Id=9606 Gene_Symbol=CALU Isoform 1 of Calumenin	NA	NA	NA	NA	1483	1	21.4	0.19	1484	1	15.6	0.21
IPI:IPI00941907.1	|SWISS-PROT:Q9Y3F4|ENSEMBL:ENSP00000392270|REFSEQ:NP_009109|H-INV:HIT000260308|VEGA:OTTHUMP00000239480	Tax_Id=9606 Gene_Symbol=STRAP Serine-threonine kinase receptor-associated protein	NA	NA	NA	NA	NA	NA	NA	NA	1484	1	10.9	0.07
IPI:IPI00942120.1	|SWISS-PROT:Q13188|ENSEMBL:ENSP00000390500|REFSEQ:NP_006272|H-INV:HIT000035025|VEGA:OTTHUMP00000227170	Tax_Id=9606 Gene_Symbol=STK3 Serine/threonine-protein kinase 3	NA	NA	NA	NA	1483	0.99	4.9	0.11	1484	1	17.3	0.26
IPI:IPI00943008.1	|SWISS-PROT:Q02809|ENSEMBL:ENSP00000196061|REFSEQ:NP_000293|H-INV:HIT000197009|VEGA:OTTHUMP00000002512	Tax_Id=9606 Gene_Symbol=PLOD1 Procollagen-lysine,2-oxoglutarate 5-dioxygenase 1	NA	NA	NA	NA	1483	0.9767	1.6	0.09	NA	NA	NA	NA
IPI:IPI00943538.1	|REFSEQ:NP_001157018	Tax_Id=9606 Gene_Symbol=SYNRG synergin gamma isoform 6	NA	NA	NA	NA	1483	1	6.1	0.54	NA	NA	NA	NA
IPI:IPI00943571.1	|TREMBL:B7ZKZ2|ENSEMBL:ENSP00000343610|REFSEQ:NP_001157019	Tax_Id=9606 Gene_Symbol=SYNRG synergin gamma isoform 7	NA	NA	NA	NA	1483	1	6.1	0.54	NA	NA	NA	NA
IPI:IPI00943682.1	|TREMBL:A8MWU4|ENSEMBL:ENSP00000377903|REFSEQ:NP_942583|VEGA:OTTHUMP00000217675	Tax_Id=9606 Gene_Symbol=SYNRG synergin gamma isoform 3	NA	NA	NA	NA	1483	1	6.1	0.54	1484	1	16.7	0.6
IPI:IPI00943985.1	|REFSEQ:NP_001157017	Tax_Id=9606 Gene_Symbol=SYNRG synergin gamma isoform 5	NA	NA	NA	NA	1483	1	6.1	0.54	1484	1	16.7	0.6
IPI:IPI00944596.2	|SWISS-PROT:Q13268-2|ENSEMBL:ENSP00000344674|REFSEQ:NP_878912|VEGA:OTTHUMP00000164602	Tax_Id=9606 Gene_Symbol=DHRS2 dehydrogenase/reductase SDR family member 2 isoform 1	NA	NA	NA	NA	1483	1	11.8	0.12	NA	NA	NA	NA
IPI:IPI00945566.1	|TREMBL:F8WF69|ENSEMBL:ENSP00000419158|VEGA:OTTHUMP00000215631	Tax_Id=9606 Gene_Symbol=CLTA Uncharacterized protein	NA	NA	NA	NA	1483	1	7.8	0.17	NA	NA	NA	NA
IPI:IPI00945689.1	|TREMBL:C9J0E9|ENSEMBL:ENSP00000418887|VEGA:OTTHUMP00000213409	Tax_Id=9606 Gene_Symbol=PSMD6 Uncharacterized protein	NA	NA	NA	NA	1483	0.9269	7.6	0.04	NA	NA	NA	NA
IPI:IPI00945731.1	|TREMBL:B4DIN1|ENSEMBL:ENSP00000419746;ENSP00000442869|REFSEQ:NP_001171689|VEGA:OTTHUMP00000215626	Tax_Id=9606 Gene_Symbol=CLTA clathrin light chain A isoform d	NA	NA	NA	NA	1483	1	7.8	0.17	NA	NA	NA	NA
IPI:IPI00945733.1	|TREMBL:C9JYI4|ENSEMBL:ENSP00000419890|VEGA:OTTHUMP00000215564	Tax_Id=9606 Gene_Symbol=KPNA1 Uncharacterized protein	NA	NA	NA	NA	1483	0.9873	6.3	0.09	1484	1	12.2	0.12
IPI:IPI00945782.1	|TREMBL:Q96HY3|ENSEMBL:ENSP00000442853;ENSP00000450829	Tax_Id=9606 Gene_Symbol=CALM3;CALM2;CALM1 Uncharacterized protein	NA	NA	NA	NA	NA	NA	NA	NA	1484	1	23.5	0.22
IPI:IPI00945846.1	|TREMBL:E7EQ64|ENSEMBL:ENSP00000417854|VEGA:OTTHUMP00000213669	Tax_Id=9606 Gene_Symbol=PRSS1 Uncharacterized protein	1482	0.9998	7.6	5.89	NA	NA	NA	NA	1484	0.9309	7	0.02
IPI:IPI00946221.1	|TREMBL:C9JNW5|ENSEMBL:ENSP00000420380|VEGA:OTTHUMP00000214387	Tax_Id=9606 Gene_Symbol=RPL24 Uncharacterized protein	NA	NA	NA	NA	1483	1	13.2	0.17	1484	0.9102	6.6	0.05
IPI:IPI00946754.1	|TREMBL:Q45KI0;Q53ZX7;Q53ZX8;Q53ZX9;Q86W17;Q86W18;Q86W19;Q86W20|ENSEMBL:ENSP00000419912|VEGA:OTTHUMP00000213670	Tax_Id=9606 Gene_Symbol=PRSS1 Protease serine 1	NA	NA	NA	NA	NA	NA	NA	NA	1484	0.9309	7	0.02
IPI:IPI00947363.2	|TREMBL:B4DN41|ENSEMBL:ENSP00000225792	Tax_Id=9606 Gene_Symbol=DDX5 cDNA FLJ53366, highly similar to Probable ATP-dependent RNA helicase DDX5	NA	NA	NA	NA	1483	0.9902	2.9	0.09	NA	NA	NA	NA
IPI:IPI00947396.1	|TREMBL:C9J7B7|ENSEMBL:ENSP00000418303|VEGA:OTTHUMP00000213410	Tax_Id=9606 Gene_Symbol=PSMD6 Uncharacterized protein	NA	NA	NA	NA	1483	0.9269	7.6	0.04	NA	NA	NA	NA
IPI:IPI00947448.1	|TREMBL:B4E2F2;E9PG87|ENSEMBL:ENSP00000427211|REFSEQ:NP_004298|VEGA:OTTHUMP00000218169	Tax_Id=9606 Gene_Symbol=APBB2 amyloid beta A4 precursor protein-binding family B member 2 isoform a	NA	NA	NA	NA	1483	0.9999	4.1	0.08	1484	1	4.5	0.14
IPI:IPI00953325.1	|TREMBL:C9JGE3|ENSEMBL:ENSP00000330896	Tax_Id=9606 Gene_Symbol=EWSR1 Uncharacterized protein	NA	NA	NA	NA	1483	0.9902	4.5	0.09	NA	NA	NA	NA
IPI:IPI00953543.1	|TREMBL:C9JFV4|ENSEMBL:ENSP00000301396	Tax_Id=9606 Gene_Symbol=PELP1 Uncharacterized protein	NA	NA	NA	NA	1483	0.9902	2	0.09	NA	NA	NA	NA
IPI:IPI00954512.1	|SWISS-PROT:O00165-3	Tax_Id=9606 Gene_Symbol=HAX1 Isoform 3 of HCLS1-associated protein X-1	NA	NA	NA	NA	NA	NA	NA	NA	1484	0.9459	7.3	0.05
IPI:IPI00954799.1	|TREMBL:B7Z7X7;F5GXV6|ENSEMBL:ENSP00000440370|REFSEQ:NP_001164191	Tax_Id=9606 Gene_Symbol=BCAR1 breast cancer anti-estrogen resistance protein 1 isoform 8	NA	NA	NA	NA	NA	NA	NA	NA	1484	0.9817	2.2	0.05
IPI:IPI00954861.1	|TREMBL:B3KWD7;B4DEV4;D3DUK1;E9PCL5|ENSEMBL:ENSP00000391669|REFSEQ:NP_001164185	Tax_Id=9606 Gene_Symbol=BCAR1 breast cancer anti-estrogen resistance protein 1 isoform 1	NA	NA	NA	NA	NA	NA	NA	NA	1484	0.9817	2.2	0.05
IPI:IPI00954889.1	|TREMBL:B2RBL9;B4DIW5;Q6P5Z4|ENSEMBL:ENSP00000392708|REFSEQ:NP_001164187	Tax_Id=9606 Gene_Symbol=BCAR1 breast cancer anti-estrogen resistance protein 1 isoform 3	NA	NA	NA	NA	NA	NA	NA	NA	1484	0.9817	2.2	0.05
IPI:IPI00954913.1	|TREMBL:F5GXA2|ENSEMBL:ENSP00000440415|REFSEQ:NP_001164190	Tax_Id=9606 Gene_Symbol=BCAR1 breast cancer anti-estrogen resistance protein 1 isoform 7	NA	NA	NA	NA	NA	NA	NA	NA	1484	0.9817	2.2	0.05
IPI:IPI00956653.1	|TREMBL:B7Z3S0|ENSEMBL:ENSP00000359642|REFSEQ:NP_001167592	Tax_Id=9606 Gene_Symbol=ZFYVE27 zinc finger FYVE domain-containing protein 27 isoform f	NA	NA	NA	NA	NA	NA	NA	NA	1484	0.9877	5.2	0.05
IPI:IPI00956753.1	|TREMBL:B7Z404|ENSEMBL:ENSP00000337993|REFSEQ:NP_001167590	Tax_Id=9606 Gene_Symbol=ZFYVE27 zinc finger FYVE domain-containing protein 27 isoform d	NA	NA	NA	NA	NA	NA	NA	NA	1484	0.9877	5.2	0.05
IPI:IPI00964044.1	|ENSEMBL:ENSP00000387477;ENSP00000408226|VEGA:OTTHUMP00000194154;OTTHUMP00000194155	Tax_Id=9606 Gene_Symbol=- 229 kDa protein	NA	NA	NA	NA	NA	NA	NA	NA	1484	1	3.8	0.09
IPI:IPI00964079.1	|TREMBL:B4DDU6;E9PCA1|ENSEMBL:ENSP00000423318|VEGA:OTTHUMP00000220727	Tax_Id=9606 Gene_Symbol=CCT5 Uncharacterized protein	NA	NA	NA	NA	1483	0.9998	4.9	0.08	1484	0.9829	2.2	0.02
IPI:IPI00964301.1	|SWISS-PROT:Q9UMZ2-5|ENSEMBL:ENSP00000315722|VEGA:OTTHUMP00000164163	Tax_Id=9606 Gene_Symbol=SYNRG Isoform 4 of Synergin gamma	NA	NA	NA	NA	1483	1	6.1	0.54	1484	1	16.7	0.6
IPI:IPI00964335.1	|TREMBL:D6RCB3|ENSEMBL:ENSP00000422272|VEGA:OTTHUMP00000224069	Tax_Id=9606 Gene_Symbol=ETF1 Uncharacterized protein	NA	NA	NA	NA	NA	NA	NA	NA	1484	0.9877	13.7	0.05
IPI:IPI00964648.1	|ENSEMBL:ENSP00000420926|VEGA:OTTHUMP00000219469	Tax_Id=9606 Gene_Symbol=HNRNPD 30 kDa protein	NA	NA	NA	NA	1483	0.99	4.9	0.12	NA	NA	NA	NA
IPI:IPI00964716.1	|TREMBL:B4DEK4|ENSEMBL:ENSP00000421663|VEGA:OTTHUMP00000223063	Tax_Id=9606 Gene_Symbol=SNX2 cDNA FLJ51799, highly similar to Sorting nexin-2	NA	NA	NA	NA	1483	1	20.6	0.51	NA	NA	NA	NA
IPI:IPI00964855.2	|TREMBL:B4DXI1;B4DZT5;E7EWW2|ENSEMBL:ENSP00000399367	Tax_Id=9606 Gene_Symbol=CCT5 cDNA FLJ54333, highly similar to T-complex protein 1 subunit epsilon	NA	NA	NA	NA	1483	0.9998	4.9	0.08	1484	0.9829	2.2	0.02
IPI:IPI00965169.1	|SWISS-PROT:Q9P0K7-3|ENSEMBL:ENSP00000423854|REFSEQ:NP_001138995|VEGA:OTTHUMP00000221032	Tax_Id=9606 Gene_Symbol=RAI14 Isoform 3 of Ankycorbin	NA	NA	NA	NA	1483	1	10.6	0.58	1484	1	19.7	0.62
IPI:IPI00965185.1	|TREMBL:D6R937|ENSEMBL:ENSP00000423681|VEGA:OTTHUMP00000219673	Tax_Id=9606 Gene_Symbol=AIMP1 Uncharacterized protein	NA	NA	NA	NA	NA	NA	NA	NA	1484	0.9853	8	0.05
IPI:IPI00965269.1	|TREMBL:B4DE30;B7ZAR1|ENSEMBL:ENSP00000427297|VEGA:OTTHUMP00000220953	Tax_Id=9606 Gene_Symbol=CCT5 cDNA, FLJ79275, highly similar to T-complex protein 1 subunit epsilon	NA	NA	NA	NA	1483	0.9998	4.9	0.08	1484	0.9829	2.2	0.02
IPI:IPI00965303.1	|TREMBL:D6RAN4|ENSEMBL:ENSP00000421872|VEGA:OTTHUMP00000218429	Tax_Id=9606 Gene_Symbol=RPL9 Uncharacterized protein	NA	NA	NA	NA	1483	0.9834	11	0.08	NA	NA	NA	NA
IPI:IPI00965308.1	|TREMBL:D6RBR0;D6RFJ8|ENSEMBL:ENSP00000422614|VEGA:OTTHUMP00000219246	Tax_Id=9606 Gene_Symbol=G3BP2 Uncharacterized protein	NA	NA	NA	NA	1483	0.9287	3.1	0.08	NA	NA	NA	NA
IPI:IPI00965501.2	|TREMBL:B4E2T8|ENSEMBL:ENSP00000423588	Tax_Id=9606 Gene_Symbol=CANX cDNA FLJ54242, highly similar to Calnexin	NA	NA	NA	NA	1483	1	4.3	0.17	NA	NA	NA	NA
IPI:IPI00965653.1	|ENSEMBL:ENSP00000409413|VEGA:OTTHUMP00000217164	Tax_Id=9606 Gene_Symbol=- 12 kDa protein	1482	0.9965	11.5	2.45	NA	NA	NA	NA	NA	NA	NA	NA
IPI:IPI00965713.3	|TREMBL:B4E1D3;D3DP13;D6REL8|ENSEMBL:ENSP00000426757;ENSP00000437727|REFSEQ:NP_001171670|VEGA:OTTHUMP00000220356	Tax_Id=9606 Gene_Symbol=FGB fibrinogen beta chain isoform 2 preproprotein	1482	0.9955	8.1	2.45	NA	NA	NA	NA	NA	NA	NA	NA
IPI:IPI00965722.2	|TREMBL:B4DYC8;E7ENZ3|ENSEMBL:ENSP00000426923|VEGA:OTTHUMP00000220728	Tax_Id=9606 Gene_Symbol=CCT5 cDNA FLJ52361, highly similar to T-complex protein 1 subunit epsilon	NA	NA	NA	NA	1483	0.9998	4.9	0.08	1484	0.9829	2.2	0.02
IPI:IPI00965952.1	|TREMBL:D6RAF8|ENSEMBL:ENSP00000421952|VEGA:OTTHUMP00000219403	Tax_Id=9606 Gene_Symbol=HNRNPD Uncharacterized protein	NA	NA	NA	NA	1483	0.99	4.9	0.12	NA	NA	NA	NA
IPI:IPI00966986.1	|TREMBL:D6RD47|ENSEMBL:ENSP00000425865;ENSP00000427043|VEGA:OTTHUMP00000222334;OTTHUMP00000222652	Tax_Id=9606 Gene_Symbol=RPS23 Uncharacterized protein	NA	NA	NA	NA	1483	0.9999	14.2	0.13	NA	NA	NA	NA
IPI:IPI00967073.2	|TREMBL:D6RAT0|ENSEMBL:ENSP00000421770;ENSP00000426282|VEGA:OTTHUMP00000220242;OTTHUMP00000220245	Tax_Id=9606 Gene_Symbol=SNORD73A;RPS3A Uncharacterized protein	NA	NA	NA	NA	1483	1	20.7	0.37	NA	NA	NA	NA
IPI:IPI00967460.1	|TREMBL:B7Z7P8|ENSEMBL:ENSP00000422203|VEGA:OTTHUMP00000224068	Tax_Id=9606 Gene_Symbol=ETF1 cDNA FLJ56175, highly similar to Eukaryotic peptide chain release factor subunit1	NA	NA	NA	NA	NA	NA	NA	NA	1484	0.9877	13.7	0.05
IPI:IPI00967485.1	|TREMBL:B3KMZ9;B4DNL3;E9PED3|ENSEMBL:ENSP00000422377|REFSEQ:NP_001138994|VEGA:OTTHUMP00000221031	Tax_Id=9606 Gene_Symbol=RAI14 ankycorbin isoform b	NA	NA	NA	NA	1483	1	10.6	0.58	1484	1	19.7	0.62
IPI:IPI00967533.1	|TREMBL:D6RAA6|ENSEMBL:ENSP00000422810|VEGA:OTTHUMP00000218396	Tax_Id=9606 Gene_Symbol=TMEM33 Uncharacterized protein	NA	NA	NA	NA	NA	NA	NA	NA	1484	0.9877	5.4	0.05
IPI:IPI00967562.1	|TREMBL:D6RF44|ENSEMBL:ENSP00000426666|VEGA:OTTHUMP00000219468	Tax_Id=9606 Gene_Symbol=HNRNPD Uncharacterized protein	NA	NA	NA	NA	1483	0.99	4.9	0.12	NA	NA	NA	NA
IPI:IPI00967876.1	|ENSEMBL:ENSP00000424796|VEGA:OTTHUMP00000218430	Tax_Id=9606 Gene_Symbol=RPL9 Protein	NA	NA	NA	NA	1483	0.9834	11	0.08	NA	NA	NA	NA
IPI:IPI00967974.1	|TREMBL:D6RJE8|ENSEMBL:ENSP00000425689|VEGA:OTTHUMP00000224070	Tax_Id=9606 Gene_Symbol=ETF1 Uncharacterized protein	NA	NA	NA	NA	NA	NA	NA	NA	1484	0.9877	13.7	0.05
IPI:IPI00968128.1	|ENSEMBL:ENSP00000425250|VEGA:OTTHUMP00000218427	Tax_Id=9606 Gene_Symbol=RPL9 Protein	NA	NA	NA	NA	1483	0.9834	11	0.08	NA	NA	NA	NA
IPI:IPI00968296.1	|TREMBL:Q96CG1|ENSEMBL:ENSP00000421288|VEGA:OTTHUMP00000224067	Tax_Id=9606 Gene_Symbol=ETF1 Uncharacterized protein	NA	NA	NA	NA	NA	NA	NA	NA	1484	0.9877	13.7	0.05
IPI:IPI00969566.2	|SWISS-PROT:P0CG48|TREMBL:Q59EM9;Q66K58|ENSEMBL:ENSP00000344818;ENSP00000441543|REFSEQ:NP_066289|VEGA:OTTHUMP00000239007;OTTHUMP00000239012	Tax_Id=9606 Gene_Symbol=UBC Polyubiquitin-C	NA	NA	NA	NA	1483	1	56.4	0.33	1484	1	56.4	0.26
IPI:IPI00969571.1	|SWISS-PROT:P19474-2	Tax_Id=9606 Gene_Symbol=TRIM21 Isoform 2 of E3 ubiquitin-protein ligase TRIM21	NA	NA	NA	NA	NA	NA	NA	NA	1484	1	19.6	0.33
IPI:IPI00972949.3	|TREMBL:E5RHC7|ENSEMBL:ENSP00000430926|VEGA:OTTHUMP00000227898	Tax_Id=9606 Gene_Symbol=EIF3H Uncharacterized protein	NA	NA	NA	NA	1483	1	43.5	0.13	1484	0.9865	41.3	0.05
IPI:IPI00972999.1	|TREMBL:B3KRS5|ENSEMBL:ENSP00000357621;ENSP00000430008|VEGA:OTTHUMP00000227077;OTTHUMP00000227078	Tax_Id=9606 Gene_Symbol=HDAC2 Histone deacetylase	NA	NA	NA	NA	NA	NA	NA	NA	1484	1	8.3	0.14
IPI:IPI00973038.1	|TREMBL:B4DKY3	Tax_Id=9606 Gene_Symbol=APLP2 cDNA FLJ55088, highly similar to Amyloid-like protein 2	NA	NA	NA	NA	1483	0.9863	2.3	0.09	NA	NA	NA	NA
IPI:IPI00973179.1	|TREMBL:B4DKY2;E9PBR5|ENSEMBL:ENSP00000392429|REFSEQ:NP_001124480|VEGA:OTTHUMP00000208615	Tax_Id=9606 Gene_Symbol=PTPN12 tyrosine-protein phosphatase non-receptor type 12 isoform 2	NA	NA	NA	NA	1483	1	4.3	0.13	NA	NA	NA	NA
IPI:IPI00973181.1	|SWISS-PROT:Q15043-3|TREMBL:B6EU88|ENSEMBL:ENSP00000352779|REFSEQ:NP_056174|H-INV:HIT000062854|VEGA:OTTHUMP00000123432	Tax_Id=9606 Gene_Symbol=SLC39A14 Isoform 3 of Zinc transporter ZIP14	NA	NA	NA	NA	NA	NA	NA	NA	1484	1	7.1	0.17
IPI:IPI00973509.1	|ENSEMBL:ENSP00000421539|VEGA:OTTHUMP00000218871	Tax_Id=9606 Gene_Symbol=APBB2 81 kDa protein	NA	NA	NA	NA	1483	0.9999	4.1	0.08	1484	1	4.5	0.14
IPI:IPI00973572.2	|TREMBL:E7EVV7|ENSEMBL:ENSP00000351703	Tax_Id=9606 Gene_Symbol=PTMA Uncharacterized protein	NA	NA	NA	NA	NA	NA	NA	NA	1484	0.9781	11.8	0.05
IPI:IPI00973757.1	|TREMBL:Q15164;Q3B867|ENSEMBL:ENSP00000398267|VEGA:OTTHUMP00000230701	Tax_Id=9606 Gene_Symbol=PABPC4 PABPC4 protein (Fragment)	NA	NA	NA	NA	1483	1	7.8	0.12	NA	NA	NA	NA
IPI:IPI00973794.1	|TREMBL:E9PGZ0|ENSEMBL:ENSP00000358543|REFSEQ:NP_001123995|VEGA:OTTHUMP00000013883	Tax_Id=9606 Gene_Symbol=CSDE1 cold shock domain-containing protein E1 isoform 3	NA	NA	NA	NA	NA	NA	NA	NA	1484	1	7	0.08
IPI:IPI00973816.1	|ENSEMBL:ENSP00000333811|VEGA:OTTHUMP00000230668	Tax_Id=9606 Gene_Symbol=PSMD13 40 kDa protein	NA	NA	NA	NA	NA	NA	NA	NA	1484	1	5.8	0.05
IPI:IPI00973819.1	|ENSEMBL:ENSP00000278756|VEGA:OTTHUMP00000230930	Tax_Id=9606 Gene_Symbol=APLP2 87 kDa protein	NA	NA	NA	NA	1483	0.9863	2.3	0.09	1484	1	17.4	0.36
IPI:IPI00973924.1	|TREMBL:E5RJ89|ENSEMBL:ENSP00000429187|VEGA:OTTHUMP00000226853	Tax_Id=9606 Gene_Symbol=TCEB1 Uncharacterized protein	NA	NA	NA	NA	NA	NA	NA	NA	1484	0.9687	13.5	0.05
IPI:IPI00973977.1	|ENSEMBL:ENSP00000405965|REFSEQ:NP_008868|H-INV:HIT000037683	Tax_Id=9606 Gene_Symbol=LOC728825;SUMO2 small ubiquitin-related modifier 2 isoform a precursor	NA	NA	NA	NA	1483	0.9873	16.9	0.09	1484	0.9629	16.9	0.02
IPI:IPI00974176.1	|TREMBL:E5RJR5|ENSEMBL:ENSP00000431067|VEGA:OTTHUMP00000228275	Tax_Id=9606 Gene_Symbol=SKP1 Uncharacterized protein	NA	NA	NA	NA	1483	0.9902	7.4	0.09	1484	0.9781	7.4	0.02
IPI:IPI00974484.1	|ENSEMBL:ENSP00000278572|VEGA:OTTHUMP00000229877	Tax_Id=9606 Gene_Symbol=RPS3 28 kDa protein	NA	NA	NA	NA	1483	1	38.7	0.63	1484	1	15.7	0.1
IPI:IPI00974544.1	|SWISS-PROT:P62258-2|TREMBL:B4DJF2;B7ZA86|ENSEMBL:ENSP00000406058	Tax_Id=9606 Gene_Symbol=YWHAE Isoform SV of 14-3-3 protein epsilon	NA	NA	NA	NA	NA	NA	NA	NA	1484	1	23.6	0.16
IPI:IPI00975486.1	|TREMBL:E5RH77|ENSEMBL:ENSP00000429856|VEGA:OTTHUMP00000224342	Tax_Id=9606 Gene_Symbol=RPS14 Uncharacterized protein	1482	0.9854	9.2	1.22	NA	NA	NA	NA	NA	NA	NA	NA
IPI:IPI00975549.1	|TREMBL:B7Z6F8|ENSEMBL:ENSP00000429824|REFSEQ:NP_001182484|VEGA:OTTHUMP00000224198	Tax_Id=9606 Gene_Symbol=CLINT1 clathrin interactor 1 isoform 1	NA	NA	NA	NA	1483	1	3.8	0.08	1484	1	7.8	0.18
IPI:IPI00975695.1	|TREMBL:B4DTT7;B4DYU6;Q7L294;Q9H880;Q9NPQ7|ENSEMBL:ENSP00000436209|VEGA:OTTHUMP00000236301	Tax_Id=9606 Gene_Symbol=PPP6R3 cDNA FLJ53373, highly similar to SAPS domain family member 3	NA	NA	NA	NA	NA	NA	NA	NA	1484	1	4.6	0.07
IPI:IPI00975755.1	|ENSEMBL:ENSP00000431737|VEGA:OTTHUMP00000229883	Tax_Id=9606 Gene_Symbol=RPS3 15 kDa protein	NA	NA	NA	NA	NA	NA	NA	NA	1484	1	15.7	0.1
IPI:IPI00975850.1	|TREMBL:E9PIZ3|ENSEMBL:ENSP00000431931|VEGA:OTTHUMP00000229069	Tax_Id=9606 Gene_Symbol=RPL8 Uncharacterized protein	NA	NA	NA	NA	NA	NA	NA	NA	1484	0.9877	7.4	0.05
IPI:IPI00975963.1	|TREMBL:E9PK01|ENSEMBL:ENSP00000433611|VEGA:OTTHUMP00000231355	Tax_Id=9606 Gene_Symbol=EEF1D Uncharacterized protein	NA	NA	NA	NA	NA	NA	NA	NA	1484	1	32.6	0.24
IPI:IPI00976010.1	|TREMBL:E9PNY1|ENSEMBL:ENSP00000437090|VEGA:OTTHUMP00000230387	Tax_Id=9606 Gene_Symbol=ZFPL1 Uncharacterized protein	NA	NA	NA	NA	1483	0.9995	11.7	0.11	NA	NA	NA	NA
IPI:IPI00976140.1	|ENSEMBL:ENSP00000434298|VEGA:OTTHUMP00000018167	Tax_Id=9606 Gene_Symbol=RPL21;SNORD102;SNORA27;RPL21P19 10 kDa protein	NA	NA	NA	NA	1483	1	17.2	0.12	NA	NA	NA	NA
IPI:IPI00976899.1	|TREMBL:E9PKZ0|ENSEMBL:ENSP00000433464;ENSP00000434535|VEGA:OTTHUMP00000229068;OTTHUMP00000229072	Tax_Id=9606 Gene_Symbol=RPL8 Uncharacterized protein	NA	NA	NA	NA	NA	NA	NA	NA	1484	0.9877	7.4	0.05
IPI:IPI00977019.1	|TREMBL:C9JWD9|ENSEMBL:ENSP00000419257|VEGA:OTTHUMP00000215566	Tax_Id=9606 Gene_Symbol=KPNA1 Uncharacterized protein	NA	NA	NA	NA	1483	0.9873	6.3	0.09	NA	NA	NA	NA
IPI:IPI00977127.1	|ENSEMBL:ENSP00000437105|VEGA:OTTHUMP00000229886	Tax_Id=9606 Gene_Symbol=RPS3 Protein	NA	NA	NA	NA	NA	NA	NA	NA	1484	1	15.7	0.1
IPI:IPI00977329.1	|TREMBL:E9PPH5|ENSEMBL:ENSP00000432684|VEGA:OTTHUMP00000231936	Tax_Id=9606 Gene_Symbol=ANP32E Uncharacterized protein	NA	NA	NA	NA	NA	NA	NA	NA	1484	0.9865	10.5	0.05
IPI:IPI00977506.2	|TREMBL:C9JW96|ENSEMBL:ENSP00000393320|VEGA:OTTHUMP00000165765	Tax_Id=9606 Gene_Symbol=PHB Uncharacterized protein	NA	NA	NA	NA	1483	1	9.5	0.13	1484	0.9853	6.4	0.02
IPI:IPI00977579.1	|TREMBL:E9PJH4|ENSEMBL:ENSP00000431834|VEGA:OTTHUMP00000229878	Tax_Id=9606 Gene_Symbol=RPS3 Uncharacterized protein	NA	NA	NA	NA	NA	NA	NA	NA	1484	1	15.7	0.1
IPI:IPI00977658.1	|SWISS-PROT:O15372|TREMBL:B4DJN9;Q5BKY2;Q6IB98|ENSEMBL:ENSP00000429931|REFSEQ:NP_003747|VEGA:OTTHUMP00000227892	Tax_Id=9606 Gene_Symbol=EIF3H Eukaryotic translation initiation factor 3 subunit H	NA	NA	NA	NA	1483	1	43.5	0.13	1484	0.9865	41.3	0.05
IPI:IPI00977661.1	|REFSEQ:NP_001186284	Tax_Id=9606 Gene_Symbol=RPL17-C18ORF32 RPL17-C18orf32 protein isoform 1	NA	NA	NA	NA	1483	1	17.9	0.25	NA	NA	NA	NA
IPI:IPI00977833.1	|TREMBL:E7EQV3|ENSEMBL:ENSP00000429594|VEGA:OTTHUMP00000227463	Tax_Id=9606 Gene_Symbol=PABPC1 Uncharacterized protein	NA	NA	NA	NA	1483	0.9873	2.7	0.08	NA	NA	NA	NA
IPI:IPI00977964.1	|TREMBL:E9PLL6;Q9BQQ5|ENSEMBL:ENSP00000433259|VEGA:OTTHUMP00000231159	Tax_Id=9606 Gene_Symbol=RPL27A Uncharacterized protein	NA	NA	NA	NA	1483	1	37.4	0.3	NA	NA	NA	NA
IPI:IPI00978082.1	|TREMBL:B7Z1M1;Q5J7V8|ENSEMBL:ENSP00000436422|VEGA:OTTHUMP00000232226	Tax_Id=9606 Gene_Symbol=RCN1 cDNA FLJ55835, highly similar to Reticulocalbin-1	NA	NA	NA	NA	1483	0.9999	7.5	0.13	NA	NA	NA	NA
IPI:IPI00978298.2	|TREMBL:E9PL09|ENSEMBL:ENSP00000433421|VEGA:OTTHUMP00000229880	Tax_Id=9606 Gene_Symbol=RPS3 Uncharacterized protein	NA	NA	NA	NA	NA	NA	NA	NA	1484	1	15.7	0.1
IPI:IPI00978608.1	|TREMBL:E9PLT0;Q8WU01;Q9UG12;Q9UG93|ENSEMBL:ENSP00000431297|VEGA:OTTHUMP00000234862	Tax_Id=9606 Gene_Symbol=CSDE1 Uncharacterized protein	NA	NA	NA	NA	NA	NA	NA	NA	1484	1	7	0.08
IPI:IPI00978911.1	|TREMBL:E9PL45|ENSEMBL:ENSP00000433354|VEGA:OTTHUMP00000229874	Tax_Id=9606 Gene_Symbol=RPS3 Uncharacterized protein	NA	NA	NA	NA	NA	NA	NA	NA	1484	1	15.7	0.1
IPI:IPI00979352.1	|REFSEQ:NP_001171690	Tax_Id=9606 Gene_Symbol=CLTA clathrin light chain A isoform e	NA	NA	NA	NA	1483	1	7.8	0.17	NA	NA	NA	NA
IPI:IPI00979423.1	|TREMBL:E9PM69|ENSEMBL:ENSP00000433097|VEGA:OTTHUMP00000236493	Tax_Id=9606 Gene_Symbol=PSMC3 Uncharacterized protein	NA	NA	NA	NA	NA	NA	NA	NA	1484	1	7.1	0.12
IPI:IPI00979595.1	|TREMBL:E9PQD7|ENSEMBL:ENSP00000436865|VEGA:OTTHUMP00000231872	Tax_Id=9606 Gene_Symbol=RPS2 Uncharacterized protein	NA	NA	NA	NA	1483	1	9.4	0.13	NA	NA	NA	NA
IPI:IPI00979604.1	|TREMBL:F2Z2S8|ENSEMBL:ENSP00000433155|VEGA:OTTHUMP00000229806	Tax_Id=9606 Gene_Symbol=RPS3 Uncharacterized protein	NA	NA	NA	NA	NA	NA	NA	NA	1484	1	15.7	0.1
IPI:IPI00979703.1	|TREMBL:E5RH24|ENSEMBL:ENSP00000430012|VEGA:OTTHUMP00000227475	Tax_Id=9606 Gene_Symbol=PABPC1 Uncharacterized protein	NA	NA	NA	NA	1483	0.9873	2.7	0.08	NA	NA	NA	NA
IPI:IPI00980037.1	|TREMBL:E5RG56|ENSEMBL:ENSP00000427823|VEGA:OTTHUMP00000226610	Tax_Id=9606 Gene_Symbol=ASPH Uncharacterized protein	NA	NA	NA	NA	NA	NA	NA	NA	1484	1	21.2	0.17
IPI:IPI00980067.1	|TREMBL:Q6WWJ7;Q9NQ49|ENSEMBL:ENSP00000434561|VEGA:OTTHUMP00000234750	Tax_Id=9606 Gene_Symbol=IL18 Uncharacterized protein	NA	NA	NA	NA	NA	NA	NA	NA	1484	0.9829	4.2	0.05
IPI:IPI00980283.1	|TREMBL:E9PQ96|ENSEMBL:ENSP00000432542|VEGA:OTTHUMP00000229873	Tax_Id=9606 Gene_Symbol=RPS3 Uncharacterized protein	NA	NA	NA	NA	NA	NA	NA	NA	1484	1	15.7	0.1
IPI:IPI00980350.1	|TREMBL:E9PJD9|ENSEMBL:ENSP00000431565;ENSP00000431849;ENSP00000432671;ENSP00000433766|VEGA:OTTHUMP00000231160;OTTHUMP00000231163;OTTHUMP00000231164;OTTHUMP00000231166	Tax_Id=9606 Gene_Symbol=RPL27A Uncharacterized protein	NA	NA	NA	NA	1483	1	37.4	0.3	NA	NA	NA	NA
IPI:IPI00980614.1	|H-INV:HIT000324284	Tax_Id=9606 Gene_Symbol=- Similar to Ig kappa chain V-II region GM607 precursor	1482	0.9965	11.5	2.45	NA	NA	NA	NA	NA	NA	NA	NA
IPI:IPI00980668.1	|TREMBL:Q68DG4|ENSEMBL:ENSP00000428620|VEGA:OTTHUMP00000224933	Tax_Id=9606 Gene_Symbol=HNRNPH1 Putative uncharacterized protein DKFZp686A15170	NA	NA	NA	NA	NA	NA	NA	NA	1484	0.9877	2.4	0.05
IPI:IPI00980919.1	|TREMBL:E9PMD7|ENSEMBL:ENSP00000431146|VEGA:OTTHUMP00000236401	Tax_Id=9606 Gene_Symbol=PPP1CA Serine/threonine-protein phosphatase	NA	NA	NA	NA	NA	NA	NA	NA	1484	0.9877	4.9	0.02
IPI:IPI00981100.1	|TREMBL:E9PIQ7|ENSEMBL:ENSP00000433951|VEGA:OTTHUMP00000231812	Tax_Id=9606 Gene_Symbol=HAX1 Uncharacterized protein	NA	NA	NA	NA	NA	NA	NA	NA	1484	0.9459	7.3	0.05
IPI:IPI00981169.1	|TREMBL:B7ZAT2;Q9H369|ENSEMBL:ENSP00000445471|REFSEQ:NP_001185771	Tax_Id=9606 Gene_Symbol=CCT2 T-complex protein 1 subunit beta isoform 2	NA	NA	NA	NA	NA	NA	NA	NA	1484	1	4.1	0.07
IPI:IPI00981193.1	|TREMBL:E9PK82|ENSEMBL:ENSP00000435457|VEGA:OTTHUMP00000229881	Tax_Id=9606 Gene_Symbol=RPS3 Uncharacterized protein	NA	NA	NA	NA	NA	NA	NA	NA	1484	1	15.7	0.1
IPI:IPI00981321.1	|TREMBL:E7ESG2;F5H7R3;Q05D30|ENSEMBL:ENSP00000428848;ENSP00000442335|VEGA:OTTHUMP00000226109	Tax_Id=9606 Gene_Symbol=CLSPN Uncharacterized protein	NA	NA	NA	NA	NA	NA	NA	NA	1484	1	1.7	0.1
IPI:IPI00981354.1	|TREMBL:B4DSA3;E9PL16|ENSEMBL:ENSP00000403937;ENSP00000433407|VEGA:OTTHUMP00000232799	Tax_Id=9606 Gene_Symbol=C11orf74 Uncharacterized protein	NA	NA	NA	NA	NA	NA	NA	NA	1484	1	20.5	0.09
IPI:IPI00981773.1	|TREMBL:B4DGN8	Tax_Id=9606 Gene_Symbol=- cDNA FLJ53377, highly similar to Procollagen-lysine, 2-oxoglutarate 5-dioxygenase 1	NA	NA	NA	NA	1483	0.9767	1.6	0.09	NA	NA	NA	NA
IPI:IPI00982101.1	|TREMBL:E7EX29|ENSEMBL:ENSP00000430058|VEGA:OTTHUMP00000227485	Tax_Id=9606 Gene_Symbol=YWHAZ Uncharacterized protein	NA	NA	NA	NA	NA	NA	NA	NA	1484	0.9997	42.3	0.05
IPI:IPI00982109.1	|REFSEQ:NP_001185708	Tax_Id=9606 Gene_Symbol=CUL2 cullin-2 isoform b	NA	NA	NA	NA	NA	NA	NA	NA	1484	1	3.3	0.07
IPI:IPI00982225.1	|TREMBL:B4DII8|ENSEMBL:ENSP00000387483|REFSEQ:NP_001129488	Tax_Id=9606 Gene_Symbol=APP amyloid beta A4 protein isoform d	NA	NA	NA	NA	NA	NA	NA	NA	1484	1	21.3	0.46
IPI:IPI00982358.1	|TREMBL:E5RHJ2|ENSEMBL:ENSP00000429743|VEGA:OTTHUMP00000226626	Tax_Id=9606 Gene_Symbol=ASPH Uncharacterized protein	NA	NA	NA	NA	NA	NA	NA	NA	1484	1	21.2	0.17
IPI:IPI00982476.1	|TREMBL:B3KNG6;D6QS48|ENSEMBL:ENSP00000438248|REFSEQ:NP_001186601	Tax_Id=9606 Gene_Symbol=CALU calumenin isoform d precursor	NA	NA	NA	NA	1483	1	21.4	0.19	NA	NA	NA	NA
IPI:IPI00982636.1	|TREMBL:E9PPH4|ENSEMBL:ENSP00000432685|VEGA:OTTHUMP00000232802	Tax_Id=9606 Gene_Symbol=C11orf74 Uncharacterized protein	NA	NA	NA	NA	NA	NA	NA	NA	1484	1	20.5	0.09
IPI:IPI00982649.1	|TREMBL:C9J352|ENSEMBL:ENSP00000417319|VEGA:OTTHUMP00000215568	Tax_Id=9606 Gene_Symbol=KPNA1 Uncharacterized protein	NA	NA	NA	NA	1483	0.9873	6.3	0.09	NA	NA	NA	NA
IPI:IPI00982721.1	|TREMBL:E5RHG8|ENSEMBL:ENSP00000429789|VEGA:OTTHUMP00000226852	Tax_Id=9606 Gene_Symbol=TCEB1 Uncharacterized protein	NA	NA	NA	NA	NA	NA	NA	NA	1484	0.9687	13.5	0.05
IPI:IPI00982982.2	|TREMBL:E9PQR8|ENSEMBL:ENSP00000338323;ENSP00000434389|VEGA:OTTHUMP00000231348	Tax_Id=9606 Gene_Symbol=EEF1D Uncharacterized protein	NA	NA	NA	NA	NA	NA	NA	NA	1484	1	32.6	0.24
IPI:IPI00983093.1	|TREMBL:E5RGH3|ENSEMBL:ENSP00000430159|VEGA:OTTHUMP00000227473	Tax_Id=9606 Gene_Symbol=PABPC1 Uncharacterized protein	NA	NA	NA	NA	1483	0.9873	2.7	0.08	NA	NA	NA	NA
IPI:IPI00983167.1	|ENSEMBL:ENSP00000429927|VEGA:OTTHUMP00000225472	Tax_Id=9606 Gene_Symbol=PPP2CB Protein	NA	NA	NA	NA	NA	NA	NA	NA	1484	0.9877	21.2	0.05
IPI:IPI00983173.1	|TREMBL:E9PQ47|ENSEMBL:ENSP00000434454|VEGA:OTTHUMP00000230384	Tax_Id=9606 Gene_Symbol=ZFPL1 Uncharacterized protein	NA	NA	NA	NA	1483	0.9995	11.7	0.11	NA	NA	NA	NA
IPI:IPI00983215.1	|TREMBL:E9PKF6|ENSEMBL:ENSP00000433565|VEGA:OTTHUMP00000236299	Tax_Id=9606 Gene_Symbol=PPP6R3 Uncharacterized protein	NA	NA	NA	NA	NA	NA	NA	NA	1484	1	4.6	0.07
IPI:IPI00983256.1	|TREMBL:E5RGE1|ENSEMBL:ENSP00000430219|VEGA:OTTHUMP00000227488	Tax_Id=9606 Gene_Symbol=YWHAZ Uncharacterized protein	NA	NA	NA	NA	NA	NA	NA	NA	1484	0.9997	42.3	0.05
IPI:IPI00983316.1	|TREMBL:E5RI99|ENSEMBL:ENSP00000429483|VEGA:OTTHUMP00000227601	Tax_Id=9606 Gene_Symbol=RPL30 Uncharacterized protein	NA	NA	NA	NA	1483	1	34.2	0.21	NA	NA	NA	NA
IPI:IPI00983556.1	|ENSEMBL:ENSP00000436566|VEGA:OTTHUMP00000230702	Tax_Id=9606 Gene_Symbol=PABPC4 Protein	NA	NA	NA	NA	1483	1	7.8	0.12	NA	NA	NA	NA
IPI:IPI00983557.1	|ENSEMBL:ENSP00000436556|VEGA:OTTHUMP00000229807	Tax_Id=9606 Gene_Symbol=RPS3 Protein	NA	NA	NA	NA	NA	NA	NA	NA	1484	1	15.7	0.1
IPI:IPI00983581.1	|TREMBL:Q05CK9	Tax_Id=9606 Gene_Symbol=SYNCRIP SYNCRIP protein (Fragment)	NA	NA	NA	NA	1483	1	3.6	0.13	NA	NA	NA	NA
IPI:IPI00983613.1	|TREMBL:B4DP51;F5GZT4|ENSEMBL:ENSP00000429481;ENSP00000444220|VEGA:OTTHUMP00000224906	Tax_Id=9606 Gene_Symbol=HNRNPH1 cDNA FLJ54533, highly similar to Heterogeneous nuclear ribonucleoprotein H	NA	NA	NA	NA	NA	NA	NA	NA	1484	0.9877	2.4	0.05
IPI:IPI00983632.1	|TREMBL:B4E2V4|ENSEMBL:ENSP00000440618|REFSEQ:NP_001186701;NP_001186702;NP_001186703	Tax_Id=9606 Gene_Symbol=PSMA5 proteasome subunit alpha type-5 isoform 2	NA	NA	NA	NA	NA	NA	NA	NA	1484	0.9999	10.4	0.03
IPI:IPI00984037.1	|TREMBL:E9PLA8|ENSEMBL:ENSP00000431374|VEGA:OTTHUMP00000232805	Tax_Id=9606 Gene_Symbol=C11orf74 Uncharacterized protein	NA	NA	NA	NA	NA	NA	NA	NA	1484	1	20.5	0.09
IPI:IPI00984284.1	|ENSEMBL:ENSP00000429270|VEGA:OTTHUMP00000224907	Tax_Id=9606 Gene_Symbol=HNRNPH1 21 kDa protein	NA	NA	NA	NA	NA	NA	NA	NA	1484	0.9877	2.4	0.05
IPI:IPI00984356.1	|TREMBL:E5RFW7|ENSEMBL:ENSP00000427908|VEGA:OTTHUMP00000227899	Tax_Id=9606 Gene_Symbol=EIF3H Uncharacterized protein	NA	NA	NA	NA	1483	1	43.5	0.13	1484	0.9865	41.3	0.05
IPI:IPI00984405.1	|TREMBL:Q59E92	Tax_Id=9606 Gene_Symbol=DDX5 Putative uncharacterized protein (Fragment)	NA	NA	NA	NA	1483	0.9902	2.9	0.09	NA	NA	NA	NA
IPI:IPI00984546.1	|TREMBL:B4DWG4	Tax_Id=9606 Gene_Symbol=- cDNA FLJ53223, highly similar to Adapter-relatedprotein complex 2 beta-1 subunit	NA	NA	NA	NA	NA	NA	NA	NA	1484	0.9758	3.5	0.02
IPI:IPI00984704.1	|TREMBL:B4E0C2;E9PQP7|ENSEMBL:ENSP00000434429|VEGA:OTTHUMP00000236293	Tax_Id=9606 Gene_Symbol=PPP6R3 Uncharacterized protein	NA	NA	NA	NA	NA	NA	NA	NA	1484	1	4.6	0.07
IPI:IPI00984708.1	|H-INV:HIT000327656	Tax_Id=9606 Gene_Symbol=- Similar to Ig kappa chain V-II region GM607 precursor	1482	0.9965	11.5	2.45	NA	NA	NA	NA	NA	NA	NA	NA
IPI:IPI00984839.1	|REFSEQ:NP_001180345	Tax_Id=9606 Gene_Symbol=DDX3X ATP-dependent RNA helicase DDX3X isoform 2	NA	NA	NA	NA	1483	1	4.3	0.13	NA	NA	NA	NA
IPI:IPI00984887.1	|TREMBL:E9PPU1|ENSEMBL:ENSP00000436335|VEGA:OTTHUMP00000229879	Tax_Id=9606 Gene_Symbol=RPS3 Uncharacterized protein	NA	NA	NA	NA	NA	NA	NA	NA	1484	1	15.7	0.1
IPI:IPI00984977.1	|ENSEMBL:ENSP00000428536|VEGA:OTTHUMP00000224346	Tax_Id=9606 Gene_Symbol=RPS14 Protein	1482	0.9854	9.2	1.22	NA	NA	NA	NA	NA	NA	NA	NA
IPI:IPI00985019.1	|H-INV:HIT000329562	Tax_Id=9606 Gene_Symbol=RPL28 Conserved hypothetical protein	NA	NA	NA	NA	1483	1	24.8	0.25	NA	NA	NA	NA
IPI:IPI00985090.1	|TREMBL:B7Z6K8|ENSEMBL:ENSP00000444856|REFSEQ:NP_001185707	Tax_Id=9606 Gene_Symbol=CUL2 cullin-2 isoform a	NA	NA	NA	NA	NA	NA	NA	NA	1484	1	3.3	0.07
IPI:IPI00985128.1	|ENSEMBL:ENSP00000265637|VEGA:OTTHUMP00000236294	Tax_Id=9606 Gene_Symbol=PPP6R3 92 kDa protein	NA	NA	NA	NA	NA	NA	NA	NA	1484	1	4.6	0.07
IPI:IPI00985353.1	|TREMBL:B2RAR6;E9PRY8|ENSEMBL:ENSP00000434070|VEGA:OTTHUMP00000228854	Tax_Id=9606 Gene_Symbol=EEF1D Uncharacterized protein	NA	NA	NA	NA	NA	NA	NA	NA	1484	1	32.6	0.24
IPI:IPI00985384.1	|TREMBL:B4E3E8;Q5S4N1|ENSEMBL:ENSP00000392494|REFSEQ:NP_001180346	Tax_Id=9606 Gene_Symbol=DDX3X ATP-dependent RNA helicase DDX3X isoform 3	NA	NA	NA	NA	1483	1	4.3	0.13	NA	NA	NA	NA
IPI:IPI01008877.1	|REFSEQ:NP_001191456	Tax_Id=9606 Gene_Symbol=SSR4 translocon-associated protein subunit delta isoform 3 precursor	NA	NA	NA	NA	NA	NA	NA	NA	1484	1	17.5	0.1
IPI:IPI01009017.3	|TREMBL:B7Z4R3	Tax_Id=9606 Gene_Symbol=- cDNA FLJ50585, highly similar to T-complex protein 1 subunit beta	NA	NA	NA	NA	NA	NA	NA	NA	1484	1	4.1	0.07
IPI:IPI01009057.1	|REFSEQ:NP_001191455|H-INV:HIT000092611	Tax_Id=9606 Gene_Symbol=SSR4 translocon-associated protein subunit delta isoform 1 precursor	NA	NA	NA	NA	NA	NA	NA	NA	1484	1	17.5	0.1
IPI:IPI01009160.1	|TREMBL:D6QS53|ENSEMBL:ENSP00000345931	Tax_Id=9606 Gene_Symbol=CALU Calumenin isoform 9	NA	NA	NA	NA	1483	1	21.4	0.19	NA	NA	NA	NA
IPI:IPI01009326.1	|TREMBL:B4DEM7;Q7Z759|ENSEMBL:ENSP00000444984	Tax_Id=9606 Gene_Symbol=CCT8 cDNA FLJ53379, highly similar to T-complex protein 1 subunit theta	NA	NA	NA	NA	1483	1	5.1	0.13	1484	1	4.2	0.05
IPI:IPI01009350.1	|TREMBL:F5GYW6|ENSEMBL:ENSP00000441376|VEGA:OTTHUMP00000239488	Tax_Id=9606 Gene_Symbol=XPOT Uncharacterized protein	NA	NA	NA	NA	NA	NA	NA	NA	1484	0.903	15	0.05
IPI:IPI01009355.1	|TREMBL:A8K3W4;B7Z4B8|ENSEMBL:ENSP00000263367	Tax_Id=9606 Gene_Symbol=HNRNPUL1 cDNA FLJ56481, highly similar to Heterogeneous nuclear ribonucleoprotein U-like protein 1	NA	NA	NA	NA	1483	1	4.3	0.17	NA	NA	NA	NA
IPI:IPI01009501.1	|TREMBL:F5H747|ENSEMBL:ENSP00000442800|VEGA:OTTHUMP00000239015	Tax_Id=9606 Gene_Symbol=UBC Uncharacterized protein	NA	NA	NA	NA	1483	1	56.4	0.33	1484	1	56.4	0.26
IPI:IPI01009513.2	|TREMBL:B2R5U1;E7ESM6|ENSEMBL:ENSP00000390956	Tax_Id=9606 Gene_Symbol=SND1 Uncharacterized protein	NA	NA	NA	NA	1483	1	2.4	0.08	NA	NA	NA	NA
IPI:IPI01009595.1	|ENSEMBL:ENSP00000441780	Tax_Id=9606 Gene_Symbol=SRSF2 25 kDa protein	NA	NA	NA	NA	NA	NA	NA	NA	1484	0.924	4	0.05
IPI:IPI01009614.1	|TREMBL:B3KNZ4;B4DDN4;B4DVQ5;F5GZC5|ENSEMBL:ENSP00000445783	Tax_Id=9606 Gene_Symbol=EIF3C;EIF3CL cDNA FLJ55450, highly similar to Eukaryotic translation initiation factor 3 subunit 8	NA	NA	NA	NA	1483	1	8.7	0.52	1484	1	6.2	0.24
IPI:IPI01009874.1	|TREMBL:F5H3G5|ENSEMBL:ENSP00000438933	Tax_Id=9606 Gene_Symbol=PSMA8 Proteasome subunit alpha type	NA	NA	NA	NA	NA	NA	NA	NA	1484	0.9841	6.2	0.02
IPI:IPI01009918.1	|TREMBL:A6XGL3;Q53ZF3;Q53ZV8;Q7Z445;Q7Z5P3;Q7Z5Y9|ENSEMBL:ENSP00000434456	Tax_Id=9606 Gene_Symbol=PRSS1 Uncharacterized protein	1482	0.9998	7.6	5.89	NA	NA	NA	NA	1484	0.9309	7	0.02
IPI:IPI01009955.1	|TREMBL:B3KQ79;Q53G72;Q53HT6|ENSEMBL:ENSP00000387751;ENSP00000392330|REFSEQ:NP_001132929|H-INV:HIT000045504|VEGA:OTTHUMP00000025978	Tax_Id=9606 Gene_Symbol=BCAP31 B-cell receptor-associated protein 31 isoform a	NA	NA	NA	NA	1483	0.959	5.1	0.09	1484	1	16.7	0.16
IPI:IPI01010020.1	|TREMBL:B7ZAV6|ENSEMBL:ENSP00000438253;ENSP00000438964	Tax_Id=9606 Gene_Symbol=KPNB1 cDNA, FLJ79320, highly similar to Importin beta-1 subunit	NA	NA	NA	NA	NA	NA	NA	NA	1484	0.9877	2.3	0.05
IPI:IPI01010123.1	|ENSEMBL:ENSP00000340587	Tax_Id=9606 Gene_Symbol=MIA3 214 kDa protein	NA	NA	NA	NA	1483	0.9825	0.6	0.09	NA	NA	NA	NA
IPI:IPI01010276.1	|TREMBL:Q59ES3;Q71UA6|ENSEMBL:ENSP00000303623	Tax_Id=9606 Gene_Symbol=SLC1A5 Neutral amino acid transporter	NA	NA	NA	NA	NA	NA	NA	NA	1484	0.9877	6.4	0.05
IPI:IPI01010398.1	|TREMBL:E5RFH0|ENSEMBL:ENSP00000428885|VEGA:OTTHUMP00000227897	Tax_Id=9606 Gene_Symbol=EIF3H Uncharacterized protein	NA	NA	NA	NA	1483	1	43.5	0.13	1484	0.9865	41.3	0.05
IPI:IPI01010400.1	|TREMBL:F5H4J7|ENSEMBL:ENSP00000444862|VEGA:OTTHUMP00000236708	Tax_Id=9606 Gene_Symbol=SLC3A2 Uncharacterized protein	NA	NA	NA	NA	1483	1	4.2	0.17	1484	1	36.7	0.65
IPI:IPI01010419.1	|TREMBL:F5H7Y5|ENSEMBL:ENSP00000442173|VEGA:OTTHUMP00000239013	Tax_Id=9606 Gene_Symbol=UBC Uncharacterized protein	NA	NA	NA	NA	1483	1	56.4	0.33	1484	1	56.4	0.26
IPI:IPI01010449.1	|TREMBL:E5RFK8|ENSEMBL:ENSP00000428061|VEGA:OTTHUMP00000228316	Tax_Id=9606 Gene_Symbol=LUZP1 Uncharacterized protein	NA	NA	NA	NA	1483	0.9192	3.3	0.08	NA	NA	NA	NA
IPI:IPI01010498.1	|TREMBL:B4DIP5|ENSEMBL:ENSP00000414245|REFSEQ:NP_001138987|VEGA:OTTHUMP00000225306	Tax_Id=9606 Gene_Symbol=SCRN1 secernin-1 isoform c	NA	NA	NA	NA	1483	0.9535	5	0.08	NA	NA	NA	NA
IPI:IPI01010852.1	|TREMBL:B4DKS8;Q8NI96|ENSEMBL:ENSP00000444124	Tax_Id=9606 Gene_Symbol=HNRNPF cDNA FLJ57121, highly similar to Heterogeneous nuclear ribonucleoprotein F	NA	NA	NA	NA	1483	0.9499	2.4	0.04	1484	0.9877	2.4	0.05
IPI:IPI01010931.1	|TREMBL:E5RIR4|ENSEMBL:ENSP00000428381|VEGA:OTTHUMP00000227487	Tax_Id=9606 Gene_Symbol=YWHAZ Uncharacterized protein	NA	NA	NA	NA	NA	NA	NA	NA	1484	0.9997	42.3	0.05
IPI:IPI01011045.1	|TREMBL:E7ESE2|ENSEMBL:ENSP00000422182|VEGA:OTTHUMP00000220171	Tax_Id=9606 Gene_Symbol=PHB Uncharacterized protein	NA	NA	NA	NA	1483	1	9.5	0.13	1484	0.9853	6.4	0.02
IPI:IPI01011099.1	|TREMBL:B4DJ66;Q9UNM7|ENSEMBL:ENSP00000438440	Tax_Id=9606 Gene_Symbol=PSMD13 cDNA FLJ53046, highly similar to 26S proteasome non-ATPase regulatory subunit 13	NA	NA	NA	NA	NA	NA	NA	NA	1484	1	5.8	0.05
IPI:IPI01011241.1	|TREMBL:E5RGU4|ENSEMBL:ENSP00000428669|VEGA:OTTHUMP00000227895	Tax_Id=9606 Gene_Symbol=EIF3H Uncharacterized protein	NA	NA	NA	NA	1483	1	43.5	0.13	1484	0.9865	41.3	0.05
IPI:IPI01011344.1	|TREMBL:F5H0N0|ENSEMBL:ENSP00000438755	Tax_Id=9606 Gene_Symbol=ACTG1 Uncharacterized protein	NA	NA	NA	NA	NA	NA	NA	NA	1484	1	16.2	0.14
IPI:IPI01011412.1	|TREMBL:F5H7K6;Q96H31|ENSEMBL:ENSP00000442456|VEGA:OTTHUMP00000239008	Tax_Id=9606 Gene_Symbol=UBC Uncharacterized protein	NA	NA	NA	NA	1483	1	56.4	0.33	1484	1	56.4	0.26
IPI:IPI01011461.1	|TREMBL:E9PCW0|ENSEMBL:ENSP00000426433|VEGA:OTTHUMP00000220170	Tax_Id=9606 Gene_Symbol=PHB Uncharacterized protein	NA	NA	NA	NA	1483	1	9.5	0.13	1484	0.9853	6.4	0.02
IPI:IPI01011463.1	|TREMBL:B3KUY1;B4DN89|ENSEMBL:ENSP00000350877	Tax_Id=9606 Gene_Symbol=SRSF2 cDNA FLJ40890 fis, clone UTERU2001024, highly similar to SPLICING FACTOR, ARGININE/SERINE-RICH 2	NA	NA	NA	NA	NA	NA	NA	NA	1484	0.924	4	0.05
IPI:IPI01011530.1	|TREMBL:E7ESK7|ENSEMBL:ENSP00000429041|VEGA:OTTHUMP00000227486	Tax_Id=9606 Gene_Symbol=YWHAZ Uncharacterized protein	NA	NA	NA	NA	NA	NA	NA	NA	1484	0.9997	42.3	0.05
IPI:IPI01011639.1	|TREMBL:B7Z4L4|ENSEMBL:ENSP00000417529|VEGA:OTTHUMP00000216575	Tax_Id=9606 Gene_Symbol=RPN1 cDNA FLJ50809, highly similar to Dolichyl-diphosphooligosaccharide--protein glycosyltransferase 67 kDa subunit	NA	NA	NA	NA	NA	NA	NA	NA	1484	0.9261	3.2	0.02
IPI:IPI01011685.1	|TREMBL:F5H4D6|ENSEMBL:ENSP00000445035	Tax_Id=9606 Gene_Symbol=G3BP1 Uncharacterized protein	NA	NA	NA	NA	1483	1	7.4	0.13	NA	NA	NA	NA
IPI:IPI01011805.1	|TREMBL:B4DV12|ENSEMBL:ENSP00000437475	Tax_Id=9606 Gene_Symbol=UBB cDNA FLJ51326, highly similar to Homo sapiens ubiquitin B (UBB), mRNA	NA	NA	NA	NA	1483	1	56.4	0.33	1484	1	56.4	0.26
IPI:IPI01012067.1	|TREMBL:F5GY34;Q4G1B8|ENSEMBL:ENSP00000440327	Tax_Id=9606 Gene_Symbol=PSMA8 Uncharacterized protein	NA	NA	NA	NA	NA	NA	NA	NA	1484	0.9841	6.2	0.02
IPI:IPI01012181.1	|TREMBL:F5H4J2|ENSEMBL:ENSP00000444877	Tax_Id=9606 Gene_Symbol=PEX14 Uncharacterized protein	NA	NA	NA	NA	1483	0.9091	3.8	0.08	NA	NA	NA	NA
IPI:IPI01012329.1	|TREMBL:F5H0E2|ENSEMBL:ENSP00000438032|VEGA:OTTHUMP00000236714	Tax_Id=9606 Gene_Symbol=SLC3A2 Uncharacterized protein	NA	NA	NA	NA	1483	1	4.2	0.17	NA	NA	NA	NA
IPI:IPI01012420.1	|TREMBL:F5H0B8|ENSEMBL:ENSP00000438087	Tax_Id=9606 Gene_Symbol=SART3 Uncharacterized protein	NA	NA	NA	NA	NA	NA	NA	NA	1484	1	7.8	0.05
IPI:IPI01012617.1	|TREMBL:E9PJW9|ENSEMBL:ENSP00000433675	Tax_Id=9606 Gene_Symbol=OSBPL9 Oxysterol-binding protein	NA	NA	NA	NA	NA	NA	NA	NA	1484	1	19.2	0.62
IPI:IPI01012859.1	|TREMBL:Q32XH3|H-INV:HIT000332307	Tax_Id=9606 Gene_Symbol=RPL18A Ribosomal protein L18a-like protein	NA	NA	NA	NA	NA	NA	NA	NA	1484	0.9877	9.6	0.05
IPI:IPI01012950.1	|TREMBL:F5H012|ENSEMBL:ENSP00000444045	Tax_Id=9606 Gene_Symbol=TRIM21 Uncharacterized protein	NA	NA	NA	NA	1483	1	24.4	0.88	1484	1	19.6	0.33
IPI:IPI01013095.1	|TREMBL:B7ZAM9|ENSEMBL:ENSP00000438145	Tax_Id=9606 Gene_Symbol=EIF3K cDNA, FLJ79243, highly similar to Eukaryotic translation initiation factor 3 subunit 12	NA	NA	NA	NA	1483	0.9066	5.2	0.04	NA	NA	NA	NA
IPI:IPI01013106.1	|TREMBL:B4DXE2|ENSEMBL:ENSP00000441795	Tax_Id=9606 Gene_Symbol=BAG2 cDNA FLJ50277, highly similar to BAG family molecular chaperone regulator 2	NA	NA	NA	NA	1483	1	23.6	0.29	NA	NA	NA	NA
IPI:IPI01013146.1	|TREMBL:E5RJB9|ENSEMBL:ENSP00000429119|VEGA:OTTHUMP00000227474	Tax_Id=9606 Gene_Symbol=PABPC1 Uncharacterized protein	NA	NA	NA	NA	1483	0.9873	2.7	0.08	NA	NA	NA	NA
IPI:IPI01013219.1	|TREMBL:F5GY37|ENSEMBL:ENSP00000440317|VEGA:OTTHUMP00000239843	Tax_Id=9606 Gene_Symbol=PHB2 Uncharacterized protein	NA	NA	NA	NA	1483	0.9902	4.5	0.09	1484	0.9877	4.5	0.05
IPI:IPI01013280.1	|TREMBL:B4E2Z3;F5GZI0|ENSEMBL:ENSP00000407516;ENSP00000444439|VEGA:OTTHUMP00000236716	Tax_Id=9606 Gene_Symbol=SLC3A2 cDNA FLJ54090, highly similar to 4F2 cell-surface antigen heavy chain	NA	NA	NA	NA	1483	1	4.2	0.17	1484	1	36.7	0.65
IPI:IPI01013314.1	|TREMBL:B4DNM8;B4DTG8;Q68CW0|ENSEMBL:ENSP00000437795	Tax_Id=9606 Gene_Symbol=LEPRE1 cDNA FLJ53395, highly similar to Prolyl 3-hydroxylase 1	NA	NA	NA	NA	1483	0.9673	8.6	0.08	1484	0.901	2	0.02
IPI:IPI01013371.1	|TREMBL:B7Z9C2|ENSEMBL:ENSP00000444759	Tax_Id=9606 Gene_Symbol=NAP1L1 cDNA FLJ58569, highly similar to Nucleosome assembly protein 1-like 1	NA	NA	NA	NA	1483	1	14.3	0.21	1484	1	25.3	0.19
IPI:IPI01013751.1	|TREMBL:E7ERF2|ENSEMBL:ENSP00000390159|VEGA:OTTHUMP00000238929	Tax_Id=9606 Gene_Symbol=TCP1 T-complex protein 1 subunit alpha	NA	NA	NA	NA	NA	NA	NA	NA	1484	0.9853	4.5	0.05
IPI:IPI01013816.1	|TREMBL:F5H4V1|ENSEMBL:ENSP00000439932	Tax_Id=9606 Gene_Symbol=EIF3C;EIF3CL Uncharacterized protein	NA	NA	NA	NA	1483	1	8.7	0.52	1484	1	6.2	0.24
IPI:IPI01013848.1	|TREMBL:B3KXX9;F5GZY0|ENSEMBL:ENSP00000444122	Tax_Id=9606 Gene_Symbol=APLP2 Uncharacterized protein	NA	NA	NA	NA	1483	0.9863	2.3	0.09	1484	1	17.4	0.36
IPI:IPI01013906.1	|TREMBL:B4DK24;Q6ZN50|ENSEMBL:ENSP00000385237|VEGA:OTTHUMP00000199263	Tax_Id=9606 Gene_Symbol=OSBP2 Oxysterol-binding protein	NA	NA	NA	NA	1483	1	5	0.23	1484	1	8	0.21
IPI:IPI01013928.1	|TREMBL:B4DG89|ENSEMBL:ENSP00000446199	Tax_Id=9606 Gene_Symbol=NPLOC4 cDNA FLJ57969, highly similar to Nuclear protein localization protein 4 homolog	NA	NA	NA	NA	NA	NA	NA	NA	1484	1	19.1	0.28
IPI:IPI01013988.1	|TREMBL:B4DMT5|ENSEMBL:ENSP00000444931	Tax_Id=9606 Gene_Symbol=EIF3F cDNA FLJ52696, highly similar to Eukaryotic translation initiation factor 3 subunit 5	NA	NA	NA	NA	NA	NA	NA	NA	1484	0.9414	3.6	0.05
IPI:IPI01014089.2	|SWISS-PROT:Q9Y520-3	Tax_Id=9606 Gene_Symbol=PRRC2C Isoform 3 of Protein PRRC2C	NA	NA	NA	NA	1483	1	0.8	0.17	1484	0.9805	0.4	0.05
IPI:IPI01014173.2	|SWISS-PROT:Q9Y520-2	Tax_Id=9606 Gene_Symbol=PRRC2C Isoform 2 of Protein PRRC2C	NA	NA	NA	NA	1483	1	0.8	0.17	1484	0.9805	0.4	0.05
IPI:IPI01014177.1	|TREMBL:B1AHN5;D6W507;F6VDH7;Q1XBU7;Q3KNR6|ENSEMBL:ENSP00000392067;ENSP00000438660|VEGA:OTTHUMP00000199378	Tax_Id=9606 Gene_Symbol=ST13 Uncharacterized protein	NA	NA	NA	NA	1483	0.9902	8.9	0.09	1484	1	15.8	0.1
IPI:IPI01014180.2	|TREMBL:F5H845|ENSEMBL:ENSP00000443728	Tax_Id=9606 Gene_Symbol=APLP2 Uncharacterized protein	NA	NA	NA	NA	1483	0.9863	2.3	0.09	1484	1	17.4	0.36
IPI:IPI01014205.1	|TREMBL:F5H2Z3|ENSEMBL:ENSP00000438289|VEGA:OTTHUMP00000239018	Tax_Id=9606 Gene_Symbol=UBC Uncharacterized protein	NA	NA	NA	NA	1483	1	56.4	0.33	1484	1	56.4	0.26
IPI:IPI01014209.1	|TREMBL:B4DHC4|ENSEMBL:ENSP00000443803	Tax_Id=9606 Gene_Symbol=YWHAG cDNA FLJ51843, highly similar to 14-3-3 protein gamma	NA	NA	NA	NA	NA	NA	NA	NA	1484	1	12.4	0.1
IPI:IPI01014211.1	|TREMBL:F5H282|ENSEMBL:ENSP00000439447|VEGA:OTTHUMP00000238928	Tax_Id=9606 Gene_Symbol=TCP1 T-complex protein 1 subunit alpha	NA	NA	NA	NA	NA	NA	NA	NA	1484	0.9853	4.5	0.05
IPI:IPI01014354.1	|TREMBL:B4DV00|ENSEMBL:ENSP00000444915	Tax_Id=9606 Gene_Symbol=PRMT5 cDNA FLJ54039, highly similar to Protein arginine N-methyltransferase 5	1482	0.9999	7.2	3.65	NA	NA	NA	NA	NA	NA	NA	NA
IPI:IPI01014561.1	|TREMBL:C9JJ34|ENSEMBL:ENSP00000395472|VEGA:OTTHUMP00000198444	Tax_Id=9606 Gene_Symbol=RANBP1 Uncharacterized protein	NA	NA	NA	NA	NA	NA	NA	NA	1484	0.9877	6.7	0.05
IPI:IPI01014572.1	|TREMBL:F5H425|ENSEMBL:ENSP00000414548|VEGA:OTTHUMP00000237166	Tax_Id=9606 Gene_Symbol=EIF3J Uncharacterized protein	NA	NA	NA	NA	1483	1	11.3	0.2	1484	0.9829	5.9	0.05
IPI:IPI01014596.1	|TREMBL:F5GYU3|ENSEMBL:ENSP00000441238|VEGA:OTTHUMP00000239019	Tax_Id=9606 Gene_Symbol=UBC Uncharacterized protein	NA	NA	NA	NA	1483	1	56.4	0.33	1484	1	56.4	0.26
IPI:IPI01014602.1	|TREMBL:B4DTC3;B4E0W4|ENSEMBL:ENSP00000439380	Tax_Id=9606 Gene_Symbol=HNRNPD cDNA FLJ54150, highly similar to Heterogeneous nuclear ribonucleoprotein D0	NA	NA	NA	NA	1483	0.99	4.9	0.12	NA	NA	NA	NA
IPI:IPI01014808.1	|TREMBL:B4DM22;B4DX07;F5GZ16|ENSEMBL:ENSP00000441466	Tax_Id=9606 Gene_Symbol=PSMD2 cDNA FLJ53357, highly similar to 26S proteasome non-ATPase regulatory subunit 2	NA	NA	NA	NA	1483	1	5.6	0.25	NA	NA	NA	NA
IPI:IPI01015033.2	|TREMBL:F5H5B4;Q5H9T5;Q9BS84|ENSEMBL:ENSP00000443514	Tax_Id=9606 Gene_Symbol=STK4 Uncharacterized protein	NA	NA	NA	NA	NA	NA	NA	NA	1484	1	14.8	0.19
IPI:IPI01015034.1	|TREMBL:E9PKU4|ENSEMBL:ENSP00000435313|VEGA:OTTHUMP00000229071	Tax_Id=9606 Gene_Symbol=RPL8 Uncharacterized protein	NA	NA	NA	NA	NA	NA	NA	NA	1484	0.9877	7.4	0.05
IPI:IPI01015100.1	|SWISS-PROT:O15173|TREMBL:D3DNX8|ENSEMBL:ENSP00000296425|H-INV:HIT000287878	Tax_Id=9606 Gene_Symbol=PGRMC2 Membrane-associated progesterone receptor component 2	NA	NA	NA	NA	1483	0.9825	4.6	0.04	NA	NA	NA	NA
IPI:IPI01015113.1	|TREMBL:F5H388|ENSEMBL:ENSP00000445337|VEGA:OTTHUMP00000239016	Tax_Id=9606 Gene_Symbol=UBC Uncharacterized protein	NA	NA	NA	NA	1483	1	56.4	0.33	1484	1	56.4	0.26
IPI:IPI01015265.1	|TREMBL:B4DNJ5|ENSEMBL:ENSP00000445935	Tax_Id=9606 Gene_Symbol=RPN1 cDNA FLJ51908, highly similar to Dolichyl-diphosphooligosaccharide--proteinglycosyltransferase 67 kDa subunit	NA	NA	NA	NA	NA	NA	NA	NA	1484	0.9261	3.2	0.02
IPI:IPI01015295.1	|TREMBL:B3KNN7;F5H8K4|ENSEMBL:ENSP00000407410	Tax_Id=9606 Gene_Symbol=PSMD3 Uncharacterized protein	NA	NA	NA	NA	NA	NA	NA	NA	1484	1	4.6	0.07
IPI:IPI01015342.1	|TREMBL:B0AZV0|ENSEMBL:ENSP00000439761	Tax_Id=9606 Gene_Symbol=STRAP cDNA, FLJ79540, highly similar to Serine-threonine kinase receptor-associatedprotein	NA	NA	NA	NA	NA	NA	NA	NA	1484	1	10.9	0.07
IPI:IPI01015350.1	|TREMBL:B1AKJ7|ENSEMBL:ENSP00000360775	Tax_Id=9606 Gene_Symbol=OSBPL9 Oxysterol-binding protein	NA	NA	NA	NA	1483	1	11.3	0.66	1484	1	19.2	0.62
IPI:IPI01015459.1	|TREMBL:F5GZ03|ENSEMBL:ENSP00000441345|VEGA:OTTHUMP00000238930	Tax_Id=9606 Gene_Symbol=TCP1 T-complex protein 1 subunit alpha	NA	NA	NA	NA	NA	NA	NA	NA	1484	0.9853	4.5	0.05
IPI:IPI01015514.1	|TREMBL:B7Z4R0|ENSEMBL:ENSP00000388173	Tax_Id=9606 Gene_Symbol=ERF cDNA FLJ51249, highly similar to ETS domain-containing transcription factor ERF	NA	NA	NA	NA	NA	NA	NA	NA	1484	1	10.4	0.09
IPI:IPI01015522.1	|TREMBL:B4DW52|ENSEMBL:ENSP00000438481	Tax_Id=9606 Gene_Symbol=ACTB cDNA FLJ55253, highly similar to Actin, cytoplasmic 1	NA	NA	NA	NA	NA	NA	NA	NA	1484	1	16.2	0.14
IPI:IPI01015565.1	|TREMBL:F5H265|ENSEMBL:ENSP00000439492|VEGA:OTTHUMP00000239017	Tax_Id=9606 Gene_Symbol=UBC Uncharacterized protein	NA	NA	NA	NA	1483	1	56.4	0.33	1484	1	56.4	0.26
IPI:IPI01015580.1	|TREMBL:F5GYG9;Q96EL6|ENSEMBL:ENSP00000440659	Tax_Id=9606 Gene_Symbol=AP2B1 Uncharacterized protein	NA	NA	NA	NA	NA	NA	NA	NA	1484	0.9758	3.5	0.02
IPI:IPI01015652.1	|TREMBL:F5H3P9|ENSEMBL:ENSP00000445250	Tax_Id=9606 Gene_Symbol=YIPF5 Uncharacterized protein	NA	NA	NA	NA	NA	NA	NA	NA	1484	0.9877	8.5	0.05
IPI:IPI01015749.1	|TREMBL:A8K674;F5H041|ENSEMBL:ENSP00000438394;ENSP00000445320|VEGA:OTTHUMP00000239011	Tax_Id=9606 Gene_Symbol=UBC cDNA FLJ75516, highly similar to Xenopus tropicalis ubiquitin C, mRNA	NA	NA	NA	NA	1483	1	56.4	0.33	1484	1	56.4	0.26
IPI:IPI01015770.1	|TREMBL:B4DFF1|ENSEMBL:ENSP00000365434	Tax_Id=9606 Gene_Symbol=HNRNPK cDNA FLJ53312, highly similar to Heterogeneous nuclear ribonucleoprotein K	NA	NA	NA	NA	1483	0.9636	2.6	0.08	1484	0.9092	5	0.05
IPI:IPI01015797.1	|TREMBL:A1A4F3|ENSEMBL:ENSP00000305956	Tax_Id=9606 Gene_Symbol=SEPSECS Soluble liver antigen/liver pancreas antigen, isoform CRA_a	NA	NA	NA	NA	NA	NA	NA	NA	1484	1	5.4	0.07
IPI:IPI01015850.1	|ENSEMBL:ENSP00000377388	Tax_Id=9606 Gene_Symbol=PPP6R3 98 kDa protein	NA	NA	NA	NA	NA	NA	NA	NA	1484	1	4.6	0.07
IPI:IPI01015985.1	|TREMBL:F5GXK7|ENSEMBL:ENSP00000440205|VEGA:OTTHUMP00000239014	Tax_Id=9606 Gene_Symbol=UBC Uncharacterized protein	NA	NA	NA	NA	1483	1	56.4	0.33	1484	1	56.4	0.26
IPI:IPI01018077.1	|TREMBL:Q5TCI9	Tax_Id=9606 Gene_Symbol=LMNA Lamin A/C (Fragment)	NA	NA	NA	NA	1483	0.9999	4.1	0.12	NA	NA	NA	NA
IPI:IPI01018179.1	|SWISS-PROT:Q12906-4	Tax_Id=9606 Gene_Symbol=ILF3 Isoform 4 of Interleukin enhancer-binding factor 3	NA	NA	NA	NA	1483	1	2.8	0.17	NA	NA	NA	NA
IPI:IPI01018333.1	|SWISS-PROT:Q7Z4V5-1|REFSEQ:NP_001001520|H-INV:HIT000242863	Tax_Id=9606 Gene_Symbol=HDGFRP2 Isoform 1 of Hepatoma-derived growth factor-related protein 2	NA	NA	NA	NA	NA	NA	NA	NA	1484	0.9294	2.2	0.01
IPI:IPI01018665.1	|TREMBL:C9JAS0;C9JD87|ENSEMBL:ENSP00000448677	Tax_Id=9606 Gene_Symbol=PRRC2A Uncharacterized protein	NA	NA	NA	NA	NA	NA	NA	NA	1484	1	3.8	0.09
IPI:IPI01018925.1	|TREMBL:B4DVQ0	Tax_Id=9606 Gene_Symbol=ACTB cDNA FLJ58286, highly similar to Actin, cytoplasmic 2	NA	NA	NA	NA	NA	NA	NA	NA	1484	1	16.2	0.14
IPI:IPI01018954.1	|TREMBL:B4E2W0|ENSEMBL:ENSP00000442665	Tax_Id=9606 Gene_Symbol=HADHB cDNA FLJ56214, highly similar to Trifunctional enzyme subunit beta, mitochondrial	NA	NA	NA	NA	1483	0.9999	6.8	0.13	NA	NA	NA	NA
IPI:IPI01018966.1	|TREMBL:F5H6Q2|ENSEMBL:ENSP00000437452|VEGA:OTTHUMP00000239020	Tax_Id=9606 Gene_Symbol=UBC Uncharacterized protein	NA	NA	NA	NA	1483	1	56.4	0.33	1484	1	56.4	0.26
IPI:IPI01019083.1	|TREMBL:B7Z5C0|ENSEMBL:ENSP00000439010	Tax_Id=9606 Gene_Symbol=DNAJA1 cDNA FLJ52352, highly similar to DnaJ homolog subfamily A member 1	NA	NA	NA	NA	NA	NA	NA	NA	1484	1	6.2	0.09
IPI:IPI01019095.1	|TREMBL:F5H777|ENSEMBL:ENSP00000442723|VEGA:OTTHUMP00000236557	Tax_Id=9606 Gene_Symbol=CCDC82 Uncharacterized protein	NA	NA	NA	NA	NA	NA	NA	NA	1484	0.9676	8.4	0.02
IPI:IPI01020731.1	|TREMBL:F5H4R6|ENSEMBL:ENSP00000445008	Tax_Id=9606 Gene_Symbol=NAP1L1 Uncharacterized protein	NA	NA	NA	NA	1483	1	14.3	0.21	1484	1	25.3	0.19
IPI:IPI01020756.1	|TREMBL:C9JXZ3|ENSEMBL:ENSP00000407986	Tax_Id=9606 Gene_Symbol=PRRC2A Uncharacterized protein	NA	NA	NA	NA	NA	NA	NA	NA	1484	1	3.8	0.09
IPI:IPI01020803.1	|TREMBL:F8VVA7|ENSEMBL:ENSP00000449341	Tax_Id=9606 Gene_Symbol=COPZ1 Uncharacterized protein	NA	NA	NA	NA	1483	1	22.1	0.17	NA	NA	NA	NA
IPI:IPI01020860.1	|TREMBL:F8VYE6	Tax_Id=9606 Gene_Symbol=- Uncharacterized protein	1482	0.9965	11.5	2.45	NA	NA	NA	NA	NA	NA	NA	NA
IPI:IPI01020905.1	|ENSEMBL:ENSP00000084795	Tax_Id=9606 Gene_Symbol=RPL18 Protein	NA	NA	NA	NA	1483	0.9998	18.8	0.12	1484	0.9155	8.5	0.02
IPI:IPI01020909.1	|TREMBL:B4DNE3|ENSEMBL:ENSP00000449986	Tax_Id=9606 Gene_Symbol=PPP1CC cDNA FLJ60729, highly similar to Serine/threonine-protein phosphatase PP1-gammacatalytic subunit	NA	NA	NA	NA	NA	NA	NA	NA	1484	0.9877	4.9	0.02
IPI:IPI01020932.1	|TREMBL:F8VWL5;Q53FU3|ENSEMBL:ENSP00000449270	Tax_Id=9606 Gene_Symbol=COPZ1 Uncharacterized protein	NA	NA	NA	NA	1483	1	22.1	0.17	NA	NA	NA	NA
IPI:IPI01020959.1	|ENSEMBL:ENSP00000448039	Tax_Id=9606 Gene_Symbol=NACA 23 kDa protein	NA	NA	NA	NA	1483	1	19.6	0.17	1484	1	28.4	0.12
IPI:IPI01021082.1	|TREMBL:C9JLV3|ENSEMBL:ENSP00000409030|VEGA:OTTHUMP00000179081	Tax_Id=9606 Gene_Symbol=WRB Uncharacterized protein	NA	NA	NA	NA	NA	NA	NA	NA	1484	0.9817	8.7	0.02
IPI:IPI01021093.1	|TREMBL:F8VRQ1|ENSEMBL:ENSP00000448633	Tax_Id=9606 Gene_Symbol=HNRNPA1 Uncharacterized protein	NA	NA	NA	NA	NA	NA	NA	NA	1484	0.9071	4	0.02
IPI:IPI01021109.1	|TREMBL:F8VNW4|ENSEMBL:ENSP00000450383	Tax_Id=9606 Gene_Symbol=NACA Uncharacterized protein	NA	NA	NA	NA	1483	1	19.6	0.17	1484	1	28.4	0.12
IPI:IPI01021167.1	|TREMBL:C9JTM3|ENSEMBL:ENSP00000399597	Tax_Id=9606 Gene_Symbol=PRRC2A Uncharacterized protein	NA	NA	NA	NA	NA	NA	NA	NA	1484	1	3.8	0.09
IPI:IPI01021172.1	|ENSEMBL:ENSP00000446520	Tax_Id=9606 Gene_Symbol=NAP1L1 Protein	NA	NA	NA	NA	1483	1	14.3	0.21	NA	NA	NA	NA
IPI:IPI01021184.1	|TREMBL:F8W1J3|ENSEMBL:ENSP00000446951	Tax_Id=9606 Gene_Symbol=PRRC2A Uncharacterized protein	NA	NA	NA	NA	NA	NA	NA	NA	1484	1	3.8	0.09
IPI:IPI01021193.1	|TREMBL:F8VWC5|ENSEMBL:ENSP00000449204	Tax_Id=9606 Gene_Symbol=RPL18 Uncharacterized protein	NA	NA	NA	NA	1483	0.9998	18.8	0.12	1484	0.9155	8.5	0.02
IPI:IPI01021248.1	|TREMBL:C9J8K3;C9JI26;C9JI89;C9JM53|ENSEMBL:ENSP00000448892;ENSP00000448902;ENSP00000450013	Tax_Id=9606 Gene_Symbol=PRRC2A Uncharacterized protein	NA	NA	NA	NA	NA	NA	NA	NA	1484	1	3.8	0.09
IPI:IPI01021250.1	|ENSEMBL:ENSP00000446489	Tax_Id=9606 Gene_Symbol=ATP5B Protein	NA	NA	NA	NA	1483	1	7.4	0.17	1484	1	12.4	0.1
IPI:IPI01021294.1	|TREMBL:B4DZ56;C9JI93|ENSEMBL:ENSP00000450344	Tax_Id=9606 Gene_Symbol=PRRC2A Uncharacterized protein	NA	NA	NA	NA	NA	NA	NA	NA	1484	1	3.8	0.09
IPI:IPI01021323.1	|TREMBL:F8W020|ENSEMBL:ENSP00000446756	Tax_Id=9606 Gene_Symbol=NAP1L1 Uncharacterized protein	NA	NA	NA	NA	1483	1	14.3	0.21	1484	1	25.3	0.19
IPI:IPI01021324.1	|TREMBL:F8W6I7|ENSEMBL:ENSP00000333504	Tax_Id=9606 Gene_Symbol=HNRNPA1 Uncharacterized protein	NA	NA	NA	NA	NA	NA	NA	NA	1484	0.9071	4	0.02
IPI:IPI01021326.1	|TREMBL:F8VRZ3|ENSEMBL:ENSP00000448726	Tax_Id=9606 Gene_Symbol=PA2G4 Uncharacterized protein	NA	NA	NA	NA	NA	NA	NA	NA	1484	1	6.7	0.07
IPI:IPI01021410.1	|TREMBL:F8VVM9|ENSEMBL:ENSP00000446704;ENSP00000448217;ENSP00000449154	Tax_Id=9606 Gene_Symbol=PRRC2A Uncharacterized protein	NA	NA	NA	NA	NA	NA	NA	NA	1484	1	3.8	0.09
IPI:IPI01021424.1	|TREMBL:C9J9U2|ENSEMBL:ENSP00000449937	Tax_Id=9606 Gene_Symbol=PRRC2A Uncharacterized protein	NA	NA	NA	NA	NA	NA	NA	NA	1484	1	3.8	0.09
IPI:IPI01021457.1	|TREMBL:F8VU71|ENSEMBL:ENSP00000448035|REFSEQ:NP_001106674	Tax_Id=9606 Gene_Symbol=NACA nascent polypeptide-associated complex subunit alpha isoform a	NA	NA	NA	NA	1483	1	19.6	0.17	1484	1	28.4	0.12
IPI:IPI01021490.1	|ENSEMBL:ENSP00000450019	Tax_Id=9606 Gene_Symbol=RPLP0 18 kDa protein	NA	NA	NA	NA	NA	NA	NA	NA	1484	1	34.3	0.19
IPI:IPI01021493.1	|TREMBL:F8W118|ENSEMBL:ENSP00000446787	Tax_Id=9606 Gene_Symbol=NAP1L1 Uncharacterized protein	NA	NA	NA	NA	1483	1	14.3	0.21	1484	1	25.3	0.19
IPI:IPI01021515.1	|TREMBL:F8VYV2|ENSEMBL:ENSP00000448899	Tax_Id=9606 Gene_Symbol=RPL18 Uncharacterized protein	NA	NA	NA	NA	1483	0.9998	18.8	0.12	NA	NA	NA	NA
IPI:IPI01021585.1	|TREMBL:F8VZJ2|ENSEMBL:ENSP00000447705	Tax_Id=9606 Gene_Symbol=NACA Uncharacterized protein	NA	NA	NA	NA	1483	1	19.6	0.17	1484	1	28.4	0.12
IPI:IPI01021633.1	|TREMBL:F8W1V2|ENSEMBL:ENSP00000447031	Tax_Id=9606 Gene_Symbol=OS9 Uncharacterized protein	NA	NA	NA	NA	1483	0.9805	2.7	0.09	NA	NA	NA	NA
IPI:IPI01021659.1	|ENSEMBL:ENSP00000446804	Tax_Id=9606 Gene_Symbol=NAP1L1 23 kDa protein	NA	NA	NA	NA	1483	1	14.3	0.21	1484	1	25.3	0.19
IPI:IPI01021673.1	|TREMBL:F8VUA6|ENSEMBL:ENSP00000447894	Tax_Id=9606 Gene_Symbol=RPL18 Uncharacterized protein	NA	NA	NA	NA	NA	NA	NA	NA	1484	0.9155	8.5	0.02
IPI:IPI01021736.1	|TREMBL:F8VS17|ENSEMBL:ENSP00000448444	Tax_Id=9606 Gene_Symbol=COPZ1 Uncharacterized protein	NA	NA	NA	NA	1483	1	22.1	0.17	NA	NA	NA	NA
IPI:IPI01021801.1	|ENSEMBL:ENSP00000446721	Tax_Id=9606 Gene_Symbol=MYL6 18 kDa protein	NA	NA	NA	NA	1483	1	13.9	0.13	NA	NA	NA	NA
IPI:IPI01021812.1	|TREMBL:F8W1S7|ENSEMBL:ENSP00000447439	Tax_Id=9606 Gene_Symbol=HNRNPA1 Uncharacterized protein	NA	NA	NA	NA	NA	NA	NA	NA	1484	0.9071	4	0.02
IPI:IPI01022001.1	|TREMBL:F8VUX1|ENSEMBL:ENSP00000448133	Tax_Id=9606 Gene_Symbol=NAP1L1 Uncharacterized protein	NA	NA	NA	NA	1483	1	14.3	0.21	1484	1	25.3	0.19
IPI:IPI01022013.1	|TREMBL:F8W543|ENSEMBL:ENSP00000448167	Tax_Id=9606 Gene_Symbol=NAP1L1 Uncharacterized protein	NA	NA	NA	NA	1483	1	14.3	0.21	NA	NA	NA	NA
IPI:IPI01022043.1	|TREMBL:F8VPE8|ENSEMBL:ENSP00000450121	Tax_Id=9606 Gene_Symbol=RPLP0 Uncharacterized protein	NA	NA	NA	NA	NA	NA	NA	NA	1484	1	34.3	0.19
IPI:IPI01022048.1	|TREMBL:F8VTY8|ENSEMBL:ENSP00000448081	Tax_Id=9606 Gene_Symbol=PA2G4 Uncharacterized protein	NA	NA	NA	NA	NA	NA	NA	NA	1484	1	6.7	0.07
IPI:IPI01022060.1	|TREMBL:Q3MI39|ENSEMBL:ENSP00000446486	Tax_Id=9606 Gene_Symbol=HNRNPA1 HNRPA1 protein	NA	NA	NA	NA	NA	NA	NA	NA	1484	0.9071	4	0.02
IPI:IPI01022067.1	|TREMBL:F8VUC5|ENSEMBL:ENSP00000448005	Tax_Id=9606 Gene_Symbol=COPZ1 Uncharacterized protein	NA	NA	NA	NA	1483	1	22.1	0.17	NA	NA	NA	NA
IPI:IPI01022086.1	|TREMBL:C9JB33|ENSEMBL:ENSP00000447152;ENSP00000448376;ENSP00000450039	Tax_Id=9606 Gene_Symbol=PRRC2A Uncharacterized protein	NA	NA	NA	NA	NA	NA	NA	NA	1484	1	3.8	0.09
IPI:IPI01022109.1	|TREMBL:F8W079|ENSEMBL:ENSP00000446677	Tax_Id=9606 Gene_Symbol=ATP5B Uncharacterized protein	NA	NA	NA	NA	1483	1	7.4	0.17	NA	NA	NA	NA
IPI:IPI01022121.1	|TREMBL:F8VQ14|ENSEMBL:ENSP00000450153	Tax_Id=9606 Gene_Symbol=CCT2 Uncharacterized protein	NA	NA	NA	NA	NA	NA	NA	NA	1484	1	4.1	0.07
IPI:IPI01022143.1	|TREMBL:F5GWF6|ENSEMBL:ENSP00000441847	Tax_Id=9606 Gene_Symbol=CCT2 Uncharacterized protein	NA	NA	NA	NA	NA	NA	NA	NA	1484	1	4.1	0.07
IPI:IPI01022171.1	|TREMBL:F8VRJ2|ENSEMBL:ENSP00000448661	Tax_Id=9606 Gene_Symbol=NAP1L1 Uncharacterized protein	NA	NA	NA	NA	1483	1	14.3	0.21	1484	1	25.3	0.19
IPI:IPI01022174.1	|TREMBL:F8VWS0|ENSEMBL:ENSP00000449205	Tax_Id=9606 Gene_Symbol=RPLP0 Uncharacterized protein	NA	NA	NA	NA	NA	NA	NA	NA	1484	1	34.3	0.19
IPI:IPI01022179.1	|ENSEMBL:ENSP00000293422	Tax_Id=9606 Gene_Symbol=MYL6 17 kDa protein	NA	NA	NA	NA	1483	1	13.9	0.13	NA	NA	NA	NA
IPI:IPI01022218.1	|TREMBL:F8VSB5|ENSEMBL:ENSP00000448201	Tax_Id=9606 Gene_Symbol=HNRNPA1 Uncharacterized protein	NA	NA	NA	NA	NA	NA	NA	NA	1484	0.9071	4	0.02
IPI:IPI01022220.1	|TREMBL:F8W156|ENSEMBL:ENSP00000447100	Tax_Id=9606 Gene_Symbol=COPZ1 Uncharacterized protein	NA	NA	NA	NA	1483	1	22.1	0.17	NA	NA	NA	NA
IPI:IPI01022244.1	|TREMBL:F8W1N5|ENSEMBL:ENSP00000446933	Tax_Id=9606 Gene_Symbol=NACA Uncharacterized protein	NA	NA	NA	NA	1483	1	19.6	0.17	1484	1	28.4	0.12
IPI:IPI01022268.1	|TREMBL:F8W1R7|ENSEMBL:ENSP00000446687	Tax_Id=9606 Gene_Symbol=MYL6 Uncharacterized protein	NA	NA	NA	NA	1483	1	13.9	0.13	NA	NA	NA	NA
IPI:IPI01022288.1	|TREMBL:C9JTL3|ENSEMBL:ENSP00000447789	Tax_Id=9606 Gene_Symbol=PRRC2A Uncharacterized protein	NA	NA	NA	NA	NA	NA	NA	NA	1484	1	3.8	0.09
IPI:IPI01022332.1	|TREMBL:F8VY35|ENSEMBL:ENSP00000448764	Tax_Id=9606 Gene_Symbol=NAP1L1 Uncharacterized protein	NA	NA	NA	NA	1483	1	14.3	0.21	1484	1	25.3	0.19
IPI:IPI01022339.1	|SWISS-PROT:Q92841-1|TREMBL:B1AHM2;C9JMU5|ENSEMBL:ENSP00000371046	Tax_Id=9606 Gene_Symbol=DDX17 Uncharacterized protein	NA	NA	NA	NA	1483	0.9902	2.9	0.09	NA	NA	NA	NA
IPI:IPI01022344.1	|ENSEMBL:ENSP00000449610	Tax_Id=9606 Gene_Symbol=RPL18 19 kDa protein	NA	NA	NA	NA	NA	NA	NA	NA	1484	0.9155	8.5	0.02
IPI:IPI01022398.1	|TREMBL:F8W0W4|ENSEMBL:ENSP00000447133	Tax_Id=9606 Gene_Symbol=NACA Uncharacterized protein	NA	NA	NA	NA	1483	1	19.6	0.17	1484	1	28.4	0.12
IPI:IPI01022460.1	|TREMBL:F8VZ49|ENSEMBL:ENSP00000447782	Tax_Id=9606 Gene_Symbol=HNRNPA1 Uncharacterized protein	NA	NA	NA	NA	NA	NA	NA	NA	1484	0.9071	4	0.02
IPI:IPI01022498.1	|TREMBL:F8VXI6|ENSEMBL:ENSP00000448836	Tax_Id=9606 Gene_Symbol=NAP1L1 Uncharacterized protein	NA	NA	NA	NA	1483	1	14.3	0.21	1484	1	25.3	0.19
IPI:IPI01022506.1	|TREMBL:B4DRM3;E7EX17|ENSEMBL:ENSP00000388806	Tax_Id=9606 Gene_Symbol=EIF4B cDNA FLJ54492, highly similar to Eukaryotic translation initiation factor 4B	NA	NA	NA	NA	1483	1	12.6	0.34	1484	0.9999	8.2	0.05
IPI:IPI01022559.1	|TREMBL:F8VYZ4|ENSEMBL:ENSP00000449108	Tax_Id=9606 Gene_Symbol=COPZ1 Uncharacterized protein	NA	NA	NA	NA	1483	1	22.1	0.17	NA	NA	NA	NA
IPI:IPI01022618.1	|TREMBL:F8W0V8|ENSEMBL:ENSP00000447528	Tax_Id=9606 Gene_Symbol=PPP1CC Uncharacterized protein	NA	NA	NA	NA	NA	NA	NA	NA	1484	0.9877	4.9	0.02
IPI:IPI01022636.1	|TREMBL:F8VU65|ENSEMBL:ENSP00000448046	Tax_Id=9606 Gene_Symbol=RPLP0 Uncharacterized protein	NA	NA	NA	NA	NA	NA	NA	NA	1484	1	34.3	0.19
IPI:IPI01022641.1	|TREMBL:F8VTQ5|ENSEMBL:ENSP00000448117	Tax_Id=9606 Gene_Symbol=HNRNPA1 Uncharacterized protein	NA	NA	NA	NA	NA	NA	NA	NA	1484	0.9071	4	0.02
IPI:IPI01022653.1	|ENSEMBL:ENSP00000301540	Tax_Id=9606 Gene_Symbol=MYL6 17 kDa protein	NA	NA	NA	NA	1483	1	13.9	0.13	NA	NA	NA	NA
IPI:IPI01022656.1	|TREMBL:Q59F66|ENSEMBL:ENSP00000384791	Tax_Id=9606 Gene_Symbol=DDX17 DEAD box polypeptide 17 isoform p82 variant (Fragment)	NA	NA	NA	NA	1483	0.9902	2.9	0.09	NA	NA	NA	NA
IPI:IPI01022667.1	|TREMBL:F8VVB5|ENSEMBL:ENSP00000449333	Tax_Id=9606 Gene_Symbol=NAP1L1 Uncharacterized protein	NA	NA	NA	NA	1483	1	14.3	0.21	NA	NA	NA	NA
IPI:IPI01022713.1	|TREMBL:F8W0W8|ENSEMBL:ENSP00000447122	Tax_Id=9606 Gene_Symbol=PPP1CC Uncharacterized protein	NA	NA	NA	NA	NA	NA	NA	NA	1484	0.9877	4.9	0.02
IPI:IPI01022720.1	|TREMBL:F8VXR1|ENSEMBL:ENSP00000449072	Tax_Id=9606 Gene_Symbol=COPZ1 Uncharacterized protein	NA	NA	NA	NA	1483	1	22.1	0.17	NA	NA	NA	NA
IPI:IPI01022761.1	|TREMBL:A6NG23|ENSEMBL:ENSP00000365178	Tax_Id=9606 Gene_Symbol=PRRC2A Uncharacterized protein	NA	NA	NA	NA	NA	NA	NA	NA	1484	1	3.8	0.09
IPI:IPI01022801.1	|TREMBL:F8VXY0|ENSEMBL:ENSP00000448795	Tax_Id=9606 Gene_Symbol=HNRNPA1 Uncharacterized protein	NA	NA	NA	NA	NA	NA	NA	NA	1484	0.9071	4	0.02
IPI:IPI01022806.1	|TREMBL:F8VR77|ENSEMBL:ENSP00000448557	Tax_Id=9606 Gene_Symbol=PA2G4 Uncharacterized protein	NA	NA	NA	NA	NA	NA	NA	NA	1484	1	6.7	0.07
IPI:IPI01022822.1	|TREMBL:F8VV59|ENSEMBL:ENSP00000449649	Tax_Id=9606 Gene_Symbol=NAP1L1 Uncharacterized protein	NA	NA	NA	NA	1483	1	14.3	0.21	1484	1	25.3	0.19
IPI:IPI01022836.1	|TREMBL:F8VPV9|ENSEMBL:ENSP00000450297	Tax_Id=9606 Gene_Symbol=ATP5B Uncharacterized protein	NA	NA	NA	NA	1483	1	7.4	0.17	1484	1	12.4	0.1
IPI:IPI01022906.1	|TREMBL:F8VYE8;Q9UPN1|ENSEMBL:ENSP00000448981	Tax_Id=9606 Gene_Symbol=PPP1CC Uncharacterized protein	NA	NA	NA	NA	NA	NA	NA	NA	1484	0.9877	4.9	0.02
IPI:IPI01022933.1	|TREMBL:F8VZV5|ENSEMBL:ENSP00000446627	Tax_Id=9606 Gene_Symbol=MYL6 Uncharacterized protein	NA	NA	NA	NA	1483	1	13.9	0.13	NA	NA	NA	NA
IPI:IPI01022981.1	|ENSEMBL:ENSP00000446634	Tax_Id=9606 Gene_Symbol=RPL18 Protein	NA	NA	NA	NA	1483	0.9998	18.8	0.12	1484	0.9155	8.5	0.02
IPI:IPI01022994.1	|ENSEMBL:ENSP00000450236	Tax_Id=9606 Gene_Symbol=NAP1L1 45 kDa protein	NA	NA	NA	NA	1483	1	14.3	0.21	1484	1	25.3	0.19
IPI:IPI01023032.1	|TREMBL:C9J6L0|ENSEMBL:ENSP00000450259	Tax_Id=9606 Gene_Symbol=PRRC2A Uncharacterized protein	NA	NA	NA	NA	NA	NA	NA	NA	1484	1	3.8	0.09
IPI:IPI01023037.1	|TREMBL:F8VXB1|ENSEMBL:ENSP00000449414	Tax_Id=9606 Gene_Symbol=COPZ1 Uncharacterized protein	NA	NA	NA	NA	1483	1	22.1	0.17	NA	NA	NA	NA
IPI:IPI01024911.1	|ENSEMBL:ENSP00000452603	Tax_Id=9606 Gene_Symbol=PSMA6 28 kDa protein	NA	NA	NA	NA	NA	NA	NA	NA	1484	0.9999	21.5	0.09
IPI:IPI01025005.1	|TREMBL:F8W181|ENSEMBL:ENSP00000446708	Tax_Id=9606 Gene_Symbol=RPL6 Uncharacterized protein	NA	NA	NA	NA	1483	1	26.1	0.5	NA	NA	NA	NA
IPI:IPI01025179.1	|ENSEMBL:ENSP00000452048	Tax_Id=9606 Gene_Symbol=PSMC6 Protein	NA	NA	NA	NA	NA	NA	NA	NA	1484	0.9641	6.5	0.02
IPI:IPI01025254.1	|SWISS-PROT:Q16630-3	Tax_Id=9606 Gene_Symbol=MIR1279;CPSF6 Isoform 3 of Cleavage and polyadenylation specificity factor subunit 6	NA	NA	NA	NA	1483	1	10.5	0.3	1484	1	25.7	0.42
IPI:IPI01025279.1	|ENSEMBL:ENSP00000451254	Tax_Id=9606 Gene_Symbol=PSMA6 17 kDa protein	NA	NA	NA	NA	NA	NA	NA	NA	1484	0.9999	21.5	0.09
IPI:IPI01025305.1	|TREMBL:C9JZP6|ENSEMBL:ENSP00000401213	Tax_Id=9606 Gene_Symbol=DHRS2 Uncharacterized protein	NA	NA	NA	NA	1483	1	11.8	0.12	NA	NA	NA	NA
IPI:IPI01025330.1	|ENSEMBL:ENSP00000451156	Tax_Id=9606 Gene_Symbol=PSMC6 Protein	NA	NA	NA	NA	NA	NA	NA	NA	1484	0.9641	6.5	0.02
IPI:IPI01025348.1	|TREMBL:B4DY30|ENSEMBL:ENSP00000452555	Tax_Id=9606 Gene_Symbol=PRMT5 cDNA FLJ54078, highly similar to Protein arginine N-methyltransferase 5	1482	0.9999	7.2	3.65	NA	NA	NA	NA	1484	1	10.1	0.14
IPI:IPI01025362.1	|ENSEMBL:ENSP00000451062	Tax_Id=9606 Gene_Symbol=CALM3;CALM2;CALM1 11 kDa protein	NA	NA	NA	NA	NA	NA	NA	NA	1484	1	23.5	0.22
IPI:IPI01025431.1	|ENSEMBL:ENSP00000451485	Tax_Id=9606 Gene_Symbol=DHRS2 17 kDa protein	NA	NA	NA	NA	1483	1	11.8	0.12	NA	NA	NA	NA
IPI:IPI01025847.1	|TREMBL:Q9BZ93|ENSEMBL:ENSP00000451432|H-INV:HIT000334063	Tax_Id=9606 Gene_Symbol=PSMA6 Similar to Proteasome subunit alpha type-6	NA	NA	NA	NA	NA	NA	NA	NA	1484	0.9999	21.5	0.09
IPI:IPI01025856.1	|ENSEMBL:ENSP00000452409	Tax_Id=9606 Gene_Symbol=PRMT5 32 kDa protein	1482	0.9999	7.2	3.65	NA	NA	NA	NA	NA	NA	NA	NA
IPI:IPI01025861.1	|TREMBL:B4DX49;C9JSX3|ENSEMBL:ENSP00000216350	Tax_Id=9606 Gene_Symbol=PRMT5 cDNA FLJ54566, highly similar to Protein arginine N-methyltransferase 5	1482	0.9999	7.2	3.65	NA	NA	NA	NA	NA	NA	NA	NA
IPI:IPI01025920.1	|TREMBL:F8W8C8|ENSEMBL:ENSP00000316638	Tax_Id=9606 Gene_Symbol=EIF3B Uncharacterized protein	NA	NA	NA	NA	1483	1	5.6	0.34	1484	1	4.9	0.1
IPI:IPI01026111.1	|ENSEMBL:ENSP00000450528	Tax_Id=9606 Gene_Symbol=PSMA6 23 kDa protein	NA	NA	NA	NA	NA	NA	NA	NA	1484	0.9999	21.5	0.09
IPI:IPI01026232.1	|TREMBL:B3KNT8|ENSEMBL:ENSP00000447793	Tax_Id=9606 Gene_Symbol=NAP1L1 cDNA FLJ30458 fis, clone BRACE2009421, highly similar to NUCLEOSOME ASSEMBLY PROTEIN 1-LIKE 1	NA	NA	NA	NA	1483	1	14.3	0.21	1484	1	25.3	0.19
IPI:IPI01026453.1	|ENSEMBL:ENSP00000451144	Tax_Id=9606 Gene_Symbol=SEL1L 18 kDa protein	NA	NA	NA	NA	NA	NA	NA	NA	1484	0.9877	9.2	0.05
