# Supplementary material for: VAPB/ALS8 interacts with FFAT-like proteins including the p97 cofactor FAF1 and the ASNA1 ATPase
Source: BMC Biol. 2014 May 29;12:39. doi: 10.1186/1741-7007-12-39 (PMC4068158; doi:10.1186/1741-7007-12-39)
Supplement: Additional file 8: Table S7 — Mass spectrometry analysis of endogenous VAPB immunoprecipitates from human HeLa cells. For the negative control sample, cell extracts were incubated with uncoupled Protein A-beads and the proteins retained on these beads were analyzed by mass spectrometry. Protein coverage and the share of spectrum IDs are indicated for each protein identified. [file 1741-7007-12-39-S8.xlsx]

## Sheet: endogenous VAPB HeLa.csv
Proteome_protein_name	protein_name_alias	description	Control	probability_1485	coverage_1485	share_spectrum_ids_1485	end VAPB IP HeLa	probability_1486	coverage_1486	share_spectrum_ids_1486
IPI:IPI00000279.3	|SWISS-PROT:Q8WU90|TREMBL:B7Z592|ENSEMBL:ENSP00000338788|REFSEQ:NP_060941|H-INV:HIT000002329|VEGA:OTTHUMP00000205376	Tax_Id=9606 Gene_Symbol=ZC3H15 Similar to Zinc finger CCCH domain-containing protein 15	NA	NA	NA	NA	1486	1	7.7	0.17
IPI:IPI00000494.6	|SWISS-PROT:P46777|TREMBL:A2RUM7;Q59GX9;Q9BUV4|ENSEMBL:ENSP00000359345|REFSEQ:NP_000960|H-INV:HIT000291718|VEGA:OTTHUMP00000012584	Tax_Id=9606 Gene_Symbol=SNORD21;RPL5 60S ribosomal protein L5	NA	NA	NA	NA	1486	1	23.5	0.33
IPI:IPI00000643.1	|SWISS-PROT:O95816|TREMBL:B3KM36;B3KN59|ENSEMBL:ENSP00000359727|REFSEQ:NP_004273|H-INV:HIT000291510|VEGA:OTTHUMP00000016668	Tax_Id=9606 Gene_Symbol=BAG2 BAG family molecular chaperone regulator 2	NA	NA	NA	NA	1486	0.9696	5.1	0.07
IPI:IPI00001575.1	|SWISS-PROT:Q9BZF2|TREMBL:Q6PIV6;Q8WXP9;Q9NXG8|ENSEMBL:ENSP00000007414;ENSP00000376295|REFSEQ:NP_665741|H-INV:HIT000261893	Tax_Id=9606 Gene_Symbol=OSBPL7 Oxysterol-binding protein-related protein 7	NA	NA	NA	NA	1486	1	3	0.1
IPI:IPI00001580.5	|SWISS-PROT:Q9BQS8-1|ENSEMBL:ENSP00000296137|REFSEQ:NP_078789|H-INV:HIT000246586|VEGA:OTTHUMP00000164650	Tax_Id=9606 Gene_Symbol=FYCO1 Isoform 1 of FYVE and coiled-coil domain-containing protein 1	NA	NA	NA	NA	1486	0.977	3.7	0.03
IPI:IPI00001871.2	|SWISS-PROT:Q96IZ0|ENSEMBL:ENSP00000328088|REFSEQ:NP_002574|H-INV:HIT000032989	Tax_Id=9606 Gene_Symbol=PAWR PRKC apoptosis WT1 regulator protein	1485	1	8.5	0.43	NA	NA	NA	NA
IPI:IPI00002221.6	|SWISS-PROT:Q5T011-1	Tax_Id=9606 Gene_Symbol=SZT2 Isoform 1 of Protein SZT2	NA	NA	NA	NA	1486	0.9634	0.8	0.04
IPI:IPI00002249.2	|SWISS-PROT:Q9P2J3|TREMBL:Q58EZ4;Q5JC44|ENSEMBL:ENSP00000351933|REFSEQ:NP_061335|H-INV:HIT000026594|VEGA:OTTHUMP00000021141	Tax_Id=9606 Gene_Symbol=KLHL9 Kelch-like protein 9	NA	NA	NA	NA	1486	0.9996	21.1	0.31
IPI:IPI00002398.7	|SWISS-PROT:Q9P2N7-5|ENSEMBL:ENSP00000443191|REFSEQ:NP_001161771	Tax_Id=9606 Gene_Symbol=KLHL13 Isoform 5 of Kelch-like protein 13	NA	NA	NA	NA	1486	1	38.2	1.04
IPI:IPI00002922.5	|SWISS-PROT:Q9BZK7|ENSEMBL:ENSP00000405574;ENSP00000413251|REFSEQ:NP_078941|H-INV:HIT000077105|VEGA:OTTHUMP00000211531;OTTHUMP00000211535	Tax_Id=9606 Gene_Symbol=TBL1XR1 F-box-like/WD repeat-containing protein TBL1XR1	NA	NA	NA	NA	1486	0.9113	31.5	0.03
IPI:IPI00003362.3	|SWISS-PROT:P11021|ENSEMBL:ENSP00000324173|REFSEQ:NP_005338|H-INV:HIT000038771|VEGA:OTTHUMP00000022124	Tax_Id=9606 Gene_Symbol=HSPA5 78 kDa glucose-regulated protein	1485	1	41.3	5.24	1486	1	35.3	1.16
IPI:IPI00003386.3	|SWISS-PROT:P62877|ENSEMBL:ENSP00000216225|REFSEQ:NP_055063|VEGA:OTTHUMP00000199764	Tax_Id=9606 Gene_Symbol=RBX1 E3 ubiquitin-protein ligase RBX1	NA	NA	NA	NA	1486	1	17.6	0.23
IPI:IPI00003406.4	|SWISS-PROT:Q16643-1|TREMBL:B3KSQ7;B7Z2Z0|ENSEMBL:ENSP00000308532|REFSEQ:NP_004386|H-INV:HIT000101074|VEGA:OTTHUMP00000161448	Tax_Id=9606 Gene_Symbol=DBN1 Isoform 1 of Drebrin	1485	1	7.6	0.72	NA	NA	NA	NA
IPI:IPI00003482.1	|SWISS-PROT:Q16698|TREMBL:Q7LDK6|ENSEMBL:ENSP00000220764|REFSEQ:NP_001350|H-INV:HIT000192654|VEGA:OTTHUMP00000225076	Tax_Id=9606 Gene_Symbol=DECR1 2,4-dienoyl-CoA reductase, mitochondrial	NA	NA	NA	NA	1486	0.9871	8.6	0.03
IPI:IPI00003588.1	|SWISS-PROT:O43324|ENSEMBL:ENSP00000369038|REFSEQ:NP_004271|H-INV:HIT000032350|VEGA:OTTHUMP00000016008	Tax_Id=9606 Gene_Symbol=EEF1E1 Eukaryotic translation elongation factor 1 epsilon-1	NA	NA	NA	NA	1486	0.9871	7.9	0.07
IPI:IPI00003918.6	|SWISS-PROT:P36578|TREMBL:B4DFI6;Q53G74;Q59GY2|ENSEMBL:ENSP00000311430|REFSEQ:NP_000959|H-INV:HIT000304287|VEGA:OTTHUMP00000164249	Tax_Id=9606 Gene_Symbol=RPL4 60S ribosomal protein L4	1485	1	12.6	0.74	1486	1	42.2	1.32
IPI:IPI00003935.6	|SWISS-PROT:Q16778|ENSEMBL:ENSP00000358151|REFSEQ:NP_003519|H-INV:HIT000263353|VEGA:OTTHUMP00000013920	Tax_Id=9606 Gene_Symbol=HIST2H2BE Histone H2B type 2-E	1485	1	14.3	0.21	NA	NA	NA	NA
IPI:IPI00004860.2	|SWISS-PROT:P54136-1|TREMBL:B4DXW6|ENSEMBL:ENSP00000231572|REFSEQ:NP_002878|H-INV:HIT000029710|VEGA:OTTHUMP00000160962	Tax_Id=9606 Gene_Symbol=RARS Isoform Complexed of Arginyl-tRNA synthetase, cytoplasmic	NA	NA	NA	NA	1486	1	3.8	0.13
IPI:IPI00005045.1	|SWISS-PROT:Q9UG63|TREMBL:Q75MJ0|ENSEMBL:ENSP00000287844|REFSEQ:NP_009120|VEGA:OTTHUMP00000206140	Tax_Id=9606 Gene_Symbol=ABCF2 ATP-binding cassette sub-family F member 2	NA	NA	NA	NA	1486	1	5	0.17
IPI:IPI00005614.6	|SWISS-PROT:Q01082-1|TREMBL:B2ZZ89;B4DIF8;D6W5C0|ENSEMBL:ENSP00000349259|REFSEQ:NP_003119|H-INV:HIT000196936|VEGA:OTTHUMP00000165176	Tax_Id=9606 Gene_Symbol=SPTBN1 Isoform Long of Spectrin beta chain, brain 1	1485	0.9473	0.6	0.11	NA	NA	NA	NA
IPI:IPI00005631.3	|SWISS-PROT:Q8IWJ2-1|TREMBL:D3DX70|ENSEMBL:ENSP00000307939|REFSEQ:NP_852118|H-INV:HIT000000042|VEGA:OTTHUMP00000217161	Tax_Id=9606 Gene_Symbol=GCC2 Isoform 1 of GRIP and coiled-coil domain-containing protein 2	NA	NA	NA	NA	1486	1	2.7	0.2
IPI:IPI00005658.3	|SWISS-PROT:P11441|ENSEMBL:ENSP00000358674|REFSEQ:NP_055050|H-INV:HIT000292084|VEGA:OTTHUMP00000015407	Tax_Id=9606 Gene_Symbol=UBL4A Ubiquitin-like protein 4A	NA	NA	NA	NA	1486	1	22.3	0.13
IPI:IPI00005724.1	|SWISS-PROT:O43813|TREMBL:B2R602;Q53TN2;Q6FHH6|ENSEMBL:ENSP00000233714;ENSP00000388713;ENSP00000393323;ENSP00000393597;ENSP00000397646|REFSEQ:NP_001130046;NP_001130047;NP_006046|H-INV:HIT000325654|VEG	Tax_Id=9606 Gene_Symbol=LANCL1 LanC-like protein 1	NA	NA	NA	NA	1486	1	15.8	0.13
IPI:IPI00005979.2	|SWISS-PROT:Q9UI10-1|TREMBL:Q9HBP7|ENSEMBL:ENSP00000233552|REFSEQ:NP_001029288|H-INV:HIT000277179|VEGA:OTTHUMP00000200797	Tax_Id=9606 Gene_Symbol=EIF2B4 Isoform 1 of Translation initiation factor eIF-2B subunit delta	NA	NA	NA	NA	1486	0.9871	8.2	0.07
IPI:IPI00006181.1	|SWISS-PROT:O15371|TREMBL:B4E1K8|ENSEMBL:ENSP00000216190;ENSP00000385812|REFSEQ:NP_003744|H-INV:HIT000281442|VEGA:OTTHUMP00000197900;OTTHUMP00000197901	Tax_Id=9606 Gene_Symbol=EIF3D Eukaryotic translation initiation factor 3 subunit D	NA	NA	NA	NA	1486	0.9871	6.9	0.07
IPI:IPI00006211.4	|SWISS-PROT:O95292-1|TREMBL:B3KVU7;Q53XM7|ENSEMBL:ENSP00000417175|REFSEQ:NP_004729|H-INV:HIT000030595|VEGA:OTTHUMP00000031393	Tax_Id=9606 Gene_Symbol=VAPB Isoform 1 of Vesicle-associated membrane protein-associated protein B/C	NA	NA	NA	NA	1486	1	66.7	2.01
IPI:IPI00006252.3	|SWISS-PROT:Q12904|ENSEMBL:ENSP00000350699;ENSP00000405248|REFSEQ:NP_001135887;NP_004748|H-INV:HIT000020806|VEGA:OTTHUMP00000161878	Tax_Id=9606 Gene_Symbol=AIMP1 Aminoacyl tRNA synthase complex-interacting multifunctional protein 1	NA	NA	NA	NA	1486	1	6.4	0.07
IPI:IPI00006932.4	|TREMBL:B7Z4Q3|ENSEMBL:ENSP00000440222	Tax_Id=9606 Gene_Symbol=LUC7L2 cDNA FLJ55988, highly similar to RNA-binding protein Luc7-like 2	NA	NA	NA	NA	1486	1	6.9	0.1
IPI:IPI00007047.1	|SWISS-PROT:P05109|ENSEMBL:ENSP00000357721;ENSP00000357722|REFSEQ:NP_002955|H-INV:HIT000321168|VEGA:OTTHUMP00000015329;OTTHUMP00000015330	Tax_Id=9606 Gene_Symbol=S100A8 Protein S100-A8	1485	0.9507	16.1	0.18	NA	NA	NA	NA
IPI:IPI00007058.1	|SWISS-PROT:Q9BR76|TREMBL:Q9NSK3|ENSEMBL:ENSP00000340211;ENSP00000377471|REFSEQ:NP_001018080;NP_065174|H-INV:HIT000271232|VEGA:OTTHUMP00000236823	Tax_Id=9606 Gene_Symbol=CORO1B Coronin-1B	1485	0.9896	7.5	0.11	NA	NA	NA	NA
IPI:IPI00007144.1	|SWISS-PROT:Q9UNX3|ENSEMBL:ENSP00000265100;ENSP00000428177;ENSP00000428223;ENSP00000430147|REFSEQ:NP_057177|H-INV:HIT000037967|VEGA:OTTHUMP00000161072;OTTHUMP00000223519;OTTHUMP00000223520;OTTHUMP0000	Tax_Id=9606 Gene_Symbol=RPL26L1 60S ribosomal protein L26-like 1	1485	1	14.1	0.42	1486	0.9975	42.8	0.34
IPI:IPI00007750.1	|SWISS-PROT:P68366|ENSEMBL:ENSP00000248437|REFSEQ:NP_005991|H-INV:HIT000011345|VEGA:OTTHUMP00000164167	Tax_Id=9606 Gene_Symbol=TUBA4A Tubulin alpha-4A chain	NA	NA	NA	NA	1486	1	11.1	0.13
IPI:IPI00007752.1	|SWISS-PROT:P68371|TREMBL:Q8IWP6;Q8IZ29;Q8N6N5;Q96HX0|ENSEMBL:ENSP00000341289|REFSEQ:NP_006079|H-INV:HIT000009868|VEGA:OTTHUMP00000162590	Tax_Id=9606 Gene_Symbol=TUBB2C Tubulin beta-2C chain	NA	NA	NA	NA	1486	1	9.6	0.16
IPI:IPI00007765.5	|SWISS-PROT:P38646|TREMBL:Q8N1C8|ENSEMBL:ENSP00000297185|REFSEQ:NP_004125|H-INV:HIT000192047|VEGA:OTTHUMP00000159494	Tax_Id=9606 Gene_Symbol=HSPA9 Stress-70 protein, mitochondrial	1485	1	11.9	1.35	1486	1	8.7	0.33
IPI:IPI00008157.5	|SWISS-PROT:Q6ZU35|TREMBL:B2RWN6;B7ZMH1;B7ZVZ4|ENSEMBL:ENSP00000264229;ENSP00000423366|REFSEQ:NP_065773|H-INV:HIT000045887|VEGA:OTTHUMP00000218888;OTTHUMP00000218923	Tax_Id=9606 Gene_Symbol=KIAA1211 Uncharacterized protein KIAA1211	1485	0.9674	1.1	0.11	NA	NA	NA	NA
IPI:IPI00008240.2	|SWISS-PROT:P56192|TREMBL:A8K492|ENSEMBL:ENSP00000262027|REFSEQ:NP_004981|H-INV:HIT000101864	Tax_Id=9606 Gene_Symbol=MARS Methionyl-tRNA synthetase, cytoplasmic	NA	NA	NA	NA	1486	1	8.7	0.07
IPI:IPI00008433.4	|SWISS-PROT:P46782|TREMBL:Q53G25|ENSEMBL:ENSP00000196551|REFSEQ:NP_001000|H-INV:HIT000037112	Tax_Id=9606 Gene_Symbol=RPS5 40S ribosomal protein S5	NA	NA	NA	NA	1486	1	25.5	0.26
IPI:IPI00008438.1	|SWISS-PROT:P46783|ENSEMBL:ENSP00000347271|REFSEQ:NP_001005;NP_001190174;NP_001191020|H-INV:HIT000265025|VEGA:OTTHUMP00000016229	Tax_Id=9606 Gene_Symbol=RPS10 40S ribosomal protein S10	NA	NA	NA	NA	1486	1	24.2	0.35
IPI:IPI00008529.1	|SWISS-PROT:P05387|TREMBL:Q6FG96|ENSEMBL:ENSP00000322419;ENSP00000431240|REFSEQ:NP_000995|H-INV:HIT000032403|VEGA:OTTHUMP00000164440;OTTHUMP00000229016	Tax_Id=9606 Gene_Symbol=RPLP2 60S acidic ribosomal protein P2	NA	NA	NA	NA	1486	1	85.2	0.36
IPI:IPI00008530.1	|SWISS-PROT:P05388|TREMBL:A8K4Z4;B4E3D5;Q3MHV2;Q53HK9;Q53HW2|ENSEMBL:ENSP00000339027;ENSP00000376299;ENSP00000449328|REFSEQ:NP_000993;NP_444505|H-INV:HIT000049094	Tax_Id=9606 Gene_Symbol=RPLP0 60S acidic ribosomal protein P0	NA	NA	NA	NA	1486	1	19	0.1
IPI:IPI00008692.1	|SWISS-PROT:O76013-1|ENSEMBL:ENSP00000329165|REFSEQ:NP_003762|VEGA:OTTHUMP00000166116	Tax_Id=9606 Gene_Symbol=KRT36 Isoform 1 of Keratin, type I cuticular Ha6	NA	NA	NA	NA	1486	0.9455	2.2	0.03
IPI:IPI00008868.4	|SWISS-PROT:P46821|TREMBL:A2BDK6;A5D6X1;Q32NB7;Q4VBY4;Q5H9P1;Q6PJD3;Q86X89|ENSEMBL:ENSP00000296755|REFSEQ:NP_005900|VEGA:OTTHUMP00000126944	Tax_Id=9606 Gene_Symbol=MAP1B Microtubule-associated protein 1B	NA	NA	NA	NA	1486	1	41.4	5.19
IPI:IPI00009057.2	|SWISS-PROT:Q9UN86-1|ENSEMBL:ENSP00000352738;ENSP00000379069|REFSEQ:NP_036429;NP_987101|H-INV:HIT000000385|VEGA:OTTHUMP00000160586;OTTHUMP00000160587	Tax_Id=9606 Gene_Symbol=G3BP2 Isoform A of Ras GTPase-activating protein-binding protein 2	NA	NA	NA	NA	1486	0.9871	3.1	0.07
IPI:IPI00009104.7	|SWISS-PROT:Q9Y230|TREMBL:B3KNL2|ENSEMBL:ENSP00000221413|REFSEQ:NP_006657|H-INV:HIT000292648	Tax_Id=9606 Gene_Symbol=RUVBL2 RuvB-like 2	NA	NA	NA	NA	1486	0.9147	4.3	0.03
IPI:IPI00009210.1	|SWISS-PROT:Q9UNI6|ENSEMBL:ENSP00000356920|REFSEQ:NP_009171|H-INV:HIT000032727|VEGA:OTTHUMP00000032494	Tax_Id=9606 Gene_Symbol=DUSP12 Dual specificity protein phosphatase 12	NA	NA	NA	NA	1486	1	5.9	0.07
IPI:IPI00009342.1	|SWISS-PROT:P46940|TREMBL:A4QPB0;B4DNP4;B4E2M0;F5H7A1;Q05DN7;Q5FWG8;Q6P1N4;Q96PA3|ENSEMBL:ENSP00000268182|REFSEQ:NP_003861|H-INV:HIT000193089|VEGA:OTTHUMP00000194748	Tax_Id=9606 Gene_Symbol=IQGAP1 Ras GTPase-activating-like protein IQGAP1	NA	NA	NA	NA	1486	1	9.4	0.59
IPI:IPI00009771.6	|SWISS-PROT:Q03252|ENSEMBL:ENSP00000327054|REFSEQ:NP_116126|H-INV:HIT000278695|VEGA:OTTHUMP00000198023	Tax_Id=9606 Gene_Symbol=LMNB2 Lamin-B2	NA	NA	NA	NA	1486	1	5.3	0.13
IPI:IPI00009841.6	|TREMBL:Q96MX4|ENSEMBL:ENSP00000400142|REFSEQ:NP_053733|VEGA:OTTHUMP00000217043	Tax_Id=9606 Gene_Symbol=EWSR1 RNA-binding protein EWS isoform 1	NA	NA	NA	NA	1486	0.9871	4.5	0.07
IPI:IPI00009865.4	|SWISS-PROT:P13645|ENSEMBL:ENSP00000269576|REFSEQ:NP_000412|H-INV:HIT000051206|VEGA:OTTHUMP00000165049	Tax_Id=9606 Gene_Symbol=KRT10 Keratin, type I cytoskeletal 10	1485	1	28.9	3.34	1486	1	15.2	0.36
IPI:IPI00009866.7	|SWISS-PROT:P13646-1|TREMBL:A1A4E9;A8K2H9;B4DL17|ENSEMBL:ENSP00000246635|REFSEQ:NP_705694|H-INV:HIT000031075|VEGA:OTTHUMP00000164632	Tax_Id=9606 Gene_Symbol=KRT13 Isoform 1 of Keratin, type I cytoskeletal 13	1485	1	24	1.83	NA	NA	NA	NA
IPI:IPI00009867.3	|SWISS-PROT:P13647|ENSEMBL:ENSP00000252242|REFSEQ:NP_000415|H-INV:HIT000039811	Tax_Id=9606 Gene_Symbol=KRT5 Keratin, type II cytoskeletal 5	1485	1	5.3	0.31	NA	NA	NA	NA
IPI:IPI00010105.1	|SWISS-PROT:P56537|ENSEMBL:ENSP00000363559;ENSP00000363574|REFSEQ:NP_002203;NP_852133|H-INV:HIT000001733|VEGA:OTTHUMP00000030734;OTTHUMP00000061360	Tax_Id=9606 Gene_Symbol=EIF6 Eukaryotic translation initiation factor 6	NA	NA	NA	NA	1486	1	13.1	0.23
IPI:IPI00010153.5	|SWISS-PROT:P62829|TREMBL:Q9BTQ7|ENSEMBL:ENSP00000377865;ENSP00000420311|REFSEQ:NP_000969|H-INV:HIT000337801|VEGA:OTTHUMP00000164151;OTTHUMP00000164153	Tax_Id=9606 Gene_Symbol=RPL23 60S ribosomal protein L23	1485	0.9801	7.1	0.21	1486	1	52.9	0.37
IPI:IPI00010368.6	|SWISS-PROT:O00139-1|TREMBL:B0AZS5;E9PB70|ENSEMBL:ENSP00000370493|H-INV:HIT000041378|VEGA:OTTHUMP00000123384	Tax_Id=9606 Gene_Symbol=KIF2A Uncharacterized protein	NA	NA	NA	NA	1486	0.9671	1.2	0.03
IPI:IPI00011253.3	|SWISS-PROT:P23396|TREMBL:Q53G83;Q9NQS8|ENSEMBL:ENSP00000433821;ENSP00000434643;ENSP00000436971|REFSEQ:NP_000996|H-INV:HIT000287076|VEGA:OTTHUMP00000229804;OTTHUMP00000229805;OTTHUMP00000229882	Tax_Id=9606 Gene_Symbol=RPS3 40S ribosomal protein S3	NA	NA	NA	NA	1486	1	47.7	0.68
IPI:IPI00011302.1	|SWISS-PROT:P13987|TREMBL:Q6FHM9|ENSEMBL:ENSP00000340210;ENSP00000379191;ENSP00000402425;ENSP00000403511;ENSP00000404822;ENSP00000410182;ENSP00000432942;ENSP00000434617;ENSP00000435179|REFSEQ:NP_00060	Tax_Id=9606 Gene_Symbol=CD59 CD59 glycoprotein	1485	0.9999	24.1	0.32	NA	NA	NA	NA
IPI:IPI00011694.1	|SWISS-PROT:P07477|TREMBL:A1A508|ENSEMBL:ENSP00000308720|REFSEQ:NP_002760|H-INV:HIT000194852|VEGA:OTTHUMP00000213668	Tax_Id=9606 Gene_Symbol=PRSS1 Trypsin-1	1485	1	7.6	0.64	1486	1	7.6	0.2
IPI:IPI00012079.12	|SWISS-PROT:P23588|ENSEMBL:ENSP00000262056|REFSEQ:NP_001408|H-INV:HIT000264934	Tax_Id=9606 Gene_Symbol=EIF4B Eukaryotic translation initiation factor 4B	NA	NA	NA	NA	1486	1	7.9	0.07
IPI:IPI00012442.1	|SWISS-PROT:Q13283|TREMBL:B7Z8K4;Q32P45;Q53HH4;Q5U0Q1;Q6FI03|ENSEMBL:ENSP00000348578;ENSP00000377681|REFSEQ:NP_005745;NP_938405|H-INV:HIT000056659|VEGA:OTTHUMP00000160618;OTTHUMP00000224181	Tax_Id=9606 Gene_Symbol=G3BP1 Ras GTPase-activating protein-binding protein 1	NA	NA	NA	NA	1486	1	18	0.13
IPI:IPI00012462.1	|SWISS-PROT:Q9BY44-1|ENSEMBL:ENSP00000417229|REFSEQ:NP_114414|H-INV:HIT000002285|VEGA:OTTHUMP00000216446	Tax_Id=9606 Gene_Symbol=EIF2A Eukaryotic translation initiation factor 2A	NA	NA	NA	NA	1486	0.9871	4	0.03
IPI:IPI00012493.1	|SWISS-PROT:P60866|ENSEMBL:ENSP00000009589;ENSP00000427788|REFSEQ:NP_001014|H-INV:HIT000050232|VEGA:OTTHUMP00000226397;OTTHUMP00000226399	Tax_Id=9606 Gene_Symbol=SNORD54;RPS20 40S ribosomal protein S20	NA	NA	NA	NA	1486	1	29.5	0.2
IPI:IPI00012535.1	|SWISS-PROT:P31689|TREMBL:Q5T7Q0;Q86TL9|ENSEMBL:ENSP00000369127|REFSEQ:NP_001530|H-INV:HIT000020396|VEGA:OTTHUMP00000021193	Tax_Id=9606 Gene_Symbol=DNAJA1 DnaJ homolog subfamily A member 1	NA	NA	NA	NA	1486	0.9858	3.3	0.03
IPI:IPI00012726.4	|SWISS-PROT:Q13310-1|ENSEMBL:ENSP00000361948|REFSEQ:NP_003810|H-INV:HIT000221269|VEGA:OTTHUMP00000010668	Tax_Id=9606 Gene_Symbol=PABPC4 Isoform 1 of Polyadenylate-binding protein 4	NA	NA	NA	NA	1486	1	12.5	0.32
IPI:IPI00012750.3	|SWISS-PROT:P62851|ENSEMBL:ENSP00000435096|REFSEQ:NP_001019|H-INV:HIT000031580|VEGA:OTTHUMP00000232696	Tax_Id=9606 Gene_Symbol=RPS25 40S ribosomal protein S25	NA	NA	NA	NA	1486	1	28	0.2
IPI:IPI00012772.8	|SWISS-PROT:P62917|ENSEMBL:ENSP00000262584;ENSP00000378378|REFSEQ:NP_000964;NP_150644|H-INV:HIT000334555|VEGA:OTTHUMP00000229065;OTTHUMP00000229067	Tax_Id=9606 Gene_Symbol=RPL8 60S ribosomal protein L8	1485	0.9999	13.2	0.32	1486	1	22.2	0.52
IPI:IPI00012795.3	|SWISS-PROT:Q13347|TREMBL:Q53HU7;Q5U0F4;Q9P1D9|ENSEMBL:ENSP00000362688|REFSEQ:NP_003748|H-INV:HIT000301875|VEGA:OTTHUMP00000008492	Tax_Id=9606 Gene_Symbol=EIF3I Eukaryotic translation initiation factor 3 subunit I	NA	NA	NA	NA	1486	1	11.1	0.1
IPI:IPI00013070.2	|SWISS-PROT:Q9BUJ2-1|TREMBL:A8K5K0;A8K6U7|ENSEMBL:ENSP00000375863|REFSEQ:NP_008971|H-INV:HIT000006137	Tax_Id=9606 Gene_Symbol=HNRNPUL1 Isoform 1 of Heterogeneous nuclear ribonucleoprotein U-like protein 1	1485	0.9628	2.6	0.21	1486	1	6.5	0.26
IPI:IPI00013214.2	|SWISS-PROT:P25205|TREMBL:B2R7C5;B4DWW4;Q53HJ4;Q8NHX6|ENSEMBL:ENSP00000229854|REFSEQ:NP_002379|H-INV:HIT000030527|VEGA:OTTHUMP00000016600	Tax_Id=9606 Gene_Symbol=MCM3 cDNA FLJ55599, highly similar to DNA replication licensing factor MCM3	NA	NA	NA	NA	1486	1	2.2	0.13
IPI:IPI00013296.3	|SWISS-PROT:P62269|ENSEMBL:ENSP00000211372;ENSP00000393241;ENSP00000403175;ENSP00000412583;ENSP00000416110|REFSEQ:NP_072045|VEGA:OTTHUMP00000014635;OTTHUMP00000029059;OTTHUMP00000029467;OTTHUMP0000019	Tax_Id=9606 Gene_Symbol=RPS18;RPS18P9 40S ribosomal protein S18	NA	NA	NA	NA	1486	1	37.5	0.4
IPI:IPI00013415.1	|SWISS-PROT:P62081|TREMBL:Q57Z92|ENSEMBL:ENSP00000339095;ENSP00000385018;ENSP00000385286|REFSEQ:NP_001002|H-INV:HIT000260253|VEGA:OTTHUMP00000115354;OTTHUMP00000200057;OTTHUMP00000200058	Tax_Id=9606 Gene_Symbol=RPS7 40S ribosomal protein S7	NA	NA	NA	NA	1486	1	13.4	0.17
IPI:IPI00013452.11	|SWISS-PROT:P07814|TREMBL:B4DP50|ENSEMBL:ENSP00000355890|REFSEQ:NP_004437|H-INV:HIT000388867|VEGA:OTTHUMP00000035562	Tax_Id=9606 Gene_Symbol=EPRS Bifunctional aminoacyl-tRNA synthetase	NA	NA	NA	NA	1486	1	12.2	0.7
IPI:IPI00013466.4	|SWISS-PROT:O43681|TREMBL:E7EVN0|ENSEMBL:ENSP00000349887|REFSEQ:NP_004308|H-INV:HIT000031067	Tax_Id=9606 Gene_Symbol=ASNA1 ATPase ASNA1	NA	NA	NA	NA	1486	1	19.5	0.2
IPI:IPI00013485.3	|SWISS-PROT:P15880|TREMBL:Q3KQT6;Q6IPX5;Q8J014;Q8N5L9|ENSEMBL:ENSP00000341885|REFSEQ:NP_002943|H-INV:HIT000262212|VEGA:OTTHUMP00000158896	Tax_Id=9606 Gene_Symbol=RPS2 40S ribosomal protein S2	NA	NA	NA	NA	1486	1	20.1	0.36
IPI:IPI00013495.1	|SWISS-PROT:Q8NE71-2|TREMBL:Q2L6I2|ENSEMBL:ENSP00000365728;ENSP00000373081;ENSP00000389472;ENSP00000391102;ENSP00000393143;ENSP00000403526;ENSP00000404726|REFSEQ:NP_001081|VEGA:OTTHUMP00000014745;OTTH	Tax_Id=9606 Gene_Symbol=ABCF1 Isoform 2 of ATP-binding cassette sub-family F member 1	NA	NA	NA	NA	1486	0.9871	2.1	0.07
IPI:IPI00013508.5	|SWISS-PROT:P12814-1|ENSEMBL:ENSP00000193403|REFSEQ:NP_001093|H-INV:HIT000037309	Tax_Id=9606 Gene_Symbol=ACTN1 Isoform 1 of Alpha-actinin-1	NA	NA	NA	NA	1486	0.9826	2.4	0.05
IPI:IPI00013808.1	|SWISS-PROT:O43707|ENSEMBL:ENSP00000252699|REFSEQ:NP_004915|H-INV:HIT000032172|VEGA:OTTHUMP00000174445	Tax_Id=9606 Gene_Symbol=ACTN4 Alpha-actinin-4	1485	0.9999	3.5	0.29	1486	1	6.5	0.18
IPI:IPI00013917.3	|SWISS-PROT:P25398|ENSEMBL:ENSP00000230050|REFSEQ:NP_001007|H-INV:HIT000335217|VEGA:OTTHUMP00000017230	Tax_Id=9606 Gene_Symbol=RPS12 40S ribosomal protein S12	NA	NA	NA	NA	1486	0.9871	6.8	0.07
IPI:IPI00014235.3	|SWISS-PROT:Q15042-1|TREMBL:B9A6J2;D3DP75|ENSEMBL:ENSP00000264158|REFSEQ:NP_036365|H-INV:HIT000042219|VEGA:OTTHUMP00000206878	Tax_Id=9606 Gene_Symbol=RAB3GAP1 Isoform 1 of Rab3 GTPase-activating protein catalytic subunit	NA	NA	NA	NA	1486	1	6.1	0.2
IPI:IPI00014238.2	|SWISS-PROT:Q15046-1|ENSEMBL:ENSP00000303043|REFSEQ:NP_005539|H-INV:HIT000101392|VEGA:OTTHUMP00000174948	Tax_Id=9606 Gene_Symbol=KARS Isoform Cytoplasmic of Lysyl-tRNA synthetase	1485	1	6.9	0.32	1486	1	16.3	0.3
IPI:IPI00014312.1	|SWISS-PROT:Q13618-1|TREMBL:Q53S54|ENSEMBL:ENSP00000264414|REFSEQ:NP_003581|H-INV:HIT000000342|VEGA:OTTHUMP00000164219	Tax_Id=9606 Gene_Symbol=CUL3 Isoform 1 of Cullin-3	NA	NA	NA	NA	1486	1	6.6	0.22
IPI:IPI00014340.2	|SWISS-PROT:Q9BZL4-1|ENSEMBL:ENSP00000263433|REFSEQ:NP_060077|H-INV:HIT000077029	Tax_Id=9606 Gene_Symbol=PPP1R12C Isoform 1 of Protein phosphatase 1 regulatory subunit 12C	NA	NA	NA	NA	1486	0.9871	1.8	0.03
IPI:IPI00014399.2	|SWISS-PROT:Q13643|TREMBL:Q96C98;Q9P100|ENSEMBL:ENSP00000362107|REFSEQ:NP_004459|H-INV:HIT000220618|VEGA:OTTHUMP00000004724	Tax_Id=9606 Gene_Symbol=FHL3 Four and a half LIM domains protein 3	1485	0.9774	3.6	0.11	1486	1	12.9	0.13
IPI:IPI00014424.1	|SWISS-PROT:Q05639|ENSEMBL:ENSP00000217182;ENSP00000298049|REFSEQ:NP_001949|H-INV:HIT000386552|VEGA:OTTHUMP00000031776	Tax_Id=9606 Gene_Symbol=EEF1A2 Elongation factor 1-alpha 2	1485	0.9556	4	0.21	NA	NA	NA	NA
IPI:IPI00016801.1	|SWISS-PROT:P00367|TREMBL:B4DMF5;B4DMG8;B4E0N9;E9KL48;Q53GW3|ENSEMBL:ENSP00000277865|REFSEQ:NP_005262|H-INV:HIT000194758|VEGA:OTTHUMP00000020018	Tax_Id=9606 Gene_Symbol=GLUD1 Glutamate dehydrogenase 1, mitochondrial	NA	NA	NA	NA	1486	1	18.6	0.42
IPI:IPI00016910.1	|SWISS-PROT:Q99613|TREMBL:A1KYQ7;B4E1D5;B4E2Z6;F5H1I1;Q3B7B9|ENSEMBL:ENSP00000332604;ENSP00000378953|REFSEQ:NP_001032897;NP_001186071;NP_003743|H-INV:HIT000030496|VEGA:OTTHUMP00000125295	Tax_Id=9606 Gene_Symbol=EIF3C;EIF3CL Eukaryotic translation initiation factor 3 subunit C	NA	NA	NA	NA	1486	1	8.6	0.3
IPI:IPI00016912.1	|SWISS-PROT:Q99614|TREMBL:Q53GE7;Q53HD9|ENSEMBL:ENSP00000231238;ENSP00000429225|REFSEQ:NP_003305|H-INV:HIT000288727|VEGA:OTTHUMP00000160843;OTTHUMP00000224232	Tax_Id=9606 Gene_Symbol=TTC1 Tetratricopeptide repeat protein 1	NA	NA	NA	NA	1486	1	24	0.24
IPI:IPI00017292.1	|SWISS-PROT:P35222-1|TREMBL:B5BU28|ENSEMBL:ENSP00000344456;ENSP00000379486;ENSP00000379488;ENSP00000385604|REFSEQ:NP_001091679;NP_001091680;NP_001895|H-INV:HIT000324313|VEGA:OTTHUMP00000162082;OTTHUMP	Tax_Id=9606 Gene_Symbol=CTNNB1 Isoform 1 of Catenin beta-1	NA	NA	NA	NA	1486	0.9646	1.6	0.03
IPI:IPI00017448.1	|SWISS-PROT:P63220|TREMBL:Q6FGH5|ENSEMBL:ENSP00000324438;ENSP00000345957|REFSEQ:NP_001015|H-INV:HIT000090495|VEGA:OTTHUMP00000031485	Tax_Id=9606 Gene_Symbol=RPS21 40S ribosomal protein S21	NA	NA	NA	NA	1486	1	23.5	0.07
IPI:IPI00017617.1	|SWISS-PROT:P17844|TREMBL:B5BUE6;Q7Z2V5|ENSEMBL:ENSP00000440276|REFSEQ:NP_004387|H-INV:HIT000321720	Tax_Id=9606 Gene_Symbol=DDX5 Probable ATP-dependent RNA helicase DDX5	NA	NA	NA	NA	1486	0.9991	3.7	0.05
IPI:IPI00017763.8	|TREMBL:A8MZ22|ENSEMBL:ENSP00000382533	Tax_Id=9606 Gene_Symbol=NAP1L4 Uncharacterized protein	NA	NA	NA	NA	1486	1	15.7	0.07
IPI:IPI00018009.2	|SWISS-PROT:Q96F86|ENSEMBL:ENSP00000320503;ENSP00000401343|REFSEQ:NP_001135915;NP_001135916;NP_079359|H-INV:HIT000039181|VEGA:OTTHUMP00000183472	Tax_Id=9606 Gene_Symbol=EDC3 Enhancer of mRNA-decapping protein 3	NA	NA	NA	NA	1486	1	5.1	0.17
IPI:IPI00018140.3	|SWISS-PROT:O60506-1|TREMBL:B2R8Z8|ENSEMBL:ENSP00000358635|REFSEQ:NP_006363|VEGA:OTTHUMP00000016815	Tax_Id=9606 Gene_Symbol=SYNCRIP Isoform 1 of Heterogeneous nuclear ribonucleoprotein Q	NA	NA	NA	NA	1486	1	7	0.2
IPI:IPI00018278.3	|SWISS-PROT:Q71UI9|ENSEMBL:ENSP00000308405|REFSEQ:NP_036544|VEGA:OTTHUMP00000159513	Tax_Id=9606 Gene_Symbol=H2AFV Histone H2A.V	1485	0.9543	7	0.21	NA	NA	NA	NA
IPI:IPI00018349.5	|SWISS-PROT:P33991|TREMBL:B3KMX0|ENSEMBL:ENSP00000262105;ENSP00000430194|REFSEQ:NP_005905;NP_877423|H-INV:HIT000006173|VEGA:OTTHUMP00000226180;OTTHUMP00000226181	Tax_Id=9606 Gene_Symbol=MCM4 DNA replication licensing factor MCM4	NA	NA	NA	NA	1486	1	3.8	0.13
IPI:IPI00018350.3	|SWISS-PROT:P33992|TREMBL:A8K521;B1AHB0;B4DQ39;Q53FG5|ENSEMBL:ENSP00000216122|REFSEQ:NP_006730|H-INV:HIT000294544|VEGA:OTTHUMP00000198814	Tax_Id=9606 Gene_Symbol=MCM5 DNA replication licensing factor MCM5	NA	NA	NA	NA	1486	0.9858	3.5	0.07
IPI:IPI00018534.4	|SWISS-PROT:Q99880|ENSEMBL:ENSP00000366618|REFSEQ:NP_003510|H-INV:HIT000334736|VEGA:OTTHUMP00000016184	Tax_Id=9606 Gene_Symbol=HIST1H2BL Histone H2B type 1-L	1485	1	14.3	0.21	NA	NA	NA	NA
IPI:IPI00018627.3	|SWISS-PROT:Q9GZZ1-1|ENSEMBL:ENSP00000240922|REFSEQ:NP_079422|H-INV:HIT000006530|VEGA:OTTHUMP00000214738	Tax_Id=9606 Gene_Symbol=NAA50 Isoform 1 of N-alpha-acetyltransferase 50, NatE catalytic subunit	1485	1	32.1	0.64	1486	1	24.1	0.13
IPI:IPI00018853.1	|TREMBL:Q15657	Tax_Id=9606 Gene_Symbol=TPM1 Tropomyosin isoform	1485	0.9734	3.7	0.21	NA	NA	NA	NA
IPI:IPI00019359.4	|SWISS-PROT:P35527|ENSEMBL:ENSP00000246662|REFSEQ:NP_000217|H-INV:HIT000326846|VEGA:OTTHUMP00000164967	Tax_Id=9606 Gene_Symbol=KRT9 Keratin, type I cytoskeletal 9	1485	1	11.9	1.36	1486	1	7.7	0.73
IPI:IPI00019502.3	|SWISS-PROT:P35579-1|TREMBL:A8K6E4;B4E3S1;Q60FE2;Q86XU5;Q99529|ENSEMBL:ENSP00000216181|REFSEQ:NP_002464|H-INV:HIT000242559|VEGA:OTTHUMP00000165902	Tax_Id=9606 Gene_Symbol=MYH9 Isoform 1 of Myosin-9	1485	1	15.5	4.88	NA	NA	NA	NA
IPI:IPI00019962.3	|SWISS-PROT:Q96EY4|ENSEMBL:ENSP00000351380|REFSEQ:NP_060822|H-INV:HIT000275181|VEGA:OTTHUMP00000220341	Tax_Id=9606 Gene_Symbol=C4orf43 UPF0534 protein C4orf43	NA	NA	NA	NA	1486	0.9999	15.3	0.1
IPI:IPI00020008.1	|SWISS-PROT:Q15843|ENSEMBL:ENSP00000250495|REFSEQ:NP_006147|H-INV:HIT000337814|VEGA:OTTHUMP00000164709	Tax_Id=9606 Gene_Symbol=NEDD8 NEDD8	NA	NA	NA	NA	1486	0.9795	18	0.07
IPI:IPI00020101.9	|SWISS-PROT:P62807|TREMBL:B2R4S9|ENSEMBL:ENSP00000244601;ENSP00000321744;ENSP00000348924;ENSP00000353074;ENSP00000366962;ENSP00000380180|REFSEQ:NP_003509;NP_003513;NP_003514;NP_003516;NP_003517|H-INV:	Tax_Id=9606 Gene_Symbol=HIST1H2BG;HIST1H2BI;HIST1H2BE;HIST1H2BC;HIST1H2BF;NCALD Histone H2B type 1-C/E/F/G/I	1485	1	14.3	0.21	NA	NA	NA	NA
IPI:IPI00020771.4	|SWISS-PROT:Q14244-3|TREMBL:F8W783|ENSEMBL:ENSP00000344217|REFSEQ:NP_001185546	Tax_Id=9606 Gene_Symbol=MAP7 Isoform 3 of Ensconsin	NA	NA	NA	NA	1486	1	11.1	0.2
IPI:IPI00021187.4	|SWISS-PROT:Q9Y265-1|TREMBL:B5BUB1|ENSEMBL:ENSP00000318297|REFSEQ:NP_003698|H-INV:HIT000326082|VEGA:OTTHUMP00000216127	Tax_Id=9606 Gene_Symbol=RUVBL1 Isoform 1 of RuvB-like 1	NA	NA	NA	NA	1486	1	5.7	0.1
IPI:IPI00021266.1	|SWISS-PROT:P62750|ENSEMBL:ENSP00000389103|REFSEQ:NP_000975|H-INV:HIT000259830|VEGA:OTTHUMP00000163536	Tax_Id=9606 Gene_Symbol=RPL23A;SNORD4A 60S ribosomal protein L23a	1485	0.9924	8.3	0.11	1486	1	40.4	0.73
IPI:IPI00021304.1	|SWISS-PROT:P35908|ENSEMBL:ENSP00000310861|REFSEQ:NP_000414|H-INV:HIT000197028	Tax_Id=9606 Gene_Symbol=KRT2 Keratin, type II cytoskeletal 2 epidermal	1485	1	29.8	2.16	1486	0.9999	4	0.1
IPI:IPI00021440.1	|SWISS-PROT:P63261|ENSEMBL:ENSP00000331514|REFSEQ:NP_001186883;NP_001605|H-INV:HIT000274927	Tax_Id=9606 Gene_Symbol=ACTG1 Actin, cytoplasmic 2	1485	1	46.8	3.89	1486	1	48.6	1.39
IPI:IPI00021728.3	|SWISS-PROT:P20042|TREMBL:B5BU01;Q3B7I9;Q6IBR8;Q96I16|ENSEMBL:ENSP00000364119|REFSEQ:NP_003899|H-INV:HIT000304172|VEGA:OTTHUMP00000030680	Tax_Id=9606 Gene_Symbol=EIF2S2 Eukaryotic translation initiation factor 2 subunit 2	NA	NA	NA	NA	1486	1	18.6	0.37
IPI:IPI00021831.1	|SWISS-PROT:P10644|TREMBL:B2R5T5;Q68DQ4;Q96P62|ENSEMBL:ENSP00000351410;ENSP00000376474;ENSP00000376475;ENSP00000445625|REFSEQ:NP_002725;NP_997636;NP_997637|H-INV:HIT000334533	Tax_Id=9606 Gene_Symbol=PRKAR1A cAMP-dependent protein kinase type I-alpha regulatory subunit	NA	NA	NA	NA	1486	1	9.7	0.17
IPI:IPI00021840.1	|SWISS-PROT:P62753|TREMBL:A2A3R6;Q96DV6|ENSEMBL:ENSP00000369757|REFSEQ:NP_001001|H-INV:HIT000278246|VEGA:OTTHUMP00000021120	Tax_Id=9606 Gene_Symbol=RPS6 40S ribosomal protein S6	NA	NA	NA	NA	1486	1	38.2	0.7
IPI:IPI00022228.2	|SWISS-PROT:Q00341|TREMBL:B2R5V9|ENSEMBL:ENSP00000312042;ENSP00000375836;ENSP00000375837|REFSEQ:NP_005327;NP_976221|H-INV:HIT000030200|VEGA:OTTHUMP00000164572;OTTHUMP00000200288;OTTHUMP00000200289	Tax_Id=9606 Gene_Symbol=HDLBP Vigilin	NA	NA	NA	NA	1486	1	4.8	0.26
IPI:IPI00022774.3	|SWISS-PROT:P55072|TREMBL:Q0IIN5;Q96IF9;Q9HAP0;Q9HAP1;Q9NTC4|ENSEMBL:ENSP00000351777|REFSEQ:NP_009057|H-INV:HIT000339803|VEGA:OTTHUMP00000021326	Tax_Id=9606 Gene_Symbol=VCP Transitional endoplasmic reticulum ATPase	NA	NA	NA	NA	1486	1	42.1	1.91
IPI:IPI00022827.1	|SWISS-PROT:Q9H2G2-1|ENSEMBL:ENSP00000358770|REFSEQ:NP_055535|H-INV:HIT000075860|VEGA:OTTHUMP00000020426	Tax_Id=9606 Gene_Symbol=SLK Isoform 1 of STE20-like serine/threonine-protein kinase	1485	1	0.6	0.23	NA	NA	NA	NA
IPI:IPI00023100.6	|SWISS-PROT:O14640-1|TREMBL:Q8NA39|ENSEMBL:ENSP00000368166|VEGA:OTTHUMP00000003106	Tax_Id=9606 Gene_Symbol=DVL1 Isoform 1 of Segment polarity protein dishevelled homolog DVL-1	NA	NA	NA	NA	1486	0.9113	5.4	0.04
IPI:IPI00023555.1	|SWISS-PROT:Q9H4L5-1|ENSEMBL:ENSP00000315410|REFSEQ:NP_056365|H-INV:HIT000078849|VEGA:OTTHUMP00000122489	Tax_Id=9606 Gene_Symbol=OSBPL3 Isoform 1a of Oxysterol-binding protein-related protein 3	NA	NA	NA	NA	1486	1	26.4	0.87
IPI:IPI00024320.1	|SWISS-PROT:P98179|ENSEMBL:ENSP00000365946;ENSP00000365950|REFSEQ:NP_006734|H-INV:HIT000294842|VEGA:OTTHUMP00000025800;OTTHUMP00000025802	Tax_Id=9606 Gene_Symbol=RBM3 Putative RNA-binding protein 3	NA	NA	NA	NA	1486	0.9385	6.4	0.03
IPI:IPI00024705.1	|SWISS-PROT:O14908|TREMBL:A8K2I7|ENSEMBL:ENSP00000340698;ENSP00000341425;ENSP00000376753|REFSEQ:NP_005707;NP_974197;NP_974199|H-INV:HIT000029597	Tax_Id=9606 Gene_Symbol=GIPC1 PDZ domain-containing protein GIPC1	1485	1	9	0.42	NA	NA	NA	NA
IPI:IPI00024933.3	|SWISS-PROT:P30050-1|TREMBL:D3DS95;Q59FI9|ENSEMBL:ENSP00000354739|REFSEQ:NP_000967|H-INV:HIT000301385|VEGA:OTTHUMP00000022186	Tax_Id=9606 Gene_Symbol=RPL12 Isoform 1 of 60S ribosomal protein L12	1485	1	23.5	0.17	1486	1	54.5	0.45
IPI:IPI00024971.1	|SWISS-PROT:P22059|TREMBL:B4DR25|ENSEMBL:ENSP00000263847|REFSEQ:NP_002547|H-INV:HIT000072894|VEGA:OTTHUMP00000235906	Tax_Id=9606 Gene_Symbol=OSBP Oxysterol-binding protein 1	NA	NA	NA	NA	1486	1	26.1	1.02
IPI:IPI00024975.2	|SWISS-PROT:Q9NS87-1|ENSEMBL:ENSP00000324020|REFSEQ:NP_064627|H-INV:HIT000059162|VEGA:OTTHUMP00000209709	Tax_Id=9606 Gene_Symbol=KIF15 Isoform 1 of Kinesin-like protein KIF15	NA	NA	NA	NA	1486	0.9871	3	0.07
IPI:IPI00025091.3	|SWISS-PROT:P62280|ENSEMBL:ENSP00000270625|REFSEQ:NP_001006|H-INV:HIT000034861	Tax_Id=9606 Gene_Symbol=RPS11 40S ribosomal protein S11	NA	NA	NA	NA	1486	1	58.2	0.8
IPI:IPI00025329.1	|SWISS-PROT:P84098|TREMBL:Q53G49;Q8IWR8|ENSEMBL:ENSP00000225430|REFSEQ:NP_000972|H-INV:HIT000335238	Tax_Id=9606 Gene_Symbol=RPL19 60S ribosomal protein L19	1485	1	17.3	0.53	1486	1	18.4	0.4
IPI:IPI00026202.1	|SWISS-PROT:Q02543|TREMBL:B2R4C0;B4DUV3;Q53HD3;Q76N54|ENSEMBL:ENSP00000222247|REFSEQ:NP_000971|H-INV:HIT000262210	Tax_Id=9606 Gene_Symbol=RPL18A 60S ribosomal protein L18a	1485	0.9999	13.6	0.31	1486	1	45.5	0.43
IPI:IPI00026271.5	|SWISS-PROT:P62263|ENSEMBL:ENSP00000311028;ENSP00000385425;ENSP00000385958;ENSP00000428509|REFSEQ:NP_001020241;NP_001020242;NP_005608|H-INV:HIT000275460|VEGA:OTTHUMP00000160559;OTTHUMP00000224341;OTTH	Tax_Id=9606 Gene_Symbol=RPS14 40S ribosomal protein S14	1485	0.9924	9.2	0.22	1486	1	33.1	0.27
IPI:IPI00026272.2	|SWISS-PROT:P04908|TREMBL:B2R5B3;B2R5B6;Q08AJ9|ENSEMBL:ENSP00000259791;ENSP00000303373|REFSEQ:NP_003504;NP_066390|H-INV:HIT000334811;HIT000388593|VEGA:OTTHUMP00000016137;OTTHUMP00000016155	Tax_Id=9606 Gene_Symbol=HIST1H2AE;HIST1H2AB;HIST1H2AD;HIST1H2AG;HIST1H2AK;HIST1H2AL;HIST1H2AM;HIST1H2AJ;HIST1H2AI Histone H2A type 1-B/E	1485	0.9543	7	0.21	NA	NA	NA	NA
IPI:IPI00026302.3	|SWISS-PROT:P62899|TREMBL:B2R4C1;Q76N53|ENSEMBL:ENSP00000264258;ENSP00000386681|REFSEQ:NP_000984|H-INV:HIT000264328|VEGA:OTTHUMP00000161274;OTTHUMP00000202942	Tax_Id=9606 Gene_Symbol=RPL31 60S ribosomal protein L31	NA	NA	NA	NA	1486	1	39.2	0.3
IPI:IPI00026466.9	|SWISS-PROT:Q6KC79-2|TREMBL:A6QL62;A8K2T2|ENSEMBL:ENSP00000406266|REFSEQ:NP_056199|VEGA:OTTHUMP00000221091	Tax_Id=9606 Gene_Symbol=NIPBL Isoform 2 of Nipped-B-like protein	NA	NA	NA	NA	1486	1	12.4	0.46
IPI:IPI00026670.3	|SWISS-PROT:Q15370|ENSEMBL:ENSP00000386652|REFSEQ:NP_009039|H-INV:HIT000036202|VEGA:OTTHUMP00000205114	Tax_Id=9606 Gene_Symbol=TCEB2 Transcription elongation factor B polypeptide 2	1485	1	41.6	0.77	1486	1	46.9	0.31
IPI:IPI00027270.1	|SWISS-PROT:P61254|TREMBL:Q6IBH6|ENSEMBL:ENSP00000293842|REFSEQ:NP_000978|H-INV:HIT000264489|VEGA:OTTHUMP00000135333	Tax_Id=9606 Gene_Symbol=RPL26 60S ribosomal protein L26	1485	1	14.1	0.42	1486	1	50.3	0.4
IPI:IPI00027493.1	|SWISS-PROT:P08195-2|ENSEMBL:ENSP00000340815|REFSEQ:NP_001013269|VEGA:OTTHUMP00000236712	Tax_Id=9606 Gene_Symbol=SLC3A2 Isoform 2 of 4F2 cell-surface antigen heavy chain	NA	NA	NA	NA	1486	0.9696	2.5	0.03
IPI:IPI00027547.2	|SWISS-PROT:P81605|TREMBL:Q53YJ2|ENSEMBL:ENSP00000293371|REFSEQ:NP_444513|H-INV:HIT000260573	Tax_Id=9606 Gene_Symbol=DCD Dermcidin	1485	0.9924	10	0.22	1486	0.9858	10	0.07
IPI:IPI00028275.2	|SWISS-PROT:Q14008-1|TREMBL:Q8IYN5|ENSEMBL:ENSP00000432768|REFSEQ:NP_001008938|H-INV:HIT000042253|VEGA:OTTHUMP00000233662	Tax_Id=9606 Gene_Symbol=CKAP5 Isoform 1 of Cytoskeleton-associated protein 5	NA	NA	NA	NA	1486	1	2	0.13
IPI:IPI00028888.1	|SWISS-PROT:Q14103-1|ENSEMBL:ENSP00000313199|REFSEQ:NP_112738|H-INV:HIT000101661|VEGA:OTTHUMP00000160798	Tax_Id=9606 Gene_Symbol=HNRNPD Isoform 1 of Heterogeneous nuclear ribonucleoprotein D0	NA	NA	NA	NA	1486	0.99	4.9	0.08
IPI:IPI00029012.1	|SWISS-PROT:Q14152|TREMBL:B4DYS1;Q05BS0;Q24JU4;Q3B770;Q6P1R0;Q7Z5T5|ENSEMBL:ENSP00000358140|REFSEQ:NP_003741|H-INV:HIT000042275|VEGA:OTTHUMP00000020589	Tax_Id=9606 Gene_Symbol=EIF3A Eukaryotic translation initiation factor 3 subunit A	NA	NA	NA	NA	1486	1	2	0.13
IPI:IPI00029515.3	|SWISS-PROT:Q9HAU0-1|TREMBL:B4DMB9|ENSEMBL:ENSP00000299275|REFSEQ:NP_061885|VEGA:OTTHUMP00000237299	Tax_Id=9606 Gene_Symbol=PLEKHA5 Isoform 1 of Pleckstrin homology domain-containing family A member 5	NA	NA	NA	NA	1486	0.949	1.4	0.03
IPI:IPI00029601.6	|SWISS-PROT:Q14247|TREMBL:Q53HG7;Q76MU0|ENSEMBL:ENSP00000301843|REFSEQ:NP_005222|H-INV:HIT000197014|VEGA:OTTHUMP00000165962	Tax_Id=9606 Gene_Symbol=CTTN Src substrate cortactin	NA	NA	NA	NA	1486	1	13.3	0.17
IPI:IPI00029629.4	|SWISS-PROT:Q14258|TREMBL:D3DTY9;Q59GW5|ENSEMBL:ENSP00000323889;ENSP00000445961|REFSEQ:NP_005073|H-INV:HIT000052708	Tax_Id=9606 Gene_Symbol=TRIM25 E3 ubiquitin/ISG15 ligase TRIM25	NA	NA	NA	NA	1486	0.9871	1.9	0.07
IPI:IPI00029731.8	|SWISS-PROT:P18077|ENSEMBL:ENSP00000393393;ENSP00000419117|REFSEQ:NP_000987|H-INV:HIT000035138|VEGA:OTTHUMP00000207884;OTTHUMP00000207885	Tax_Id=9606 Gene_Symbol=RPL35A 60S ribosomal protein L35a	NA	NA	NA	NA	1486	1	45.7	0.43
IPI:IPI00029750.1	|SWISS-PROT:P62847-1|ENSEMBL:ENSP00000361435|REFSEQ:NP_001017|VEGA:OTTHUMP00000019919	Tax_Id=9606 Gene_Symbol=RPS24 Isoform 1 of 40S ribosomal protein S24	NA	NA	NA	NA	1486	1	26.2	0.28
IPI:IPI00030131.3	|SWISS-PROT:P42167-1|ENSEMBL:ENSP00000450627|REFSEQ:NP_001027454|H-INV:HIT000053975	Tax_Id=9606 Gene_Symbol=TMPO Isoform Beta of Lamina-associated polypeptide 2, isoforms beta/gamma	1485	1	11.3	0.32	NA	NA	NA	NA
IPI:IPI00030179.3	|SWISS-PROT:P18124|TREMBL:O95036|ENSEMBL:ENSP00000339795|REFSEQ:NP_000962|H-INV:HIT000034462|VEGA:OTTHUMP00000166002	Tax_Id=9606 Gene_Symbol=RPL7P32;RPL7 60S ribosomal protein L7	NA	NA	NA	NA	1486	1	30.2	0.59
IPI:IPI00030320.4	|SWISS-PROT:P26196|TREMBL:B2R858|ENSEMBL:ENSP00000264018;ENSP00000433704;ENSP00000442266|REFSEQ:NP_004388|H-INV:HIT000101075|VEGA:OTTHUMP00000232837;OTTHUMP00000232838	Tax_Id=9606 Gene_Symbol=DDX6 Probable ATP-dependent RNA helicase DDX6	NA	NA	NA	NA	1486	1	8.5	0.17
IPI:IPI00030738.5	|SWISS-PROT:Q5M775-2|ENSEMBL:ENSP00000378900|REFSEQ:NP_690868|VEGA:OTTHUMP00000065843	Tax_Id=9606 Gene_Symbol=SPECC1 Isoform 2 of Cytospin-B	1485	1	0.6	0.23	NA	NA	NA	NA
IPI:IPI00031423.1	|SWISS-PROT:Q14525|ENSEMBL:ENSP00000251646|REFSEQ:NP_002270|H-INV:HIT000034705|VEGA:OTTHUMP00000164627	Tax_Id=9606 Gene_Symbol=KRT33B Keratin, type I cuticular Ha3-II	NA	NA	NA	NA	1486	0.9455	2.2	0.03
IPI:IPI00031517.1	|SWISS-PROT:Q14566|TREMBL:B4DRF6;Q4ZG57;Q53T61|ENSEMBL:ENSP00000264156|REFSEQ:NP_005906|H-INV:HIT000041517|VEGA:OTTHUMP00000162532	Tax_Id=9606 Gene_Symbol=MCM6 DNA replication licensing factor MCM6	NA	NA	NA	NA	1486	1	3.7	0.13
IPI:IPI00031522.2	|SWISS-PROT:P40939|TREMBL:B4DDZ5;B4DRH6;E9KL44;Q53T69;Q53TA2;Q9UQC5|ENSEMBL:ENSP00000370023|REFSEQ:NP_000173|H-INV:HIT000034217|VEGA:OTTHUMP00000122457	Tax_Id=9606 Gene_Symbol=HADHA Trifunctional enzyme subunit alpha, mitochondrial	NA	NA	NA	NA	1486	0.9538	4	0.03
IPI:IPI00031562.3	|SWISS-PROT:Q7L7L0|ENSEMBL:ENSP00000355656|REFSEQ:NP_254280|H-INV:HIT000030212|VEGA:OTTHUMP00000037948	Tax_Id=9606 Gene_Symbol=HIST3H2A Histone H2A type 3	1485	0.9543	7	0.21	NA	NA	NA	NA
IPI:IPI00031691.1	|SWISS-PROT:P32969|TREMBL:Q53Z07|ENSEMBL:ENSP00000346022;ENSP00000400467|REFSEQ:NP_000652;NP_001020092|H-INV:HIT000262209;HIT000284757|VEGA:OTTHUMP00000125205;OTTHUMP00000218426	Tax_Id=9606 Gene_Symbol=RPL9 60S ribosomal protein L9	1485	0.9473	11	0.11	1486	1	16.5	0.2
IPI:IPI00031697.1	|SWISS-PROT:Q9BVC6|TREMBL:B2R9T9|ENSEMBL:ENSP00000227525;ENSP00000443990|REFSEQ:NP_076997|H-INV:HIT000030310|VEGA:OTTHUMP00000236897;OTTHUMP00000236899	Tax_Id=9606 Gene_Symbol=TMEM109 Transmembrane protein 109	NA	NA	NA	NA	1486	1	4.3	0.07
IPI:IPI00031801.4	|SWISS-PROT:P16989-1|ENSEMBL:ENSP00000228251|REFSEQ:NP_003642|H-INV:HIT000037186|VEGA:OTTHUMP00000238733	Tax_Id=9606 Gene_Symbol=CSDA Isoform 1 of DNA-binding protein A	NA	NA	NA	NA	1486	0.9997	17.5	0.12
IPI:IPI00031812.3	|SWISS-PROT:P67809|TREMBL:A0JLU4;Q05D43;Q6PKI6|ENSEMBL:ENSP00000361626|REFSEQ:NP_004550|H-INV:HIT000305396|VEGA:OTTHUMP00000008731	Tax_Id=9606 Gene_Symbol=YBX1 Nuclease-sensitive element-binding protein 1	NA	NA	NA	NA	1486	1	38.6	0.39
IPI:IPI00031820.3	|SWISS-PROT:Q9Y285|TREMBL:Q6IBR2|ENSEMBL:ENSP00000320309|REFSEQ:NP_004452|H-INV:HIT000049466	Tax_Id=9606 Gene_Symbol=FARSA Phenylalanyl-tRNA synthetase alpha chain	NA	NA	NA	NA	1486	1	13.4	0.33
IPI:IPI00031836.3	|SWISS-PROT:Q9Y295|TREMBL:Q9UFA5|ENSEMBL:ENSP00000329715|REFSEQ:NP_004138|H-INV:HIT000066260|VEGA:OTTHUMP00000028883	Tax_Id=9606 Gene_Symbol=DRG1 Developmentally-regulated GTP-binding protein 1	NA	NA	NA	NA	1486	0.9659	4.1	0.03
IPI:IPI00032003.1	|SWISS-PROT:P50402|TREMBL:Q6FI02|ENSEMBL:ENSP00000358857|REFSEQ:NP_000108|H-INV:HIT000029882|VEGA:OTTHUMP00000031938	Tax_Id=9606 Gene_Symbol=EMD Emerin	1485	1	19.7	0.63	NA	NA	NA	NA
IPI:IPI00032038.4	|SWISS-PROT:P50416-1|TREMBL:B2RAQ8;Q8WZ48|ENSEMBL:ENSP00000265641;ENSP00000446042;ENSP00000446108|REFSEQ:NP_001867|VEGA:OTTHUMP00000237197;OTTHUMP00000237552	Tax_Id=9606 Gene_Symbol=CPT1A Isoform 1 of Carnitine O-palmitoyltransferase 1, liver isoform	NA	NA	NA	NA	1486	0.9871	1.9	0.03
IPI:IPI00032325.1	|SWISS-PROT:P01040|TREMBL:Q6IB90|ENSEMBL:ENSP00000264474|REFSEQ:NP_005204|H-INV:HIT000321153|VEGA:OTTHUMP00000215569	Tax_Id=9606 Gene_Symbol=CSTA Cystatin-A	NA	NA	NA	NA	1486	0.9997	27.6	0.1
IPI:IPI00032513.3	|SWISS-PROT:Q15323|TREMBL:Q16275|ENSEMBL:ENSP00000251645|REFSEQ:NP_002268|H-INV:HIT000324252|VEGA:OTTHUMP00000164621	Tax_Id=9606 Gene_Symbol=KRT31 Keratin, type I cuticular Ha1	NA	NA	NA	NA	1486	0.9455	2.2	0.03
IPI:IPI00032970.2	|SWISS-PROT:Q9BXB4|TREMBL:Q9GZM0|ENSEMBL:ENSP00000296220|REFSEQ:NP_073613|H-INV:HIT000078859|VEGA:OTTHUMP00000215865	Tax_Id=9606 Gene_Symbol=OSBPL11 Oxysterol-binding protein-related protein 11	NA	NA	NA	NA	1486	1	22.6	0.51
IPI:IPI00032971.2	|SWISS-PROT:Q9BXB5|TREMBL:B3KUL5;Q9NX98|ENSEMBL:ENSP00000379804|REFSEQ:NP_060254|H-INV:HIT000078856|VEGA:OTTHUMP00000161257	Tax_Id=9606 Gene_Symbol=OSBPL10 Oxysterol-binding protein-related protein 10	NA	NA	NA	NA	1486	1	12.7	0.33
IPI:IPI00033025.9	|TREMBL:E7EPK1|ENSEMBL:ENSP00000344868	Tax_Id=9606 Gene_Symbol=SEPT7 Uncharacterized protein	1485	1	7.9	0.52	NA	NA	NA	NA
IPI:IPI00033494.3	|SWISS-PROT:O14950|ENSEMBL:ENSP00000237500;ENSP00000383036;ENSP00000383037;ENSP00000383039|REFSEQ:NP_001138416;NP_001138417;NP_291024|VEGA:OTTHUMP00000162244;OTTHUMP00000165806;OTTHUMP00000165807;OTTH	Tax_Id=9606 Gene_Symbol=MYL12B Myosin regulatory light chain 12B	1485	0.9187	5.8	0.11	NA	NA	NA	NA
IPI:IPI00037619.4	|SWISS-PROT:Q59GN2|H-INV:HIT000329012	Tax_Id=9606 Gene_Symbol=RPL39P5 Putative 60S ribosomal protein L39-like 5	NA	NA	NA	NA	1486	1	19.6	0.1
IPI:IPI00039626.3	|SWISS-PROT:Q9NZB2-4|ENSEMBL:ENSP00000344698;ENSP00000412440|VEGA:OTTHUMP00000021682	Tax_Id=9606 Gene_Symbol=FAM120A Isoform D of Constitutive coactivator of PPAR-gamma-like protein 1	NA	NA	NA	NA	1486	1	2.9	0.07
IPI:IPI00045109.3	|SWISS-PROT:Q96QV6|ENSEMBL:ENSP00000297012|REFSEQ:NP_734466|H-INV:HIT000260279|VEGA:OTTHUMP00000016122	Tax_Id=9606 Gene_Symbol=HIST1H2AA Histone H2A type 1-A	1485	0.9543	7	0.21	NA	NA	NA	NA
IPI:IPI00056494.5	|SWISS-PROT:Q969Q0|TREMBL:B2R4V2|ENSEMBL:ENSP00000346012|REFSEQ:NP_000992|H-INV:HIT000338846|VEGA:OTTHUMP00000178927	Tax_Id=9606 Gene_Symbol=RPL36AL 60S ribosomal protein L36a-like	1485	0.9855	7.5	0.21	1486	1	35.8	0.17
IPI:IPI00056499.1	|SWISS-PROT:Q969S3|ENSEMBL:ENSP00000310042|REFSEQ:NP_219482|H-INV:HIT000083792|VEGA:OTTHUMP00000115678	Tax_Id=9606 Gene_Symbol=ZNF622 Zinc finger protein 622	NA	NA	NA	NA	1486	1	17.6	0.36
IPI:IPI00060627.2	|SWISS-PROT:Q96CT7|ENSEMBL:ENSP00000408730|REFSEQ:NP_001129675;NP_612451|H-INV:HIT000036420	Tax_Id=9606 Gene_Symbol=CCDC124 Coiled-coil domain-containing protein 124	NA	NA	NA	NA	1486	1	13.9	0.17
IPI:IPI00062884.4	|TREMBL:B3KRK4;Q96H99|ENSEMBL:ENSP00000317189|REFSEQ:NP_612632|VEGA:OTTHUMP00000165961	Tax_Id=9606 Gene_Symbol=CTTN src substrate cortactin isoform b	NA	NA	NA	NA	1486	1	13.3	0.17
IPI:IPI00063234.1	|TREMBL:Q9BUB1|ENSEMBL:ENSP00000296446|VEGA:OTTHUMP00000210267	Tax_Id=9606 Gene_Symbol=PRKAR2A Uncharacterized protein	NA	NA	NA	NA	1486	1	13.4	0.16
IPI:IPI00065554.4	|TREMBL:B0QYK1;Q96MN4|ENSEMBL:ENSP00000331699|REFSEQ:NP_001156758|VEGA:OTTHUMP00000199150	Tax_Id=9606 Gene_Symbol=EWSR1 RNA-binding protein EWS isoform 4	NA	NA	NA	NA	1486	0.9871	4.5	0.07
IPI:IPI00068506.1	|TREMBL:Q75MJ1|ENSEMBL:ENSP00000222388|REFSEQ:NP_005683|H-INV:HIT000024134|VEGA:OTTHUMP00000206141	Tax_Id=9606 Gene_Symbol=ABCF2 ATP-binding cassette sub-family F member 2 isoform b	NA	NA	NA	NA	1486	1	5	0.17
IPI:IPI00070643.6	|SWISS-PROT:Q9UNN5-1|TREMBL:A8K9X5;Q549F0|ENSEMBL:ENSP00000360843;ENSP00000379457|REFSEQ:NP_008982|H-INV:HIT000032120|VEGA:OTTHUMP00000009649	Tax_Id=9606 Gene_Symbol=FAF1 Isoform Long of FAS-associated factor 1	NA	NA	NA	NA	1486	0.9999	6.9	0.06
IPI:IPI00077853.7	|SWISS-PROT:Q96SU4-1|ENSEMBL:ENSP00000407168|REFSEQ:NP_078862|VEGA:OTTHUMP00000009942	Tax_Id=9606 Gene_Symbol=OSBPL9 Isoform 1 of Oxysterol-binding protein-related protein 9	NA	NA	NA	NA	1486	1	15.5	0.62
IPI:IPI00081836.3	|SWISS-PROT:Q96KK5|TREMBL:A3KPC7|ENSEMBL:ENSP00000366679|REFSEQ:NP_542163|H-INV:HIT000334824|VEGA:OTTHUMP00000016173	Tax_Id=9606 Gene_Symbol=HIST1H2AH;HIST1H2AG;HIST1H2AK;HIST1H2AL;HIST1H2AM;HIST1H2AJ;HIST1H2AI Histone H2A type 1-H	1485	0.9543	7	0.21	NA	NA	NA	NA
IPI:IPI00083708.5	|SWISS-PROT:Q9Y520-7|TREMBL:E7EPN9|ENSEMBL:ENSP00000356716;ENSP00000375928|VEGA:OTTHUMP00000213041	Tax_Id=9606 Gene_Symbol=PRRC2C Isoform 7 of Protein PRRC2C	NA	NA	NA	NA	1486	0.9745	0.4	0.03
IPI:IPI00102165.4	|SWISS-PROT:Q9BTM1-2	Tax_Id=9606 Gene_Symbol=H2AFJ Isoform 2 of Histone H2A.J	1485	0.9543	7	0.21	NA	NA	NA	NA
IPI:IPI00103536.4	|SWISS-PROT:Q8WXG6-1|ENSEMBL:ENSP00000310933|REFSEQ:NP_003673|VEGA:OTTHUMP00000197136	Tax_Id=9606 Gene_Symbol=MADD Isoform 1 of MAP kinase-activating death domain protein	NA	NA	NA	NA	1486	0.9871	0.8	0.07
IPI:IPI00103994.4	|SWISS-PROT:Q9P2J5|TREMBL:B2RCM2;Q6NVI4|ENSEMBL:ENSP00000377954|REFSEQ:NP_064502|H-INV:HIT000001067|VEGA:OTTHUMP00000223912	Tax_Id=9606 Gene_Symbol=LARS Leucyl-tRNA synthetase, cytoplasmic	NA	NA	NA	NA	1486	1	4.7	0.1
IPI:IPI00106509.3	|SWISS-PROT:Q99729-4	Tax_Id=9606 Gene_Symbol=HNRNPAB Isoform 4 of Heterogeneous nuclear ribonucleoprotein A/B	NA	NA	NA	NA	1486	0.9999	8.2	0.08
IPI:IPI00107531.1	|SWISS-PROT:Q92878-3|ENSEMBL:ENSP00000368100	Tax_Id=9606 Gene_Symbol=RAD50 Isoform 3 of DNA repair protein RAD50	NA	NA	NA	NA	1486	0.9858	7.6	0.03
IPI:IPI00107843.6	|SWISS-PROT:Q8WXG6-7|TREMBL:Q7KYV8|ENSEMBL:ENSP00000378745|REFSEQ:NP_569831|H-INV:HIT000000064|VEGA:OTTHUMP00000197134	Tax_Id=9606 Gene_Symbol=MADD Isoform 7 of MAP kinase-activating death domain protein	NA	NA	NA	NA	1486	0.9871	0.8	0.07
IPI:IPI00107844.5	|SWISS-PROT:Q8WXG6-3|ENSEMBL:ENSP00000343902|REFSEQ:NP_569826|VEGA:OTTHUMP00000197131	Tax_Id=9606 Gene_Symbol=MADD Isoform 3 of MAP kinase-activating death domain protein	NA	NA	NA	NA	1486	0.9871	0.8	0.07
IPI:IPI00140420.4	|SWISS-PROT:Q7KZF4|TREMBL:B3KU67;Q59FF0|ENSEMBL:ENSP00000346762|REFSEQ:NP_055205|H-INV:HIT000037857|VEGA:OTTHUMP00000212277	Tax_Id=9606 Gene_Symbol=SND1 Staphylococcal nuclease domain-containing protein 1	NA	NA	NA	NA	1486	1	4.8	0.13
IPI:IPI00141938.4	|TREMBL:A6NN01|ENSEMBL:ENSP00000222690|REFSEQ:NP_619541|H-INV:HIT000007247|VEGA:OTTHUMP00000159512	Tax_Id=9606 Gene_Symbol=H2AFV histone H2A.V isoform 2	1485	0.9543	7	0.21	NA	NA	NA	NA
IPI:IPI00142716.12	|SWISS-PROT:Q5F1R6-1|ENSEMBL:ENSP00000343728|REFSEQ:NP_001012339|H-INV:HIT000251281|VEGA:OTTHUMP00000082746	Tax_Id=9606 Gene_Symbol=DNAJC21 Isoform 1 of DnaJ homolog subfamily C member 21	NA	NA	NA	NA	1486	1	7.2	0.17
IPI:IPI00148247.6	|SWISS-PROT:Q9Y520-6|TREMBL:B7WNZ6|ENSEMBL:ENSP00000410219;ENSP00000420382|VEGA:OTTHUMP00000213042	Tax_Id=9606 Gene_Symbol=PRRC2C Isoform 6 of Protein PRRC2C	NA	NA	NA	NA	1486	0.9745	0.4	0.03
IPI:IPI00148768.4	|SWISS-PROT:Q9H2D6-5|TREMBL:F8W6V6|ENSEMBL:ENSP00000386026|REFSEQ:NP_008963|VEGA:OTTHUMP00000198153	Tax_Id=9606 Gene_Symbol=TRIOBP TRIO and F-actin-binding protein isoform 1	NA	NA	NA	NA	1486	1	8.1	0.17
IPI:IPI00152785.3	|SWISS-PROT:P23527|ENSEMBL:ENSP00000303408|REFSEQ:NP_003518|H-INV:HIT000055937|VEGA:OTTHUMP00000016190	Tax_Id=9606 Gene_Symbol=HIST1H2BO Histone H2B type 1-O	1485	1	14.3	0.21	NA	NA	NA	NA
IPI:IPI00152906.6	|SWISS-PROT:P58876|ENSEMBL:ENSP00000289316;ENSP00000367008|REFSEQ:NP_066407;NP_619790|H-INV:HIT000031232|VEGA:OTTHUMP00000016142;OTTHUMP00000016143	Tax_Id=9606 Gene_Symbol=HIST1H2BD Histone H2B type 1-D	1485	1	14.3	0.21	NA	NA	NA	NA
IPI:IPI00162744.2	|SWISS-PROT:Q96MG8-1|TREMBL:Q658R8|ENSEMBL:ENSP00000353739;ENSP00000428099|REFSEQ:NP_443169|H-INV:HIT000013566|VEGA:OTTHUMP00000226249;OTTHUMP00000226250	Tax_Id=9606 Gene_Symbol=PCMTD1 Isoform 1 of Protein-L-isoaspartate O-methyltransferase domain-containing protein 1	1485	1	21.8	1.53	1486	1	11.8	0.17
IPI:IPI00165041.5	|SWISS-PROT:Q13428-6|ENSEMBL:ENSP00000390717|REFSEQ:NP_001182070|VEGA:OTTHUMP00000231643	Tax_Id=9606 Gene_Symbol=TCOF1 Isoform 6 of Treacle protein	NA	NA	NA	NA	1486	0.9871	1	0.03
IPI:IPI00166518.6	|SWISS-PROT:Q6WCQ1-3|TREMBL:A8MW37;C9J9W5;Q5ZEZ6;Q96EE5|ENSEMBL:ENSP00000379152;ENSP00000400189|VEGA:OTTHUMP00000065513	Tax_Id=9606 Gene_Symbol=MPRIP Isoform 3 of Myosin phosphatase Rho-interacting protein	NA	NA	NA	NA	1486	1	12.2	0.29
IPI:IPI00167147.1	|SWISS-PROT:Q9BUJ2-2	Tax_Id=9606 Gene_Symbol=HNRNPUL1 Isoform 2 of Heterogeneous nuclear ribonucleoprotein U-like protein 1	1485	0.9628	2.6	0.21	1486	1	6.5	0.26
IPI:IPI00167572.4	|SWISS-PROT:Q52LJ0|ENSEMBL:ENSP00000303412|REFSEQ:NP_001035894|H-INV:HIT000334873	Tax_Id=9606 Gene_Symbol=FAM98B Protein FAM98B	1485	0.931	3.3	0.11	NA	NA	NA	NA
IPI:IPI00167804.7	|SWISS-PROT:Q9BZF3-3|ENSEMBL:ENSP00000318723|REFSEQ:NP_665682|VEGA:OTTHUMP00000205308	Tax_Id=9606 Gene_Symbol=OSBPL6 Isoform 3 of Oxysterol-binding protein-related protein 6	NA	NA	NA	NA	1486	1	2.9	0.06
IPI:IPI00168325.4	|TREMBL:Q8NBU1|ENSEMBL:ENSP00000428167|VEGA:OTTHUMP00000227174	Tax_Id=9606 Gene_Symbol=STK3 cDNA FLJ90748 fis, clone PLACE1011824, highly similar to Human Ste20-like kinase (MST2) mRNA	NA	NA	NA	NA	1486	0.982	13.4	0.07
IPI:IPI00169401.2	|SWISS-PROT:Q9HAU0-2|ENSEMBL:ENSP00000347560;ENSP00000439673|REFSEQ:NP_001137293|H-INV:HIT000001402|VEGA:OTTHUMP00000237300	Tax_Id=9606 Gene_Symbol=PLEKHA5 Isoform 2 of Pleckstrin homology domain-containing family A member 5	NA	NA	NA	NA	1486	0.949	1.4	0.03
IPI:IPI00170692.4	|SWISS-PROT:Q9P0L0-1|TREMBL:A8KA83|ENSEMBL:ENSP00000382880|REFSEQ:NP_919415|H-INV:HIT000274343|VEGA:OTTHUMP00000162363	Tax_Id=9606 Gene_Symbol=VAPA Isoform 1 of Vesicle-associated membrane protein-associated protein A	NA	NA	NA	NA	1486	1	24.5	0.27
IPI:IPI00170891.6	|TREMBL:B7Z4Q6;Q86YQ3|ENSEMBL:ENSP00000413263|REFSEQ:NP_683704|VEGA:OTTHUMP00000009943	Tax_Id=9606 Gene_Symbol=OSBPL9 oxysterol-binding protein-related protein 9 isoform b	NA	NA	NA	NA	1486	1	15.5	0.62
IPI:IPI00172656.6	|SWISS-PROT:Q96CS3|ENSEMBL:ENSP00000261942|REFSEQ:NP_055428|H-INV:HIT000061463|VEGA:OTTHUMP00000223381	Tax_Id=9606 Gene_Symbol=FAF2 FAS-associated factor 2	NA	NA	NA	NA	1486	0.9758	4.2	0.03
IPI:IPI00178352.6	|SWISS-PROT:Q14315-1|TREMBL:Q59H94|ENSEMBL:ENSP00000327145|REFSEQ:NP_001449|H-INV:HIT000068170|VEGA:OTTHUMP00000025245	Tax_Id=9606 Gene_Symbol=FLNC Isoform 1 of Filamin-C	NA	NA	NA	NA	1486	0.9999	2.4	0.19
IPI:IPI00178440.3	|SWISS-PROT:P24534|TREMBL:A4D1M6|ENSEMBL:ENSP00000236957;ENSP00000376055;ENSP00000376056|REFSEQ:NP_001032752;NP_001950;NP_066944|H-INV:HIT000322412|VEGA:OTTHUMP00000163805;OTTHUMP00000206335	Tax_Id=9606 Gene_Symbol=SNORA41;EEF1B2 Elongation factor 1-beta	NA	NA	NA	NA	1486	1	20.4	0.17
IPI:IPI00179109.2	|SWISS-PROT:Q8IXJ6-1|ENSEMBL:ENSP00000249396|REFSEQ:NP_036369|H-INV:HIT000066540|VEGA:OTTHUMP00000197460	Tax_Id=9606 Gene_Symbol=SIRT2 Isoform 1 of NAD-dependent deacetylase sirtuin-2	NA	NA	NA	NA	1486	0.9871	15.6	0.03
IPI:IPI00179330.6	|SWISS-PROT:P62979|TREMBL:B2RDW1;Q5RKT7|ENSEMBL:ENSP00000272317;ENSP00000383981;ENSP00000385659|REFSEQ:NP_001129064;NP_001170884;NP_002945|H-INV:HIT000384848|VEGA:OTTHUMP00000200786;OTTHUMP00000200788	Tax_Id=9606 Gene_Symbol=RPS27A Ubiquitin-40S ribosomal protein S27a	1485	0.9169	21	0.19	1486	1	53.8	0.38
IPI:IPI00179473.9	|SWISS-PROT:Q13501-1|ENSEMBL:ENSP00000374455|REFSEQ:NP_003891|VEGA:OTTHUMP00000198118	Tax_Id=9606 Gene_Symbol=SQSTM1 Isoform 1 of Sequestosome-1	NA	NA	NA	NA	1486	0.9733	6.3	0.03
IPI:IPI00179890.2	|SWISS-PROT:Q9UN86-2|TREMBL:A8K6V7|ENSEMBL:ENSP00000350518|REFSEQ:NP_987100|VEGA:OTTHUMP00000160588	Tax_Id=9606 Gene_Symbol=G3BP2 Isoform B of Ras GTPase-activating protein-binding protein 2	NA	NA	NA	NA	1486	0.9871	3.1	0.07
IPI:IPI00179964.5	|SWISS-PROT:P26599-1|ENSEMBL:ENSP00000014112|REFSEQ:NP_114368	Tax_Id=9606 Gene_Symbol=PTBP1 Isoform 1 of Polypyrimidine tract-binding protein 1	NA	NA	NA	NA	1486	1	14.7	0.17
IPI:IPI00181409.6	|SWISS-PROT:P42167-2|TREMBL:Q59G12;Q9P1N8|ENSEMBL:ENSP00000376773|REFSEQ:NP_001027455	Tax_Id=9606 Gene_Symbol=TMPO Isoform Gamma of Lamina-associated polypeptide 2, isoforms beta/gamma	1485	1	11.3	0.32	NA	NA	NA	NA
IPI:IPI00182289.6	|SWISS-PROT:P62273|ENSEMBL:ENSP00000245458|REFSEQ:NP_001023|VEGA:OTTHUMP00000178928	Tax_Id=9606 Gene_Symbol=RPS29 40S ribosomal protein S29	NA	NA	NA	NA	1486	1	46.4	0.2
IPI:IPI00182533.5	|SWISS-PROT:P46779|TREMBL:O60251|ENSEMBL:ENSP00000342787|REFSEQ:NP_000982|H-INV:HIT000021725	Tax_Id=9606 Gene_Symbol=RPL28 60S ribosomal protein L28	1485	1	31.9	0.32	1486	1	45.3	0.53
IPI:IPI00182757.10	|SWISS-PROT:Q8N163-1|TREMBL:B3KTJ9|ENSEMBL:ENSP00000310670;ENSP00000373930|REFSEQ:NP_066997|H-INV:HIT000261903|VEGA:OTTHUMP00000225106;OTTHUMP00000225109	Tax_Id=9606 Gene_Symbol=KIAA1967 Isoform 1 of Protein KIAA1967	NA	NA	NA	NA	1486	1	6.8	0.13
IPI:IPI00183002.6	|SWISS-PROT:O14974-1|TREMBL:B2RAH5;B4DZ09|ENSEMBL:ENSP00000261207;ENSP00000389168|REFSEQ:NP_001137357;NP_002471	Tax_Id=9606 Gene_Symbol=PPP1R12A Isoform 1 of Protein phosphatase 1 regulatory subunit 12A	1485	1	7.7	0.85	1486	1	3.9	0.1
IPI:IPI00183626.8	|TREMBL:Q9BUQ0|ENSEMBL:ENSP00000349428|REFSEQ:NP_002810|H-INV:HIT000322851	Tax_Id=9606 Gene_Symbol=PTBP1 polypyrimidine tract-binding protein 1 isoform a	NA	NA	NA	NA	1486	1	14.7	0.17
IPI:IPI00184330.5	|SWISS-PROT:P49736|TREMBL:B3KXZ4|ENSEMBL:ENSP00000265056|REFSEQ:NP_004517|H-INV:HIT000036618|VEGA:OTTHUMP00000216047	Tax_Id=9606 Gene_Symbol=MCM2 DNA replication licensing factor MCM2	NA	NA	NA	NA	1486	1	3.7	0.1
IPI:IPI00185919.3	|SWISS-PROT:Q6PKG0-1|ENSEMBL:ENSP00000428589|VEGA:OTTHUMP00000225969	Tax_Id=9606 Gene_Symbol=LARP1 Isoform 1 of La-related protein 1	NA	NA	NA	NA	1486	1	3.7	0.1
IPI:IPI00186194.5	|SWISS-PROT:Q5SW79-1|ENSEMBL:ENSP00000355500|REFSEQ:NP_055627|H-INV:HIT000058745|VEGA:OTTHUMP00000037808	Tax_Id=9606 Gene_Symbol=CEP170 Isoform 1 of Centrosomal protein of 170 kDa	NA	NA	NA	NA	1486	0.982	4.3	0.03
IPI:IPI00215637.5	|SWISS-PROT:O00571|TREMBL:B5BTY4;Q59GX6|ENSEMBL:ENSP00000382840|REFSEQ:NP_001347|H-INV:HIT000220175|VEGA:OTTHUMP00000023143	Tax_Id=9606 Gene_Symbol=DDX3X ATP-dependent RNA helicase DDX3X	1485	0.9648	2.6	0.11	1486	1	10.1	0.3
IPI:IPI00215719.6	|SWISS-PROT:Q07020|TREMBL:Q0QEW2|ENSEMBL:ENSP00000447001|REFSEQ:NP_000970|H-INV:HIT000277691	Tax_Id=9606 Gene_Symbol=RPL18 60S ribosomal protein L18	1485	1	46.9	0.83	NA	NA	NA	NA
IPI:IPI00215780.5	|SWISS-PROT:P39019|TREMBL:B0ZBD0;Q8WVX7|ENSEMBL:ENSP00000221975|REFSEQ:NP_001013|H-INV:HIT000038368	Tax_Id=9606 Gene_Symbol=RPS19 40S ribosomal protein S19	1485	0.9589	6.9	0.11	1486	1	42.1	0.51
IPI:IPI00215790.6	|SWISS-PROT:P63173|ENSEMBL:ENSP00000309830;ENSP00000390279;ENSP00000434243|REFSEQ:NP_000990;NP_001030335|H-INV:HIT000326788|VEGA:OTTHUMP00000231708;OTTHUMP00000231709;OTTHUMP00000231710	Tax_Id=9606 Gene_Symbol=RPL38 60S ribosomal protein L38	NA	NA	NA	NA	1486	1	50	0.3
IPI:IPI00215965.3	|SWISS-PROT:P09651-1|ENSEMBL:ENSP00000341826|REFSEQ:NP_112420	Tax_Id=9606 Gene_Symbol=HNRNPA1 Isoform A1-B of Heterogeneous nuclear ribonucleoprotein A1	1485	0.9999	11.2	0.21	1486	1	23.2	0.23
IPI:IPI00216049.1	|SWISS-PROT:P61978-1|ENSEMBL:ENSP00000317788;ENSP00000353552;ENSP00000365440|REFSEQ:NP_112552|H-INV:HIT000036940|VEGA:OTTHUMP00000021553;OTTHUMP00000021558	Tax_Id=9606 Gene_Symbol=HNRNPK Isoform 1 of Heterogeneous nuclear ribonucleoprotein K	NA	NA	NA	NA	1486	1	7	0.13
IPI:IPI00216099.3	|SWISS-PROT:Q08554-1|ENSEMBL:ENSP00000257198|REFSEQ:NP_077739|VEGA:OTTHUMP00000162825	Tax_Id=9606 Gene_Symbol=DSC1 Isoform 1A of Desmocollin-1	NA	NA	NA	NA	1486	0.9562	1.8	0.03
IPI:IPI00216125.6	|SWISS-PROT:P49458-2|ENSEMBL:ENSP00000355804|REFSEQ:NP_001123912|VEGA:OTTHUMP00000035861	Tax_Id=9606 Gene_Symbol=SRP9 Isoform 2 of Signal recognition particle 9 kDa protein	NA	NA	NA	NA	1486	0.9562	16.7	0.03
IPI:IPI00216134.4	|TREMBL:D9YZV8;O15513;Q07414|REFSEQ:NP_001018020	Tax_Id=9606 Gene_Symbol=TPM1 tropomyosin alpha-1 chain isoform 7	1485	0.9734	3.7	0.21	1486	1	14.4	0.16
IPI:IPI00216135.1	|SWISS-PROT:P09493-3|TREMBL:D9YZV5|ENSEMBL:ENSP00000351022|REFSEQ:NP_001018006	Tax_Id=9606 Gene_Symbol=TPM1 Isoform 3 of Tropomyosin alpha-1 chain	1485	0.9734	3.7	0.21	1486	1	14.4	0.16
IPI:IPI00216230.3	|SWISS-PROT:P42166|ENSEMBL:ENSP00000266732|REFSEQ:NP_003267	Tax_Id=9606 Gene_Symbol=TMPO Lamina-associated polypeptide 2, isoform alpha	1485	1	11.3	0.32	NA	NA	NA	NA
IPI:IPI00216237.5	|SWISS-PROT:Q9Y3U8|TREMBL:Q9BYF3|ENSEMBL:ENSP00000252543;ENSP00000378081|REFSEQ:NP_056229;NP_378669|H-INV:HIT000295557	Tax_Id=9606 Gene_Symbol=RPL36 60S ribosomal protein L36	NA	NA	NA	NA	1486	1	30.5	0.42
IPI:IPI00216348.1	|SWISS-PROT:Q13409-3|TREMBL:B4DX93|ENSEMBL:ENSP00000339430;ENSP00000386397|VEGA:OTTHUMP00000205407;OTTHUMP00000205411	Tax_Id=9606 Gene_Symbol=DYNC1I2 Isoform 2C of Cytoplasmic dynein 1 intermediate chain 2	NA	NA	NA	NA	1486	1	13.9	0.13
IPI:IPI00216456.5	|SWISS-PROT:Q93077|ENSEMBL:ENSP00000321389;ENSP00000367022|REFSEQ:NP_003503|H-INV:HIT000300948|VEGA:OTTHUMP00000016145	Tax_Id=9606 Gene_Symbol=HIST1H2AC Histone H2A type 1-C	1485	0.9543	7	0.21	NA	NA	NA	NA
IPI:IPI00216457.7	|SWISS-PROT:Q6FI13|ENSEMBL:ENSP00000358155;ENSP00000358158|REFSEQ:NP_001035807;NP_003507|VEGA:OTTHUMP00000013922;OTTHUMP00000014042	Tax_Id=9606 Gene_Symbol=HIST2H2AA4;HIST2H2AA3 Histone H2A type 2-A	1485	0.9543	7	0.21	NA	NA	NA	NA
IPI:IPI00216587.9	|SWISS-PROT:P62241|TREMBL:Q5JR94|ENSEMBL:ENSP00000379888|REFSEQ:NP_001003|H-INV:HIT000430720|VEGA:OTTHUMP00000010160	Tax_Id=9606 Gene_Symbol=RPS8;SNORD55 40S ribosomal protein S8	1485	1	10.6	0.21	1486	1	56.2	0.7
IPI:IPI00216730.3	|SWISS-PROT:Q8IUE6|ENSEMBL:ENSP00000332790|REFSEQ:NP_778235|VEGA:OTTHUMP00000013908	Tax_Id=9606 Gene_Symbol=HIST2H2AB Histone H2A type 2-B	1485	0.9543	7	0.21	NA	NA	NA	NA
IPI:IPI00216746.1	|SWISS-PROT:P61978-2|TREMBL:Q5EC54;Q6IBN1|ENSEMBL:ENSP00000365439;ENSP00000365444;ENSP00000365458|REFSEQ:NP_002131;NP_112553|VEGA:OTTHUMP00000021554;OTTHUMP00000021557	Tax_Id=9606 Gene_Symbol=HNRNPK Isoform 2 of Heterogeneous nuclear ribonucleoprotein K	NA	NA	NA	NA	1486	1	7	0.13
IPI:IPI00216951.2	|SWISS-PROT:P14868|TREMBL:D3DP78;Q53R85|ENSEMBL:ENSP00000264161|REFSEQ:NP_001340|H-INV:HIT000048792|VEGA:OTTHUMP00000162534	Tax_Id=9606 Gene_Symbol=DARS Aspartyl-tRNA synthetase, cytoplasmic	NA	NA	NA	NA	1486	1	17	0.07
IPI:IPI00217030.10	|SWISS-PROT:P62701|TREMBL:B2R491;Q53HV1;Q96IR1|ENSEMBL:ENSP00000362744|REFSEQ:NP_000998|H-INV:HIT000195867|VEGA:OTTHUMP00000023537	Tax_Id=9606 Gene_Symbol=RPS4X 40S ribosomal protein S4, X isoform	NA	NA	NA	NA	1486	1	40.3	0.55
IPI:IPI00217155.1	|SWISS-PROT:Q9NV79-2|ENSEMBL:ENSP00000358773|REFSEQ:NP_001098395|H-INV:HIT000052464	Tax_Id=9606 Gene_Symbol=PCMTD2 Isoform 2 of Protein-L-isoaspartate O-methyltransferase domain-containing protein 2	1485	0.9855	3.2	0.11	NA	NA	NA	NA
IPI:IPI00217465.5	|SWISS-PROT:P16403|TREMBL:A8K4I2|ENSEMBL:ENSP00000339566|REFSEQ:NP_005310|H-INV:HIT000031065|VEGA:OTTHUMP00000017749	Tax_Id=9606 Gene_Symbol=HIST1H1C Histone H1.2	1485	0.9821	5.2	0.21	NA	NA	NA	NA
IPI:IPI00217466.3	|SWISS-PROT:P16402|ENSEMBL:ENSP00000244534|REFSEQ:NP_005311|H-INV:HIT000337962|VEGA:OTTHUMP00000016148	Tax_Id=9606 Gene_Symbol=HIST1H1D Histone H1.3	1485	0.9821	5.2	0.21	NA	NA	NA	NA
IPI:IPI00217467.3	|SWISS-PROT:P10412|TREMBL:A3R0T7;A3R0T8;B2R984;Q4VB24|ENSEMBL:ENSP00000307705|REFSEQ:NP_005312|H-INV:HIT000335456|VEGA:OTTHUMP00000016139	Tax_Id=9606 Gene_Symbol=HIST1H1E Histone H1.4	1485	0.9821	5.2	0.21	NA	NA	NA	NA
IPI:IPI00217469.3	|SWISS-PROT:Q02539|ENSEMBL:ENSP00000244573|REFSEQ:NP_005316|H-INV:HIT000340269|VEGA:OTTHUMP00000018038	Tax_Id=9606 Gene_Symbol=HIST1H1A Histone H1.1	1485	0.9821	5.2	0.21	NA	NA	NA	NA
IPI:IPI00217960.1	|SWISS-PROT:P17612-2|TREMBL:Q15136|ENSEMBL:ENSP00000340940|REFSEQ:NP_997401	Tax_Id=9606 Gene_Symbol=PRKACA Isoform 2 of cAMP-dependent protein kinase catalytic subunit alpha	NA	NA	NA	NA	1486	1	7.6	0.1
IPI:IPI00218200.8	|SWISS-PROT:P51572|ENSEMBL:ENSP00000343458;ENSP00000405417|REFSEQ:NP_001132913;NP_005736|VEGA:OTTHUMP00000025977	Tax_Id=9606 Gene_Symbol=BCAP31 B-cell receptor-associated protein 31	NA	NA	NA	NA	1486	1	7.3	0.07
IPI:IPI00218292.2	|SWISS-PROT:Q92890-2|TREMBL:Q541A5|ENSEMBL:ENSP00000263202|REFSEQ:NP_005650|H-INV:HIT000273467|VEGA:OTTHUMP00000196377	Tax_Id=9606 Gene_Symbol=UFD1L Isoform Short of Ubiquitin fusion degradation protein 1 homolog	NA	NA	NA	NA	1486	0.9858	4.1	0.03
IPI:IPI00218342.11	|SWISS-PROT:P11586|ENSEMBL:ENSP00000216605;ENSP00000450560|REFSEQ:NP_005947|H-INV:HIT000191225|VEGA:OTTHUMP00000180657	Tax_Id=9606 Gene_Symbol=MTHFD1 C-1-tetrahydrofolate synthase, cytoplasmic	NA	NA	NA	NA	1486	1	22.3	0.68
IPI:IPI00218448.4	|SWISS-PROT:P0C0S5|ENSEMBL:ENSP00000296417|REFSEQ:NP_002097|H-INV:HIT000337335|VEGA:OTTHUMP00000161678	Tax_Id=9606 Gene_Symbol=H2AFZ Histone H2A.Z	1485	0.9543	7	0.21	NA	NA	NA	NA
IPI:IPI00218449.4	|SWISS-PROT:Q96SU4-2|TREMBL:B1AKJ6|ENSEMBL:ENSP00000337265;ENSP00000360779|REFSEQ:NP_683706|H-INV:HIT000047916|VEGA:OTTHUMP00000009940	Tax_Id=9606 Gene_Symbol=OSBPL9 Oxysterol-binding protein	NA	NA	NA	NA	1486	1	15.5	0.62
IPI:IPI00218606.7	|SWISS-PROT:P62266|TREMBL:A8K517|ENSEMBL:ENSP00000296674|REFSEQ:NP_001016|H-INV:HIT000264179|VEGA:OTTHUMP00000222330	Tax_Id=9606 Gene_Symbol=RPS23 40S ribosomal protein S23	NA	NA	NA	NA	1486	1	21	0.28
IPI:IPI00218696.2	|TREMBL:B7Z6G4;F5H1Z9|ENSEMBL:ENSP00000445641	Tax_Id=9606 Gene_Symbol=CALD1 cDNA FLJ53193, highly similar to Homo sapiens caldesmon 1 (CALD1), transcript variant 5, mRNA	1485	1	41	4.15	1486	1	32.1	0.74
IPI:IPI00219037.5	|SWISS-PROT:P16104|ENSEMBL:ENSP00000364310;ENSP00000434024|REFSEQ:NP_002096|H-INV:HIT000321469|VEGA:OTTHUMP00000232149	Tax_Id=9606 Gene_Symbol=H2AFX Histone H2A.x	1485	0.9543	7	0.21	NA	NA	NA	NA
IPI:IPI00219147.4	|SWISS-PROT:P16989-2|TREMBL:Q96GD7|ENSEMBL:ENSP00000279550|REFSEQ:NP_001138898|VEGA:OTTHUMP00000238732	Tax_Id=9606 Gene_Symbol=CSDA Isoform 2 of DNA-binding protein A	NA	NA	NA	NA	1486	0.9997	17.5	0.12
IPI:IPI00219148.2	|SWISS-PROT:P16989-3	Tax_Id=9606 Gene_Symbol=CSDA Isoform 3 of DNA-binding protein A	NA	NA	NA	NA	1486	0.9997	17.5	0.12
IPI:IPI00219153.4	|SWISS-PROT:P35268|TREMBL:Q7Z4W8;Q8WYP0;Q9BYF5|ENSEMBL:ENSP00000346088|REFSEQ:NP_000974|H-INV:HIT000322310;HIT000334037|VEGA:OTTHUMP00000001141	Tax_Id=9606 Gene_Symbol=RPL22 60S ribosomal protein L22	1485	0.9543	10.2	0.21	1486	1	30.5	0.17
IPI:IPI00219155.5	|SWISS-PROT:P61353|TREMBL:B2R4D8;Q6LCU2|ENSEMBL:ENSP00000253788|REFSEQ:NP_000979|H-INV:HIT000336011	Tax_Id=9606 Gene_Symbol=RPL27 60S ribosomal protein L27	NA	NA	NA	NA	1486	1	43.4	0.27
IPI:IPI00219156.7	|SWISS-PROT:P62888|ENSEMBL:ENSP00000287038;ENSP00000428085|REFSEQ:NP_000980|H-INV:HIT000335219|VEGA:OTTHUMP00000227550;OTTHUMP00000227629	Tax_Id=9606 Gene_Symbol=RPL30 60S ribosomal protein L30	NA	NA	NA	NA	1486	1	58.8	0.33
IPI:IPI00219160.3	|SWISS-PROT:P49207|TREMBL:Q5MK14|ENSEMBL:ENSP00000378160;ENSP00000378162;ENSP00000378163;ENSP00000423316;ENSP00000423983|REFSEQ:NP_000986;NP_296374|H-INV:HIT000030641|VEGA:OTTHUMP00000162661;OTTHUMP00	Tax_Id=9606 Gene_Symbol=RPL34 60S ribosomal protein L34	1485	0.9674	9.7	0.21	1486	1	28.2	0.23
IPI:IPI00219162.9	|SWISS-PROT:P62891|TREMBL:D6W5G5|ENSEMBL:ENSP00000355315|REFSEQ:NP_000991|H-INV:HIT000264163|VEGA:OTTHUMP00000023908	Tax_Id=9606 Gene_Symbol=RPL39 60S ribosomal protein L39	NA	NA	NA	NA	1486	1	19.6	0.1
IPI:IPI00219330.2	|SWISS-PROT:Q12906-5|TREMBL:B4DDF3;B4DFG4|ENSEMBL:ENSP00000405436|REFSEQ:NP_703194	Tax_Id=9606 Gene_Symbol=ILF3 Isoform 5 of Interleukin enhancer-binding factor 3	NA	NA	NA	NA	1486	1	4.2	0.07
IPI:IPI00219678.3	|SWISS-PROT:P05198|TREMBL:Q53XC0|ENSEMBL:ENSP00000256383;ENSP00000425299|REFSEQ:NP_004085|H-INV:HIT000030955|VEGA:OTTHUMP00000028404;OTTHUMP00000218025	Tax_Id=9606 Gene_Symbol=EIF2S1 Eukaryotic translation initiation factor 2 subunit 1	NA	NA	NA	NA	1486	0.9871	3.8	0.07
IPI:IPI00219740.3	|SWISS-PROT:P33993-2|ENSEMBL:ENSP00000344006|VEGA:OTTHUMP00000206417	Tax_Id=9606 Gene_Symbol=MCM7 Isoform 2 of DNA replication licensing factor MCM7	NA	NA	NA	NA	1486	1	6.4	0.1
IPI:IPI00219774.3	|SWISS-PROT:P13861|TREMBL:A8KAH7|ENSEMBL:ENSP00000265563;ENSP00000394041|REFSEQ:NP_004148|H-INV:HIT000321476|VEGA:OTTHUMP00000164821;OTTHUMP00000210266	Tax_Id=9606 Gene_Symbol=PRKAR2A cAMP-dependent protein kinase type II-alpha regulatory subunit	NA	NA	NA	NA	1486	1	13.4	0.16
IPI:IPI00219886.1	|SWISS-PROT:Q9UHP3-2|TREMBL:Q9HA22|ENSEMBL:ENSP00000285679|REFSEQ:NP_037528|H-INV:HIT000265607|VEGA:OTTHUMP00000083056	Tax_Id=9606 Gene_Symbol=USP25 Isoform USP25a of Ubiquitin carboxyl-terminal hydrolase 25	NA	NA	NA	NA	1486	1	4.9	0.23
IPI:IPI00220219.6	|SWISS-PROT:P35606|ENSEMBL:ENSP00000329419|REFSEQ:NP_004757|H-INV:HIT000029520|VEGA:OTTHUMP00000217144	Tax_Id=9606 Gene_Symbol=COPB2 Coatomer subunit beta'	NA	NA	NA	NA	1486	1	3.3	0.1
IPI:IPI00220232.2	|SWISS-PROT:Q9UI10-2|ENSEMBL:ENSP00000394869|REFSEQ:NP_751945|VEGA:OTTHUMP00000225846	Tax_Id=9606 Gene_Symbol=EIF2B4 Isoform 2 of Translation initiation factor eIF-2B subunit delta	NA	NA	NA	NA	1486	0.9871	8.2	0.07
IPI:IPI00220327.4	|SWISS-PROT:P04264|ENSEMBL:ENSP00000252244|REFSEQ:NP_006112|H-INV:HIT000261150	Tax_Id=9606 Gene_Symbol=KRT1 Keratin, type II cytoskeletal 1	1485	1	21.7	2.9	1486	1	6.7	0.17
IPI:IPI00220344.10	|SWISS-PROT:P83881|ENSEMBL:ENSP00000404375;ENSP00000446503|REFSEQ:NP_066357|H-INV:HIT000030646|VEGA:OTTHUMP00000023680	Tax_Id=9606 Gene_Symbol=RPL36A 60S ribosomal protein L36a isoform a	1485	0.9855	7.5	0.21	1486	0.9993	35.7	0.19
IPI:IPI00220403.3	|SWISS-PROT:P33778|ENSEMBL:ENSP00000350580|REFSEQ:NP_066406|H-INV:HIT000335688|VEGA:OTTHUMP00000016138	Tax_Id=9606 Gene_Symbol=HIST1H2BB Histone H2B type 1-B	1485	1	14.3	0.21	NA	NA	NA	NA
IPI:IPI00220568.1	|SWISS-PROT:Q9BZF3-1|ENSEMBL:ENSP00000190611|REFSEQ:NP_115912|H-INV:HIT000077443|VEGA:OTTHUMP00000205303	Tax_Id=9606 Gene_Symbol=OSBPL6 Isoform 1 of Oxysterol-binding protein-related protein 6	NA	NA	NA	NA	1486	1	2.9	0.06
IPI:IPI00220573.4	|SWISS-PROT:P19105|TREMBL:Q2F834;Q53HL1;Q53X45|ENSEMBL:ENSP00000217652;ENSP00000441231|REFSEQ:NP_006462|H-INV:HIT000041393|VEGA:OTTHUMP00000162243	Tax_Id=9606 Gene_Symbol=MYL12A Myosin regulatory light chain 12A	1485	0.9187	5.8	0.11	NA	NA	NA	NA
IPI:IPI00220683.1	|SWISS-PROT:Q14103-2|ENSEMBL:ENSP00000305860|REFSEQ:NP_112737|VEGA:OTTHUMP00000160800	Tax_Id=9606 Gene_Symbol=HNRNPD Isoform 2 of Heterogeneous nuclear ribonucleoprotein D0	NA	NA	NA	NA	1486	0.99	4.9	0.08
IPI:IPI00220684.1	|SWISS-PROT:Q14103-3|ENSEMBL:ENSP00000313327|REFSEQ:NP_002129|VEGA:OTTHUMP00000160799	Tax_Id=9606 Gene_Symbol=HNRNPD Isoform 3 of Heterogeneous nuclear ribonucleoprotein D0	NA	NA	NA	NA	1486	0.99	4.9	0.08
IPI:IPI00220685.1	|SWISS-PROT:Q14103-4|ENSEMBL:ENSP00000307544;ENSP00000426446|REFSEQ:NP_001003810|VEGA:OTTHUMP00000219401	Tax_Id=9606 Gene_Symbol=HNRNPD Isoform 4 of Heterogeneous nuclear ribonucleoprotein D0	NA	NA	NA	NA	1486	0.99	4.9	0.08
IPI:IPI00220740.1	|SWISS-PROT:P06748-2|ENSEMBL:ENSP00000341168|REFSEQ:NP_954654|VEGA:OTTHUMP00000161025	Tax_Id=9606 Gene_Symbol=NPM1 Isoform 2 of Nucleophosmin	1485	0.9889	3.5	0.11	1486	0.9999	6.9	0.1
IPI:IPI00220834.8	|SWISS-PROT:P13010|TREMBL:Q53T09;Q53TC2|ENSEMBL:ENSP00000375977;ENSP00000375978|REFSEQ:NP_066964|H-INV:HIT000195394|VEGA:OTTHUMP00000164061	Tax_Id=9606 Gene_Symbol=XRCC5 X-ray repair cross-complementing protein 5	NA	NA	NA	NA	1486	1	15.4	0.66
IPI:IPI00220835.7	|SWISS-PROT:P60468|TREMBL:Q53FA5|ENSEMBL:ENSP00000223641|REFSEQ:NP_006799|H-INV:HIT000030612|VEGA:OTTHUMP00000021784	Tax_Id=9606 Gene_Symbol=SEC61B Protein transport protein Sec61 subunit beta	NA	NA	NA	NA	1486	0.9871	15.6	0.07
IPI:IPI00220855.3	|SWISS-PROT:Q9BTM1-1|ENSEMBL:ENSP00000373730;ENSP00000438553|REFSEQ:NP_808760|H-INV:HIT000304413|VEGA:OTTHUMP00000239324;OTTHUMP00000239325	Tax_Id=9606 Gene_Symbol=H2AFJ Isoform 1 of Histone H2A.J	1485	0.9543	7	0.21	NA	NA	NA	NA
IPI:IPI00221088.5	|SWISS-PROT:P46781|TREMBL:A9C4C1;B7Z732|ENSEMBL:ENSP00000302896;ENSP00000375632;ENSP00000375633|REFSEQ:NP_001004|H-INV:HIT000296024|VEGA:OTTHUMP00000069577;OTTHUMP00000069584;OTTHUMP00000069585;OTTHUM	Tax_Id=9606 Gene_Symbol=RPS9 40S ribosomal protein S9	NA	NA	NA	NA	1486	1	24.7	0.26
IPI:IPI00221089.5	|SWISS-PROT:P62277|ENSEMBL:ENSP00000435777|REFSEQ:NP_001008|H-INV:HIT000191446|VEGA:OTTHUMP00000231640	Tax_Id=9606 Gene_Symbol=RPS13 40S ribosomal protein S13	NA	NA	NA	NA	1486	1	11.3	0.09
IPI:IPI00221091.9	|SWISS-PROT:P62244|TREMBL:A8K7H3;B2R4W8|ENSEMBL:ENSP00000318646|REFSEQ:NP_001010;NP_001025180|H-INV:HIT000338243|VEGA:OTTHUMP00000162054	Tax_Id=9606 Gene_Symbol=RPS15A 40S ribosomal protein S15a	NA	NA	NA	NA	1486	1	17.7	0.2
IPI:IPI00221092.8	|SWISS-PROT:P62249|ENSEMBL:ENSP00000251453|REFSEQ:NP_001011|H-INV:HIT000031865;HIT000033564	Tax_Id=9606 Gene_Symbol=RPS16 40S ribosomal protein S16	NA	NA	NA	NA	1486	1	21.2	0.17
IPI:IPI00221093.7	|SWISS-PROT:P08708;P0CW22|ENSEMBL:ENSP00000346045;ENSP00000346046|REFSEQ:NP_001012;NP_001185986|H-INV:HIT000021991|VEGA:OTTHUMP00000190866	Tax_Id=9606 Gene_Symbol=RPS17;RPS17L 40S ribosomal protein S17	NA	NA	NA	NA	1486	1	38.5	0.21
IPI:IPI00221222.7	|SWISS-PROT:P53999|TREMBL:Q59G24;Q6IBA2|ENSEMBL:ENSP00000265073;ENSP00000422078;ENSP00000422806;ENSP00000426850;ENSP00000427100|REFSEQ:NP_006704|H-INV:HIT000264480|VEGA:OTTHUMP00000161705;OTTHUMP00000	Tax_Id=9606 Gene_Symbol=SUB1 Activated RNA polymerase II transcriptional coactivator p15	NA	NA	NA	NA	1486	0.9795	15.1	0.07
IPI:IPI00221232.9	|SWISS-PROT:Q9UBI6|TREMBL:Q53GD1;Q69YP5|ENSEMBL:ENSP00000360021|REFSEQ:NP_061329|H-INV:HIT000027343|VEGA:OTTHUMP00000011139	Tax_Id=9606 Gene_Symbol=GNG12 Guanine nucleotide-binding protein G(I)/G(S)/G(O) subunit gamma-12	1485	0.9889	15.3	0.22	NA	NA	NA	NA
IPI:IPI00221354.1	|SWISS-PROT:P35637-2|TREMBL:E7EUX0|REFSEQ:NP_001164105	Tax_Id=9606 Gene_Symbol=FUS Isoform Short of RNA-binding protein FUS	NA	NA	NA	NA	1486	1	11.4	0.23
IPI:IPI00237706.4	|SWISS-PROT:Q8WXG6-5|ENSEMBL:ENSP00000385585|REFSEQ:NP_569828|VEGA:OTTHUMP00000197132	Tax_Id=9606 Gene_Symbol=MADD Isoform 5 of MAP kinase-activating death domain protein	NA	NA	NA	NA	1486	0.9871	0.8	0.07
IPI:IPI00238209.3	|SWISS-PROT:Q8IVD9|TREMBL:A4D2J8;B0FTY2|ENSEMBL:ENSP00000347626|REFSEQ:NP_056147|H-INV:HIT000031700|VEGA:OTTHUMP00000159457	Tax_Id=9606 Gene_Symbol=NUDCD3 NudC domain-containing protein 3	NA	NA	NA	NA	1486	1	17.2	0.2
IPI:IPI00247439.3	|SWISS-PROT:Q9H2G2-2|TREMBL:B4DZC9|ENSEMBL:ENSP00000336824|VEGA:OTTHUMP00000020425	Tax_Id=9606 Gene_Symbol=SLK Isoform 2 of STE20-like serine/threonine-protein kinase	1485	1	0.6	0.23	NA	NA	NA	NA
IPI:IPI00247583.5	|SWISS-PROT:P46778|TREMBL:Q6IAX2|ENSEMBL:ENSP00000346027;ENSP00000351021;ENSP00000370569;ENSP00000370574|REFSEQ:NP_000973|H-INV:HIT000056316|VEGA:OTTHUMP00000018163;OTTHUMP00000018164;OTTHUMP000000181	Tax_Id=9606 Gene_Symbol=RPL21;SNORD102;SNORA27;RPL21P19 60S ribosomal protein L21	1485	0.9563	17.2	0.2	1486	1	36.9	0.44
IPI:IPI00255316.5	|SWISS-PROT:P20671|ENSEMBL:ENSP00000341094|REFSEQ:NP_066409|VEGA:OTTHUMP00000016153	Tax_Id=9606 Gene_Symbol=HIST1H2AD Histone H2A type 1-D	1485	0.9543	7	0.21	NA	NA	NA	NA
IPI:IPI00260715.5	|SWISS-PROT:P35637-1|TREMBL:Q13344|ENSEMBL:ENSP00000254108|H-INV:HIT000281479|VEGA:OTTHUMP00000163228	Tax_Id=9606 Gene_Symbol=FUS Fus-like protein (Fragment)	NA	NA	NA	NA	1486	1	11.4	0.23
IPI:IPI00289334.2	|SWISS-PROT:O75369-1|ENSEMBL:ENSP00000295956|REFSEQ:NP_001448|H-INV:HIT000063679|VEGA:OTTHUMP00000214207	Tax_Id=9606 Gene_Symbol=FLNB Isoform 1 of Filamin-B	1485	1	5.5	1.44	NA	NA	NA	NA
IPI:IPI00290078.5	|TREMBL:B4DKJ0;B4DRR7;B4DRS2|ENSEMBL:ENSP00000293774	Tax_Id=9606 Gene_Symbol=KRT4 cDNA FLJ58275, highly similar to Keratin, type II cytoskeletal 4	1485	1	19.2	1.19	NA	NA	NA	NA
IPI:IPI00291032.7	|SWISS-PROT:Q5M775-1|TREMBL:A8MV89;B4E2A4|ENSEMBL:ENSP00000261503;ENSP00000378901|REFSEQ:NP_001028725|H-INV:HIT000257836|VEGA:OTTHUMP00000065842	Tax_Id=9606 Gene_Symbol=SPECC1 Isoform 1 of Cytospin-B	1485	1	0.6	0.23	NA	NA	NA	NA
IPI:IPI00291540.4	|SWISS-PROT:Q14532|ENSEMBL:ENSP00000225899|REFSEQ:NP_002269|H-INV:HIT000323840|VEGA:OTTHUMP00000164628	Tax_Id=9606 Gene_Symbol=KRT32 Keratin, type I cuticular Ha2	NA	NA	NA	NA	1486	0.9455	2.2	0.03
IPI:IPI00291646.3	|SWISS-PROT:Q6UB35-1|TREMBL:B2RD24;B7ZM99|ENSEMBL:ENSP00000356290|REFSEQ:NP_056255|H-INV:HIT000253337|VEGA:OTTHUMP00000017418	Tax_Id=9606 Gene_Symbol=MTHFD1L Methylenetetrahydrofolate dehydrogenase (NADP+ dependent) 1-like	NA	NA	NA	NA	1486	0.9963	2.5	0.07
IPI:IPI00291764.5	|SWISS-PROT:P0C0S8|TREMBL:A4FTV9|ENSEMBL:ENSP00000330307;ENSP00000349873;ENSP00000351589;ENSP00000352119;ENSP00000352627|REFSEQ:NP_003500;NP_003501;NP_003502;NP_003505;NP_066408|H-INV:HIT000041710;HIT	Tax_Id=9606 Gene_Symbol=HIST1H2AG;HIST1H2AK;HIST1H2AL;HIST1H2AM;HIST1H2AJ;HIST1H2AI Histone H2A type 1	1485	0.9543	7	0.21	NA	NA	NA	NA
IPI:IPI00292094.4	|SWISS-PROT:Q8WXG6-4|ENSEMBL:ENSP00000384204|REFSEQ:NP_569827|VEGA:OTTHUMP00000197137	Tax_Id=9606 Gene_Symbol=MADD Isoform 4 of MAP kinase-activating death domain protein	NA	NA	NA	NA	1486	0.9871	0.8	0.07
IPI:IPI00292095.7	|SWISS-PROT:Q8WXG6-2|ENSEMBL:ENSP00000304505|REFSEQ:NP_569829|VEGA:OTTHUMP00000197135	Tax_Id=9606 Gene_Symbol=MADD Isoform 2 of MAP kinase-activating death domain protein	NA	NA	NA	NA	1486	0.9871	0.8	0.07
IPI:IPI00292894.5	|SWISS-PROT:Q2NL82|ENSEMBL:ENSP00000301364|REFSEQ:NP_060598|H-INV:HIT000339742	Tax_Id=9606 Gene_Symbol=TSR1 Pre-rRNA-processing protein TSR1 homolog	NA	NA	NA	NA	1486	0.9795	1.4	0.07
IPI:IPI00292953.6	|SWISS-PROT:Q9P0K7-2|ENSEMBL:ENSP00000427123|REFSEQ:NP_001138997|H-INV:HIT000251702|VEGA:OTTHUMP00000221030	Tax_Id=9606 Gene_Symbol=RAI14 Isoform 2 of Ankycorbin	NA	NA	NA	NA	1486	1	19.3	0.92
IPI:IPI00293254.1	|SWISS-PROT:Q01844-2	Tax_Id=9606 Gene_Symbol=EWSR1 Isoform EWS-B of RNA-binding protein EWS	NA	NA	NA	NA	1486	0.9871	4.5	0.07
IPI:IPI00293434.2	|SWISS-PROT:P37108|ENSEMBL:ENSP00000267884|REFSEQ:NP_003125|H-INV:HIT000299445	Tax_Id=9606 Gene_Symbol=SRP14 Signal recognition particle 14 kDa protein	NA	NA	NA	NA	1486	1	36.8	0.13
IPI:IPI00293464.5	|SWISS-PROT:Q16531|TREMBL:B7Z2A1|ENSEMBL:ENSP00000301764|REFSEQ:NP_001914|H-INV:HIT000053478|VEGA:OTTHUMP00000238316	Tax_Id=9606 Gene_Symbol=DDB1 DNA damage-binding protein 1	NA	NA	NA	NA	1486	1	5	0.13
IPI:IPI00293655.3	|SWISS-PROT:Q92499|TREMBL:A3RJH1;B4DME8;B4DP70;F1T0B3|ENSEMBL:ENSP00000233084;ENSP00000370745|REFSEQ:NP_004930|H-INV:HIT000323104|VEGA:OTTHUMP00000115711	Tax_Id=9606 Gene_Symbol=DDX1 ATP-dependent RNA helicase DDX1	NA	NA	NA	NA	1486	0.9502	2.2	0.03
IPI:IPI00294834.6	|SWISS-PROT:Q12797-1|TREMBL:A8K721;B3GQE5;B4E2K4;B8Y0L3|ENSEMBL:ENSP00000368767|REFSEQ:NP_004309|VEGA:OTTHUMP00000226573	Tax_Id=9606 Gene_Symbol=ASPH Isoform 1 of Aspartyl/asparaginyl beta-hydroxylase	NA	NA	NA	NA	1486	1	4.5	0.13
IPI:IPI00294943.1	|SWISS-PROT:Q9Y4X5|ENSEMBL:ENSP00000369217|REFSEQ:NP_005735|H-INV:HIT000053729|VEGA:OTTHUMP00000164679	Tax_Id=9606 Gene_Symbol=ARIH1 E3 ubiquitin-protein ligase ARIH1	NA	NA	NA	NA	1486	0.9858	2.1	0.07
IPI:IPI00295457.6	|SWISS-PROT:Q6WCQ1-2|TREMBL:B9EGI2|ENSEMBL:ENSP00000379156|REFSEQ:NP_055949|H-INV:HIT000242194|VEGA:OTTHUMP00000065508	Tax_Id=9606 Gene_Symbol=MPRIP Isoform 2 of Myosin phosphatase Rho-interacting protein	NA	NA	NA	NA	1486	1	12.2	0.29
IPI:IPI00295624.5	|SWISS-PROT:Q16643-2|ENSEMBL:ENSP00000292385|REFSEQ:NP_543157|VEGA:OTTHUMP00000161449	Tax_Id=9606 Gene_Symbol=DBN1 Isoform 2 of Drebrin	1485	1	7.6	0.72	NA	NA	NA	NA
IPI:IPI00295857.7	|SWISS-PROT:P53621-1|ENSEMBL:ENSP00000241704|REFSEQ:NP_004362|H-INV:HIT000218731|VEGA:OTTHUMP00000031847	Tax_Id=9606 Gene_Symbol=COPA Isoform 1 of Coatomer subunit alpha	NA	NA	NA	NA	1486	1	5.2	0.23
IPI:IPI00295889.2	|SWISS-PROT:P09132|ENSEMBL:ENSP00000424870|REFSEQ:NP_003126|H-INV:HIT000321326|VEGA:OTTHUMP00000159018	Tax_Id=9606 Gene_Symbol=SRP19 Signal recognition particle 19 kDa protein	NA	NA	NA	NA	1486	0.9846	12.5	0.03
IPI:IPI00296039.7	|SWISS-PROT:P09493-4	Tax_Id=9606 Gene_Symbol=TPM1 Isoform 4 of Tropomyosin alpha-1 chain	1485	0.9734	3.7	0.21	1486	1	14.4	0.16
IPI:IPI00296337.2	|SWISS-PROT:P78527-1|TREMBL:F5GX40|ENSEMBL:ENSP00000313420;ENSP00000441157|REFSEQ:NP_008835|H-INV:HIT000220021|VEGA:OTTHUMP00000237535	Tax_Id=9606 Gene_Symbol=PRKDC Isoform 1 of DNA-dependent protein kinase catalytic subunit	NA	NA	NA	NA	1486	1	2.3	0.33
IPI:IPI00296713.4	|SWISS-PROT:P28799-1|TREMBL:B4DJI2;Q53HQ8|ENSEMBL:ENSP00000053867|REFSEQ:NP_002078|H-INV:HIT000064619	Tax_Id=9606 Gene_Symbol=GRN Isoform 1 of Granulins	1485	1	7.6	1.33	1486	1	4.9	0.2
IPI:IPI00297632.4	|SWISS-PROT:O76009|ENSEMBL:ENSP00000007735|REFSEQ:NP_004129|H-INV:HIT000249328|VEGA:OTTHUMP00000164630	Tax_Id=9606 Gene_Symbol=KRT33A Keratin, type I cuticular Ha3-I	NA	NA	NA	NA	1486	0.9455	2.2	0.03
IPI:IPI00297641.2	|SWISS-PROT:O76015|ENSEMBL:ENSP00000246646|REFSEQ:NP_006762|H-INV:HIT000390617|VEGA:OTTHUMP00000164638	Tax_Id=9606 Gene_Symbol=KRT38 Keratin, type I cuticular Ha8	NA	NA	NA	NA	1486	0.9455	2.2	0.03
IPI:IPI00297982.7	|SWISS-PROT:P41091|TREMBL:A8K2Y2;B2R5N2;Q53HK3|ENSEMBL:ENSP00000253039|REFSEQ:NP_001406|H-INV:HIT000038713|VEGA:OTTHUMP00000023076	Tax_Id=9606 Gene_Symbol=EIF2S3 Eukaryotic translation initiation factor 2 subunit 3	NA	NA	NA	NA	1486	1	12.3	0.23
IPI:IPI00298497.3	|SWISS-PROT:P02675|TREMBL:Q32Q65|ENSEMBL:ENSP00000306099|REFSEQ:NP_005132|H-INV:HIT000295767|VEGA:OTTHUMP00000197066	Tax_Id=9606 Gene_Symbol=FGB Fibrinogen beta chain	NA	NA	NA	NA	1486	0.9858	8.1	0.07
IPI:IPI00298696.3	|SWISS-PROT:Q13428-2|TREMBL:Q59FZ2;Q9UFD4|ENSEMBL:ENSP00000325223|REFSEQ:NP_000347|VEGA:OTTHUMP00000160560	Tax_Id=9606 Gene_Symbol=TCOF1 Isoform 2 of Treacle protein	NA	NA	NA	NA	1486	0.9871	1	0.03
IPI:IPI00298788.4	|SWISS-PROT:Q12906-1|ENSEMBL:ENSP00000315205|REFSEQ:NP_036350	Tax_Id=9606 Gene_Symbol=ILF3 Isoform 1 of Interleukin enhancer-binding factor 3	NA	NA	NA	NA	1486	1	4.2	0.07
IPI:IPI00298789.2	|SWISS-PROT:Q12906-2|ENSEMBL:ENSP00000250241|REFSEQ:NP_004507	Tax_Id=9606 Gene_Symbol=ILF3 Isoform 2 of Interleukin enhancer-binding factor 3	NA	NA	NA	NA	1486	1	4.2	0.07
IPI:IPI00299000.5	|SWISS-PROT:Q9UQ80|TREMBL:A8K6Y1;Q6PIN5|ENSEMBL:ENSP00000302886|REFSEQ:NP_006182|H-INV:HIT000270284	Tax_Id=9606 Gene_Symbol=PA2G4 Proliferation-associated protein 2G4	NA	NA	NA	NA	1486	1	28.4	0.63
IPI:IPI00299024.9	|SWISS-PROT:P80723-1|ENSEMBL:ENSP00000319281|REFSEQ:NP_006308|H-INV:HIT000292230|VEGA:OTTHUMP00000161694	Tax_Id=9606 Gene_Symbol=BASP1 Isoform 1 of Brain acid soluble protein 1	1485	1	92.1	3.44	1486	1	57.3	0.27
IPI:IPI00299573.12	|SWISS-PROT:P62424|TREMBL:Q5T8U4|ENSEMBL:ENSP00000361076|REFSEQ:NP_000963|H-INV:HIT000050841|VEGA:OTTHUMP00000022469	Tax_Id=9606 Gene_Symbol=RPL7A;SNORD24 60S ribosomal protein L7a	1485	1	11	0.43	1486	1	42.5	0.82
IPI:IPI00299904.3	|SWISS-PROT:P33993-1|TREMBL:B2RBA6;C6EMX8|ENSEMBL:ENSP00000307288|REFSEQ:NP_005907|VEGA:OTTHUMP00000206385	Tax_Id=9606 Gene_Symbol=MCM7 Isoform 1 of DNA replication licensing factor MCM7	NA	NA	NA	NA	1486	1	6.4	0.1
IPI:IPI00300074.4	|SWISS-PROT:Q9NSD9|TREMBL:A8K666;B4DFM0;B7ZB32;Q9BR63|ENSEMBL:ENSP00000281828|REFSEQ:NP_005678|H-INV:HIT000063688|VEGA:OTTHUMP00000164205	Tax_Id=9606 Gene_Symbol=FARSB Phenylalanyl-tRNA synthetase beta chain	NA	NA	NA	NA	1486	1	5.9	0.13
IPI:IPI00300094.6	|SWISS-PROT:Q9H089|ENSEMBL:ENSP00000265245|REFSEQ:NP_060855|H-INV:HIT000263057|VEGA:OTTHUMP00000209073	Tax_Id=9606 Gene_Symbol=LSG1 Large subunit GTPase 1 homolog	NA	NA	NA	NA	1486	1	20.7	0.68
IPI:IPI00300341.5	|SWISS-PROT:Q15369|ENSEMBL:ENSP00000284811;ENSP00000428074;ENSP00000428171;ENSP00000428334;ENSP00000429596;ENSP00000429906|REFSEQ:NP_001191786;NP_001191787;NP_001191788;NP_001191789;NP_001191790;NP_00	Tax_Id=9606 Gene_Symbol=TCEB1 Transcription elongation factor B polypeptide 1	1485	1	40.4	0.39	1486	1	64	0.33
IPI:IPI00300439.1	|SWISS-PROT:Q9UHP3-1|ENSEMBL:ENSP00000285681|VEGA:OTTHUMP00000083055	Tax_Id=9606 Gene_Symbol=USP25 Isoform USP25b of Ubiquitin carboxyl-terminal hydrolase 25	NA	NA	NA	NA	1486	1	4.9	0.23
IPI:IPI00300725.7	|SWISS-PROT:P02538|TREMBL:A8K2I0;B4DRU6;B4DWU6|ENSEMBL:ENSP00000369317|REFSEQ:NP_005545|H-INV:HIT000033986	Tax_Id=9606 Gene_Symbol=KRT6A Keratin, type II cytoskeletal 6A	1485	1	8.6	0.57	NA	NA	NA	NA
IPI:IPI00301058.5	|SWISS-PROT:P50552|ENSEMBL:ENSP00000245932|REFSEQ:NP_003361|H-INV:HIT000052001	Tax_Id=9606 Gene_Symbol=VASP Vasodilator-stimulated phosphoprotein	1485	0.9903	2.4	0.11	1486	0.9659	2.4	0.03
IPI:IPI00301364.3	|SWISS-PROT:P63208-1|ENSEMBL:ENSP00000231487;ENSP00000429686;ENSP00000429961|REFSEQ:NP_733779|H-INV:HIT000327307|VEGA:OTTHUMP00000159379;OTTHUMP00000228276;OTTHUMP00000228278	Tax_Id=9606 Gene_Symbol=SKP1 Isoform 1 of S-phase kinase-associated protein 1	NA	NA	NA	NA	1486	0.9871	7.4	0.07
IPI:IPI00301618.7	|SWISS-PROT:O60524-1|ENSEMBL:ENSP00000298310|REFSEQ:NP_004704	Tax_Id=9606 Gene_Symbol=NEMF Isoform 1 of Nuclear export mediator factor NEMF	NA	NA	NA	NA	1486	0.9562	3.6	0.03
IPI:IPI00302434.4	|SWISS-PROT:P54257-1|ENSEMBL:ENSP00000309392|VEGA:OTTHUMP00000232822	Tax_Id=9606 Gene_Symbol=HAP1 Isoform 1 of Huntingtin-associated protein 1	1485	0.9145	1.3	0.11	NA	NA	NA	NA
IPI:IPI00302435.2	|SWISS-PROT:P54257-2|ENSEMBL:ENSP00000334002|REFSEQ:NP_817084|H-INV:HIT000063624|VEGA:OTTHUMP00000164746	Tax_Id=9606 Gene_Symbol=HAP1 Isoform 2 of Huntingtin-associated protein 1	1485	0.9145	1.3	0.11	NA	NA	NA	NA
IPI:IPI00302592.2	|SWISS-PROT:P21333-2|TREMBL:Q60FE6;Q6NXF2;Q8TES4|ENSEMBL:ENSP00000353467;ENSP00000416926|REFSEQ:NP_001447|VEGA:OTTHUMP00000024320	Tax_Id=9606 Gene_Symbol=FLNA Isoform 2 of Filamin-A	1485	1	37	13.74	1486	1	37.4	3.94
IPI:IPI00302712.4	|SWISS-PROT:Q13409-2|TREMBL:B4DPZ3;Q59GU5|ENSEMBL:ENSP00000263811;ENSP00000386591|VEGA:OTTHUMP00000205410	Tax_Id=9606 Gene_Symbol=DYNC1I2 Isoform 2B of Cytoplasmic dynein 1 intermediate chain 2	NA	NA	NA	NA	1486	1	13.9	0.13
IPI:IPI00303133.8	|SWISS-PROT:Q93079|ENSEMBL:ENSP00000348706|REFSEQ:NP_003515|H-INV:HIT000335404|VEGA:OTTHUMP00000016161	Tax_Id=9606 Gene_Symbol=HIST1H2BH Histone H2B type 1-H	1485	1	14.3	0.21	NA	NA	NA	NA
IPI:IPI00304612.9	|SWISS-PROT:P40429|TREMBL:Q0VGL3;Q53H34;Q5QTS3;Q5VY36;Q8J015;Q9BSQ6|ENSEMBL:ENSP00000375730|REFSEQ:NP_036555|H-INV:HIT000049876|VEGA:OTTHUMP00000165841	Tax_Id=9606 Gene_Symbol=SNORD32A;RPL13A;SNORD33;SNORD34 60S ribosomal protein L13a	1485	0.955	10.8	0.21	1486	1	31.5	0.3
IPI:IPI00304925.5	|SWISS-PROT:P08107|TREMBL:A8K5I0|ENSEMBL:ENSP00000364801;ENSP00000364802;ENSP00000375391;ENSP00000375399;ENSP00000393087;ENSP00000403530;ENSP00000404524;ENSP00000406359;ENSP00000408907|REFSEQ:NP_00533	Tax_Id=9606 Gene_Symbol=HSPA1B;HSPA1A Heat shock 70 kDa protein 1A/1B	NA	NA	NA	NA	1486	1	14.1	0.2
IPI:IPI00305092.7	|SWISS-PROT:Q9BRP8-1|ENSEMBL:ENSP00000386156|REFSEQ:NP_115721|H-INV:HIT000032629	Tax_Id=9606 Gene_Symbol=WIBG Isoform 1 of Partner of Y14 and mago	NA	NA	NA	NA	1486	1	24.6	0.13
IPI:IPI00305282.2	|SWISS-PROT:Q92878-1|TREMBL:A8K3I2;Q32P42|ENSEMBL:ENSP00000265335|REFSEQ:NP_005723|H-INV:HIT000220756|VEGA:OTTHUMP00000065927	Tax_Id=9606 Gene_Symbol=RAD50 Isoform 1 of DNA repair protein RAD50	NA	NA	NA	NA	1486	0.9858	7.6	0.03
IPI:IPI00305344.7	|SWISS-PROT:Q6WCQ1-1|TREMBL:Q8N236|ENSEMBL:ENSP00000342379;ENSP00000379149|REFSEQ:NP_958431|VEGA:OTTHUMP00000065509	Tax_Id=9606 Gene_Symbol=MPRIP Isoform 1 of Myosin phosphatase Rho-interacting protein	NA	NA	NA	NA	1486	1	12.2	0.29
IPI:IPI00306332.4	|SWISS-PROT:P83731|ENSEMBL:ENSP00000377640|REFSEQ:NP_000977|H-INV:HIT000196873|VEGA:OTTHUMP00000214161	Tax_Id=9606 Gene_Symbol=RPL24 60S ribosomal protein L24	1485	1	24	0.43	1486	1	41.3	0.43
IPI:IPI00306369.3	|SWISS-PROT:Q08J23|TREMBL:A8K529|ENSEMBL:ENSP00000264670|REFSEQ:NP_060225|VEGA:OTTHUMP00000115518	Tax_Id=9606 Gene_Symbol=NSUN2 tRNA (cytosine(34)-C(5))-methyltransferase	NA	NA	NA	NA	1486	1	17.6	0.52
IPI:IPI00307065.3	|SWISS-PROT:Q9BXM7-1|ENSEMBL:ENSP00000364204|REFSEQ:NP_115785|H-INV:HIT000059692|VEGA:OTTHUMP00000002881	Tax_Id=9606 Gene_Symbol=PINK1 Isoform 1 of Serine/threonine-protein kinase PINK1, mitochondrial	1485	0.993	2.8	0.22	1486	0.9998	6.9	0.04
IPI:IPI00307359.8	|TREMBL:B3KPQ4|ENSEMBL:ENSP00000412733|REFSEQ:NP_683707|VEGA:OTTHUMP00000009941	Tax_Id=9606 Gene_Symbol=OSBPL9 oxysterol-binding protein-related protein 9 isoform f	NA	NA	NA	NA	1486	1	15.5	0.62
IPI:IPI00307758.7	|SWISS-PROT:O00562-1|TREMBL:B2R787|ENSEMBL:ENSP00000348772;ENSP00000437286|REFSEQ:NP_004901|VEGA:OTTHUMP00000236414	Tax_Id=9606 Gene_Symbol=PITPNM1 Isoform 1 of Membrane-associated phosphatidylinositol transfer protein 1	NA	NA	NA	NA	1486	1	8.7	0.5
IPI:IPI00328319.8	|SWISS-PROT:Q09028-1|ENSEMBL:ENSP00000362592|REFSEQ:NP_005601|H-INV:HIT000323434|VEGA:OTTHUMP00000009691	Tax_Id=9606 Gene_Symbol=RBBP4 Isoform 1 of Histone-binding protein RBBP4	NA	NA	NA	NA	1486	1	5.9	0.1
IPI:IPI00328840.9	|TREMBL:E9PB61|ENSEMBL:ENSP00000421592|REFSEQ:NP_005773|H-INV:HIT000053776|VEGA:OTTHUMP00000218275	Tax_Id=9606 Gene_Symbol=THOC4 THO complex subunit 4	NA	NA	NA	NA	1486	0.9999	10.9	0.06
IPI:IPI00329038.6	|SWISS-PROT:Q96SN8-1|TREMBL:A6H8X1;B3KVI2;B7ZLE9;B9EG74;Q5CZA0;Q66GT8|ENSEMBL:ENSP00000343818|REFSEQ:NP_060719|H-INV:HIT000042786|VEGA:OTTHUMP00000022800	Tax_Id=9606 Gene_Symbol=CDK5RAP2 Isoform 1 of CDK5 regulatory subunit-associated protein 2	NA	NA	NA	NA	1486	1	3.1	0.17
IPI:IPI00329039.5	|SWISS-PROT:Q96SN8-2|TREMBL:B1AMJ5;Q6MZT4|ENSEMBL:ENSP00000354065;ENSP00000400395|VEGA:OTTHUMP00000022802	Tax_Id=9606 Gene_Symbol=CDK5RAP2 Isoform 2 of CDK5 regulatory subunit-associated protein 2	NA	NA	NA	NA	1486	1	3.1	0.17
IPI:IPI00329355.3	|SWISS-PROT:Q99729-1	Tax_Id=9606 Gene_Symbol=HNRNPAB Isoform 1 of Heterogeneous nuclear ribonucleoprotein A/B	NA	NA	NA	NA	1486	0.9999	8.2	0.08
IPI:IPI00329572.5	|SWISS-PROT:Q9UKS6|TREMBL:D3DQR0|ENSEMBL:ENSP00000298838;ENSP00000440945|REFSEQ:NP_001171903;NP_001171904;NP_057307|H-INV:HIT000074852|VEGA:OTTHUMP00000234262	Tax_Id=9606 Gene_Symbol=PACSIN3 Protein kinase C and casein kinase substrate in neurons 3, isoform CRA_b	NA	NA	NA	NA	1486	1	6.4	0.1
IPI:IPI00329665.8	|SWISS-PROT:Q5QNW6|ENSEMBL:ENSP00000358164|REFSEQ:NP_001019770|H-INV:HIT000339684|VEGA:OTTHUMP00000013918	Tax_Id=9606 Gene_Symbol=HIST2H2BF Histone H2B type 2-F	1485	1	14.3	0.21	NA	NA	NA	NA
IPI:IPI00329692.3	|SWISS-PROT:P30419-1|TREMBL:Q96HI4|ENSEMBL:ENSP00000258960|REFSEQ:NP_066565|H-INV:HIT000032908	Tax_Id=9606 Gene_Symbol=NMT1 Isoform Long of Glycylpeptide N-tetradecanoyltransferase 1	NA	NA	NA	NA	1486	0.9871	9.5	0.03
IPI:IPI00332510.4	|TREMBL:B1AHD6;F2Z2W0|ENSEMBL:ENSP00000383913|REFSEQ:NP_619538|VEGA:OTTHUMP00000198152	Tax_Id=9606 Gene_Symbol=TRIOBP TRIO and F-actin-binding protein isoform 2	NA	NA	NA	NA	1486	1	8.1	0.17
IPI:IPI00332936.1	|SWISS-PROT:Q7Z2W4-2|ENSEMBL:ENSP00000419855|REFSEQ:NP_078901|VEGA:OTTHUMP00000212201	Tax_Id=9606 Gene_Symbol=ZC3HAV1 Isoform 2 of Zinc finger CCCH-type antiviral protein 1	NA	NA	NA	NA	1486	1	5.5	0.1
IPI:IPI00333541.6	|SWISS-PROT:P21333-1|TREMBL:E9KL45;Q60FE5|ENSEMBL:ENSP00000358866|REFSEQ:NP_001104026|H-INV:HIT000321833|VEGA:OTTHUMP00000024321	Tax_Id=9606 Gene_Symbol=FLNA Isoform 1 of Filamin-A	1485	1	37	13.74	1486	1	37.4	3.94
IPI:IPI00333771.1	|SWISS-PROT:Q05682-5|TREMBL:B4DPW5;B4E3I0;Q6P707;Q6PJM5;Q7Z2Y9|ENSEMBL:ENSP00000393621|REFSEQ:NP_149131|VEGA:OTTHUMP00000207954	Tax_Id=9606 Gene_Symbol=CALD1 Isoform 5 of Caldesmon	1485	1	41	4.15	1486	1	32.1	0.74
IPI:IPI00334175.3	|SWISS-PROT:P26599-2|ENSEMBL:ENSP00000408096|REFSEQ:NP_114367	Tax_Id=9606 Gene_Symbol=PTBP1 Isoform 2 of Polypyrimidine tract-binding protein 1	NA	NA	NA	NA	1486	1	14.7	0.17
IPI:IPI00334587.1	|SWISS-PROT:Q99729-2|TREMBL:B4DMY3;Q53F64|ENSEMBL:ENSP00000351108;ENSP00000425031|REFSEQ:NP_112556|H-INV:HIT000022511|VEGA:OTTHUMP00000223971;OTTHUMP00000223977	Tax_Id=9606 Gene_Symbol=HNRNPAB Isoform 2 of Heterogeneous nuclear ribonucleoprotein A/B	NA	NA	NA	NA	1486	0.9999	8.2	0.08
IPI:IPI00334713.1	|SWISS-PROT:Q99729-3|ENSEMBL:ENSP00000348093;ENSP00000427465|REFSEQ:NP_004490|VEGA:OTTHUMP00000223973;OTTHUMP00000223974	Tax_Id=9606 Gene_Symbol=HNRNPAB Isoform 3 of Heterogeneous nuclear ribonucleoprotein A/B	NA	NA	NA	NA	1486	0.9999	8.2	0.08
IPI:IPI00335110.6	|TREMBL:F2Z380;Q86TH3|ENSEMBL:ENSP00000340031	Tax_Id=9606 Gene_Symbol=DVL1 Uncharacterized protein	NA	NA	NA	NA	1486	0.9113	5.4	0.04
IPI:IPI00335168.9	|SWISS-PROT:P60660-1|ENSEMBL:ENSP00000446955;ENSP00000448101|REFSEQ:NP_066299|H-INV:HIT000059467	Tax_Id=9606 Gene_Symbol=MYL6 Isoform Non-muscle of Myosin light polypeptide 6	1485	0.9924	11.3	0.32	1486	1	30.5	0.23
IPI:IPI00339274.5	|SWISS-PROT:Q16777|ENSEMBL:ENSP00000332194|REFSEQ:NP_003508|H-INV:HIT000260048|VEGA:OTTHUMP00000033967	Tax_Id=9606 Gene_Symbol=HIST2H2AC Histone H2A type 2-C	1485	0.9543	7	0.21	NA	NA	NA	NA
IPI:IPI00339381.3	|SWISS-PROT:Q14527-1|TREMBL:A8K5B6;Q05BZ6;Q05DF7;Q59GQ7|ENSEMBL:ENSP00000308944;ENSP00000376644;ENSP00000420429|REFSEQ:NP_003062;NP_620636|H-INV:HIT000193167|VEGA:OTTHUMP00000215740;OTTHUMP00000215742	Tax_Id=9606 Gene_Symbol=HLTF Isoform 1 of Helicase-like transcription factor	NA	NA	NA	NA	1486	1	4.4	0.1
IPI:IPI00376143.1	|TREMBL:A4D2A2;Q9H4N9|ENSEMBL:ENSP00000346171|REFSEQ:NP_877577	Tax_Id=9606 Gene_Symbol=MCM7 DNA replication licensing factor MCM7 isoform 2	NA	NA	NA	NA	1486	1	6.4	0.1
IPI:IPI00376215.2	|SWISS-PROT:P78527-2|TREMBL:B4DL41;E7EUY0|ENSEMBL:ENSP00000345182;ENSP00000442177|REFSEQ:NP_001075109|VEGA:OTTHUMP00000237534	Tax_Id=9606 Gene_Symbol=PRKDC Isoform 2 of DNA-dependent protein kinase catalytic subunit	NA	NA	NA	NA	1486	1	2.3	0.33
IPI:IPI00376344.3	|SWISS-PROT:O43795-1|TREMBL:B0I1S9|ENSEMBL:ENSP00000306382;ENSP00000376132|REFSEQ:NP_001123630;NP_001155291|H-INV:HIT000053916|VEGA:OTTHUMP00000163591;OTTHUMP00000205475	Tax_Id=9606 Gene_Symbol=MYO1B Isoform 1 of Myosin-Ib	NA	NA	NA	NA	1486	1	2.3	0.1
IPI:IPI00376798.3	|SWISS-PROT:P62913-1|TREMBL:Q08ES8;Q5VVD0|ENSEMBL:ENSP00000363676|REFSEQ:NP_000966|H-INV:HIT000191669|VEGA:OTTHUMP00000002956	Tax_Id=9606 Gene_Symbol=RPL11 Isoform 1 of 60S ribosomal protein L11	NA	NA	NA	NA	1486	1	19.1	0.2
IPI:IPI00377155.3	|SWISS-PROT:O60524-2|ENSEMBL:ENSP00000371570|H-INV:HIT000055352	Tax_Id=9606 Gene_Symbol=NEMF Isoform 2 of Nuclear export mediator factor NEMF	NA	NA	NA	NA	1486	0.9562	3.6	0.03
IPI:IPI00382458.1	|SWISS-PROT:Q13618-2|ENSEMBL:ENSP00000386525;ENSP00000387200|VEGA:OTTHUMP00000203839;OTTHUMP00000203840	Tax_Id=9606 Gene_Symbol=CUL3 Isoform 2 of Cullin-3	NA	NA	NA	NA	1486	1	6.6	0.22
IPI:IPI00382459.1	|SWISS-PROT:Q13618-3|TREMBL:B7Z600;Q53RD1|ENSEMBL:ENSP00000343601	Tax_Id=9606 Gene_Symbol=CUL3 Isoform 3 of Cullin-3	NA	NA	NA	NA	1486	1	6.6	0.22
IPI:IPI00382553.1	|SWISS-PROT:Q8IXJ6-4|TREMBL:E7EWX6|ENSEMBL:ENSP00000351809;ENSP00000404309|REFSEQ:NP_001180215|VEGA:OTTHUMP00000197465	Tax_Id=9606 Gene_Symbol=SIRT2 Isoform 4 of NAD-dependent deacetylase sirtuin-2	NA	NA	NA	NA	1486	0.9871	15.6	0.03
IPI:IPI00382697.2	|SWISS-PROT:O75369-3|ENSEMBL:ENSP00000232447	Tax_Id=9606 Gene_Symbol=FLNB Isoform 3 of Filamin-B	1485	1	5.5	1.44	NA	NA	NA	NA
IPI:IPI00382804.1	|TREMBL:Q14222	Tax_Id=9606 Gene_Symbol=EEF1A1 EEF1A protein (Fragment)	1485	0.9556	4	0.21	NA	NA	NA	NA
IPI:IPI00384265.5	|SWISS-PROT:Q9NZB2-6|ENSEMBL:ENSP00000334918	Tax_Id=9606 Gene_Symbol=FAM120A Isoform F of Constitutive coactivator of PPAR-gamma-like protein 1	NA	NA	NA	NA	1486	1	2.9	0.07
IPI:IPI00384369.5	|TREMBL:Q1ZYL5	Tax_Id=9606 Gene_Symbol=TPM1 Tropomyosin 1 alpha variant 6	1485	0.9734	3.7	0.21	NA	NA	NA	NA
IPI:IPI00384417.3	|SWISS-PROT:Q96SN8-3|TREMBL:Q5JTU8|ENSEMBL:ENSP00000352258;ENSP00000409941|VEGA:OTTHUMP00000022803	Tax_Id=9606 Gene_Symbol=CDK5RAP2 Isoform 3 of CDK5 regulatory subunit-associated protein 2	NA	NA	NA	NA	1486	1	3.1	0.17
IPI:IPI00384418.4	|SWISS-PROT:Q96SN8-4|TREMBL:Q05CZ3;Q5JTU9|ENSEMBL:ENSP00000353317|REFSEQ:NP_001011649|VEGA:OTTHUMP00000215329	Tax_Id=9606 Gene_Symbol=CDK5RAP2 Isoform 4 of CDK5 regulatory subunit-associated protein 2	NA	NA	NA	NA	1486	1	3.1	0.17
IPI:IPI00384638.2	|SWISS-PROT:Q6PID8-1|TREMBL:Q96G43|ENSEMBL:ENSP00000334140|REFSEQ:NP_055812|VEGA:OTTHUMP00000212346	Tax_Id=9606 Gene_Symbol=KLHDC10 Isoform 1 of Kelch domain-containing protein 10	NA	NA	NA	NA	1486	0.977	17.6	0.03
IPI:IPI00386533.4	|SWISS-PROT:Q04637-6|TREMBL:Q96I65|ENSEMBL:ENSP00000404754|VEGA:OTTHUMP00000233411	Tax_Id=9606 Gene_Symbol=EIF4G1 Isoform E of Eukaryotic translation initiation factor 4 gamma 1	NA	NA	NA	NA	1486	1	2.9	0.13
IPI:IPI00386971.3	|SWISS-PROT:Q9BUJ2-5	Tax_Id=9606 Gene_Symbol=HNRNPUL1 Isoform 5 of Heterogeneous nuclear ribonucleoprotein U-like protein 1	1485	0.9628	2.6	0.21	NA	NA	NA	NA
IPI:IPI00386975.3	|SWISS-PROT:Q08554-2|TREMBL:Q9HB00|ENSEMBL:ENSP00000257197|REFSEQ:NP_004939|H-INV:HIT000323355|VEGA:OTTHUMP00000162824	Tax_Id=9606 Gene_Symbol=DSC1 Isoform 1B of Desmocollin-1	NA	NA	NA	NA	1486	0.9562	1.8	0.03
IPI:IPI00395998.5	|SWISS-PROT:P62910|ENSEMBL:ENSP00000380156;ENSP00000380158;ENSP00000388674;ENSP00000416429|REFSEQ:NP_000985;NP_001007074;NP_001007075|H-INV:HIT000276177|VEGA:OTTHUMP00000160235;OTTHUMP00000207905;OTTH	Tax_Id=9606 Gene_Symbol=RPL32 60S ribosomal protein L32	NA	NA	NA	NA	1486	1	46.6	0.53
IPI:IPI00396171.4	|SWISS-PROT:P27816-1|ENSEMBL:ENSP00000353375|REFSEQ:NP_002366|H-INV:HIT000218525|VEGA:OTTHUMP00000210722	Tax_Id=9606 Gene_Symbol=MAP4 Isoform 1 of Microtubule-associated protein 4	NA	NA	NA	NA	1486	1	12.9	0.43
IPI:IPI00396321.1	|SWISS-PROT:Q96AG4|TREMBL:B2RE83|ENSEMBL:ENSP00000225972|REFSEQ:NP_060979|H-INV:HIT000086125|VEGA:OTTHUMP00000221187	Tax_Id=9606 Gene_Symbol=LRRC59 Leucine-rich repeat-containing protein 59	NA	NA	NA	NA	1486	1	10.1	0.13
IPI:IPI00396370.6	|SWISS-PROT:P55884-1|TREMBL:A4D210;Q86UM1|ENSEMBL:ENSP00000354125;ENSP00000380206|REFSEQ:NP_001032360;NP_003742|H-INV:HIT000030194|VEGA:OTTHUMP00000024457;OTTHUMP00000115601	Tax_Id=9606 Gene_Symbol=EIF3B Isoform 1 of Eukaryotic translation initiation factor 3 subunit B	NA	NA	NA	NA	1486	0.9871	4.6	0.07
IPI:IPI00396378.3	|SWISS-PROT:P22626-1|ENSEMBL:ENSP00000346694;ENSP00000354021|REFSEQ:NP_112533|H-INV:HIT000195300|VEGA:OTTHUMP00000122511;OTTHUMP00000202466	Tax_Id=9606 Gene_Symbol=HNRNPA2B1 Isoform B1 of Heterogeneous nuclear ribonucleoproteins A2/B1	1485	0.9814	4.4	0.21	1486	0.982	4.4	0.07
IPI:IPI00396485.3	|SWISS-PROT:P68104|TREMBL:A8K9C4;B4DV42;B4E2C5;Q16577;Q53G85;Q53G89;Q53GA1;Q53GE9;Q53HM9;Q53HQ7;Q53HR1;Q53HR5;Q6IPN6;Q6IPS9;Q6IPT9;Q8IUB0;Q96RE1;Q9H2I7|ENSEMBL:ENSP00000330054;ENSP00000339053;ENSP0000	Tax_Id=9606 Gene_Symbol=EEF1A1 Elongation factor 1-alpha 1	1485	0.9556	4	0.21	NA	NA	NA	NA
IPI:IPI00396527.4	|SWISS-PROT:Q6ZMI0-1|ENSEMBL:ENSP00000294952|REFSEQ:NP_001129101|H-INV:HIT000249925|VEGA:OTTHUMP00000159449	Tax_Id=9606 Gene_Symbol=KLRAQ1 Isoform 1 of KLRAQ motif-containing protein 1	NA	NA	NA	NA	1486	0.935	13	0.03
IPI:IPI00396630.3	|SWISS-PROT:P17612-1|TREMBL:A8K8B9|ENSEMBL:ENSP00000309591;ENSP00000441654|REFSEQ:NP_002721|H-INV:HIT000422944	Tax_Id=9606 Gene_Symbol=PRKACA Isoform 1 of cAMP-dependent protein kinase catalytic subunit alpha	NA	NA	NA	NA	1486	1	7.6	0.1
IPI:IPI00397358.4	|SWISS-PROT:P42677|TREMBL:A4D1G5;Q5T4L6|ENSEMBL:ENSP00000357555|REFSEQ:NP_001021|H-INV:HIT000220502;HIT000264177|VEGA:OTTHUMP00000034760	Tax_Id=9606 Gene_Symbol=RPS27 Ribosomal protein S27	1485	0.9841	15.4	0.21	NA	NA	NA	NA
IPI:IPI00397728.3	|SWISS-PROT:O14974-2|ENSEMBL:ENSP00000416769|H-INV:HIT000079982	Tax_Id=9606 Gene_Symbol=PPP1R12A Isoform 2 of Protein phosphatase 1 regulatory subunit 12A	1485	1	7.7	0.85	1486	1	3.9	0.1
IPI:IPI00397730.3	|SWISS-PROT:O14974-4	Tax_Id=9606 Gene_Symbol=PPP1R12A Isoform 4 of Protein phosphatase 1 regulatory subunit 12A	1485	1	7.7	0.85	NA	NA	NA	NA
IPI:IPI00398805.1	|TREMBL:A8MQC5|ENSEMBL:ENSP00000370516|REFSEQ:NP_958924|VEGA:OTTHUMP00000225453	Tax_Id=9606 Gene_Symbol=H2AFV histone H2A.V isoform 4	1485	0.9543	7	0.21	NA	NA	NA	NA
IPI:IPI00399318.1	|TREMBL:A6NKA3|ENSEMBL:ENSP00000345674|REFSEQ:NP_955474	Tax_Id=9606 Gene_Symbol=COPE coatomer subunit epsilon isoform b	NA	NA	NA	NA	1486	0.9871	8.6	0.07
IPI:IPI00399319.1	|TREMBL:A6NE29|ENSEMBL:ENSP00000343134|REFSEQ:NP_955476	Tax_Id=9606 Gene_Symbol=COPE coatomer subunit epsilon isoform c	NA	NA	NA	NA	1486	0.9871	8.6	0.07
IPI:IPI00402182.2	|SWISS-PROT:O60506-2|REFSEQ:NP_001153147	Tax_Id=9606 Gene_Symbol=SYNCRIP Isoform 2 of Heterogeneous nuclear ribonucleoprotein Q	NA	NA	NA	NA	1486	1	7	0.2
IPI:IPI00402183.2	|SWISS-PROT:O60506-3|TREMBL:Q59GL1|ENSEMBL:ENSP00000347380|REFSEQ:NP_001153149|VEGA:OTTHUMP00000016816	Tax_Id=9606 Gene_Symbol=SYNCRIP Isoform 3 of Heterogeneous nuclear ribonucleoprotein Q	NA	NA	NA	NA	1486	1	7	0.2
IPI:IPI00402184.4	|SWISS-PROT:O60506-4|TREMBL:F6UXX1;Q5TCG1|ENSEMBL:ENSP00000397782|REFSEQ:NP_001153146|H-INV:HIT000041649|VEGA:OTTHUMP00000016817	Tax_Id=9606 Gene_Symbol=SYNCRIP Isoform 4 of Heterogeneous nuclear ribonucleoprotein Q	NA	NA	NA	NA	1486	1	7	0.2
IPI:IPI00402391.3	|SWISS-PROT:Q9BUJ2-3|ENSEMBL:ENSP00000367460	Tax_Id=9606 Gene_Symbol=HNRNPUL1 Isoform 3 of Heterogeneous nuclear ribonucleoprotein U-like protein 1	1485	0.9628	2.6	0.21	1486	1	6.5	0.26
IPI:IPI00409581.1	|SWISS-PROT:Q9HAU0-3|TREMBL:Q6NSF8|ENSEMBL:ENSP00000311239	Tax_Id=9606 Gene_Symbol=PLEKHA5 Isoform 3 of Pleckstrin homology domain-containing family A member 5	NA	NA	NA	NA	1486	0.949	1.4	0.03
IPI:IPI00409582.1	|SWISS-PROT:Q9HAU0-4|TREMBL:B4DGS1|ENSEMBL:ENSP00000325155	Tax_Id=9606 Gene_Symbol=PLEKHA5 Isoform 4 of Pleckstrin homology domain-containing family A member 5	NA	NA	NA	NA	1486	0.949	1.4	0.03
IPI:IPI00409583.1	|SWISS-PROT:Q9HAU0-5|ENSEMBL:ENSP00000352104;ENSP00000443553|VEGA:OTTHUMP00000237304	Tax_Id=9606 Gene_Symbol=PLEKHA5 Isoform 5 of Pleckstrin homology domain-containing family A member 5	NA	NA	NA	NA	1486	0.949	1.4	0.03
IPI:IPI00410067.2	|SWISS-PROT:Q7Z2W4-1|TREMBL:A8K9U6|ENSEMBL:ENSP00000242351|REFSEQ:NP_064504|H-INV:HIT000055134|VEGA:OTTHUMP00000212199	Tax_Id=9606 Gene_Symbol=ZC3HAV1 Isoform 1 of Zinc finger CCCH-type antiviral protein 1	NA	NA	NA	NA	1486	1	5.5	0.1
IPI:IPI00410069.4	|SWISS-PROT:Q7Z2W4-3|TREMBL:C9J6P4|ENSEMBL:ENSP00000418385|VEGA:OTTHUMP00000212200	Tax_Id=9606 Gene_Symbol=ZC3HAV1 Uncharacterized protein	NA	NA	NA	NA	1486	1	5.5	0.1
IPI:IPI00410162.1	|TREMBL:B7WPD3|ENSEMBL:ENSP00000262306|REFSEQ:NP_996896|VEGA:OTTHUMP00000205115	Tax_Id=9606 Gene_Symbol=TCEB2 transcription elongation factor B polypeptide 2 isoform b	1485	1	41.6	0.77	1486	1	46.9	0.31
IPI:IPI00410693.4	|SWISS-PROT:Q8NC51-1|TREMBL:D3DQ69;D3DQ70|ENSEMBL:ENSP00000360034|REFSEQ:NP_001018077|VEGA:OTTHUMP00000010978	Tax_Id=9606 Gene_Symbol=SERBP1 SERPINE1 mRNA binding protein 1, isoform CRA_d	1485	1	7	0.32	NA	NA	NA	NA
IPI:IPI00411614.1	|SWISS-PROT:O75717|TREMBL:A8KAE0;Q05DR3|ENSEMBL:ENSP00000353793|REFSEQ:NP_009017|H-INV:HIT000260748|VEGA:OTTHUMP00000178995	Tax_Id=9606 Gene_Symbol=WDHD1 WD repeat and HMG-box DNA-binding protein 1	NA	NA	NA	NA	1486	1	30.3	1.42
IPI:IPI00411639.1	|TREMBL:Q96RS2|H-INV:HIT000076245	Tax_Id=9606 Gene_Symbol=SNORA6;RPSAP15;SNORA62;RPSA Laminin receptor-like protein LAMRL5	NA	NA	NA	NA	1486	0.9696	4.4	0.03
IPI:IPI00411680.11	|SWISS-PROT:P22061-1|TREMBL:C9J0F2|ENSEMBL:ENSP00000356350;ENSP00000418881|H-INV:HIT000033943|VEGA:OTTHUMP00000213236	Tax_Id=9606 Gene_Symbol=PCMT1 Isoform 1 of Protein-L-isoaspartate(D-aspartate) O-methyltransferase	1485	1	14.5	0.64	1486	1	53.7	0.48
IPI:IPI00411690.1	|SWISS-PROT:Q6PKG0-3|ENSEMBL:ENSP00000336721|REFSEQ:NP_056130|H-INV:HIT000000456|VEGA:OTTHUMP00000160694	Tax_Id=9606 Gene_Symbol=LARP1 Isoform 2 of La-related protein 1	NA	NA	NA	NA	1486	1	3.7	0.1
IPI:IPI00411984.5	|TREMBL:B3KYA7|ENSEMBL:ENSP00000429744|VEGA:OTTHUMP00000227171	Tax_Id=9606 Gene_Symbol=STK3 cDNA FLJ16404 fis, clone UTERU2008019, highly similar to Serine/threonine-protein kinase 3	NA	NA	NA	NA	1486	0.982	13.4	0.07
IPI:IPI00412579.6	|SWISS-PROT:P62906|TREMBL:Q1JQ76|ENSEMBL:ENSP00000363018|REFSEQ:NP_009035|H-INV:HIT000276952|VEGA:OTTHUMP00000016255	Tax_Id=9606 Gene_Symbol=RPL10A 60S ribosomal protein L10a	NA	NA	NA	NA	1486	1	29	0.47
IPI:IPI00412601.6	|TREMBL:E7EV09|ENSEMBL:ENSP00000398765|VEGA:OTTHUMP00000205422	Tax_Id=9606 Gene_Symbol=DYNC1I2 Uncharacterized protein	NA	NA	NA	NA	1486	1	13.9	0.13
IPI:IPI00412607.6	|SWISS-PROT:P42766|ENSEMBL:ENSP00000259469|REFSEQ:NP_009140|H-INV:HIT000029540|VEGA:OTTHUMP00000022107	Tax_Id=9606 Gene_Symbol=RPL35 60S ribosomal protein L35	1485	1	15.4	0.21	1486	1	35	0.31
IPI:IPI00412714.3	|SWISS-PROT:Q8NC51-4|TREMBL:Q5VU21|ENSEMBL:ENSP00000360033|REFSEQ:NP_056455|H-INV:HIT000024240|VEGA:OTTHUMP00000010977	Tax_Id=9606 Gene_Symbol=SERBP1 Isoform 4 of Plasminogen activator inhibitor 1 RNA-binding protein	1485	1	7	0.32	NA	NA	NA	NA
IPI:IPI00413108.4	|ENSEMBL:ENSP00000389351|VEGA:OTTHUMP00000209609	Tax_Id=9606 Gene_Symbol=SNORA6;RPSAP15;SNORA62;RPSA 33 kDa protein	NA	NA	NA	NA	1486	0.9696	4.4	0.03
IPI:IPI00413160.4	|SWISS-PROT:Q9H2D6-1|TREMBL:C9IYW2|ENSEMBL:ENSP00000384312|REFSEQ:NP_001034230|H-INV:HIT000342507|VEGA:OTTHUMP00000198149	Tax_Id=9606 Gene_Symbol=TRIOBP Isoform 2 of TRIO and F-actin-binding protein	NA	NA	NA	NA	1486	1	8.1	0.17
IPI:IPI00413191.2	|SWISS-PROT:O14974-3|ENSEMBL:ENSP00000446855	Tax_Id=9606 Gene_Symbol=PPP1R12A Isoform 3 of Protein phosphatase 1 regulatory subunit 12A	1485	1	7.7	0.85	NA	NA	NA	NA
IPI:IPI00413324.6	|SWISS-PROT:P18621|ENSEMBL:ENSP00000389465;ENSP00000397798|REFSEQ:NP_000976;NP_001030178;NP_001186269;NP_001186270;NP_001186271;NP_001186272;NP_001186273|H-INV:HIT000262214	Tax_Id=9606 Gene_Symbol=RPL17 60S ribosomal protein L17	1485	1	10.3	0.32	1486	1	37	0.43
IPI:IPI00413366.6	|SWISS-PROT:Q5F1R6-2|ENSEMBL:ENSP00000371451|REFSEQ:NP_919259|VEGA:OTTHUMP00000082747	Tax_Id=9606 Gene_Symbol=DNAJC21 Isoform 2 of DnaJ homolog subfamily C member 21	NA	NA	NA	NA	1486	1	7.2	0.17
IPI:IPI00413691.2	|TREMBL:A6NLN1|ENSEMBL:ENSP00000342332|REFSEQ:NP_787041	Tax_Id=9606 Gene_Symbol=PTBP1 polypyrimidine tract-binding protein 1 isoform d	NA	NA	NA	NA	1486	1	14.7	0.17
IPI:IPI00413958.5	|SWISS-PROT:Q14315-2|TREMBL:B3KM41;B5AGT3|ENSEMBL:ENSP00000344002|REFSEQ:NP_001120959|VEGA:OTTHUMP00000212838	Tax_Id=9606 Gene_Symbol=FLNC Isoform 2 of Filamin-C	NA	NA	NA	NA	1486	0.9999	2.4	0.19
IPI:IPI00414335.2	|SWISS-PROT:Q12906-3|TREMBL:C9JFV5|ENSEMBL:ENSP00000337305|H-INV:HIT000071187	Tax_Id=9606 Gene_Symbol=ILF3 Isoform 3 of Interleukin enhancer-binding factor 3	NA	NA	NA	NA	1486	1	4.2	0.07
IPI:IPI00414696.1	|SWISS-PROT:P22626-2|ENSEMBL:ENSP00000349101|REFSEQ:NP_002128|VEGA:OTTHUMP00000122512	Tax_Id=9606 Gene_Symbol=HNRNPA2B1 Isoform A2 of Heterogeneous nuclear ribonucleoproteins A2/B1	1485	0.9814	4.4	0.21	1486	0.982	4.4	0.07
IPI:IPI00414860.6	|SWISS-PROT:P61513|ENSEMBL:ENSP00000418082|REFSEQ:NP_000989|H-INV:HIT000262757|VEGA:OTTHUMP00000164051	Tax_Id=9606 Gene_Symbol=RPL37A 60S ribosomal protein L37a	1485	0.9032	13.8	0.2	1486	1	66.3	0.39
IPI:IPI00414980.2	|SWISS-PROT:O43795-2|TREMBL:Q05CR5|ENSEMBL:ENSP00000341903|REFSEQ:NP_036355|VEGA:OTTHUMP00000163592	Tax_Id=9606 Gene_Symbol=MYO1B Isoform 2 of Myosin-Ib	NA	NA	NA	NA	1486	1	2.3	0.1
IPI:IPI00418313.3	|TREMBL:F4ZW65;F4ZW66|ENSEMBL:ENSP00000404121|REFSEQ:NP_060090	Tax_Id=9606 Gene_Symbol=ILF3 interleukin enhancer-binding factor 3 isoform d	NA	NA	NA	NA	1486	1	4.2	0.07
IPI:IPI00419166.3	|SWISS-PROT:A6ND36-1|ENSEMBL:ENSP00000343279;ENSP00000373647|REFSEQ:NP_001035088|H-INV:HIT000338355|VEGA:OTTHUMP00000161200	Tax_Id=9606 Gene_Symbol=FAM83G Isoform 1 of Protein FAM83G	NA	NA	NA	NA	1486	0.9871	1.3	0.03
IPI:IPI00419575.6	|SWISS-PROT:Q7L5D6-1|ENSEMBL:ENSP00000265857|REFSEQ:NP_057033|H-INV:HIT000006834|VEGA:OTTHUMP00000140263	Tax_Id=9606 Gene_Symbol=GET4 Uncharacterised protein family UPF0363 protein	NA	NA	NA	NA	1486	1	4	0.13
IPI:IPI00419797.5	|TREMBL:E9PE20;Q659G3;Q6P2S0|ENSEMBL:ENSP00000355803|VEGA:OTTHUMP00000035862	Tax_Id=9606 Gene_Symbol=SRP9 Uncharacterized protein	NA	NA	NA	NA	1486	0.9562	16.7	0.03
IPI:IPI00419833.9	|SWISS-PROT:O60814|ENSEMBL:ENSP00000349430;ENSP00000380100|REFSEQ:NP_542160|H-INV:HIT000029983|VEGA:OTTHUMP00000016177	Tax_Id=9606 Gene_Symbol=HIST1H2BK Histone H2B type 1-K	1485	1	14.3	0.21	NA	NA	NA	NA
IPI:IPI00419880.6	|SWISS-PROT:P61247|TREMBL:A8K4W0;Q6NXR8|ENSEMBL:ENSP00000346050|REFSEQ:NP_000997|H-INV:HIT000030591|VEGA:OTTHUMP00000220241	Tax_Id=9606 Gene_Symbol=SNORD73A;RPS3A 40S ribosomal protein S3a	NA	NA	NA	NA	1486	1	47.3	0.91
IPI:IPI00419919.6	|SWISS-PROT:P47914|TREMBL:A8K0H3;Q5T1D1;Q6IPI1|ENSEMBL:ENSP00000294189;ENSP00000417048;ENSP00000418153;ENSP00000418346;ENSP00000418868;ENSP00000420673|REFSEQ:NP_000983|H-INV:HIT000034082|VEGA:OTTHUMP0	Tax_Id=9606 Gene_Symbol=RPL29;RPL29P4 Ribosomal protein L29	1485	1	14.3	0.32	1486	1	19.3	0.15
IPI:IPI00419983.3	|SWISS-PROT:P22492|TREMBL:A1L407|ENSEMBL:ENSP00000341214|REFSEQ:NP_005314|H-INV:HIT000263668|VEGA:OTTHUMP00000016147	Tax_Id=9606 Gene_Symbol=HIST1H1T Histone H1/H5 domain containing protein	1485	0.9821	5.2	0.21	NA	NA	NA	NA
IPI:IPI00432865.1	|SWISS-PROT:Q6NVV1|H-INV:HIT000262858	Tax_Id=9606 Gene_Symbol=RPL13AP3 Putative 60S ribosomal protein L13a-like MGC87657	1485	0.955	10.8	0.21	NA	NA	NA	NA
IPI:IPI00433834.2	|TREMBL:A6NE05	Tax_Id=9606 Gene_Symbol=RPL26 Uncharacterized protein	1485	1	14.1	0.42	NA	NA	NA	NA
IPI:IPI00436632.1	|SWISS-PROT:Q6KC79-1|TREMBL:A2RRA7;Q6IEH8|ENSEMBL:ENSP00000282516|REFSEQ:NP_597677|H-INV:HIT000249290|VEGA:OTTHUMP00000116005	Tax_Id=9606 Gene_Symbol=NIPBL Isoform 1 of Nipped-B-like protein	NA	NA	NA	NA	1486	1	12.4	0.46
IPI:IPI00436634.4	|SWISS-PROT:Q6KC79-3	Tax_Id=9606 Gene_Symbol=NIPBL Isoform 3 of Nipped-B-like protein	NA	NA	NA	NA	1486	1	12.4	0.46
IPI:IPI00445108.4	|TREMBL:E9PDU1;Q6ZTI3	Tax_Id=9606 Gene_Symbol=KARS Uncharacterized protein	1485	1	6.9	0.32	1486	1	16.3	0.3
IPI:IPI00449049.5	|SWISS-PROT:P09874|TREMBL:B2R5W3|ENSEMBL:ENSP00000355759|REFSEQ:NP_001609|H-INV:HIT000195479|VEGA:OTTHUMP00000035663	Tax_Id=9606 Gene_Symbol=PARP1 Poly [ADP-ribose] polymerase 1	NA	NA	NA	NA	1486	1	3.9	0.1
IPI:IPI00453473.6	|SWISS-PROT:P62805|TREMBL:B2R4R0;Q0VAS5;Q6B823|ENSEMBL:ENSP00000289352;ENSP00000343282;ENSP00000346316;ENSP00000347168;ENSP00000348258;ENSP00000350159;ENSP00000350767;ENSP00000352980;ENSP00000353624;E	Tax_Id=9606 Gene_Symbol=HIST2H4B;HIST1H4C;HIST1H4J;HIST1H4D;HIST1H4A;HIST2H4A;HIST1H4I;HIST1H4K;HIST1H4E;HIST1H4L;HIST1H4F;HIST1H4H;HIST4H4;HIST1H4B Histone H4	1485	0.9615	9.7	0.11	NA	NA	NA	NA
IPI:IPI00455473.2	|SWISS-PROT:Q5JRA6-1|ENSEMBL:ENSP00000340900|REFSEQ:NP_940953|H-INV:HIT000042420|VEGA:OTTHUMP00000035650	Tax_Id=9606 Gene_Symbol=MIA3 Isoform 1 of Melanoma inhibitory activity protein 3	NA	NA	NA	NA	1486	1	3.5	0.12
IPI:IPI00456429.3	|SWISS-PROT:P62987|TREMBL:A8CGI2;Q3MIH3|ENSEMBL:ENSP00000388107;ENSP00000396910|REFSEQ:NP_001029102;NP_003324|H-INV:HIT000078160	Tax_Id=9606 Gene_Symbol=UBA52 Ubiquitin-60S ribosomal protein L40	1485	0.9169	21	0.19	1486	1	46.9	0.24
IPI:IPI00456758.4	|SWISS-PROT:P46776|TREMBL:Q6NZ52|ENSEMBL:ENSP00000346015|REFSEQ:NP_000981|H-INV:HIT000032380|VEGA:OTTHUMP00000231158	Tax_Id=9606 Gene_Symbol=RPL27A 60S ribosomal protein L27a	1485	1	36.3	0.32	1486	1	37.4	0.3
IPI:IPI00465128.4	|SWISS-PROT:P46379-1|ENSEMBL:ENSP00000354368;ENSP00000365131;ENSP00000390966;ENSP00000397894|REFSEQ:NP_004630|VEGA:OTTHUMP00000014577;OTTHUMP00000029238;OTTHUMP00000029657;OTTHUMP00000174507	Tax_Id=9606 Gene_Symbol=BAG6 Isoform 1 of Large proline-rich protein BAG6	NA	NA	NA	NA	1486	1	13.9	0.7
IPI:IPI00465132.4	|SWISS-PROT:O14579|TREMBL:Q53HJ6;Q7Z4Z1;Q9UGP6|ENSEMBL:ENSP00000262812|REFSEQ:NP_009194|H-INV:HIT000272072	Tax_Id=9606 Gene_Symbol=COPE Coatomer subunit epsilon	NA	NA	NA	NA	1486	0.9871	8.6	0.07
IPI:IPI00465361.4	|SWISS-PROT:P26373|TREMBL:A8K4C8;Q6NZ55|ENSEMBL:ENSP00000307889;ENSP00000376811|REFSEQ:NP_000968;NP_150254|H-INV:HIT000047452|VEGA:OTTHUMP00000165255;OTTHUMP00000165256	Tax_Id=9606 Gene_Symbol=RPL13 60S ribosomal protein L13	1485	1	15.2	0.84	1486	1	38.9	0.57
IPI:IPI00465363.3	|SWISS-PROT:Q96A08|ENSEMBL:ENSP00000274764|REFSEQ:NP_733759|H-INV:HIT000262137|VEGA:OTTHUMP00000016123	Tax_Id=9606 Gene_Symbol=HIST1H2BA Histone H2B type 1-A	1485	1	14.3	0.21	NA	NA	NA	NA
IPI:IPI00465365.4	|SWISS-PROT:P09651-2|TREMBL:Q0VAC0;Q6IPF2;Q9BSM5|ENSEMBL:ENSP00000448617;ENSP00000449913|REFSEQ:NP_002127|H-INV:HIT000264271	Tax_Id=9606 Gene_Symbol=HNRNPA1 Isoform A1-A of Heterogeneous nuclear ribonucleoprotein A1	1485	0.9999	11.2	0.21	1486	1	23.2	0.23
IPI:IPI00470497.3	|SWISS-PROT:Q8NC51-2|TREMBL:Q63HR1|ENSEMBL:ENSP00000360029|REFSEQ:NP_001018078|VEGA:OTTHUMP00000037682	Tax_Id=9606 Gene_Symbol=SERBP1 Isoform 2 of Plasminogen activator inhibitor 1 RNA-binding protein	1485	1	7	0.32	NA	NA	NA	NA
IPI:IPI00470498.1	|SWISS-PROT:Q8NC51-3|ENSEMBL:ENSP00000354591|REFSEQ:NP_001018079|VEGA:OTTHUMP00000037681	Tax_Id=9606 Gene_Symbol=SERBP1 Isoform 3 of Plasminogen activator inhibitor 1 RNA-binding protein	1485	1	7	0.32	1486	1	50.1	0.76
IPI:IPI00470528.5	|SWISS-PROT:P61313|ENSEMBL:ENSP00000309334;ENSP00000346867;ENSP00000388529;ENSP00000390193;ENSP00000416692|REFSEQ:NP_002939|H-INV:HIT000076179|VEGA:OTTHUMP00000161052;OTTHUMP00000208329;OTTHUMP0000020	Tax_Id=9606 Gene_Symbol=RPL15 60S ribosomal protein L15	1485	1	14	0.32	1486	1	38.7	0.61
IPI:IPI00470922.2	|SWISS-PROT:Q9GZZ1-2	Tax_Id=9606 Gene_Symbol=NAA50 Isoform 2 of N-alpha-acetyltransferase 50, NatE catalytic subunit	1485	1	32.1	0.64	1486	1	24.1	0.13
IPI:IPI00472054.2	|SWISS-PROT:Q9NZB2-1|ENSEMBL:ENSP00000277165|REFSEQ:NP_055427|H-INV:HIT000336035|VEGA:OTTHUMP00000021683	Tax_Id=9606 Gene_Symbol=FAM120A Isoform A of Constitutive coactivator of PPAR-gamma-like protein 1	NA	NA	NA	NA	1486	1	2.9	0.07
IPI:IPI00472724.1	|SWISS-PROT:Q5VTE0|H-INV:HIT000294489	Tax_Id=9606 Gene_Symbol=EEF1A1P5;EEF1A1 Putative elongation factor 1-alpha-like 3	1485	0.9556	4	0.21	NA	NA	NA	NA
IPI:IPI00472887.3	|SWISS-PROT:Q14008-2|ENSEMBL:ENSP00000310227;ENSP00000346566|REFSEQ:NP_055571|VEGA:OTTHUMP00000233663	Tax_Id=9606 Gene_Symbol=CKAP5 Isoform 2 of Cytoskeleton-associated protein 5	NA	NA	NA	NA	1486	1	2	0.13
IPI:IPI00477215.4	|SWISS-PROT:A6NKH3	Tax_Id=9606 Gene_Symbol=RPL37AP8 Putative 60S ribosomal protein L37a-like	1485	0.9032	13.8	0.2	NA	NA	NA	NA
IPI:IPI00477477.4	|SWISS-PROT:Q5SW79-2|ENSEMBL:ENSP00000355501|REFSEQ:NP_001035864|H-INV:HIT000427175|VEGA:OTTHUMP00000037807	Tax_Id=9606 Gene_Symbol=CEP170 Isoform 2 of Centrosomal protein of 170 kDa	NA	NA	NA	NA	1486	0.982	4.3	0.03
IPI:IPI00477495.3	|SWISS-PROT:P57053|H-INV:HIT000388931	Tax_Id=9606 Gene_Symbol=H2BFS Histone H2B type F-S	1485	1	14.3	0.21	NA	NA	NA	NA
IPI:IPI00477536.3	|TREMBL:Q60FE7|ENSEMBL:ENSP00000415599|REFSEQ:NP_001157790|VEGA:OTTHUMP00000214211	Tax_Id=9606 Gene_Symbol=FLNB filamin-B isoform 3	1485	1	5.5	1.44	NA	NA	NA	NA
IPI:IPI00478390.1	|SWISS-PROT:Q8N726|TREMBL:Q5ZEY9|ENSEMBL:ENSP00000355153;ENSP00000432664|REFSEQ:NP_478102|VEGA:OTTHUMP00000215053	Tax_Id=9606 Gene_Symbol=CDKN2A Cyclin-dependent kinase inhibitor 2A, isoform 4	NA	NA	NA	NA	1486	0.9833	11	0.07
IPI:IPI00478896.3	|TREMBL:Q5T8U3|ENSEMBL:ENSP00000416638|VEGA:OTTHUMP00000022467	Tax_Id=9606 Gene_Symbol=RPL7A;SNORD24 Uncharacterized protein	1485	1	11	0.43	NA	NA	NA	NA
IPI:IPI00479108.1	|SWISS-PROT:P50416-2|ENSEMBL:ENSP00000365803;ENSP00000439084|REFSEQ:NP_001027017|H-INV:HIT000029416|VEGA:OTTHUMP00000237196	Tax_Id=9606 Gene_Symbol=CPT1A Isoform 2 of Carnitine O-palmitoyltransferase 1, liver isoform	NA	NA	NA	NA	1486	0.9871	1.9	0.03
IPI:IPI00479255.3	|SWISS-PROT:Q9NS87-4|TREMBL:D6RCT7|ENSEMBL:ENSP00000379348;ENSP00000425499|VEGA:OTTHUMP00000223098	Tax_Id=9606 Gene_Symbol=KIF15 Isoform 4 of Kinesin-like protein KIF15	NA	NA	NA	NA	1486	0.9871	3	0.07
IPI:IPI00479262.4	|TREMBL:D3DNT2|ENSEMBL:ENSP00000343450|REFSEQ:NP_886553|VEGA:OTTHUMP00000210577	Tax_Id=9606 Gene_Symbol=EIF4G1 eukaryotic translation initiation factor 4 gamma 1 isoform 1	NA	NA	NA	NA	1486	1	2.9	0.13
IPI:IPI00480103.3	|SWISS-PROT:Q9H4H8-1|ENSEMBL:ENSP00000217429|REFSEQ:NP_112181|H-INV:HIT000265777|VEGA:OTTHUMP00000030981	Tax_Id=9606 Gene_Symbol=FAM83D mitotic spindle protein CHICA	NA	NA	NA	NA	1486	1	6	0.13
IPI:IPI00514399.1	|TREMBL:Q5T4L4|ENSEMBL:ENSP00000376341|VEGA:OTTHUMP00000034761	Tax_Id=9606 Gene_Symbol=RPS27 Uncharacterized protein	NA	NA	NA	NA	1486	1	37.9	0.2
IPI:IPI00514561.1	|TREMBL:B3KU16;B4DUQ1;Q5T6W5|ENSEMBL:ENSP00000397725|VEGA:OTTHUMP00000021552	Tax_Id=9606 Gene_Symbol=HNRNPK cDNA FLJ54552, highly similar to Heterogeneous nuclear ribonucleoprotein K	NA	NA	NA	NA	1486	1	7	0.13
IPI:IPI00515061.3	|SWISS-PROT:P06899|ENSEMBL:ENSP00000342886;ENSP00000445633|REFSEQ:NP_066402|H-INV:HIT000036634|VEGA:OTTHUMP00000016175	Tax_Id=9606 Gene_Symbol=HIST1H2BJ Histone H2B type 1-J	1485	1	14.3	0.21	NA	NA	NA	NA
IPI:IPI00549205.1	|SWISS-PROT:Q92878-2	Tax_Id=9606 Gene_Symbol=RAD50 Isoform 2 of DNA repair protein RAD50	NA	NA	NA	NA	1486	0.9858	7.6	0.03
IPI:IPI00549248.4	|SWISS-PROT:P06748-1|TREMBL:A4ZU86;Q9BTI9|ENSEMBL:ENSP00000296930;ENSP00000428755|REFSEQ:NP_002511|H-INV:HIT000033829|VEGA:OTTHUMP00000161024;OTTHUMP00000223398	Tax_Id=9606 Gene_Symbol=NPM1 Isoform 1 of Nucleophosmin	1485	0.9889	3.5	0.11	1486	0.9999	6.9	0.1
IPI:IPI00550021.4	|SWISS-PROT:P39023|TREMBL:Q96QL0|ENSEMBL:ENSP00000346001|REFSEQ:NP_000958|H-INV:HIT000338841|VEGA:OTTHUMP00000199074	Tax_Id=9606 Gene_Symbol=SNORD43;RPL3 60S ribosomal protein L3	1485	1	5.9	0.43	1486	1	34.5	1.06
IPI:IPI00550998.1	|SWISS-PROT:Q53HC5|ENSEMBL:ENSP00000300976|REFSEQ:NP_060786|H-INV:HIT000004414	Tax_Id=9606 Gene_Symbol=KLHL26 Kelch-like protein 26	NA	NA	NA	NA	1486	0.9871	3.1	0.07
IPI:IPI00552277.1	|TREMBL:Q5HY81|ENSEMBL:ENSP00000358667|VEGA:OTTHUMP00000015408	Tax_Id=9606 Gene_Symbol=UBL4A Uncharacterized protein	NA	NA	NA	NA	1486	1	22.3	0.13
IPI:IPI00552639.3	|SWISS-PROT:Q04637-1|ENSEMBL:ENSP00000316879;ENSP00000323737|REFSEQ:NP_937884|VEGA:OTTHUMP00000210583	Tax_Id=9606 Gene_Symbol=EIF4G1 Isoform A of Eukaryotic translation initiation factor 4 gamma 1	NA	NA	NA	NA	1486	1	2.9	0.13
IPI:IPI00552873.2	|SWISS-PROT:Q99878|ENSEMBL:ENSP00000328484|REFSEQ:NP_066544|H-INV:HIT000391098|VEGA:OTTHUMP00000016185	Tax_Id=9606 Gene_Symbol=HIST1H2AG;HIST1H2AK;HIST1H2AL;HIST1H2AM;HIST1H2AJ;HIST1H2AI Histone H2A type 1-J	1485	0.9543	7	0.21	NA	NA	NA	NA
IPI:IPI00552959.3	|SWISS-PROT:Q6A162|TREMBL:B7ZM39|ENSEMBL:ENSP00000366984;ENSP00000381500|REFSEQ:NP_872303|VEGA:OTTHUMP00000164963	Tax_Id=9606 Gene_Symbol=KRT40 Keratin, type I cytoskeletal 40	NA	NA	NA	NA	1486	0.9455	2.2	0.03
IPI:IPI00553164.4	|SWISS-PROT:P08865|ENSEMBL:ENSP00000346067|REFSEQ:NP_001012321;NP_002286|H-INV:HIT000305758|VEGA:OTTHUMP00000161970	Tax_Id=9606 Gene_Symbol=SNORA6;RPSAP15;SNORA62;RPSA 40S ribosomal protein SA	NA	NA	NA	NA	1486	0.9696	4.4	0.03
IPI:IPI00554481.1	|SWISS-PROT:P08195-4|ENSEMBL:ENSP00000367124;ENSP00000440001|VEGA:OTTHUMP00000236710	Tax_Id=9606 Gene_Symbol=SLC3A2 Isoform 4 of 4F2 cell-surface antigen heavy chain	NA	NA	NA	NA	1486	0.9696	2.5	0.03
IPI:IPI00554590.1	|SWISS-PROT:Q9H2M9-1|TREMBL:A6H8V0;B3KNG8|ENSEMBL:ENSP00000351832|REFSEQ:NP_036546|H-INV:HIT000002413|VEGA:OTTHUMP00000035228	Tax_Id=9606 Gene_Symbol=RAB3GAP2 Isoform 1 of Rab3 GTPase-activating protein non-catalytic subunit	NA	NA	NA	NA	1486	1	2.7	0.1
IPI:IPI00554611.2	|TREMBL:F5GZS6|ENSEMBL:ENSP00000367123;ENSP00000444236|REFSEQ:NP_001012680|H-INV:HIT000008858|VEGA:OTTHUMP00000238367	Tax_Id=9606 Gene_Symbol=SLC3A2 4F2 cell-surface antigen heavy chain isoform b	NA	NA	NA	NA	1486	0.9696	2.5	0.03
IPI:IPI00554648.3	|SWISS-PROT:P05787|TREMBL:Q7L4M3;Q969I0|ENSEMBL:ENSP00000293308;ENSP00000447402;ENSP00000447566|REFSEQ:NP_002264|H-INV:HIT000284467	Tax_Id=9606 Gene_Symbol=KRT8 Keratin, type II cytoskeletal 8	1485	0.9975	4.3	0.2	1486	1	4.1	0.13
IPI:IPI00554722.1	|SWISS-PROT:P08195-3|ENSEMBL:ENSP00000367121|REFSEQ:NP_001012682|VEGA:OTTHUMP00000236709	Tax_Id=9606 Gene_Symbol=SLC3A2 Isoform 3 of 4F2 cell-surface antigen heavy chain	NA	NA	NA	NA	1486	0.9696	2.5	0.03
IPI:IPI00554723.5	|SWISS-PROT:P27635|TREMBL:Q5HY50|ENSEMBL:ENSP00000341730;ENSP00000358832;ENSP00000413436|REFSEQ:NP_006004|VEGA:OTTHUMP00000031945;OTTHUMP00000063212	Tax_Id=9606 Gene_Symbol=SNORA70;RPL10 60S ribosomal protein L10	NA	NA	NA	NA	1486	1	28.5	0.45
IPI:IPI00554798.2	|SWISS-PROT:Q99879|ENSEMBL:ENSP00000352442|REFSEQ:NP_003512|H-INV:HIT000262644|VEGA:OTTHUMP00000016188	Tax_Id=9606 Gene_Symbol=HIST1H2BM Histone H2B type 1-M	1485	1	14.3	0.21	NA	NA	NA	NA
IPI:IPI00555624.2	|SWISS-PROT:Q15042-2|TREMBL:A6H8Z3|ENSEMBL:ENSP00000444306	Tax_Id=9606 Gene_Symbol=RAB3GAP1 Uncharacterized protein	NA	NA	NA	NA	1486	1	6.1	0.2
IPI:IPI00555744.6	|SWISS-PROT:P50914|TREMBL:A8K3Q9;A8K7N0;Q6IPH7|ENSEMBL:ENSP00000345156;ENSP00000379506|REFSEQ:NP_001030168;NP_003964|H-INV:HIT000296893|VEGA:OTTHUMP00000209120;OTTHUMP00000209139	Tax_Id=9606 Gene_Symbol=RPL14 Ribosomal protein L14 variant	1485	0.9924	8.9	0.22	1486	1	49.2	0.37
IPI:IPI00555747.1	|SWISS-PROT:Q13310-2|TREMBL:B1ANR7;Q147Y3|ENSEMBL:ENSP00000361947|REFSEQ:NP_001129126|VEGA:OTTHUMP00000010671	Tax_Id=9606 Gene_Symbol=PABPC4 Isoform 2 of Polyadenylate-binding protein 4	NA	NA	NA	NA	1486	1	12.5	0.32
IPI:IPI00556173.1	|SWISS-PROT:Q12906-6|TREMBL:A8K590;F4ZW64|ENSEMBL:ENSP00000384660|REFSEQ:NP_001131145	Tax_Id=9606 Gene_Symbol=ILF3 Isoform 6 of Interleukin enhancer-binding factor 3	NA	NA	NA	NA	1486	1	4.2	0.07
IPI:IPI00556364.1	|TREMBL:Q59GP7	Tax_Id=9606 Gene_Symbol=ILF3 Interleukin enhancer binding factor 3 isoform c variant (Fragment)	NA	NA	NA	NA	1486	1	4.2	0.07
IPI:IPI00556485.2	|TREMBL:Q3B7A4;Q6NSF2|ENSEMBL:ENSP00000366471	Tax_Id=9606 Gene_Symbol=RPLP0 Uncharacterized protein	NA	NA	NA	NA	1486	1	19	0.1
IPI:IPI00556659.1	|TREMBL:Q59FC8	Tax_Id=9606 Gene_Symbol=EIF2B4 Eukaryotic translation initiation factor 2B, subunit 4 delta long isoform variant (Fragment)	NA	NA	NA	NA	1486	0.9871	8.2	0.07
IPI:IPI00604620.3	|SWISS-PROT:P19338|TREMBL:B3KM80;B3KTP9|ENSEMBL:ENSP00000318195|REFSEQ:NP_005372|VEGA:OTTHUMP00000204507	Tax_Id=9606 Gene_Symbol=NCL Nucleolin	NA	NA	NA	NA	1486	1	23.7	0.98
IPI:IPI00604710.2	|SWISS-PROT:P08195-1|ENSEMBL:ENSP00000367122|REFSEQ:NP_002385|VEGA:OTTHUMP00000082735	Tax_Id=9606 Gene_Symbol=SLC3A2 Isoform 1 of 4F2 cell-surface antigen heavy chain	NA	NA	NA	NA	1486	0.9696	2.5	0.03
IPI:IPI00640037.2	|TREMBL:B3KTM6;Q5T7N0;Q8WYP1|ENSEMBL:ENSP00000359338;ENSP00000409706|VEGA:OTTHUMP00000036094	Tax_Id=9606 Gene_Symbol=SNORD21;RPL5 cDNA FLJ38496 fis, clone FELIV1000137, highly similar to 60S RIBOSOMAL PROTEIN L5	NA	NA	NA	NA	1486	1	23.5	0.33
IPI:IPI00640922.1	|SWISS-PROT:P46379-2|ENSEMBL:ENSP00000211379;ENSP00000365143;ENSP00000372938;ENSP00000372940;ENSP00000389121;ENSP00000410156;ENSP00000412110;ENSP00000413698|REFSEQ:NP_001092004;NP_542433;NP_542434|VEG	Tax_Id=9606 Gene_Symbol=BAG6 Isoform 2 of Large proline-rich protein BAG6	NA	NA	NA	NA	1486	1	13.9	0.7
IPI:IPI00641384.2	|SWISS-PROT:O15027-1|TREMBL:A0PJ75;F1T0I1|ENSEMBL:ENSP00000277537;ENSP00000325827|REFSEQ:NP_055681|H-INV:HIT000000016|VEGA:OTTHUMP00000022592	Tax_Id=9606 Gene_Symbol=SEC16A protein transport protein Sec16A	NA	NA	NA	NA	1486	1	4.2	0.39
IPI:IPI00641694.2	|TREMBL:Q59FM8|ENSEMBL:ENSP00000299305	Tax_Id=9606 Gene_Symbol=ARIH1 Ariadne-1 protein homolog variant	NA	NA	NA	NA	1486	0.9858	2.1	0.07
IPI:IPI00642816.2	|SWISS-PROT:P49458-1|TREMBL:A8K0N0;Q8WVW9|ENSEMBL:ENSP00000305230|REFSEQ:NP_003124|H-INV:HIT000033795|VEGA:OTTHUMP00000035860	Tax_Id=9606 Gene_Symbol=SRP9 Isoform 1 of Signal recognition particle 9 kDa protein	NA	NA	NA	NA	1486	0.9562	16.7	0.03
IPI:IPI00642904.1	|TREMBL:E9PBN1;Q4VC03;Q53GL4;Q59GZ7;Q6IQ30|ENSEMBL:ENSP00000361949|REFSEQ:NP_001129125|VEGA:OTTHUMP00000010669	Tax_Id=9606 Gene_Symbol=PABPC4 polyadenylate-binding protein 4 isoform 1	NA	NA	NA	NA	1486	1	12.5	0.32
IPI:IPI00642944.1	|TREMBL:B1ANR0|ENSEMBL:ENSP00000361953|VEGA:OTTHUMP00000010670	Tax_Id=9606 Gene_Symbol=PABPC4 Uncharacterized protein	NA	NA	NA	NA	1486	1	12.5	0.32
IPI:IPI00643229.3	|SWISS-PROT:O14640-2|TREMBL:B7Z1E8;Q6PJD6|ENSEMBL:ENSP00000368169|REFSEQ:NP_004412|VEGA:OTTHUMP00000003104	Tax_Id=9606 Gene_Symbol=DVL1 Isoform 2 of Segment polarity protein dishevelled homolog DVL-1	NA	NA	NA	NA	1486	0.9113	5.4	0.04
IPI:IPI00644127.2	|SWISS-PROT:P41252|TREMBL:Q59G75;Q7Z355;Q7Z3U5|ENSEMBL:ENSP00000364794;ENSP00000406448|REFSEQ:NP_002152;NP_038203|H-INV:HIT000101297|VEGA:OTTHUMP00000021636	Tax_Id=9606 Gene_Symbol=IARS Isoleucyl-tRNA synthetase, cytoplasmic	NA	NA	NA	NA	1486	0.9858	1.6	0.03
IPI:IPI00644576.1	|TREMBL:Q5HY54;Q96C61|ENSEMBL:ENSP00000358863|VEGA:OTTHUMP00000064890	Tax_Id=9606 Gene_Symbol=FLNA Uncharacterized protein	1485	1	37	13.74	1486	1	37.4	3.94
IPI:IPI00644712.4	|SWISS-PROT:P12956|TREMBL:B2RDN9|ENSEMBL:ENSP00000352257;ENSP00000353192;ENSP00000384257|REFSEQ:NP_001460|H-INV:HIT000295315|VEGA:OTTHUMP00000199331;OTTHUMP00000199333;OTTHUMP00000199349	Tax_Id=9606 Gene_Symbol=XRCC6 X-ray repair cross-complementing protein 6	1485	1	4.7	0.2	1486	1	27.8	0.82
IPI:IPI00644859.2	|SWISS-PROT:Q9P2N7-1|ENSEMBL:ENSP00000262820|REFSEQ:NP_277030	Tax_Id=9606 Gene_Symbol=KLHL13 Isoform 1 of Kelch-like protein 13	NA	NA	NA	NA	1486	1	38.2	1.04
IPI:IPI00645201.1	|TREMBL:Q5JR95;Q9BS10|ENSEMBL:ENSP00000361283|VEGA:OTTHUMP00000010161	Tax_Id=9606 Gene_Symbol=RPS8;SNORD55 Uncharacterized protein	1485	1	10.6	0.21	NA	NA	NA	NA
IPI:IPI00645208.3	|REFSEQ:NP_001164408	Tax_Id=9606 Gene_Symbol=FUS RNA-binding protein FUS isoform 3	NA	NA	NA	NA	1486	1	11.4	0.23
IPI:IPI00645329.1	|SWISS-PROT:Q09028-3|ENSEMBL:ENSP00000362584|VEGA:OTTHUMP00000009734	Tax_Id=9606 Gene_Symbol=RBBP4 Isoform 3 of Histone-binding protein RBBP4	NA	NA	NA	NA	1486	1	5.9	0.1
IPI:IPI00645431.2	|SWISS-PROT:P46379-3|ENSEMBL:ENSP00000384494;ENSP00000390185;ENSP00000397978;ENSP00000400275;ENSP00000405731;ENSP00000446525;ENSP00000447546;ENSP00000447946|VEGA:OTTHUMP00000014579;OTTHUMP00000029240;	Tax_Id=9606 Gene_Symbol=BAG6 Isoform 3 of Large proline-rich protein BAG6	NA	NA	NA	NA	1486	1	13.9	0.7
IPI:IPI00645814.1	|SWISS-PROT:Q3KQU3-2|ENSEMBL:ENSP00000320228|VEGA:OTTHUMP00000009182	Tax_Id=9606 Gene_Symbol=MAP7D1 Isoform 2 of MAP7 domain-containing protein 1	NA	NA	NA	NA	1486	1	4.5	0.1
IPI:IPI00646240.3	|TREMBL:B4DR52|ENSEMBL:ENSP00000407461	Tax_Id=9606 Gene_Symbol=HIST2H2BF Histone H2B	1485	1	14.3	0.21	NA	NA	NA	NA
IPI:IPI00646493.1	|SWISS-PROT:P53621-2|ENSEMBL:ENSP00000357048|REFSEQ:NP_001091868|VEGA:OTTHUMP00000031846	Tax_Id=9606 Gene_Symbol=COPA Isoform 2 of Coatomer subunit alpha	NA	NA	NA	NA	1486	1	5.2	0.23
IPI:IPI00646720.4	|TREMBL:C9J1V9|ENSEMBL:ENSP00000380597|VEGA:OTTHUMP00000221323	Tax_Id=9606 Gene_Symbol=EEF1E1 Uncharacterized protein	NA	NA	NA	NA	1486	0.9871	7.9	0.07
IPI:IPI00647185.3	|TREMBL:B1ARM6;E9PEY0|ENSEMBL:ENSP00000338161|VEGA:OTTHUMP00000037809	Tax_Id=9606 Gene_Symbol=CEP170 Uncharacterized protein	NA	NA	NA	NA	1486	0.982	4.3	0.03
IPI:IPI00651629.3	|SWISS-PROT:Q5M775-4|TREMBL:B4DIW7;B4DQ24;B4DW07|ENSEMBL:ENSP00000378898|REFSEQ:NP_001028727|VEGA:OTTHUMP00000065845	Tax_Id=9606 Gene_Symbol=SPECC1 Isoform 4 of Cytospin-B	1485	1	0.6	0.23	NA	NA	NA	NA
IPI:IPI00651653.2	|SWISS-PROT:Q92841-3|ENSEMBL:ENSP00000380033|REFSEQ:NP_001091974|H-INV:HIT000267366|VEGA:OTTHUMP00000199223	Tax_Id=9606 Gene_Symbol=DDX17 probable ATP-dependent RNA helicase DDX17 isoform 3	NA	NA	NA	NA	1486	0.9895	4	0.05
IPI:IPI00651654.3	|SWISS-PROT:Q5M775-3|ENSEMBL:ENSP00000378896|REFSEQ:NP_001028726	Tax_Id=9606 Gene_Symbol=SPECC1 Isoform 3 of Cytospin-B	1485	1	0.6	0.23	NA	NA	NA	NA
IPI:IPI00651660.1	|TREMBL:B3KS36;B4DN06;F2Z3A5|REFSEQ:NP_001029025	Tax_Id=9606 Gene_Symbol=SNORD43;RPL3 60S ribosomal protein L3 isoform b	1485	1	5.9	0.43	NA	NA	NA	NA
IPI:IPI00651677.1	|SWISS-PROT:Q92841-2	Tax_Id=9606 Gene_Symbol=DDX17 Isoform 2 of Probable ATP-dependent RNA helicase DDX17	NA	NA	NA	NA	1486	0.9895	4	0.05
IPI:IPI00654605.1	|SWISS-PROT:Q3KQU3-1|TREMBL:D3DPS3;Q6NX58|ENSEMBL:ENSP00000362244|REFSEQ:NP_060537|VEGA:OTTHUMP00000228575	Tax_Id=9606 Gene_Symbol=MAP7D1 Isoform 1 of MAP7 domain-containing protein 1	NA	NA	NA	NA	1486	1	4.5	0.1
IPI:IPI00654754.1	|TREMBL:Q49A90	Tax_Id=9606 Gene_Symbol=RPS27A RPS27A protein	1485	0.9169	21	0.19	NA	NA	NA	NA
IPI:IPI00654779.1	|TREMBL:A6NJ11;C9IZG3|ENSEMBL:ENSP00000354079;ENSP00000406680|VEGA:OTTHUMP00000208104	Tax_Id=9606 Gene_Symbol=UFD1L Uncharacterized protein	NA	NA	NA	NA	1486	0.9858	4.1	0.03
IPI:IPI00654843.1	|SWISS-PROT:Q9UI10-3|TREMBL:Q71US4|ENSEMBL:ENSP00000394397|REFSEQ:NP_056451|VEGA:OTTHUMP00000200800	Tax_Id=9606 Gene_Symbol=EIF2B4 Isoform 3 of Translation initiation factor eIF-2B subunit delta	NA	NA	NA	NA	1486	0.9871	8.2	0.07
IPI:IPI00655650.2	|SWISS-PROT:P62854|TREMBL:Q5JVH5;Q75MH1;Q76N56;Q76N57|ENSEMBL:ENSP00000348849;ENSP00000450339|REFSEQ:NP_001020|H-INV:HIT000291153	Tax_Id=9606 Gene_Symbol=RPS26 40S ribosomal protein S26	NA	NA	NA	NA	1486	1	40	0.4
IPI:IPI00655754.1	|SWISS-PROT:Q92890-1|H-INV:HIT000220804	Tax_Id=9606 Gene_Symbol=UFD1L Isoform Long of Ubiquitin fusion degradation protein 1 homolog	NA	NA	NA	NA	1486	0.9858	4.1	0.03
IPI:IPI00658013.1	|TREMBL:Q9BYG9;Q9NX34|ENSEMBL:ENSP00000377408|REFSEQ:NP_001032827|VEGA:OTTHUMP00000223397	Tax_Id=9606 Gene_Symbol=NPM1 nucleophosmin isoform 3	1485	0.9889	3.5	0.11	1486	0.9999	6.9	0.1
IPI:IPI00658130.1	|TREMBL:Q5NV84;Q6PIQ7|ENSEMBL:ENSP00000374849|VEGA:OTTHUMP00000199439	Tax_Id=9606 Gene_Symbol=IGLV2-11 IGL@ protein	1485	1	14	0.38	NA	NA	NA	NA
IPI:IPI00719047.1	|TREMBL:Q2NKY6	Tax_Id=9606 Gene_Symbol=- Putative uncharacterized protein	1485	0.9473	11	0.11	NA	NA	NA	NA
IPI:IPI00719280.2	|SWISS-PROT:P0CG47|TREMBL:Q5U5U6|ENSEMBL:ENSP00000304697;ENSP00000379178;ENSP00000379180|REFSEQ:NP_061828|H-INV:HIT000029568|VEGA:OTTHUMP00000064959;OTTHUMP00000064960;OTTHUMP00000064961	Tax_Id=9606 Gene_Symbol=UBB Polyubiquitin-B	1485	0.9169	21	0.19	NA	NA	NA	NA
IPI:IPI00719622.1	|SWISS-PROT:P62857|TREMBL:B2R4R9|ENSEMBL:ENSP00000397872|REFSEQ:NP_001022|H-INV:HIT000264175;HIT000282332	Tax_Id=9606 Gene_Symbol=RPS28 40S ribosomal protein S28	NA	NA	NA	NA	1486	1	46.4	0.23
IPI:IPI00719669.4	|H-INV:HIT000251722	Tax_Id=9606 Gene_Symbol=MYL12B Similar to Myosin regulatory light chain MRCL2	1485	0.9187	5.8	0.11	NA	NA	NA	NA
IPI:IPI00719752.2	|SWISS-PROT:P55884-2	Tax_Id=9606 Gene_Symbol=EIF3B Isoform 2 of Eukaryotic translation initiation factor 3 subunit B	NA	NA	NA	NA	1486	0.9871	4.6	0.07
IPI:IPI00736522.1	|SWISS-PROT:Q9H2D6-2	Tax_Id=9606 Gene_Symbol=TRIOBP Isoform 3 of TRIO and F-actin-binding protein	NA	NA	NA	NA	1486	1	8.1	0.17
IPI:IPI00736859.1	|SWISS-PROT:Q9BUJ2-4|TREMBL:B3KM60|ENSEMBL:ENSP00000340857|REFSEQ:NP_653333	Tax_Id=9606 Gene_Symbol=HNRNPUL1 Isoform 4 of Heterogeneous nuclear ribonucleoprotein U-like protein 1	1485	0.9628	2.6	0.21	1486	1	6.5	0.26
IPI:IPI00739117.7	|SWISS-PROT:Q9Y520-4|ENSEMBL:ENSP00000343629|REFSEQ:NP_055987|H-INV:HIT000080587|VEGA:OTTHUMP00000213044	Tax_Id=9606 Gene_Symbol=PRRC2C Isoform 4 of Protein PRRC2C	NA	NA	NA	NA	1486	0.9745	0.4	0.03
IPI:IPI00739902.2	|SWISS-PROT:Q5JRA6-2|ENSEMBL:ENSP00000325973;ENSP00000355062|VEGA:OTTHUMP00000035652	Tax_Id=9606 Gene_Symbol=MIA3 Isoform 2 of Melanoma inhibitory activity protein 3	NA	NA	NA	NA	1486	1	3.5	0.12
IPI:IPI00741684.1	|SWISS-PROT:Q9H2D6-3	Tax_Id=9606 Gene_Symbol=TRIOBP Isoform 4 of TRIO and F-actin-binding protein	NA	NA	NA	NA	1486	1	8.1	0.17
IPI:IPI00743873.2	|TREMBL:B5MEG9|ENSEMBL:ENSP00000373242|VEGA:OTTHUMP00000210728	Tax_Id=9606 Gene_Symbol=MAP4 Uncharacterized protein	NA	NA	NA	NA	1486	1	12.9	0.43
IPI:IPI00744015.1	|SWISS-PROT:Q13409-1|ENSEMBL:ENSP00000380308;ENSP00000386415|REFSEQ:NP_001369|H-INV:HIT000012105|VEGA:OTTHUMP00000204977;OTTHUMP00000205409	Tax_Id=9606 Gene_Symbol=DYNC1I2 Isoform 2A of Cytoplasmic dynein 1 intermediate chain 2	NA	NA	NA	NA	1486	1	13.9	0.13
IPI:IPI00745267.2	|SWISS-PROT:P09493-2	Tax_Id=9606 Gene_Symbol=TPM1 Isoform 2 of Tropomyosin alpha-1 chain	1485	0.9734	3.7	0.21	NA	NA	NA	NA
IPI:IPI00746004.2	|SWISS-PROT:Q71UM5|ENSEMBL:ENSP00000331019|REFSEQ:NP_057004|H-INV:HIT000001783|VEGA:OTTHUMP00000207681	Tax_Id=9606 Gene_Symbol=RPS27L 40S ribosomal protein S27-like	1485	0.9841	15.4	0.21	1486	1	38.1	0.17
IPI:IPI00747521.3	|SWISS-PROT:Q6ZMI0-2|ENSEMBL:ENSP00000281394|REFSEQ:NP_694539|VEGA:OTTHUMP00000200476	Tax_Id=9606 Gene_Symbol=KLRAQ1 Isoform 2 of KLRAQ motif-containing protein 1	NA	NA	NA	NA	1486	0.935	13	0.03
IPI:IPI00748807.2	|SWISS-PROT:Q12769-1|TREMBL:C9JIP0|ENSEMBL:ENSP00000367721|REFSEQ:NP_056046|VEGA:OTTHUMP00000233272	Tax_Id=9606 Gene_Symbol=NUP160 Isoform 1 of Nuclear pore complex protein Nup160	NA	NA	NA	NA	1486	1	1.7	0.07
IPI:IPI00749512.4	|TREMBL:Q59GE4|H-INV:HIT000008627	Tax_Id=9606 Gene_Symbol=RPS10 Ribosomal protein S10 variant (Fragment)	NA	NA	NA	NA	1486	1	24.2	0.35
IPI:IPI00759532.1	|SWISS-PROT:Q9P0K7-1|ENSEMBL:ENSP00000265109;ENSP00000388725;ENSP00000422942|REFSEQ:NP_001138992;NP_001138993;NP_056392|VEGA:OTTHUMP00000221025;OTTHUMP00000221026;OTTHUMP00000221029	Tax_Id=9606 Gene_Symbol=RAI14 Isoform 1 of Ankycorbin	NA	NA	NA	NA	1486	1	19.3	0.92
IPI:IPI00759560.3	|SWISS-PROT:Q04637-4|ENSEMBL:ENSP00000376320|REFSEQ:NP_937887|VEGA:OTTHUMP00000210579	Tax_Id=9606 Gene_Symbol=EIF4G1 Isoform C of Eukaryotic translation initiation factor 4 gamma 1	NA	NA	NA	NA	1486	1	2.9	0.13
IPI:IPI00759776.1	|TREMBL:A1L0V1;Q1HE25|ENSEMBL:ENSP00000377941|REFSEQ:NP_001123476	Tax_Id=9606 Gene_Symbol=ACTN1 alpha-actinin-1 isoform a	NA	NA	NA	NA	1486	0.9826	2.4	0.05
IPI:IPI00759780.2	|TREMBL:E7EMX7|ENSEMBL:ENSP00000380591	Tax_Id=9606 Gene_Symbol=RAI14 Uncharacterized protein	NA	NA	NA	NA	1486	1	19.3	0.92
IPI:IPI00759790.1	|SWISS-PROT:Q14527-2|ENSEMBL:ENSP00000420106|VEGA:OTTHUMP00000215795	Tax_Id=9606 Gene_Symbol=HLTF Isoform 2 of Helicase-like transcription factor	NA	NA	NA	NA	1486	1	4.4	0.1
IPI:IPI00760582.2	|SWISS-PROT:Q9BQS8-3	Tax_Id=9606 Gene_Symbol=FYCO1 Isoform 3 of FYVE and coiled-coil domain-containing protein 1	NA	NA	NA	NA	1486	0.977	3.7	0.03
IPI:IPI00760784.2	|SWISS-PROT:Q9BQS8-2	Tax_Id=9606 Gene_Symbol=FYCO1 Isoform 2 of FYVE and coiled-coil domain-containing protein 1	NA	NA	NA	NA	1486	0.977	3.7	0.03
IPI:IPI00760837.2	|TREMBL:A8MUW5|ENSEMBL:ENSP00000380734|REFSEQ:NP_775882|VEGA:OTTHUMP00000160268	Tax_Id=9606 Gene_Symbol=FAM98B family with sequence similarity 98, member B isoform 1	1485	0.931	3.3	0.11	NA	NA	NA	NA
IPI:IPI00783872.2	|SWISS-PROT:Q14444-1|TREMBL:B3KXU8|ENSEMBL:ENSP00000340329;ENSP00000434150|REFSEQ:NP_005889|H-INV:HIT000327397|VEGA:OTTHUMP00000232328;OTTHUMP00000232330	Tax_Id=9606 Gene_Symbol=CAPRIN1 Isoform 1 of Caprin-1	NA	NA	NA	NA	1486	1	25	0.36
IPI:IPI00783982.1	|SWISS-PROT:Q9Y678|TREMBL:B3KW21;F5GXH1;Q8WUI6|ENSEMBL:ENSP00000325002|REFSEQ:NP_057212|H-INV:HIT000001859|VEGA:OTTHUMP00000215377	Tax_Id=9606 Gene_Symbol=COPG Coatomer subunit gamma	NA	NA	NA	NA	1486	1	4.7	0.2
IPI:IPI00784104.1	|SWISS-PROT:Q13501-2|ENSEMBL:ENSP00000353944;ENSP00000366128;ENSP00000385553|REFSEQ:NP_001135770;NP_001135771|H-INV:HIT000030713|VEGA:OTTHUMP00000198119	Tax_Id=9606 Gene_Symbol=SQSTM1 Isoform 2 of Sequestosome-1	NA	NA	NA	NA	1486	0.9733	6.3	0.03
IPI:IPI00784614.1	|TREMBL:B4DTL7;Q96QF2|ENSEMBL:ENSP00000391249|REFSEQ:NP_001106963	Tax_Id=9606 Gene_Symbol=SEPT9 septin-9 isoform a	1485	1	10.7	0.84	NA	NA	NA	NA
IPI:IPI00784808.1	|ENSEMBL:ENSP00000405877|REFSEQ:NP_001106965	Tax_Id=9606 Gene_Symbol=SEPT9 septin-9 isoform b	1485	1	10.7	0.84	NA	NA	NA	NA
IPI:IPI00784936.1	|TREMBL:Q1WWK5|ENSEMBL:ENSP00000329161|REFSEQ:NP_006631	Tax_Id=9606 Gene_Symbol=SEPT9 septin-9 isoform c	1485	1	10.7	0.84	NA	NA	NA	NA
IPI:IPI00784990.2	|TREMBL:Q5UGI3	Tax_Id=9606 Gene_Symbol=UBC Ubiquitin C splice variant	1485	0.9169	21	0.19	NA	NA	NA	NA
IPI:IPI00788840.1	|TREMBL:C9J6D1|ENSEMBL:ENSP00000405912|VEGA:OTTHUMP00000012730	Tax_Id=9606 Gene_Symbol=NAP1L4 Uncharacterized protein	NA	NA	NA	NA	1486	1	15.7	0.07
IPI:IPI00788877.2	|SWISS-PROT:Q8WXG6-6|ENSEMBL:ENSP00000384435|REFSEQ:NP_569830|VEGA:OTTHUMP00000197133	Tax_Id=9606 Gene_Symbol=MADD Isoform 6 of MAP kinase-activating death domain protein	NA	NA	NA	NA	1486	0.9871	0.8	0.07
IPI:IPI00788942.1	|SWISS-PROT:Q9Y265-2|TREMBL:B3KRS7|ENSEMBL:ENSP00000393755	Tax_Id=9606 Gene_Symbol=RUVBL1 Isoform 2 of RuvB-like 1	NA	NA	NA	NA	1486	1	5.7	0.1
IPI:IPI00789159.1	|TREMBL:A8MUS3|ENSEMBL:ENSP00000378396|VEGA:OTTHUMP00000163539	Tax_Id=9606 Gene_Symbol=RPL23A;SNORD4A Uncharacterized protein	1485	0.9924	8.3	0.11	NA	NA	NA	NA
IPI:IPI00789184.1	|SWISS-PROT:Q9BZF3-5|ENSEMBL:ENSP00000376293|REFSEQ:NP_001188409|VEGA:OTTHUMP00000205304	Tax_Id=9606 Gene_Symbol=OSBPL6 Isoform 5 of Oxysterol-binding protein-related protein 6	NA	NA	NA	NA	1486	1	2.9	0.06
IPI:IPI00789437.3	|TREMBL:C9JZI7|ENSEMBL:ENSP00000387783|VEGA:OTTHUMP00000012731	Tax_Id=9606 Gene_Symbol=NAP1L4 Uncharacterized protein	NA	NA	NA	NA	1486	1	15.7	0.07
IPI:IPI00789582.2	|TREMBL:B0QYA3;B4DVY1|ENSEMBL:ENSP00000414326;ENSP00000438705|VEGA:OTTHUMP00000197906	Tax_Id=9606 Gene_Symbol=EIF3D cDNA FLJ51552, highly similar to Eukaryotic translation initiation factor 3 subunit 7	NA	NA	NA	NA	1486	0.9871	6.9	0.07
IPI:IPI00789605.1	|SWISS-PROT:P60660-2|TREMBL:Q6IBG5|ENSEMBL:ENSP00000446714|REFSEQ:NP_524147	Tax_Id=9606 Gene_Symbol=MYL6 Isoform Smooth muscle of Myosin light polypeptide 6	1485	0.9924	11.3	0.32	1486	1	30.5	0.23
IPI:IPI00789621.2	|TREMBL:C9J4X3;F5H1X3|ENSEMBL:ENSP00000410296;ENSP00000446308|VEGA:OTTHUMP00000237301	Tax_Id=9606 Gene_Symbol=PLEKHA5 Uncharacterized protein	NA	NA	NA	NA	1486	0.949	1.4	0.03
IPI:IPI00789674.2	|TREMBL:B4DZI8|ENSEMBL:ENSP00000422295|VEGA:OTTHUMP00000217145	Tax_Id=9606 Gene_Symbol=COPB2 cDNA FLJ56271, highly similar to Coatomer subunit beta	NA	NA	NA	NA	1486	1	3.3	0.1
IPI:IPI00790342.2	|SWISS-PROT:Q02878|TREMBL:B2R4K7;B4DRX3;Q8N5Z7;Q9HBB3|ENSEMBL:ENSP00000202773;ENSP00000403172|REFSEQ:NP_000961;NP_001019833|H-INV:HIT000031725	Tax_Id=9606 Gene_Symbol=RPL6 60S ribosomal protein L6	1485	0.9279	4	0.21	1486	1	35.8	0.86
IPI:IPI00790634.2	|SWISS-PROT:Q9BRP8-2|ENSEMBL:ENSP00000381271|REFSEQ:NP_001137325	Tax_Id=9606 Gene_Symbol=WIBG Isoform 2 of Partner of Y14 and mago	NA	NA	NA	NA	1486	1	24.6	0.13
IPI:IPI00790937.3	|SWISS-PROT:Q96D46|TREMBL:B3KMN5|ENSEMBL:ENSP00000307525;ENSP00000419004|REFSEQ:NP_057022|VEGA:OTTHUMP00000213964;OTTHUMP00000213966	Tax_Id=9606 Gene_Symbol=NMD3 60S ribosomal export protein NMD3	NA	NA	NA	NA	1486	1	8.9	0.18
IPI:IPI00791003.1	|SWISS-PROT:Q5M775-5|ENSEMBL:ENSP00000378893|VEGA:OTTHUMP00000065844	Tax_Id=9606 Gene_Symbol=SPECC1 Isoform 5 of Cytospin-B	1485	1	0.6	0.23	NA	NA	NA	NA
IPI:IPI00791086.3	|TREMBL:A8MWD3;B0QYA8|ENSEMBL:ENSP00000380362;ENSP00000385212|VEGA:OTTHUMP00000197905	Tax_Id=9606 Gene_Symbol=EIF3D cDNA FLJ53917, highly similar to Eukaryotic translation initiation factor 3 subunit 7	NA	NA	NA	NA	1486	0.9871	6.9	0.07
IPI:IPI00791265.1	|TREMBL:E5RJX2|ENSEMBL:ENSP00000428104;ENSP00000428146|VEGA:OTTHUMP00000226401;OTTHUMP00000226403	Tax_Id=9606 Gene_Symbol=SNORD54;RPS20 Uncharacterized protein	NA	NA	NA	NA	1486	1	29.5	0.2
IPI:IPI00791426.2	|TREMBL:C9JXB8|ENSEMBL:ENSP00000419179|VEGA:OTTHUMP00000214162	Tax_Id=9606 Gene_Symbol=RPL24 Uncharacterized protein	1485	1	24	0.43	1486	1	41.3	0.43
IPI:IPI00791675.1	|SWISS-PROT:O00562-2|TREMBL:B3KX94|ENSEMBL:ENSP00000398787|REFSEQ:NP_001124320|H-INV:HIT000039416|VEGA:OTTHUMP00000236415	Tax_Id=9606 Gene_Symbol=PITPNM1 Isoform 2 of Membrane-associated phosphatidylinositol transfer protein 1	NA	NA	NA	NA	1486	1	8.7	0.5
IPI:IPI00791721.3	|SWISS-PROT:Q9UHP3-3|ENSEMBL:ENSP00000383044;ENSP00000402354|VEGA:OTTHUMP00000083059	Tax_Id=9606 Gene_Symbol=USP25 Isoform USP25m of Ubiquitin carboxyl-terminal hydrolase 25	NA	NA	NA	NA	1486	1	4.9	0.23
IPI:IPI00792186.4	|TREMBL:A0PJ72;E9PC67;Q5STZ8|ENSEMBL:ENSP00000394994;ENSP00000398294;ENSP00000401969;ENSP00000405512;ENSP00000406756;ENSP00000406926;ENSP00000406948;ENSP00000416890;ENSP00000447476;ENSP00000448574|VEG	Tax_Id=9606 Gene_Symbol=ABCF1 Uncharacterized protein	NA	NA	NA	NA	1486	0.9871	2.1	0.07
IPI:IPI00793102.1	|TREMBL:C9K025|ENSEMBL:ENSP00000387688|VEGA:OTTHUMP00000207886	Tax_Id=9606 Gene_Symbol=RPL35A Uncharacterized protein	NA	NA	NA	NA	1486	1	45.7	0.43
IPI:IPI00793137.2	|TREMBL:A6NE09|ENSEMBL:ENSP00000346598;ENSP00000417240|VEGA:OTTHUMP00000212632	Tax_Id=9606 Gene_Symbol=- Uncharacterized protein	NA	NA	NA	NA	1486	0.9696	4.4	0.03
IPI:IPI00793201.1	|ENSEMBL:ENSP00000378191|REFSEQ:NP_001135888|VEGA:OTTHUMP00000161877	Tax_Id=9606 Gene_Symbol=AIMP1 aminoacyl tRNA synthase complex-interacting multifunctional protein 1 isoform b precursor	NA	NA	NA	NA	1486	1	6.4	0.07
IPI:IPI00793523.1	|TREMBL:A8MXA8|ENSEMBL:ENSP00000378393|VEGA:OTTHUMP00000163538	Tax_Id=9606 Gene_Symbol=RPL23A;SNORD4A Uncharacterized protein	1485	0.9924	8.3	0.11	NA	NA	NA	NA
IPI:IPI00793729.1	|TREMBL:Q5PY61;Q96C32;Q96MH4;Q9UFQ0|ENSEMBL:ENSP00000443053|H-INV:HIT000013553|VEGA:OTTHUMP00000239009	Tax_Id=9606 Gene_Symbol=UBC cDNA FLJ32377 fis, clone SKMUS1000014, highly similar to Polyubiquitin 9	1485	0.9169	21	0.19	NA	NA	NA	NA
IPI:IPI00793985.2	|TREMBL:E7EQ69|ENSEMBL:ENSP00000417837|VEGA:OTTHUMP00000214742	Tax_Id=9606 Gene_Symbol=NAA50 Uncharacterized protein	1485	1	32.1	0.64	1486	1	24.1	0.13
IPI:IPI00794221.1	|TREMBL:A8MV58|ENSEMBL:ENSP00000377195|VEGA:OTTHUMP00000165798	Tax_Id=9606 Gene_Symbol=DBN1 Uncharacterized protein	1485	1	7.6	0.72	NA	NA	NA	NA
IPI:IPI00794461.1	|SWISS-PROT:Q99877|ENSEMBL:ENSP00000380177;ENSP00000446031|REFSEQ:NP_003511|H-INV:HIT000035226|VEGA:OTTHUMP00000018018	Tax_Id=9606 Gene_Symbol=HIST1H2BN Histone H2B type 1-N	1485	1	14.3	0.21	NA	NA	NA	NA
IPI:IPI00794555.1	|SWISS-PROT:Q9NS87-3|ENSEMBL:ENSP00000391205|VEGA:OTTHUMP00000209755	Tax_Id=9606 Gene_Symbol=KIF15 Isoform 3 of Kinesin-like protein KIF15	NA	NA	NA	NA	1486	0.9871	3	0.07
IPI:IPI00794659.1	|TREMBL:B4DW28|ENSEMBL:ENSP00000429374|REFSEQ:NP_001139699|VEGA:OTTHUMP00000226396	Tax_Id=9606 Gene_Symbol=SNORD54;RPS20 40S ribosomal protein S20 isoform 1	NA	NA	NA	NA	1486	1	29.5	0.2
IPI:IPI00794663.1	|TREMBL:A8MUB1|ENSEMBL:ENSP00000375938|VEGA:OTTHUMP00000165869	Tax_Id=9606 Gene_Symbol=TUBA4A cDNA FLJ58687, highly similar to Tubulin alpha-4 chain	NA	NA	NA	NA	1486	1	11.1	0.13
IPI:IPI00794894.1	|ENSEMBL:ENSP00000347969|VEGA:OTTHUMP00000163537	Tax_Id=9606 Gene_Symbol=RPL23A;SNORD4A Protein	1485	0.9924	8.3	0.11	NA	NA	NA	NA
IPI:IPI00794900.3	|TREMBL:B7Z809;F5H2F4|ENSEMBL:ENSP00000438588	Tax_Id=9606 Gene_Symbol=MTHFD1 cDNA FLJ56016, highly similar to C-1-tetrahydrofolate synthase, cytoplasmic	NA	NA	NA	NA	1486	1	22.3	0.68
IPI:IPI00795224.1	|TREMBL:C9J1C5|ENSEMBL:ENSP00000405300;ENSP00000412026|VEGA:OTTHUMP00000207682;OTTHUMP00000207683	Tax_Id=9606 Gene_Symbol=RPS27;RPS27L Ribosomal protein S27	1485	0.9841	15.4	0.21	NA	NA	NA	NA
IPI:IPI00795303.2	|TREMBL:B4DMJ6;E7EWF1|ENSEMBL:ENSP00000412939	Tax_Id=9606 Gene_Symbol=RPL4 cDNA FLJ50996, highly similar to 60S ribosomal protein L4	1485	1	12.6	0.74	NA	NA	NA	NA
IPI:IPI00795318.2	|TREMBL:A4FS09;B4DLA6;E7EM48;E7ER43|ENSEMBL:ENSP00000400689;ENSP00000429502|VEGA:OTTHUMP00000226190	Tax_Id=9606 Gene_Symbol=MCM4 cDNA FLJ54365, highly similar to DNA replication licensing factor MCM4	NA	NA	NA	NA	1486	1	3.8	0.13
IPI:IPI00795618.1	|TREMBL:B3KQI2;E7EPB4;E9PDF6|ENSEMBL:ENSP00000376130;ENSP00000391442|VEGA:OTTHUMP00000165861	Tax_Id=9606 Gene_Symbol=MYO1B Uncharacterized protein	NA	NA	NA	NA	1486	1	2.3	0.1
IPI:IPI00795958.1	|SWISS-PROT:O76013-2|ENSEMBL:ENSP00000377555|H-INV:HIT000052833|VEGA:OTTHUMP00000164629	Tax_Id=9606 Gene_Symbol=KRT36 Isoform 2 of Keratin, type I cuticular Ha6	NA	NA	NA	NA	1486	0.9455	2.2	0.03
IPI:IPI00796366.2	|TREMBL:B7Z6Z4|ENSEMBL:ENSP00000441750	Tax_Id=9606 Gene_Symbol=MYL6 cDNA FLJ56329, highly similar to Myosin light polypeptide 6	1485	0.9924	11.3	0.32	1486	1	30.5	0.23
IPI:IPI00796822.3	|SWISS-PROT:O76011|TREMBL:C4AMA3;F5GYL9|ENSEMBL:ENSP00000251648;ENSP00000377570|REFSEQ:NP_066293|H-INV:HIT000052492|VEGA:OTTHUMP00000164635	Tax_Id=9606 Gene_Symbol=KRT34 Keratin, type I cuticular Ha4	NA	NA	NA	NA	1486	0.9455	2.2	0.03
IPI:IPI00797037.2	|ENSEMBL:ENSP00000380038|VEGA:OTTHUMP00000226184	Tax_Id=9606 Gene_Symbol=MCM4 95 kDa protein	NA	NA	NA	NA	1486	1	3.8	0.13
IPI:IPI00797054.1	|TREMBL:B0QYA7|ENSEMBL:ENSP00000402192|VEGA:OTTHUMP00000197902	Tax_Id=9606 Gene_Symbol=EIF3D Uncharacterized protein	NA	NA	NA	NA	1486	0.9871	6.9	0.07
IPI:IPI00797148.1	|SWISS-PROT:P09651-3|ENSEMBL:ENSP00000447260	Tax_Id=9606 Gene_Symbol=HNRNPA1 Isoform 2 of Heterogeneous nuclear ribonucleoprotein A1	1485	0.9999	11.2	0.21	1486	1	23.2	0.23
IPI:IPI00797406.2	|TREMBL:B3KT11;B4DKU1;C9JA08;F5GYG3|ENSEMBL:ENSP00000417559;ENSP00000440668|H-INV:HIT000384794|VEGA:OTTHUMP00000213965	Tax_Id=9606 Gene_Symbol=NMD3 Uncharacterized protein	NA	NA	NA	NA	1486	1	8.9	0.18
IPI:IPI00797452.3	|SWISS-PROT:P19013|TREMBL:F5H8K9|ENSEMBL:ENSP00000387904|H-INV:HIT000052671	Tax_Id=9606 Gene_Symbol=KRT4 Keratin, type II cytoskeletal 4	1485	1	19.2	1.19	NA	NA	NA	NA
IPI:IPI00798071.2	|TREMBL:A8CGI3;B2R6J4;B4DS05;B7ZAC7;B7ZAK9;B7ZB83;F5HFY4|ENSEMBL:ENSP00000436397|VEGA:OTTHUMP00000012729	Tax_Id=9606 Gene_Symbol=NAP1L4 cDNA FLJ59403, highly similar to Nucleosome assembly protein 1-like 4	NA	NA	NA	NA	1486	1	15.7	0.07
IPI:IPI00798155.4	|TREMBL:F5GYX6|ENSEMBL:ENSP00000408482|H-INV:HIT000264322|VEGA:OTTHUMP00000201692	Tax_Id=9606 Gene_Symbol=RPS27A Pseudogene candidate	1485	0.9169	21	0.19	NA	NA	NA	NA
IPI:IPI00798302.2	|TREMBL:B4DS13;Q7Z5Y0|ENSEMBL:ENSP00000412530	Tax_Id=9606 Gene_Symbol=EIF4B cDNA FLJ59405, highly similar to Eukaryotic translation initiation factor 4B	NA	NA	NA	NA	1486	1	7.9	0.07
IPI:IPI00798375.2	|TREMBL:B4DLW8;B4DNG2;E7ETL9|ENSEMBL:ENSP00000403085	Tax_Id=9606 Gene_Symbol=DDX5 cDNA FLJ59357, highly similar to Probable ATP-dependent RNA helicase DDX5	NA	NA	NA	NA	1486	0.9991	3.7	0.05
IPI:IPI00798400.1	|SWISS-PROT:Q04637-5|ENSEMBL:ENSP00000317600|REFSEQ:NP_937885|VEGA:OTTHUMP00000210585	Tax_Id=9606 Gene_Symbol=EIF4G1 Isoform D of Eukaryotic translation initiation factor 4 gamma 1	NA	NA	NA	NA	1486	1	2.9	0.13
IPI:IPI00798401.2	|TREMBL:B4DMH3	Tax_Id=9606 Gene_Symbol=- cDNA FLJ50992, highly similar to Coronin-1C	1485	1	28.5	2.09	1486	1	9.8	0.16
IPI:IPI00807545.1	|SWISS-PROT:P61978-3	Tax_Id=9606 Gene_Symbol=HNRNPK Isoform 3 of Heterogeneous nuclear ribonucleoprotein K	NA	NA	NA	NA	1486	1	7	0.13
IPI:IPI00815713.2	|SWISS-PROT:Q13428-4|TREMBL:E7ETY2;E9PHK9|ENSEMBL:ENSP00000400939;ENSP00000427484|VEGA:OTTHUMP00000224077	Tax_Id=9606 Gene_Symbol=TCOF1 Uncharacterized protein	NA	NA	NA	NA	1486	0.9871	1	0.03
IPI:IPI00815731.2	|SWISS-PROT:Q13428-1|ENSEMBL:ENSP00000421655|REFSEQ:NP_001128715|H-INV:HIT000254802|VEGA:OTTHUMP00000227678	Tax_Id=9606 Gene_Symbol=TCOF1 Isoform 1 of Treacle protein	NA	NA	NA	NA	1486	0.9871	1	0.03
IPI:IPI00815755.1	|TREMBL:Q0D2M2	Tax_Id=9606 Gene_Symbol=HIST1H2BG;HIST1H2BI;HIST1H2BE;HIST1H2BC;HIST1H2BF HIST1H2BC protein	1485	1	14.3	0.21	NA	NA	NA	NA
IPI:IPI00815843.1	|TREMBL:A0PJ62	Tax_Id=9606 Gene_Symbol=RPL14 RPL14 protein (Fragment)	1485	0.9924	8.9	0.22	1486	1	49.2	0.37
IPI:IPI00815944.2	|SWISS-PROT:Q13428-3|ENSEMBL:ENSP00000367028	Tax_Id=9606 Gene_Symbol=TCOF1 Isoform 3 of Treacle protein	NA	NA	NA	NA	1486	0.9871	1	0.03
IPI:IPI00816063.1	|SWISS-PROT:P30050-2|ENSEMBL:ENSP00000441179	Tax_Id=9606 Gene_Symbol=RPL12 Isoform 2 of 60S ribosomal protein L12	1485	1	23.5	0.17	NA	NA	NA	NA
IPI:IPI00816097.2	|TREMBL:Q59F34|ENSEMBL:ENSP00000400596|REFSEQ:NP_001129608	Tax_Id=9606 Gene_Symbol=RPL28 60S ribosomal protein L28 isoform 4	1485	1	31.9	0.32	NA	NA	NA	NA
IPI:IPI00816201.1	|SWISS-PROT:Q16181-2|TREMBL:A4GYY8;B4DPQ6;B4DUD6;Q3B7A3;Q8TC62|ENSEMBL:ENSP00000413507;ENSP00000443706|REFSEQ:NP_001011553|H-INV:HIT000055146|VEGA:OTTHUMP00000207203	Tax_Id=9606 Gene_Symbol=SEPT7 Isoform 2 of Septin-7	1485	1	7.9	0.52	NA	NA	NA	NA
IPI:IPI00816687.1	|TREMBL:A0JLR9	Tax_Id=9606 Gene_Symbol=FGB FGB protein (Fragment)	NA	NA	NA	NA	1486	0.9858	8.1	0.07
IPI:IPI00827813.1	|SWISS-PROT:Q13409-6|ENSEMBL:ENSP00000423339|VEGA:OTTHUMP00000205452	Tax_Id=9606 Gene_Symbol=DYNC1I2 Isoform 2F of Cytoplasmic dynein 1 intermediate chain 2	NA	NA	NA	NA	1486	1	13.9	0.13
IPI:IPI00827859.1	|SWISS-PROT:Q13409-5|ENSEMBL:ENSP00000386886|VEGA:OTTHUMP00000205453	Tax_Id=9606 Gene_Symbol=DYNC1I2 Isoform 2E of Cytoplasmic dynein 1 intermediate chain 2	NA	NA	NA	NA	1486	1	13.9	0.13
IPI:IPI00828189.2	|SWISS-PROT:P22061-2|ENSEMBL:ENSP00000356354|VEGA:OTTHUMP00000017397	Tax_Id=9606 Gene_Symbol=PCMT1 Isoform 2 of Protein-L-isoaspartate(D-aspartate) O-methyltransferase	1485	1	14.5	0.64	1486	1	53.7	0.48
IPI:IPI00829610.2	|SWISS-PROT:Q5F1R6-3|ENSEMBL:ENSP00000306289	Tax_Id=9606 Gene_Symbol=DNAJC21 Isoform 3 of DnaJ homolog subfamily C member 21	NA	NA	NA	NA	1486	1	7.2	0.17
IPI:IPI00830089.1	|TREMBL:A2T926|ENSEMBL:ENSP00000261210	Tax_Id=9606 Gene_Symbol=TMPO Thymopoietin zeta isoform	1485	1	11.3	0.32	NA	NA	NA	NA
IPI:IPI00843808.1	|SWISS-PROT:Q96SU4-3|ENSEMBL:ENSP00000354970|REFSEQ:NP_683705|VEGA:OTTHUMP00000009985	Tax_Id=9606 Gene_Symbol=OSBPL9 Isoform 3 of Oxysterol-binding protein-related protein 9	NA	NA	NA	NA	1486	1	15.5	0.62
IPI:IPI00844032.1	|TREMBL:B3KT28|ENSEMBL:ENSP00000434929|VEGA:OTTHUMP00000009650	Tax_Id=9606 Gene_Symbol=FAF1 cDNA FLJ37524 fis, clone BRCAN2007119, highly similar to FAS-associated factor 1	NA	NA	NA	NA	1486	0.9999	6.9	0.06
IPI:IPI00844578.1	|SWISS-PROT:Q08211|TREMBL:B3KU66;Q12803;Q32Q22;Q6PJK6|ENSEMBL:ENSP00000356520|REFSEQ:NP_001348|H-INV:HIT000385232|VEGA:OTTHUMP00000033287	Tax_Id=9606 Gene_Symbol=DHX9 ATP-dependent RNA helicase A	NA	NA	NA	NA	1486	0.9858	2	0.07
IPI:IPI00845272.1	|SWISS-PROT:Q6ZMI0-3	Tax_Id=9606 Gene_Symbol=KLRAQ1 Isoform 3 of KLRAQ motif-containing protein 1	NA	NA	NA	NA	1486	0.935	13	0.03
IPI:IPI00845285.3	|SWISS-PROT:Q6ZMI0-4|TREMBL:E1B6W7;F2Z383;F8W7E1|ENSEMBL:ENSP00000410955;ENSP00000415696|REFSEQ:NP_001180404|VEGA:OTTHUMP00000200682	Tax_Id=9606 Gene_Symbol=KLRAQ1 KLRAQ motif-containing protein 1 isoform 5	NA	NA	NA	NA	1486	0.935	13	0.03
IPI:IPI00845305.2	|TREMBL:B4DF96|ENSEMBL:ENSP00000385292|VEGA:OTTHUMP00000216448	Tax_Id=9606 Gene_Symbol=EIF2A cDNA FLJ57962, highly similar to Homo sapiens eukaryotic translation initiation factor (eIF) 2A (eIF2A), mRNA	NA	NA	NA	NA	1486	0.9871	4	0.03
IPI:IPI00845339.1	|TREMBL:B4DNT8;Q59EJ3|ENSEMBL:ENSP00000382915;ENSP00000441608|H-INV:HIT000305153|VEGA:OTTHUMP00000014653	Tax_Id=9606 Gene_Symbol=HSPA1B;HSPA1A cDNA FLJ54370, highly similar to Heat shock 70 kDa protein 1	NA	NA	NA	NA	1486	1	14.1	0.2
IPI:IPI00845507.2	|TREMBL:Q59GK9|H-INV:HIT000329035	Tax_Id=9606 Gene_Symbol=RPL21;SNORD102;SNORA27;RPL21P19 Similar to 60S ribosomal protein L21	1485	0.9563	17.2	0.2	1486	1	36.9	0.44
IPI:IPI00847766.1	|H-INV:HIT000264777	Tax_Id=9606 Gene_Symbol=RPSAP58 Similar to Potential laminin-binding protein	NA	NA	NA	NA	1486	0.9696	4.4	0.03
IPI:IPI00847774.2	|TREMBL:B4DM74|ENSEMBL:ENSP00000403914	Tax_Id=9606 Gene_Symbol=RPL18A cDNA FLJ51501, highly similar to 60S ribosomal protein L18a	1485	0.9999	13.6	0.31	1486	1	45.5	0.43
IPI:IPI00847793.1	|TREMBL:A5JHP3|ENSEMBL:ENSP00000406773	Tax_Id=9606 Gene_Symbol=DCD Uncharacterized protein	1485	0.9924	10	0.22	1486	0.9858	10	0.07
IPI:IPI00847964.1	|TREMBL:Q8N9S8|ENSEMBL:ENSP00000434458|VEGA:OTTHUMP00000164962	Tax_Id=9606 Gene_Symbol=KRT40 cDNA FLJ36600 fis, clone TRACH2014950, moderately similar to KERATIN, TYPE I CUTICULAR HA6	NA	NA	NA	NA	1486	0.9455	2.2	0.03
IPI:IPI00847986.1	|SWISS-PROT:P62847-2|TREMBL:Q5T0P8|ENSEMBL:ENSP00000354074|REFSEQ:NP_148982|H-INV:HIT000264735|VEGA:OTTHUMP00000035998	Tax_Id=9606 Gene_Symbol=RPS24 Isoform 2 of 40S ribosomal protein S24	NA	NA	NA	NA	1486	1	26.2	0.28
IPI:IPI00848334.1	|SWISS-PROT:O00139-4|TREMBL:B4DM85|ENSEMBL:ENSP00000385000|REFSEQ:NP_001091981|VEGA:OTTHUMP00000197299	Tax_Id=9606 Gene_Symbol=KIF2A Isoform 4 of Kinesin-like protein KIF2A	NA	NA	NA	NA	1486	0.9671	1.2	0.03
IPI:IPI00852595.1	|ENSEMBL:ENSP00000396860|VEGA:OTTHUMP00000195967	Tax_Id=9606 Gene_Symbol=RAD50 Protein	NA	NA	NA	NA	1486	0.9858	7.6	0.03
IPI:IPI00853158.2	|SWISS-PROT:Q8WUY3-1|TREMBL:B3KYC4|ENSEMBL:ENSP00000365908|REFSEQ:NP_056040|VEGA:OTTHUMP00000021503	Tax_Id=9606 Gene_Symbol=PRUNE2 Isoform 1 of Protein prune homolog 2	NA	NA	NA	NA	1486	0.9443	0.5	0.03
IPI:IPI00853161.5	|ENSEMBL:ENSP00000388600|H-INV:HIT000040175|VEGA:OTTHUMP00000183506	Tax_Id=9606 Gene_Symbol=SNORA70;RPL10 60S ribosomal protein L10	NA	NA	NA	NA	1486	1	28.5	0.45
IPI:IPI00867509.1	|TREMBL:A7MAP1;Q59EA2|ENSEMBL:ENSP00000394496	Tax_Id=9606 Gene_Symbol=CORO1C Coronin-1C_i3 protein	1485	1	28.5	2.09	1486	1	9.8	0.16
IPI:IPI00867529.1	|SWISS-PROT:O00139-2|ENSEMBL:ENSP00000423772|VEGA:OTTHUMP00000221863	Tax_Id=9606 Gene_Symbol=KIF2A Isoform 2 of Kinesin-like protein KIF2A	NA	NA	NA	NA	1486	0.9671	1.2	0.03
IPI:IPI00867533.1	|TREMBL:Q8TBK5|H-INV:HIT000305529	Tax_Id=9606 Gene_Symbol=RPL6 60S ribosomal protein L6	1485	0.9279	4	0.21	1486	1	35.8	0.86
IPI:IPI00867630.1	|SWISS-PROT:Q3KQU3-4|TREMBL:B3KU03|ENSEMBL:ENSP00000362243|H-INV:HIT000021196|VEGA:OTTHUMP00000009183	Tax_Id=9606 Gene_Symbol=MAP7D1 Isoform 4 of MAP7 domain-containing protein 1	NA	NA	NA	NA	1486	1	4.5	0.1
IPI:IPI00867746.1	|SWISS-PROT:O00139-3|ENSEMBL:ENSP00000385622|REFSEQ:NP_004511|VEGA:OTTHUMP00000197300	Tax_Id=9606 Gene_Symbol=KIF2A Isoform 3 of Kinesin-like protein KIF2A	NA	NA	NA	NA	1486	0.9671	1.2	0.03
IPI:IPI00868999.1	|H-INV:HIT000290201	Tax_Id=9606 Gene_Symbol=RPLP0P6 Similar to Acidic ribosomal phosphoprotein P0	NA	NA	NA	NA	1486	1	19	0.1
IPI:IPI00871460.1	|SWISS-PROT:Q5SW79-3|TREMBL:A6H8X9;B2RTS4;B3KME6|ENSEMBL:ENSP00000355502|REFSEQ:NP_001035863|VEGA:OTTHUMP00000037806	Tax_Id=9606 Gene_Symbol=CEP170 Isoform 3 of Centrosomal protein of 170 kDa	NA	NA	NA	NA	1486	0.982	4.3	0.03
IPI:IPI00871646.1	|SWISS-PROT:Q8NHW5|H-INV:HIT000276041	Tax_Id=9606 Gene_Symbol=RPLP0P6 60S acidic ribosomal protein P0-like	NA	NA	NA	NA	1486	1	19	0.1
IPI:IPI00872855.1	|SWISS-PROT:Q01844-1|ENSEMBL:ENSP00000381031|REFSEQ:NP_005234|H-INV:HIT000322846|VEGA:OTTHUMP00000199146	Tax_Id=9606 Gene_Symbol=EWSR1 Isoform EWS of RNA-binding protein EWS	NA	NA	NA	NA	1486	0.9871	4.5	0.07
IPI:IPI00873286.2	|TREMBL:B4DRU0|ENSEMBL:ENSP00000392153	Tax_Id=9606 Gene_Symbol=EIF3C;EIF3CL cDNA FLJ55750, highly similar to Eukaryotic translation initiation factor 3 subunit 8	NA	NA	NA	NA	1486	1	8.6	0.3
IPI:IPI00873326.3	|TREMBL:C9JS35|ENSEMBL:ENSP00000382441	Tax_Id=9606 Gene_Symbol=UFD1L Uncharacterized protein	NA	NA	NA	NA	1486	0.9858	4.1	0.03
IPI:IPI00873406.1	|SWISS-PROT:Q8N163-2|ENSEMBL:ENSP00000429773|VEGA:OTTHUMP00000225114	Tax_Id=9606 Gene_Symbol=KIAA1967 Isoform 2 of Protein KIAA1967	NA	NA	NA	NA	1486	1	6.8	0.13
IPI:IPI00873768.2	|TREMBL:F8VSA6|ENSEMBL:ENSP00000380040;ENSP00000448192|VEGA:OTTHUMP00000235207	Tax_Id=9606 Gene_Symbol=NEDD8 Uncharacterized protein	NA	NA	NA	NA	1486	0.9795	18	0.07
IPI:IPI00873899.1	|SWISS-PROT:Q8NE71-1|TREMBL:A2BF75|ENSEMBL:ENSP00000313603;ENSP00000373082;ENSP00000389065;ENSP00000411327;ENSP00000412553;ENSP00000413319;ENSP00000414373|REFSEQ:NP_001020262|VEGA:OTTHUMP00000014746;O	Tax_Id=9606 Gene_Symbol=ABCF1 Isoform 1 of ATP-binding cassette sub-family F member 1	NA	NA	NA	NA	1486	0.9871	2.1	0.07
IPI:IPI00873926.1	|SWISS-PROT:Q14444-2|ENSEMBL:ENSP00000374296;ENSP00000434204|REFSEQ:NP_976240|VEGA:OTTHUMP00000232929;OTTHUMP00000232930	Tax_Id=9606 Gene_Symbol=CAPRIN1 Isoform 2 of Caprin-1	NA	NA	NA	NA	1486	1	25	0.36
IPI:IPI00876962.2	|SWISS-PROT:Q27J81-2|ENSEMBL:ENSP00000376406|REFSEQ:NP_001026884|VEGA:OTTHUMP00000183468	Tax_Id=9606 Gene_Symbol=INF2 Isoform 2 of Inverted formin-2	1485	0.9103	0.9	0.11	1486	1	7.7	0.3
IPI:IPI00877948.1	|TREMBL:B1AHB1;B3KVF0|ENSEMBL:ENSP00000371441|VEGA:OTTHUMP00000198821	Tax_Id=9606 Gene_Symbol=MCM5 Uncharacterized protein	NA	NA	NA	NA	1486	0.9858	3.5	0.07
IPI:IPI00878091.1	|TREMBL:F8WBT6|ENSEMBL:ENSP00000411393|VEGA:OTTHUMP00000197466	Tax_Id=9606 Gene_Symbol=SIRT2 Uncharacterized protein	NA	NA	NA	NA	1486	0.9871	15.6	0.03
IPI:IPI00878484.1	|ENSEMBL:ENSP00000353204|VEGA:OTTHUMP00000199157	Tax_Id=9606 Gene_Symbol=EWSR1 Protein	NA	NA	NA	NA	1486	0.9871	4.5	0.07
IPI:IPI00878587.2	|TREMBL:B4DVK5	Tax_Id=9606 Gene_Symbol=- cDNA FLJ54759, highly similar to DNA replication licensing factor MCM5	NA	NA	NA	NA	1486	0.9858	3.5	0.07
IPI:IPI00878713.2	|TREMBL:B4DE82	Tax_Id=9606 Gene_Symbol=SQSTM1 cDNA FLJ52474, highly similar to Sequestosome-1	NA	NA	NA	NA	1486	0.9733	6.3	0.03
IPI:IPI00879023.1	|SWISS-PROT:Q9BZL4-4	Tax_Id=9606 Gene_Symbol=PPP1R12C Isoform 4 of Protein phosphatase 1 regulatory subunit 12C	NA	NA	NA	NA	1486	0.9871	1.8	0.03
IPI:IPI00879112.1	|TREMBL:B0QYA6|ENSEMBL:ENSP00000403584|VEGA:OTTHUMP00000197904	Tax_Id=9606 Gene_Symbol=EIF3D Uncharacterized protein	NA	NA	NA	NA	1486	0.9871	6.9	0.07
IPI:IPI00879187.1	|SWISS-PROT:Q9BZL4-3	Tax_Id=9606 Gene_Symbol=PPP1R12C Isoform 3 of Protein phosphatase 1 regulatory subunit 12C	NA	NA	NA	NA	1486	0.9871	1.8	0.03
IPI:IPI00879205.3	|TREMBL:E3WH17;E9PFW8|ENSEMBL:ENSP00000427308|VEGA:OTTHUMP00000223469	Tax_Id=9606 Gene_Symbol=SQSTM1 Tyrosine-protein kinase receptor	NA	NA	NA	NA	1486	0.9733	6.3	0.03
IPI:IPI00879242.1	|TREMBL:B0QYK0|ENSEMBL:ENSP00000330516|VEGA:OTTHUMP00000199149	Tax_Id=9606 Gene_Symbol=EWSR1 Uncharacterized protein	NA	NA	NA	NA	1486	0.9871	4.5	0.07
IPI:IPI00879259.1	|TREMBL:Q96FE8|ENSEMBL:ENSP00000385726|REFSEQ:NP_001156757|VEGA:OTTHUMP00000199147	Tax_Id=9606 Gene_Symbol=EWSR1 RNA-binding protein EWS isoform 3	NA	NA	NA	NA	1486	0.9871	4.5	0.07
IPI:IPI00880007.2	|SWISS-PROT:P27816-4|TREMBL:E7EVA0;E9PGM5;Q86Y04|ENSEMBL:ENSP00000264724;ENSP00000407602|VEGA:OTTHUMP00000210725	Tax_Id=9606 Gene_Symbol=MAP4 Microtubule-associated protein	NA	NA	NA	NA	1486	1	12.9	0.43
IPI:IPI00883857.2	|SWISS-PROT:Q00839-1|TREMBL:Q5RI17;Q96BA7|ENSEMBL:ENSP00000283179|REFSEQ:NP_114032|VEGA:OTTHUMP00000038193	Tax_Id=9606 Gene_Symbol=HNRNPU Isoform Long of Heterogeneous nuclear ribonucleoprotein U	NA	NA	NA	NA	1486	1	18.3	0.5
IPI:IPI00884185.1	|SWISS-PROT:Q9NV79-1|ENSEMBL:ENSP00000307854|REFSEQ:NP_060727|VEGA:OTTHUMP00000031648	Tax_Id=9606 Gene_Symbol=PCMTD2 Isoform 1 of Protein-L-isoaspartate O-methyltransferase domain-containing protein 2	1485	0.9855	3.2	0.11	NA	NA	NA	NA
IPI:IPI00888475.2	|SWISS-PROT:P27816-6|TREMBL:B4DM10;C9JFC3;Q05D06;Q6NX68|ENSEMBL:ENSP00000379083|REFSEQ:NP_001127836|VEGA:OTTHUMP00000210726	Tax_Id=9606 Gene_Symbol=MAP4 Isoform 6 of Microtubule-associated protein 4	NA	NA	NA	NA	1486	1	12.9	0.43
IPI:IPI00888914.4	|SWISS-PROT:Q8WUY3-4|TREMBL:D6RTK6|ENSEMBL:ENSP00000389706;ENSP00000395229|VEGA:OTTHUMP00000021504	Tax_Id=9606 Gene_Symbol=PRUNE2 Isoform 4 of Protein prune homolog 2	NA	NA	NA	NA	1486	0.9443	0.5	0.03
IPI:IPI00889513.1	|SWISS-PROT:Q9NS87-2	Tax_Id=9606 Gene_Symbol=KIF15 Isoform 2 of Kinesin-like protein KIF15	NA	NA	NA	NA	1486	0.9871	3	0.07
IPI:IPI00889541.2	|SWISS-PROT:Q92841-4|TREMBL:B1AHM1|ENSEMBL:ENSP00000385536|REFSEQ:NP_006377|VEGA:OTTHUMP00000199224	Tax_Id=9606 Gene_Symbol=DDX17 Isoform 4 of Probable ATP-dependent RNA helicase DDX17	NA	NA	NA	NA	1486	0.9895	4	0.05
IPI:IPI00889791.1	|TREMBL:B1AHC8|ENSEMBL:ENSP00000384941|VEGA:OTTHUMP00000199332	Tax_Id=9606 Gene_Symbol=XRCC6 cDNA FLJ31224 fis, clone KIDNE2004305, highly similar to ATP-dependent DNA helicase 2 subunit 1	1485	1	4.7	0.2	NA	NA	NA	NA
IPI:IPI00892541.4	|TREMBL:B0UX85;B0UZ59;B0UZE0;B0UZM1;F6TH84|ENSEMBL:ENSP00000388770;ENSP00000402441;ENSP00000409057;ENSP00000449266;ENSP00000449634;ENSP00000449636|VEGA:OTTHUMP00000193585;OTTHUMP00000193997;OTTHUMP000	Tax_Id=9606 Gene_Symbol=BAG6 HLA-B associated transcript 3	NA	NA	NA	NA	1486	1	13.9	0.7
IPI:IPI00893055.1	|TREMBL:F8W8L6|ENSEMBL:ENSP00000384375|VEGA:OTTHUMP00000200798	Tax_Id=9606 Gene_Symbol=EIF2B4 Uncharacterized protein	NA	NA	NA	NA	1486	0.9871	8.2	0.07
IPI:IPI00893062.1	|TREMBL:B1AHC9;B4DE32;B4E356;F5H1I8;Q6IC76|ENSEMBL:ENSP00000384082;ENSP00000403679|VEGA:OTTHUMP00000199335	Tax_Id=9606 Gene_Symbol=XRCC6 X-ray repair complementing defective repair in Chinese hamster cells 6	1485	1	4.7	0.2	NA	NA	NA	NA
IPI:IPI00893216.2	|TREMBL:B3KRR1;B3KSP8;B7Z500;C9JWT3|ENSEMBL:ENSP00000393173;ENSP00000441604|H-INV:HIT000283139|VEGA:OTTHUMP00000200423	Tax_Id=9606 Gene_Symbol=LUC7L2 cDNA FLJ55994, highly similar to RNA-binding protein Luc7-like 2	NA	NA	NA	NA	1486	1	6.9	0.1
IPI:IPI00893301.1	|TREMBL:C9JZG1|ENSEMBL:ENSP00000407785|VEGA:OTTHUMP00000200134	Tax_Id=9606 Gene_Symbol=EIF3B Uncharacterized protein	NA	NA	NA	NA	1486	0.9871	4.6	0.07
IPI:IPI00893431.2	|TREMBL:B4DV79;B4DXN6;C9JQN7;Q59FS8;Q96G38|ENSEMBL:ENSP00000408062;ENSP00000440882|VEGA:OTTHUMP00000200135	Tax_Id=9606 Gene_Symbol=EIF3B cDNA FLJ53410, highly similar to Eukaryotic translation initiation factor 3 subunit 9	NA	NA	NA	NA	1486	0.9871	4.6	0.07
IPI:IPI00893683.1	|TREMBL:F8WE40|ENSEMBL:ENSP00000414130|VEGA:OTTHUMP00000200475	Tax_Id=9606 Gene_Symbol=KLRAQ1 Uncharacterized protein	NA	NA	NA	NA	1486	0.935	13	0.03
IPI:IPI00894269.1	|ENSEMBL:ENSP00000413327;ENSP00000413341;ENSP00000415427|VEGA:OTTHUMP00000193583;OTTHUMP00000193995;OTTHUMP00000194422	Tax_Id=9606 Gene_Symbol=BAG6 119 kDa protein	NA	NA	NA	NA	1486	1	13.9	0.7
IPI:IPI00894467.1	|TREMBL:B0UX83;B4E3V4|ENSEMBL:ENSP00000394839;ENSP00000403652;ENSP00000407867;ENSP00000408554;ENSP00000415330;ENSP00000416540|VEGA:OTTHUMP00000193581;OTTHUMP00000193584;OTTHUMP00000193993;OTTHUMP00000	Tax_Id=9606 Gene_Symbol=BAG6 Uncharacterized protein	NA	NA	NA	NA	1486	1	13.9	0.7
IPI:IPI00895800.3	|SWISS-PROT:Q27J81-1|ENSEMBL:ENSP00000376410|REFSEQ:NP_071934|VEGA:OTTHUMP00000028410	Tax_Id=9606 Gene_Symbol=INF2 Isoform 1 of Inverted formin-2	1485	0.9103	0.9	0.11	1486	1	7.7	0.3
IPI:IPI00900293.1	|TREMBL:B2ZZ83|ENSEMBL:ENSP00000420213|REFSEQ:NP_001157789|VEGA:OTTHUMP00000214208	Tax_Id=9606 Gene_Symbol=FLNB filamin-B isoform 1	1485	1	5.5	1.44	NA	NA	NA	NA
IPI:IPI00902898.3	|SWISS-PROT:Q9Y520-1|TREMBL:B4DM27|ENSEMBL:ENSP00000375930	Tax_Id=9606 Gene_Symbol=PRRC2C Isoform 1 of Protein PRRC2C	NA	NA	NA	NA	1486	0.9745	0.4	0.03
IPI:IPI00903191.1	|TREMBL:B0QYA5|ENSEMBL:ENSP00000390438|VEGA:OTTHUMP00000197903	Tax_Id=9606 Gene_Symbol=EIF3D Uncharacterized protein	NA	NA	NA	NA	1486	0.9871	6.9	0.07
IPI:IPI00903204.1	|ENSEMBL:ENSP00000384056|REFSEQ:NP_001135754;NP_001135756	Tax_Id=9606 Gene_Symbol=RPS24 40S ribosomal protein S24 isoform f	NA	NA	NA	NA	1486	1	26.2	0.28
IPI:IPI00903278.1	|TREMBL:Q12771	Tax_Id=9606 Gene_Symbol=HNRNPD P37 AUF1	NA	NA	NA	NA	1486	0.99	4.9	0.08
IPI:IPI00908304.1	|TREMBL:B4E1S3;E7ETZ3|ENSEMBL:ENSP00000403489	Tax_Id=9606 Gene_Symbol=TMEM109 cDNA FLJ57860, highly similar to Transmembrane protein 109	NA	NA	NA	NA	1486	1	4.3	0.07
IPI:IPI00908339.2	|SWISS-PROT:Q9BZF3-4|ENSEMBL:ENSP00000387248|REFSEQ:NP_001188410|VEGA:OTTHUMP00000205306	Tax_Id=9606 Gene_Symbol=OSBPL6 Isoform 4 of Oxysterol-binding protein-related protein 6	NA	NA	NA	NA	1486	1	2.9	0.06
IPI:IPI00908588.1	|TREMBL:B4DEP6;E7EPC9|ENSEMBL:ENSP00000414531	Tax_Id=9606 Gene_Symbol=EIF4B cDNA FLJ59206, highly similar to Eukaryotic translation initiation factor 4B	NA	NA	NA	NA	1486	1	7.9	0.07
IPI:IPI00908885.1	|TREMBL:B4E3E4	Tax_Id=9606 Gene_Symbol=SLC3A2 cDNA FLJ53699, moderately similar to 4F2 cell-surface antigen heavy chain	NA	NA	NA	NA	1486	0.9696	2.5	0.03
IPI:IPI00908922.1	|TREMBL:B4DUP5	Tax_Id=9606 Gene_Symbol=EIF2B4 cDNA FLJ60165, highly similar to Translation initiation factor eIF-2B subunit delta	NA	NA	NA	NA	1486	0.9871	8.2	0.07
IPI:IPI00909059.5	|TREMBL:B4DRR0	Tax_Id=9606 Gene_Symbol=KRT6A cDNA FLJ53910, highly similar to Keratin, type II cytoskeletal 6A	1485	1	8.6	0.57	NA	NA	NA	NA
IPI:IPI00909073.1	|TREMBL:B4DNX1;B4E1T6	Tax_Id=9606 Gene_Symbol=- cDNA FLJ53752, highly similar to Heat shock 70 kDa protein 1	NA	NA	NA	NA	1486	1	14.1	0.2
IPI:IPI00909239.1	|SWISS-PROT:P12814-2|TREMBL:B7Z565;Q86TX4|ENSEMBL:ENSP00000414272|REFSEQ:NP_001123477	Tax_Id=9606 Gene_Symbol=ACTN1 Isoform 2 of Alpha-actinin-1	NA	NA	NA	NA	1486	0.9826	2.4	0.05
IPI:IPI00909437.1	|TREMBL:B4DLP4|ENSEMBL:ENSP00000422792	Tax_Id=9606 Gene_Symbol=RPL15 Ribosomal protein L15	1485	1	14	0.32	NA	NA	NA	NA
IPI:IPI00909657.1	|TREMBL:B4E363|ENSEMBL:ENSP00000396548	Tax_Id=9606 Gene_Symbol=FARSA cDNA FLJ50378, highly similar to Phenylalanyl-tRNA synthetase alpha chain	NA	NA	NA	NA	1486	1	13.4	0.33
IPI:IPI00909890.1	|TREMBL:B4DR70|ENSEMBL:ENSP00000378041	Tax_Id=9606 Gene_Symbol=FUS cDNA FLJ58049, highly similar to RNA-binding protein FUS	NA	NA	NA	NA	1486	1	11.4	0.23
IPI:IPI00909925.1	|TREMBL:B4DW30	Tax_Id=9606 Gene_Symbol=RUVBL2 cDNA FLJ56743, highly similar to RuvB-like 2	NA	NA	NA	NA	1486	0.9147	4.3	0.03
IPI:IPI00910030.3	|TREMBL:B4DHK5;E9PHQ3;F5GZL3|ENSEMBL:ENSP00000404296;ENSP00000444368|VEGA:OTTHUMP00000237298	Tax_Id=9606 Gene_Symbol=PLEKHA5 Uncharacterized protein	NA	NA	NA	NA	1486	0.949	1.4	0.03
IPI:IPI00910433.1	|TREMBL:B4DLU5	Tax_Id=9606 Gene_Symbol=DDX3X cDNA FLJ60675, highly similar to ATP-dependent RNA helicase DDX3X	1485	0.9648	2.6	0.11	NA	NA	NA	NA
IPI:IPI00910438.1	|TREMBL:B4E299;Q86UF7	Tax_Id=9606 Gene_Symbol=SND1 cDNA FLJ54574, highly similar to Staphylococcal nuclease domain-containing protein 1	NA	NA	NA	NA	1486	1	4.8	0.13
IPI:IPI00910727.1	|TREMBL:B4DEP9|ENSEMBL:ENSP00000390473|REFSEQ:NP_001129606	Tax_Id=9606 Gene_Symbol=RPL28 60S ribosomal protein L28 isoform 1	1485	1	31.9	0.32	1486	1	45.3	0.53
IPI:IPI00910738.1	|TREMBL:B4DKV4;F5H6G5|ENSEMBL:ENSP00000437628	Tax_Id=9606 Gene_Symbol=KRT6B cDNA FLJ60647, highly similar to Keratin, type II cytoskeletal 6B	1485	1	5.3	0.37	NA	NA	NA	NA
IPI:IPI00910763.3	|TREMBL:B4DSF8;E9PEK6	Tax_Id=9606 Gene_Symbol=CAPRIN1 cDNA FLJ57278	NA	NA	NA	NA	1486	1	25	0.36
IPI:IPI00910980.1	|TREMBL:Q6P0M4	Tax_Id=9606 Gene_Symbol=IARS IARS protein	NA	NA	NA	NA	1486	0.9858	1.6	0.03
IPI:IPI00910983.1	|TREMBL:B4DS01	Tax_Id=9606 Gene_Symbol=EIF4B cDNA FLJ59402, highly similar to Eukaryotic translation initiation factor 4B	NA	NA	NA	NA	1486	1	7.9	0.07
IPI:IPI00911039.1	|TREMBL:B4DFN9;B4E3B6	Tax_Id=9606 Gene_Symbol=HSPA1B;HSPA1A cDNA FLJ54408, highly similar to Heat shock 70 kDa protein 1	NA	NA	NA	NA	1486	1	14.1	0.2
IPI:IPI00913838.1	|TREMBL:C9JLK5|ENSEMBL:ENSP00000414363|REFSEQ:NP_001129122|VEGA:OTTHUMP00000221320	Tax_Id=9606 Gene_Symbol=EEF1E1 eukaryotic translation elongation factor 1 epsilon-1 isoform 2	NA	NA	NA	NA	1486	0.9871	7.9	0.07
IPI:IPI00914061.1	|SWISS-PROT:Q13428-7|TREMBL:B4DRA2|ENSEMBL:ENSP00000406888|REFSEQ:NP_001128716|VEGA:OTTHUMP00000224041	Tax_Id=9606 Gene_Symbol=TCOF1 Isoform 7 of Treacle protein	NA	NA	NA	NA	1486	0.9871	1	0.03
IPI:IPI00914529.1	|TREMBL:E9PB24|ENSEMBL:ENSP00000401450|REFSEQ:NP_001129607	Tax_Id=9606 Gene_Symbol=RPL28 60S ribosomal protein L28 isoform 3	1485	1	31.9	0.32	1486	1	45.3	0.53
IPI:IPI00914543.1	|TREMBL:C9JB50|ENSEMBL:ENSP00000391665|REFSEQ:NP_001129609	Tax_Id=9606 Gene_Symbol=RPL28 60S ribosomal protein L28 isoform 5	1485	1	31.9	0.32	NA	NA	NA	NA
IPI:IPI00914569.1	|ENSEMBL:ENSP00000384287|REFSEQ:NP_569832|VEGA:OTTHUMP00000238029	Tax_Id=9606 Gene_Symbol=MADD MAP kinase-activating death domain protein isoform h	NA	NA	NA	NA	1486	0.9871	0.8	0.07
IPI:IPI00914603.1	|REFSEQ:NP_001129415	Tax_Id=9606 Gene_Symbol=MADD MAP kinase-activating death domain protein isoform i	NA	NA	NA	NA	1486	0.9871	0.8	0.07
IPI:IPI00915363.1	|TREMBL:E7EPK6|ENSEMBL:ENSP00000414321|REFSEQ:NP_001135757	Tax_Id=9606 Gene_Symbol=RPS24 40S ribosomal protein S24 isoform d	NA	NA	NA	NA	1486	1	26.2	0.28
IPI:IPI00915463.1	|SWISS-PROT:P62847-3|TREMBL:E7ETK0|ENSEMBL:ENSP00000415549|REFSEQ:NP_001135755	Tax_Id=9606 Gene_Symbol=RPS24 Isoform 3 of 40S ribosomal protein S24	NA	NA	NA	NA	1486	1	26.2	0.28
IPI:IPI00915884.1	|TREMBL:E7EQU2|ENSEMBL:ENSP00000394492|VEGA:OTTHUMP00000205419	Tax_Id=9606 Gene_Symbol=DYNC1I2 Uncharacterized protein	NA	NA	NA	NA	1486	1	13.9	0.13
IPI:IPI00915993.1	|TREMBL:B7ZA04|ENSEMBL:ENSP00000350692;ENSP00000386522|VEGA:OTTHUMP00000205408	Tax_Id=9606 Gene_Symbol=DYNC1I2 cDNA, FLJ79018, highly similar to Cytoplasmic dynein 1 intermediate chain 2	NA	NA	NA	NA	1486	1	13.9	0.13
IPI:IPI00916160.1	|TREMBL:E7ERH4|ENSEMBL:ENSP00000405454|VEGA:OTTHUMP00000205421	Tax_Id=9606 Gene_Symbol=DYNC1I2 Uncharacterized protein	NA	NA	NA	NA	1486	1	13.9	0.13
IPI:IPI00916278.1	|TREMBL:E9PGG1;Q53SA6|ENSEMBL:ENSP00000409951|VEGA:OTTHUMP00000205418	Tax_Id=9606 Gene_Symbol=DYNC1I2 Uncharacterized protein	NA	NA	NA	NA	1486	1	13.9	0.13
IPI:IPI00917075.1	|TREMBL:E7EUM4|ENSEMBL:ENSP00000406104|VEGA:OTTHUMP00000205416	Tax_Id=9606 Gene_Symbol=DYNC1I2 Uncharacterized protein	NA	NA	NA	NA	1486	1	13.9	0.13
IPI:IPI00917180.1	|TREMBL:E7EMU4|ENSEMBL:ENSP00000392741|VEGA:OTTHUMP00000205412	Tax_Id=9606 Gene_Symbol=DYNC1I2 Uncharacterized protein	NA	NA	NA	NA	1486	1	13.9	0.13
IPI:IPI00917181.1	|TREMBL:B2REA7|ENSEMBL:ENSP00000397659|VEGA:OTTHUMP00000201955	Tax_Id=9606 Gene_Symbol=RPL36A Ribosomal protein L36a	1485	0.9855	7.5	0.21	1486	0.9993	35.7	0.19
IPI:IPI00917325.1	|TREMBL:E7ESD3|ENSEMBL:ENSP00000388699|VEGA:OTTHUMP00000205413	Tax_Id=9606 Gene_Symbol=DYNC1I2 Uncharacterized protein	NA	NA	NA	NA	1486	1	13.9	0.13
IPI:IPI00917399.1	|TREMBL:C9J7S3|ENSEMBL:ENSP00000397616|VEGA:OTTHUMP00000204156	Tax_Id=9606 Gene_Symbol=DARS Uncharacterized protein	NA	NA	NA	NA	1486	1	17	0.07
IPI:IPI00917492.1	|TREMBL:C9JLC1|ENSEMBL:ENSP00000389867|VEGA:OTTHUMP00000204158	Tax_Id=9606 Gene_Symbol=DARS Uncharacterized protein	NA	NA	NA	NA	1486	1	17	0.07
IPI:IPI00917564.1	|TREMBL:E7ERR6|ENSEMBL:ENSP00000401005|VEGA:OTTHUMP00000205415	Tax_Id=9606 Gene_Symbol=DYNC1I2 Uncharacterized protein	NA	NA	NA	NA	1486	1	13.9	0.13
IPI:IPI00917685.1	|TREMBL:E7ETL8|ENSEMBL:ENSP00000403089|VEGA:OTTHUMP00000205420	Tax_Id=9606 Gene_Symbol=DYNC1I2 Uncharacterized protein	NA	NA	NA	NA	1486	1	13.9	0.13
IPI:IPI00917694.1	|TREMBL:B8ZZU8|ENSEMBL:ENSP00000387189|VEGA:OTTHUMP00000205116	Tax_Id=9606 Gene_Symbol=TCEB2 Uncharacterized protein	1485	1	41.6	0.77	1486	1	46.9	0.31
IPI:IPI00917785.1	|TREMBL:E7ET01|ENSEMBL:ENSP00000397654|VEGA:OTTHUMP00000205417	Tax_Id=9606 Gene_Symbol=DYNC1I2 Uncharacterized protein	NA	NA	NA	NA	1486	1	13.9	0.13
IPI:IPI00917978.1	|TREMBL:E7EQL5;Q9H5W7|ENSEMBL:ENSP00000410807|VEGA:OTTHUMP00000205414	Tax_Id=9606 Gene_Symbol=DYNC1I2 CDNA: FLJ22921 fis, clone KAT06711	NA	NA	NA	NA	1486	1	13.9	0.13
IPI:IPI00921118.1	|TREMBL:B7TY16|ENSEMBL:ENSP00000439828	Tax_Id=9606 Gene_Symbol=ACTN1 Actinin alpha 1 isoform 3	NA	NA	NA	NA	1486	0.9826	2.4	0.05
IPI:IPI00921264.2	|TREMBL:F5GXA5;Q05CI5;Q58F26|ENSEMBL:ENSP00000440408|H-INV:HIT000429230	Tax_Id=9606 Gene_Symbol=DHX9 Uncharacterized protein	NA	NA	NA	NA	1486	0.9858	2	0.07
IPI:IPI00921422.1	|SWISS-PROT:Q14008-3|ENSEMBL:ENSP00000395302	Tax_Id=9606 Gene_Symbol=CKAP5 Isoform 3 of Cytoskeleton-associated protein 5	NA	NA	NA	NA	1486	1	2	0.13
IPI:IPI00922035.1	|TREMBL:B7Z504	Tax_Id=9606 Gene_Symbol=- cDNA FLJ52950	NA	NA	NA	NA	1486	0.9999	15.3	0.1
IPI:IPI00922140.1	|SWISS-PROT:Q9H4H8-2|ENSEMBL:ENSP00000405392	Tax_Id=9606 Gene_Symbol=FAM83D Isoform 2 of Protein FAM83D	NA	NA	NA	NA	1486	1	6	0.13
IPI:IPI00922181.1	|TREMBL:B7Z8Z6;F5H1E9|ENSEMBL:ENSP00000420528;ENSP00000445715|VEGA:OTTHUMP00000216050	Tax_Id=9606 Gene_Symbol=MCM2 cDNA FLJ53276, moderately similar to DNA replication licensing factor MCM2	NA	NA	NA	NA	1486	1	3.7	0.1
IPI:IPI00922336.1	|TREMBL:B7Z475;C9JLJ1|ENSEMBL:ENSP00000402402;ENSP00000443294|VEGA:OTTHUMP00000211751	Tax_Id=9606 Gene_Symbol=TBL1XR1 cDNA FLJ55712, highly similar to F-box-like/WD repeat protein TBL1XR1	NA	NA	NA	NA	1486	0.9113	31.5	0.03
IPI:IPI00923578.1	|TREMBL:B9EJE3	Tax_Id=9606 Gene_Symbol=- Putative uncharacterized protein	1485	0.9924	8.3	0.11	NA	NA	NA	NA
IPI:IPI00924813.1	|ENSEMBL:ENSP00000410080|H-INV:HIT000006693|VEGA:OTTHUMP00000207757	Tax_Id=9606 Gene_Symbol=RPL37A Similar to Ribosomal protein L37a	1485	0.9032	13.8	0.2	NA	NA	NA	NA
IPI:IPI00924828.1	|TREMBL:E7EUU4|ENSEMBL:ENSP00000395974|VEGA:OTTHUMP00000210602	Tax_Id=9606 Gene_Symbol=EIF4G1 Uncharacterized protein	NA	NA	NA	NA	1486	1	2.9	0.13
IPI:IPI00925198.1	|TREMBL:C9IYU9|ENSEMBL:ENSP00000263964;ENSP00000392180|VEGA:OTTHUMP00000211588;OTTHUMP00000211594	Tax_Id=9606 Gene_Symbol=TBL1XR1 Uncharacterized protein	NA	NA	NA	NA	1486	0.9113	31.5	0.03
IPI:IPI00925323.1	|TREMBL:B7Z6S8;E7EPB3|ENSEMBL:ENSP00000391446;ENSP00000443391|H-INV:HIT000218348|VEGA:OTTHUMP00000209259	Tax_Id=9606 Gene_Symbol=RPL14 60S ribosomal protein L14	1485	0.9924	8.9	0.22	1486	1	49.2	0.37
IPI:IPI00925989.2	|TREMBL:B3KUD7;C9J8M6;F5H4S2|ENSEMBL:ENSP00000354752;ENSP00000411295|H-INV:HIT000021814|VEGA:OTTHUMP00000206445	Tax_Id=9606 Gene_Symbol=MCM7 cDNA FLJ39640 fis, clone SMINT2003386, highly similar to DNA REPLICATION LICENSING FACTOR MCM7	NA	NA	NA	NA	1486	1	6.4	0.1
IPI:IPI00926175.1	|TREMBL:E9PEL3;Q6P4E4|ENSEMBL:ENSP00000388690|VEGA:OTTHUMP00000207759	Tax_Id=9606 Gene_Symbol=RPL37A Uncharacterized protein	1485	0.9032	13.8	0.2	NA	NA	NA	NA
IPI:IPI00926183.1	|TREMBL:C9J0D1|ENSEMBL:ENSP00000406901|VEGA:OTTHUMP00000208720	Tax_Id=9606 Gene_Symbol=H2AFV Histone H2A	1485	0.9543	7	0.21	NA	NA	NA	NA
IPI:IPI00926815.1	|TREMBL:C9J4Z3|ENSEMBL:ENSP00000410240|VEGA:OTTHUMP00000207758	Tax_Id=9606 Gene_Symbol=RPL37A Uncharacterized protein	1485	0.9032	13.8	0.2	NA	NA	NA	NA
IPI:IPI00927101.1	|TREMBL:C9J9K3|ENSEMBL:ENSP00000410848|VEGA:OTTHUMP00000209610	Tax_Id=9606 Gene_Symbol=SNORA6;RPSAP15;SNORA62;RPSA Uncharacterized protein	NA	NA	NA	NA	1486	0.9696	4.4	0.03
IPI:IPI00927137.1	|TREMBL:C9JCK0|ENSEMBL:ENSP00000404863|VEGA:OTTHUMP00000211593	Tax_Id=9606 Gene_Symbol=TBL1XR1 Uncharacterized protein	NA	NA	NA	NA	1486	0.9113	31.5	0.03
IPI:IPI00927255.1	|TREMBL:B4DGM7;E9PHS0|ENSEMBL:ENSP00000396518|VEGA:OTTHUMP00000206539	Tax_Id=9606 Gene_Symbol=LANCL1 Uncharacterized protein	NA	NA	NA	NA	1486	1	15.8	0.13
IPI:IPI00927458.1	|TREMBL:D3YTB1|ENSEMBL:ENSP00000412393|VEGA:OTTHUMP00000207907	Tax_Id=9606 Gene_Symbol=RPL32 Uncharacterized protein	NA	NA	NA	NA	1486	1	46.6	0.53
IPI:IPI00927510.1	|TREMBL:B4DSI9;E9PGM1|ENSEMBL:ENSP00000407682|VEGA:OTTHUMP00000210587	Tax_Id=9606 Gene_Symbol=EIF4G1 Uncharacterized protein	NA	NA	NA	NA	1486	1	2.9	0.13
IPI:IPI00927546.1	|TREMBL:C9JBN1|ENSEMBL:ENSP00000391559|VEGA:OTTHUMP00000211591	Tax_Id=9606 Gene_Symbol=TBL1XR1 Uncharacterized protein	NA	NA	NA	NA	1486	0.9113	31.5	0.03
IPI:IPI00927658.1	|TREMBL:F8W727|ENSEMBL:ENSP00000339064|VEGA:OTTHUMP00000207904	Tax_Id=9606 Gene_Symbol=RPL32 Uncharacterized protein	NA	NA	NA	NA	1486	1	46.6	0.53
IPI:IPI00927682.1	|TREMBL:C9J837|ENSEMBL:ENSP00000411418|REFSEQ:NP_001165906|VEGA:OTTHUMP00000206879	Tax_Id=9606 Gene_Symbol=RAB3GAP1 rab3 GTPase-activating protein catalytic subunit isoform 1	NA	NA	NA	NA	1486	1	6.1	0.2
IPI:IPI00927765.1	|TREMBL:E7EX73|ENSEMBL:ENSP00000399858|VEGA:OTTHUMP00000210603	Tax_Id=9606 Gene_Symbol=EIF4G1 Uncharacterized protein	NA	NA	NA	NA	1486	1	2.9	0.13
IPI:IPI00927799.1	|SWISS-PROT:P35222-2|TREMBL:B4DGU4;B4DL06;B4DSW9;E7ERS9|ENSEMBL:ENSP00000411226|VEGA:OTTHUMP00000209289	Tax_Id=9606 Gene_Symbol=CTNNB1 cDNA FLJ57878, highly similar to Beta-catenin	NA	NA	NA	NA	1486	0.9646	1.6	0.03
IPI:IPI00930130.2	|TREMBL:B3KML9	Tax_Id=9606 Gene_Symbol=TUBB6 cDNA FLJ11352 fis, clone HEMBA1000020, highly similar to Tubulin beta-2C chain	NA	NA	NA	NA	1486	1	9.6	0.16
IPI:IPI00930174.1	|TREMBL:B4DLA9|ENSEMBL:ENSP00000445831|REFSEQ:NP_001154806	Tax_Id=9606 Gene_Symbol=HIST2H2BF histone H2B type 2-F isoform b	1485	1	14.3	0.21	NA	NA	NA	NA
IPI:IPI00930205.1	|ENSEMBL:ENSP00000426494|REFSEQ:NP_001153148|VEGA:OTTHUMP00000220937	Tax_Id=9606 Gene_Symbol=SYNCRIP heterogeneous nuclear ribonucleoprotein Q isoform 5	NA	NA	NA	NA	1486	1	7	0.2
IPI:IPI00930226.1	|TREMBL:B4E3A4	Tax_Id=9606 Gene_Symbol=ACTG1 cDNA FLJ57283, highly similar to Actin, cytoplasmic 2	1485	1	46.8	3.89	1486	1	48.6	1.39
IPI:IPI00930289.1	|SWISS-PROT:Q9P2N7-2|TREMBL:B7Z4L9;Q96HC9;Q9NW71|ENSEMBL:ENSP00000360943;ENSP00000360945;ENSP00000360949;ENSP00000412640;ENSP00000419803;ENSP00000440707|REFSEQ:NP_001161775|H-INV:HIT000250646|VEGA:OTT	Tax_Id=9606 Gene_Symbol=KLHL13 Isoform 2 of Kelch-like protein 13	NA	NA	NA	NA	1486	1	38.2	1.04
IPI:IPI00930469.1	|SWISS-PROT:Q9P2N7-4|TREMBL:B7ZB44|REFSEQ:NP_001161772	Tax_Id=9606 Gene_Symbol=KLHL13 Isoform 4 of Kelch-like protein 13	NA	NA	NA	NA	1486	1	38.2	1.04
IPI:IPI00930551.1	|SWISS-PROT:Q9P2N7-3|ENSEMBL:ENSP00000441029;ENSP00000444450|REFSEQ:NP_001161773;NP_001161774	Tax_Id=9606 Gene_Symbol=KLHL13 Isoform 3 of Kelch-like protein 13	NA	NA	NA	NA	1486	1	38.2	1.04
IPI:IPI00930562.1	|TREMBL:Q6E433	Tax_Id=9606 Gene_Symbol=SUB1 Activated RNA polymerase II transcription cofactor 4 (Fragment)	NA	NA	NA	NA	1486	0.9795	15.1	0.07
IPI:IPI00930570.1	|TREMBL:A8K9J7	Tax_Id=9606 Gene_Symbol=HIST1H2BD Histone H2B	1485	1	14.3	0.21	NA	NA	NA	NA
IPI:IPI00930614.1	|TREMBL:A4FUA1	Tax_Id=9606 Gene_Symbol=KRT13 GUCA1B protein (Fragment)	1485	0.9999	29.3	0.37	NA	NA	NA	NA
IPI:IPI00937239.2	|TREMBL:Q8WVC2|ENSEMBL:ENSP00000388332	Tax_Id=9606 Gene_Symbol=RPS21 40S ribosomal protein S21	NA	NA	NA	NA	1486	1	23.5	0.07
IPI:IPI00937615.2	|SWISS-PROT:P26641|TREMBL:B4DSR4;Q2F838;Q2F840;Q53YD7|ENSEMBL:ENSP00000331901|REFSEQ:NP_001395|H-INV:HIT000049297|VEGA:OTTHUMP00000236167	Tax_Id=9606 Gene_Symbol=EEF1G Elongation factor 1-gamma	NA	NA	NA	NA	1486	1	15.1	0.46
IPI:IPI00939172.1	|SWISS-PROT:Q14244-1|TREMBL:B7Z5S7|ENSEMBL:ENSP00000346581|REFSEQ:NP_003971|H-INV:HIT000323405|VEGA:OTTHUMP00000017274	Tax_Id=9606 Gene_Symbol=MAP7 Isoform 1 of Ensconsin	NA	NA	NA	NA	1486	1	11.1	0.2
IPI:IPI00939283.2	|SWISS-PROT:Q9BY44-2|ENSEMBL:ENSP00000372513	Tax_Id=9606 Gene_Symbol=EIF2A Isoform 2 of Eukaryotic translation initiation factor 2A	NA	NA	NA	NA	1486	0.9871	4	0.03
IPI:IPI00940078.2	|TREMBL:F8W9F3;Q6PIM4|ENSEMBL:ENSP00000299468	Tax_Id=9606 Gene_Symbol=PCMTD2 Uncharacterized protein	1485	0.9855	3.2	0.11	NA	NA	NA	NA
IPI:IPI00940393.3	|TREMBL:B4DNE0;Q2F837;Q504Z0;Q6IQ15;Q6P082;Q6P4C9;Q8TBL1;Q96C29;Q96CD8;Q96EB3|ENSEMBL:ENSP00000437371|H-INV:HIT000278607	Tax_Id=9606 Gene_Symbol=EEF1A1 Uncharacterized protein	1485	0.9556	4	0.21	NA	NA	NA	NA
IPI:IPI00940562.1	|TREMBL:E7EME8|ENSEMBL:ENSP00000400411	Tax_Id=9606 Gene_Symbol=PLEKHA5 Uncharacterized protein	NA	NA	NA	NA	1486	0.949	1.4	0.03
IPI:IPI00940786.2	|TREMBL:B4DS46;B4DUQ9|ENSEMBL:ENSP00000388647	Tax_Id=9606 Gene_Symbol=MCM3 cDNA FLJ50873, highly similar to DNA replication licensing factor MCM3	NA	NA	NA	NA	1486	1	2.2	0.13
IPI:IPI00941219.1	|SWISS-PROT:Q9Y520-5|TREMBL:E9PF21|ENSEMBL:ENSP00000401960	Tax_Id=9606 Gene_Symbol=PRRC2C Uncharacterized protein	NA	NA	NA	NA	1486	0.9745	0.4	0.03
IPI:IPI00941463.1	|SWISS-PROT:Q99733|ENSEMBL:ENSP00000369915|REFSEQ:NP_005960|H-INV:HIT000221340|VEGA:OTTHUMP00000012671	Tax_Id=9606 Gene_Symbol=NAP1L4 Nucleosome assembly protein 1-like 4	NA	NA	NA	NA	1486	1	15.7	0.07
IPI:IPI00941534.1	|SWISS-PROT:Q16181-1|TREMBL:A8K3D0;Q3LIE9|ENSEMBL:ENSP00000381992|REFSEQ:NP_001779	Tax_Id=9606 Gene_Symbol=SEPT7 Isoform 1 of Septin-7	1485	1	7.9	0.52	NA	NA	NA	NA
IPI:IPI00942120.1	|SWISS-PROT:Q13188|ENSEMBL:ENSP00000390500|REFSEQ:NP_006272|H-INV:HIT000035025|VEGA:OTTHUMP00000227170	Tax_Id=9606 Gene_Symbol=STK3 Serine/threonine-protein kinase 3	NA	NA	NA	NA	1486	0.982	13.4	0.07
IPI:IPI00943173.1	|SWISS-PROT:Q9ULV4|ENSEMBL:ENSP00000261401;ENSP00000438341|REFSEQ:NP_055140|H-INV:HIT000026240	Tax_Id=9606 Gene_Symbol=CORO1C Coronin-1C	1485	1	28.5	2.09	1486	1	9.8	0.16
IPI:IPI00943563.1	|SWISS-PROT:O75369-2|ENSEMBL:ENSP00000351339|REFSEQ:NP_001157791|VEGA:OTTHUMP00000214209	Tax_Id=9606 Gene_Symbol=FLNB Isoform 2 of Filamin-B	1485	1	5.5	1.44	NA	NA	NA	NA
IPI:IPI00944640.1	|TREMBL:F5H667|ENSEMBL:ENSP00000437864|REFSEQ:NP_001158222	Tax_Id=9606 Gene_Symbol=ASPH aspartyl/asparaginyl beta-hydroxylase isoform f	NA	NA	NA	NA	1486	1	4.5	0.13
IPI:IPI00945622.1	|TREMBL:C9J5D1|ENSEMBL:ENSP00000417110|VEGA:OTTHUMP00000214741	Tax_Id=9606 Gene_Symbol=NAA50 Uncharacterized protein	1485	1	32.1	0.64	1486	1	24.1	0.13
IPI:IPI00945725.1	|TREMBL:B4DQ14|ENSEMBL:ENSP00000420537|VEGA:OTTHUMP00000216447	Tax_Id=9606 Gene_Symbol=EIF2A cDNA FLJ58035, highly similar to Homo sapiens eukaryotic translation initiation factor (eIF) 2A (eIF2A), mRNA	NA	NA	NA	NA	1486	0.9871	4	0.03
IPI:IPI00945846.1	|TREMBL:E7EQ64|ENSEMBL:ENSP00000417854|VEGA:OTTHUMP00000213669	Tax_Id=9606 Gene_Symbol=PRSS1 Uncharacterized protein	1485	1	7.6	0.64	1486	1	7.6	0.2
IPI:IPI00946221.1	|TREMBL:C9JNW5|ENSEMBL:ENSP00000420380|VEGA:OTTHUMP00000214387	Tax_Id=9606 Gene_Symbol=RPL24 Uncharacterized protein	1485	1	24	0.43	1486	1	41.3	0.43
IPI:IPI00946268.1	|TREMBL:C9J5J3|ENSEMBL:ENSP00000418490|VEGA:OTTHUMP00000214743	Tax_Id=9606 Gene_Symbol=NAA50 Uncharacterized protein	NA	NA	NA	NA	1486	1	24.1	0.13
IPI:IPI00946830.1	|TREMBL:B0AZT5|ENSEMBL:ENSP00000417488;ENSP00000418473|VEGA:OTTHUMP00000214739;OTTHUMP00000214740	Tax_Id=9606 Gene_Symbol=NAA50 cDNA, FLJ79525, highly similar to Homo sapiens Mak3 homolog (MAK3), mRNA	1485	1	32.1	0.64	1486	1	24.1	0.13
IPI:IPI00947180.1	|TREMBL:C9JRT7|ENSEMBL:ENSP00000420083|VEGA:OTTHUMP00000212348	Tax_Id=9606 Gene_Symbol=KLHDC10 Uncharacterized protein	NA	NA	NA	NA	1486	0.977	17.6	0.03
IPI:IPI00947363.2	|TREMBL:B4DN41|ENSEMBL:ENSP00000225792	Tax_Id=9606 Gene_Symbol=DDX5 cDNA FLJ53366, highly similar to Probable ATP-dependent RNA helicase DDX5	NA	NA	NA	NA	1486	0.9991	3.7	0.05
IPI:IPI00947458.1	|ENSEMBL:ENSP00000356348;ENSP00000420813|REFSEQ:NP_005380|VEGA:OTTHUMP00000017398;OTTHUMP00000017400	Tax_Id=9606 Gene_Symbol=PCMT1 protein-L-isoaspartate(D-aspartate) O-methyltransferase	1485	1	14.5	0.64	1486	1	53.7	0.48
IPI:IPI00952909.1	|SWISS-PROT:Q9NVA2-1|TREMBL:E9KL32;Q96KC0|ENSEMBL:ENSP00000264893|REFSEQ:NP_060713|H-INV:HIT000004185|VEGA:OTTHUMP00000219160	Tax_Id=9606 Gene_Symbol=SEPT11 Isoform 1 of Septin-11	1485	1	7.5	0.3	NA	NA	NA	NA
IPI:IPI00953109.2	|SWISS-PROT:O75369-6|ENSEMBL:ENSP00000420199|VEGA:OTTHUMP00000214210	Tax_Id=9606 Gene_Symbol=FLNB Isoform 6 of Filamin-B	1485	1	5.5	1.44	NA	NA	NA	NA
IPI:IPI00953325.1	|TREMBL:C9JGE3|ENSEMBL:ENSP00000330896	Tax_Id=9606 Gene_Symbol=EWSR1 Uncharacterized protein	NA	NA	NA	NA	1486	0.9871	4.5	0.07
IPI:IPI00955980.2	|SWISS-PROT:Q04637-3|ENSEMBL:ENSP00000391935|H-INV:HIT000385290|VEGA:OTTHUMP00000210586	Tax_Id=9606 Gene_Symbol=EIF4G1 Isoform B of Eukaryotic translation initiation factor 4 gamma 1	NA	NA	NA	NA	1486	1	2.9	0.13
IPI:IPI00956559.1	|TREMBL:B2RU06;B2RU10;B4DGF1;E9PFM1;Q4LE58|ENSEMBL:ENSP00000338020;ENSP00000371767;ENSP00000416255|REFSEQ:NP_001181875;NP_001181876|VEGA:OTTHUMP00000210588;OTTHUMP00000210589	Tax_Id=9606 Gene_Symbol=EIF4G1 eukaryotic translation initiation factor 4 gamma 1 isoform 6	NA	NA	NA	NA	1486	1	2.9	0.13
IPI:IPI00964222.1	|TREMBL:E3W990|ENSEMBL:ENSP00000425957|VEGA:OTTHUMP00000224082	Tax_Id=9606 Gene_Symbol=SQSTM1 Uncharacterized protein	NA	NA	NA	NA	1486	0.9733	6.3	0.03
IPI:IPI00964364.1	|TREMBL:D6RBD7|ENSEMBL:ENSP00000424222|VEGA:OTTHUMP00000221319	Tax_Id=9606 Gene_Symbol=EEF1E1 Uncharacterized protein	NA	NA	NA	NA	1486	0.9871	7.9	0.07
IPI:IPI00964648.1	|ENSEMBL:ENSP00000420926|VEGA:OTTHUMP00000219469	Tax_Id=9606 Gene_Symbol=HNRNPD 30 kDa protein	NA	NA	NA	NA	1486	0.99	4.9	0.08
IPI:IPI00964686.1	|TREMBL:D6R9P3|ENSEMBL:ENSP00000423495|VEGA:OTTHUMP00000223976	Tax_Id=9606 Gene_Symbol=HNRNPAB Uncharacterized protein	NA	NA	NA	NA	1486	0.9999	8.2	0.08
IPI:IPI00964937.1	|TREMBL:D6RGI3|ENSEMBL:ENSP00000426344|VEGA:OTTHUMP00000219164	Tax_Id=9606 Gene_Symbol=SEPT11 Uncharacterized protein	1485	1	7.5	0.3	NA	NA	NA	NA
IPI:IPI00964992.1	|TREMBL:D6RBZ0|ENSEMBL:ENSP00000422501|VEGA:OTTHUMP00000223975	Tax_Id=9606 Gene_Symbol=HNRNPAB Uncharacterized protein	NA	NA	NA	NA	1486	0.9999	8.2	0.08
IPI:IPI00965064.1	|TREMBL:E7EMC7|ENSEMBL:ENSP00000424477|VEGA:OTTHUMP00000223467	Tax_Id=9606 Gene_Symbol=SQSTM1 Uncharacterized protein	NA	NA	NA	NA	1486	0.9733	6.3	0.03
IPI:IPI00965169.1	|SWISS-PROT:Q9P0K7-3|ENSEMBL:ENSP00000423854|REFSEQ:NP_001138995|VEGA:OTTHUMP00000221032	Tax_Id=9606 Gene_Symbol=RAI14 Isoform 3 of Ankycorbin	NA	NA	NA	NA	1486	1	19.3	0.92
IPI:IPI00965303.1	|TREMBL:D6RAN4|ENSEMBL:ENSP00000421872|VEGA:OTTHUMP00000218429	Tax_Id=9606 Gene_Symbol=RPL9 Uncharacterized protein	1485	0.9473	11	0.11	1486	1	16.5	0.2
IPI:IPI00965308.1	|TREMBL:D6RBR0;D6RFJ8|ENSEMBL:ENSP00000422614|VEGA:OTTHUMP00000219246	Tax_Id=9606 Gene_Symbol=G3BP2 Uncharacterized protein	NA	NA	NA	NA	1486	0.9871	3.1	0.07
IPI:IPI00965713.3	|TREMBL:B4E1D3;D3DP13;D6REL8|ENSEMBL:ENSP00000426757;ENSP00000437727|REFSEQ:NP_001171670|VEGA:OTTHUMP00000220356	Tax_Id=9606 Gene_Symbol=FGB fibrinogen beta chain isoform 2 preproprotein	NA	NA	NA	NA	1486	0.9858	8.1	0.07
IPI:IPI00965844.1	|ENSEMBL:ENSP00000426471|VEGA:OTTHUMP00000224079	Tax_Id=9606 Gene_Symbol=TCOF1 21 kDa protein	NA	NA	NA	NA	1486	0.9871	1	0.03
IPI:IPI00965952.1	|TREMBL:D6RAF8|ENSEMBL:ENSP00000421952|VEGA:OTTHUMP00000219403	Tax_Id=9606 Gene_Symbol=HNRNPD Uncharacterized protein	NA	NA	NA	NA	1486	0.99	4.9	0.08
IPI:IPI00965954.1	|TREMBL:D6RA57|ENSEMBL:ENSP00000423375|VEGA:OTTHUMP00000220345	Tax_Id=9606 Gene_Symbol=C4orf43 Uncharacterized protein	NA	NA	NA	NA	1486	0.9999	15.3	0.1
IPI:IPI00965964.3	|TREMBL:F5H698|ENSEMBL:ENSP00000437791	Tax_Id=9606 Gene_Symbol=LARS Uncharacterized protein	NA	NA	NA	NA	1486	1	4.7	0.1
IPI:IPI00966238.2	|TREMBL:B7Z1V7;B7Z4V2;D6RJI2;Q2F839|ENSEMBL:ENSP00000425598;ENSP00000445065|VEGA:OTTHUMP00000224075	Tax_Id=9606 Gene_Symbol=HSPA9 cDNA FLJ51907, highly similar to Stress-70 protein, mitochondrial	1485	1	11.9	1.35	1486	1	8.7	0.33
IPI:IPI00966736.1	|SWISS-PROT:Q8WUY3-3	Tax_Id=9606 Gene_Symbol=PRUNE2 Isoform 3 of Protein prune homolog 2	NA	NA	NA	NA	1486	0.9443	0.5	0.03
IPI:IPI00966854.1	|TREMBL:D6RD18|ENSEMBL:ENSP00000427110|VEGA:OTTHUMP00000223972	Tax_Id=9606 Gene_Symbol=HNRNPAB Uncharacterized protein	NA	NA	NA	NA	1486	0.9999	8.2	0.08
IPI:IPI00967031.1	|SWISS-PROT:Q8WUY3-2	Tax_Id=9606 Gene_Symbol=PRUNE2 Isoform 2 of Protein prune homolog 2	NA	NA	NA	NA	1486	0.9443	0.5	0.03
IPI:IPI00967358.2	|TREMBL:B4E2M8;D6RBG6|ENSEMBL:ENSP00000424146;ENSP00000445238|VEGA:OTTHUMP00000223382	Tax_Id=9606 Gene_Symbol=FAF2 cDNA FLJ61076, highly similar to UBX domain-containing protein 8	NA	NA	NA	NA	1486	0.9758	4.2	0.03
IPI:IPI00967485.1	|TREMBL:B3KMZ9;B4DNL3;E9PED3|ENSEMBL:ENSP00000422377|REFSEQ:NP_001138994|VEGA:OTTHUMP00000221031	Tax_Id=9606 Gene_Symbol=RAI14 ankycorbin isoform b	NA	NA	NA	NA	1486	1	19.3	0.92
IPI:IPI00967562.1	|TREMBL:D6RF44|ENSEMBL:ENSP00000426666|VEGA:OTTHUMP00000219468	Tax_Id=9606 Gene_Symbol=HNRNPD Uncharacterized protein	NA	NA	NA	NA	1486	0.99	4.9	0.08
IPI:IPI00967716.1	|TREMBL:D6RER5|ENSEMBL:ENSP00000424925|VEGA:OTTHUMP00000219161	Tax_Id=9606 Gene_Symbol=SEPT11 Uncharacterized protein	1485	1	7.5	0.3	NA	NA	NA	NA
IPI:IPI00967876.1	|ENSEMBL:ENSP00000424796|VEGA:OTTHUMP00000218430	Tax_Id=9606 Gene_Symbol=RPL9 Protein	1485	0.9473	11	0.11	NA	NA	NA	NA
IPI:IPI00968128.1	|ENSEMBL:ENSP00000425250|VEGA:OTTHUMP00000218427	Tax_Id=9606 Gene_Symbol=RPL9 Protein	1485	0.9473	11	0.11	NA	NA	NA	NA
IPI:IPI00968155.1	|ENSEMBL:ENSP00000425347|VEGA:OTTHUMP00000220342	Tax_Id=9606 Gene_Symbol=C4orf43 Protein	NA	NA	NA	NA	1486	0.9999	15.3	0.1
IPI:IPI00969501.1	|SWISS-PROT:Q13428-8|ENSEMBL:ENSP00000409944|REFSEQ:NP_001128717|VEGA:OTTHUMP00000224042	Tax_Id=9606 Gene_Symbol=TCOF1 Isoform 8 of Treacle protein	NA	NA	NA	NA	1486	0.9871	1	0.03
IPI:IPI00969566.2	|SWISS-PROT:P0CG48|TREMBL:Q59EM9;Q66K58|ENSEMBL:ENSP00000344818;ENSP00000441543|REFSEQ:NP_066289|VEGA:OTTHUMP00000239007;OTTHUMP00000239012	Tax_Id=9606 Gene_Symbol=UBC Polyubiquitin-C	1485	0.9169	21	0.19	NA	NA	NA	NA
IPI:IPI00970818.1	|TREMBL:D9YZV2;Q8TCG4|ENSEMBL:ENSP00000288398|REFSEQ:NP_000357|H-INV:HIT000033219|VEGA:OTTHUMP00000163688	Tax_Id=9606 Gene_Symbol=TPM1 tropomyosin alpha-1 chain isoform 5	1485	0.9734	3.7	0.21	1486	1	14.4	0.16
IPI:IPI00970827.1	|SWISS-PROT:Q5T011-5|ENSEMBL:ENSP00000361519|REFSEQ:NP_056099|H-INV:HIT000000184|VEGA:OTTHUMP00000008578	Tax_Id=9606 Gene_Symbol=SZT2 Isoform 3 of Protein SZT2	NA	NA	NA	NA	1486	0.9634	0.8	0.04
IPI:IPI00973736.2	|SWISS-PROT:P62861|TREMBL:E9PR30|ENSEMBL:ENSP00000436110|VEGA:OTTHUMP00000230423	Tax_Id=9606 Gene_Symbol=FAU Uncharacterized protein	NA	NA	NA	NA	1486	0.9808	10.2	0.06
IPI:IPI00973924.1	|TREMBL:E5RJ89|ENSEMBL:ENSP00000429187|VEGA:OTTHUMP00000226853	Tax_Id=9606 Gene_Symbol=TCEB1 Uncharacterized protein	1485	1	40.4	0.39	NA	NA	NA	NA
IPI:IPI00974176.1	|TREMBL:E5RJR5|ENSEMBL:ENSP00000431067|VEGA:OTTHUMP00000228275	Tax_Id=9606 Gene_Symbol=SKP1 Uncharacterized protein	NA	NA	NA	NA	1486	0.9871	7.4	0.07
IPI:IPI00974191.1	|TREMBL:B7ZKT7|ENSEMBL:ENSP00000441178	Tax_Id=9606 Gene_Symbol=FYCO1 Uncharacterized protein	NA	NA	NA	NA	1486	0.977	3.7	0.03
IPI:IPI00974494.1	|TREMBL:E5RFQ9|ENSEMBL:ENSP00000428014|VEGA:OTTHUMP00000227172	Tax_Id=9606 Gene_Symbol=STK3 Uncharacterized protein	NA	NA	NA	NA	1486	0.982	13.4	0.07
IPI:IPI00974535.1	|TREMBL:C9JKA9|ENSEMBL:ENSP00000389982|VEGA:OTTHUMP00000209753	Tax_Id=9606 Gene_Symbol=KIF15 Uncharacterized protein	NA	NA	NA	NA	1486	0.9871	3	0.07
IPI:IPI00975486.1	|TREMBL:E5RH77|ENSEMBL:ENSP00000429856|VEGA:OTTHUMP00000224342	Tax_Id=9606 Gene_Symbol=RPS14 Uncharacterized protein	1485	0.9924	9.2	0.22	NA	NA	NA	NA
IPI:IPI00975850.1	|TREMBL:E9PIZ3|ENSEMBL:ENSP00000431931|VEGA:OTTHUMP00000229069	Tax_Id=9606 Gene_Symbol=RPL8 Uncharacterized protein	1485	0.9999	13.2	0.32	NA	NA	NA	NA
IPI:IPI00976140.1	|ENSEMBL:ENSP00000434298|VEGA:OTTHUMP00000018167	Tax_Id=9606 Gene_Symbol=RPL21;SNORD102;SNORA27;RPL21P19 10 kDa protein	1485	0.9563	17.2	0.2	NA	NA	NA	NA
IPI:IPI00976338.1	|TREMBL:E5RFV2|ENSEMBL:ENSP00000427936|VEGA:OTTHUMP00000226828	Tax_Id=9606 Gene_Symbol=DECR1 Uncharacterized protein	NA	NA	NA	NA	1486	0.9871	8.6	0.03
IPI:IPI00976899.1	|TREMBL:E9PKZ0|ENSEMBL:ENSP00000433464;ENSP00000434535|VEGA:OTTHUMP00000229068;OTTHUMP00000229072	Tax_Id=9606 Gene_Symbol=RPL8 Uncharacterized protein	1485	0.9999	13.2	0.32	NA	NA	NA	NA
IPI:IPI00977661.1	|REFSEQ:NP_001186284	Tax_Id=9606 Gene_Symbol=RPL17-C18ORF32 RPL17-C18orf32 protein isoform 1	1485	1	10.3	0.32	1486	1	37	0.43
IPI:IPI00977912.1	|ENSEMBL:ENSP00000386655|REFSEQ:NP_001186902	Tax_Id=9606 Gene_Symbol=RPL36A-HNRNPH2 RPL36A-HNRNPH2 read-through transcript isoform a	1485	0.9855	7.5	0.21	1486	0.9993	35.7	0.19
IPI:IPI00977964.1	|TREMBL:E9PLL6;Q9BQQ5|ENSEMBL:ENSP00000433259|VEGA:OTTHUMP00000231159	Tax_Id=9606 Gene_Symbol=RPL27A Uncharacterized protein	1485	1	36.3	0.32	1486	1	37.4	0.3
IPI:IPI00978085.1	|TREMBL:E5RIM6|ENSEMBL:ENSP00000429369|VEGA:OTTHUMP00000227173	Tax_Id=9606 Gene_Symbol=STK3 Uncharacterized protein	NA	NA	NA	NA	1486	0.982	13.4	0.07
IPI:IPI00978507.1	|TREMBL:E5RJG7|ENSEMBL:ENSP00000430561|VEGA:OTTHUMP00000225079	Tax_Id=9606 Gene_Symbol=DECR1 Uncharacterized protein	NA	NA	NA	NA	1486	0.9871	8.6	0.03
IPI:IPI00978891.3	|TREMBL:B4DVX2;F5H1M4;Q5TCC4;Q7L4K8;Q9P1N9|ENSEMBL:ENSP00000407878;ENSP00000415020|VEGA:OTTHUMP00000021638	Tax_Id=9606 Gene_Symbol=IARS Uncharacterized protein	NA	NA	NA	NA	1486	0.9858	1.6	0.03
IPI:IPI00979062.1	|TREMBL:E5RJD2|ENSEMBL:ENSP00000429096|VEGA:OTTHUMP00000225083	Tax_Id=9606 Gene_Symbol=DECR1 Uncharacterized protein	NA	NA	NA	NA	1486	0.9871	8.6	0.03
IPI:IPI00979151.1	|TREMBL:E9PS34|ENSEMBL:ENSP00000432126|VEGA:OTTHUMP00000229279	Tax_Id=9606 Gene_Symbol=NAP1L4 Uncharacterized protein	NA	NA	NA	NA	1486	1	15.7	0.07
IPI:IPI00979485.1	|TREMBL:E9PS38|ENSEMBL:ENSP00000432117|VEGA:OTTHUMP00000235206	Tax_Id=9606 Gene_Symbol=NEDD8-MDP1 Uncharacterized protein	NA	NA	NA	NA	1486	0.9795	18	0.07
IPI:IPI00979820.1	|H-INV:HIT000282430	Tax_Id=9606 Gene_Symbol=CORO1B Conserved hypothetical protein	1485	0.9896	7.5	0.11	NA	NA	NA	NA
IPI:IPI00979847.1	|TREMBL:E9PJJ2|ENSEMBL:ENSP00000431799|VEGA:OTTHUMP00000229280	Tax_Id=9606 Gene_Symbol=NAP1L4 Uncharacterized protein	NA	NA	NA	NA	1486	1	15.7	0.07
IPI:IPI00979930.1	|TREMBL:E5RIT6|ENSEMBL:ENSP00000430673|VEGA:OTTHUMP00000223522	Tax_Id=9606 Gene_Symbol=RPL26L1 Uncharacterized protein	1485	1	14.1	0.42	NA	NA	NA	NA
IPI:IPI00980045.1	|TREMBL:E9PR17|ENSEMBL:ENSP00000432362|VEGA:OTTHUMP00000232608	Tax_Id=9606 Gene_Symbol=CD59 Uncharacterized protein	1485	0.9999	24.1	0.32	NA	NA	NA	NA
IPI:IPI00980056.1	|TREMBL:B4DUI2|ENSEMBL:ENSP00000437252|VEGA:OTTHUMP00000234264	Tax_Id=9606 Gene_Symbol=PACSIN3 cDNA FLJ61415, highly similar to Protein kinase C and casein kinase substratein neurons protein 3	NA	NA	NA	NA	1486	1	6.4	0.1
IPI:IPI00980207.1	|REFSEQ:NP_001191123	Tax_Id=9606 Gene_Symbol=SRP19 signal recognition particle 19 kDa protein isoform 3	NA	NA	NA	NA	1486	0.9846	12.5	0.03
IPI:IPI00980337.1	|TREMBL:E9PL57|ENSEMBL:ENSP00000431482|REFSEQ:NP_001186752|VEGA:OTTHUMP00000235205	Tax_Id=9606 Gene_Symbol=NEDD8-MDP1 NEDD8-MDP1 protein	NA	NA	NA	NA	1486	0.9795	18	0.07
IPI:IPI00980350.1	|TREMBL:E9PJD9|ENSEMBL:ENSP00000431565;ENSP00000431849;ENSP00000432671;ENSP00000433766|VEGA:OTTHUMP00000231160;OTTHUMP00000231163;OTTHUMP00000231164;OTTHUMP00000231166	Tax_Id=9606 Gene_Symbol=RPL27A Uncharacterized protein	1485	1	36.3	0.32	1486	1	37.4	0.3
IPI:IPI00980553.1	|TREMBL:B7Z6B8|ENSEMBL:ENSP00000429779|VEGA:OTTHUMP00000225081	Tax_Id=9606 Gene_Symbol=DECR1 cDNA FLJ50204, highly similar to 2,4-dienoyl-CoA reductase, mitochondrial	NA	NA	NA	NA	1486	0.9871	8.6	0.03
IPI:IPI00980827.1	|TREMBL:E9PLD3|ENSEMBL:ENSP00000435188|VEGA:OTTHUMP00000236324	Tax_Id=9606 Gene_Symbol=- Uncharacterized protein	NA	NA	NA	NA	1486	0.9871	13.1	0.07
IPI:IPI00981395.1	|TREMBL:B4E0E1	Tax_Id=9606 Gene_Symbol=PARP1 cDNA FLJ53442, highly similar to Poly (ADP-ribose) polymerase 1	NA	NA	NA	NA	1486	1	3.9	0.1
IPI:IPI00981976.2	|TREMBL:F5H1W0;Q05DV5|ENSEMBL:ENSP00000446340	Tax_Id=9606 Gene_Symbol=ZC3HAV1 Uncharacterized protein	NA	NA	NA	NA	1486	1	5.5	0.1
IPI:IPI00982376.1	|TREMBL:F8WAE5|ENSEMBL:ENSP00000273435|VEGA:OTTHUMP00000216449	Tax_Id=9606 Gene_Symbol=EIF2A Uncharacterized protein	NA	NA	NA	NA	1486	0.9871	4	0.03
IPI:IPI00982482.2	|TREMBL:Q5TCD1|ENSEMBL:ENSP00000364811;ENSP00000378922|VEGA:OTTHUMP00000021637	Tax_Id=9606 Gene_Symbol=IARS Uncharacterized protein	NA	NA	NA	NA	1486	0.9858	1.6	0.03
IPI:IPI00982652.1	|ENSEMBL:ENSP00000431822;ENSP00000434440;ENSP00000435370|REFSEQ:NP_001988|H-INV:HIT000009913|VEGA:OTTHUMP00000230421;OTTHUMP00000230422;OTTHUMP00000230424	Tax_Id=9606 Gene_Symbol=FAU ubiquitin-like protein fubi and ribosomal protein S30 precursor	NA	NA	NA	NA	1486	0.9808	10.2	0.06
IPI:IPI00982721.1	|TREMBL:E5RHG8|ENSEMBL:ENSP00000429789|VEGA:OTTHUMP00000226852	Tax_Id=9606 Gene_Symbol=TCEB1 Uncharacterized protein	1485	1	40.4	0.39	1486	1	64	0.33
IPI:IPI00983062.1	|ENSEMBL:ENSP00000432523|VEGA:OTTHUMP00000236271	Tax_Id=9606 Gene_Symbol=C11orf48 14 kDa protein	NA	NA	NA	NA	1486	0.9871	13.1	0.07
IPI:IPI00983316.1	|TREMBL:E5RI99|ENSEMBL:ENSP00000429483|VEGA:OTTHUMP00000227601	Tax_Id=9606 Gene_Symbol=RPL30 Uncharacterized protein	NA	NA	NA	NA	1486	1	58.8	0.33
IPI:IPI00983417.1	|TREMBL:E9PNW4|ENSEMBL:ENSP00000437122|VEGA:OTTHUMP00000232609	Tax_Id=9606 Gene_Symbol=CD59 Uncharacterized protein	1485	0.9999	24.1	0.32	NA	NA	NA	NA
IPI:IPI00983576.1	|TREMBL:E7ESN4;Q05DQ5|ENSEMBL:ENSP00000376645;ENSP00000420745|VEGA:OTTHUMP00000215741	Tax_Id=9606 Gene_Symbol=HLTF HLTF protein	NA	NA	NA	NA	1486	1	4.4	0.1
IPI:IPI00983581.1	|TREMBL:Q05CK9	Tax_Id=9606 Gene_Symbol=SYNCRIP SYNCRIP protein (Fragment)	NA	NA	NA	NA	1486	1	7	0.2
IPI:IPI00983659.1	|TREMBL:E7ERK9|ENSEMBL:ENSP00000429323|VEGA:OTTHUMP00000225847	Tax_Id=9606 Gene_Symbol=EIF2B4 Uncharacterized protein	NA	NA	NA	NA	1486	0.9871	8.2	0.07
IPI:IPI00983682.1	|TREMBL:E9PRG8|ENSEMBL:ENSP00000432316|VEGA:OTTHUMP00000236275	Tax_Id=9606 Gene_Symbol=C11orf48 Uncharacterized protein	NA	NA	NA	NA	1486	0.9871	13.1	0.07
IPI:IPI00984634.1	|TREMBL:E9PNW0|ENSEMBL:ENSP00000437130|VEGA:OTTHUMP00000229320	Tax_Id=9606 Gene_Symbol=NAP1L4 Uncharacterized protein	NA	NA	NA	NA	1486	1	15.7	0.07
IPI:IPI00984839.1	|REFSEQ:NP_001180345	Tax_Id=9606 Gene_Symbol=DDX3X ATP-dependent RNA helicase DDX3X isoform 2	1485	0.9648	2.6	0.11	1486	1	10.1	0.3
IPI:IPI00984977.1	|ENSEMBL:ENSP00000428536|VEGA:OTTHUMP00000224346	Tax_Id=9606 Gene_Symbol=RPS14 Protein	1485	0.9924	9.2	0.22	NA	NA	NA	NA
IPI:IPI00985019.1	|H-INV:HIT000329562	Tax_Id=9606 Gene_Symbol=RPL28 Conserved hypothetical protein	1485	1	31.9	0.32	1486	1	45.3	0.53
IPI:IPI00985363.1	|H-INV:HIT000012534	Tax_Id=9606 Gene_Symbol=RPL34 Conserved hypothetical protein	1485	0.9674	9.7	0.21	NA	NA	NA	NA
IPI:IPI00985384.1	|TREMBL:B4E3E8;Q5S4N1|ENSEMBL:ENSP00000392494|REFSEQ:NP_001180346	Tax_Id=9606 Gene_Symbol=DDX3X ATP-dependent RNA helicase DDX3X isoform 3	1485	0.9648	2.6	0.11	1486	1	10.1	0.3
IPI:IPI01008748.1	|SWISS-PROT:Q9Y383-2|ENSEMBL:ENSP00000263545	Tax_Id=9606 Gene_Symbol=LUC7L2 Isoform 2 of Putative RNA-binding protein Luc7-like 2	NA	NA	NA	NA	1486	1	6.9	0.1
IPI:IPI01008814.1	|TREMBL:B9EK61;E9PDC2|ENSEMBL:ENSP00000397425	Tax_Id=9606 Gene_Symbol=PRUNE2 Uncharacterized protein	NA	NA	NA	NA	1486	0.9443	0.5	0.03
IPI:IPI01008919.1	|TREMBL:B7Z8J4;Q9Y465|ENSEMBL:ENSP00000439263	Tax_Id=9606 Gene_Symbol=NMT1 cDNA FLJ54222, highly similar to Glycylpeptide N-tetradecanoyltransferase 1	NA	NA	NA	NA	1486	0.9871	9.5	0.03
IPI:IPI01009249.1	|TREMBL:F5H6Y1|ENSEMBL:ENSP00000442950	Tax_Id=9606 Gene_Symbol=FARSB Uncharacterized protein	NA	NA	NA	NA	1486	1	5.9	0.13
IPI:IPI01009355.1	|TREMBL:A8K3W4;B7Z4B8|ENSEMBL:ENSP00000263367	Tax_Id=9606 Gene_Symbol=HNRNPUL1 cDNA FLJ56481, highly similar to Heterogeneous nuclear ribonucleoprotein U-like protein 1	1485	0.9628	2.6	0.21	1486	1	6.5	0.26
IPI:IPI01009501.1	|TREMBL:F5H747|ENSEMBL:ENSP00000442800|VEGA:OTTHUMP00000239015	Tax_Id=9606 Gene_Symbol=UBC Uncharacterized protein	1485	0.9169	21	0.19	NA	NA	NA	NA
IPI:IPI01009513.2	|TREMBL:B2R5U1;E7ESM6|ENSEMBL:ENSP00000390956	Tax_Id=9606 Gene_Symbol=SND1 Uncharacterized protein	NA	NA	NA	NA	1486	1	4.8	0.13
IPI:IPI01009538.1	|TREMBL:Q53T60;Q68CR9|ENSEMBL:ENSP00000444192	Tax_Id=9606 Gene_Symbol=DARS Uncharacterized protein	NA	NA	NA	NA	1486	1	17	0.07
IPI:IPI01009614.1	|TREMBL:B3KNZ4;B4DDN4;B4DVQ5;F5GZC5|ENSEMBL:ENSP00000445783	Tax_Id=9606 Gene_Symbol=EIF3C;EIF3CL cDNA FLJ55450, highly similar to Eukaryotic translation initiation factor 3 subunit 8	NA	NA	NA	NA	1486	1	8.6	0.3
IPI:IPI01009615.1	|TREMBL:B4DDF5;F5H776|ENSEMBL:ENSP00000442728	Tax_Id=9606 Gene_Symbol=MCM7 Uncharacterized protein	NA	NA	NA	NA	1486	1	6.4	0.1
IPI:IPI01009775.1	|TREMBL:B4DNE4|ENSEMBL:ENSP00000444567	Tax_Id=9606 Gene_Symbol=SEPT7 cDNA FLJ52574, highly similar to Septin-7	1485	1	7.9	0.52	NA	NA	NA	NA
IPI:IPI01009918.1	|TREMBL:A6XGL3;Q53ZF3;Q53ZV8;Q7Z445;Q7Z5P3;Q7Z5Y9|ENSEMBL:ENSP00000434456	Tax_Id=9606 Gene_Symbol=PRSS1 Uncharacterized protein	1485	1	7.6	0.64	1486	1	7.6	0.2
IPI:IPI01009955.1	|TREMBL:B3KQ79;Q53G72;Q53HT6|ENSEMBL:ENSP00000387751;ENSP00000392330|REFSEQ:NP_001132929|H-INV:HIT000045504|VEGA:OTTHUMP00000025978	Tax_Id=9606 Gene_Symbol=BCAP31 B-cell receptor-associated protein 31 isoform a	NA	NA	NA	NA	1486	1	7.3	0.07
IPI:IPI01010123.1	|ENSEMBL:ENSP00000340587	Tax_Id=9606 Gene_Symbol=MIA3 214 kDa protein	NA	NA	NA	NA	1486	1	3.5	0.12
IPI:IPI01010400.1	|TREMBL:F5H4J7|ENSEMBL:ENSP00000444862|VEGA:OTTHUMP00000236708	Tax_Id=9606 Gene_Symbol=SLC3A2 Uncharacterized protein	NA	NA	NA	NA	1486	0.9696	2.5	0.03
IPI:IPI01010419.1	|TREMBL:F5H7Y5|ENSEMBL:ENSP00000442173|VEGA:OTTHUMP00000239013	Tax_Id=9606 Gene_Symbol=UBC Uncharacterized protein	1485	0.9169	21	0.19	NA	NA	NA	NA
IPI:IPI01010447.1	|TREMBL:F5H4D8|ENSEMBL:ENSP00000445033|VEGA:OTTHUMP00000239010	Tax_Id=9606 Gene_Symbol=UBC Uncharacterized protein	1485	0.9169	21	0.19	NA	NA	NA	NA
IPI:IPI01010712.1	|ENSEMBL:ENSP00000438039|VEGA:OTTHUMP00000238847	Tax_Id=9606 Gene_Symbol=HADHA 27 kDa protein	NA	NA	NA	NA	1486	0.9538	4	0.03
IPI:IPI01010794.1	|SWISS-PROT:Q86V81|ENSEMBL:ENSP00000331817	Tax_Id=9606 Gene_Symbol=THOC4 THO complex subunit 4	NA	NA	NA	NA	1486	0.9999	10.9	0.06
IPI:IPI01010919.1	|TREMBL:F5H867|ENSEMBL:ENSP00000442135|VEGA:OTTHUMP00000236711	Tax_Id=9606 Gene_Symbol=SLC3A2 Uncharacterized protein	NA	NA	NA	NA	1486	0.9696	2.5	0.03
IPI:IPI01010979.1	|TREMBL:F5H0F5|ENSEMBL:ENSP00000439885	Tax_Id=9606 Gene_Symbol=ZC3H15 Uncharacterized protein	NA	NA	NA	NA	1486	1	7.7	0.17
IPI:IPI01010987.1	|TREMBL:E9PNJ7|ENSEMBL:ENSP00000434759|VEGA:OTTHUMP00000229319	Tax_Id=9606 Gene_Symbol=NAP1L4 Uncharacterized protein	NA	NA	NA	NA	1486	1	15.7	0.07
IPI:IPI01011225.1	|TREMBL:F8W9P9|ENSEMBL:ENSP00000378751	Tax_Id=9606 Gene_Symbol=MADD Uncharacterized protein	NA	NA	NA	NA	1486	0.9871	0.8	0.07
IPI:IPI01011340.1	|TREMBL:B3KUX9;B4DFY0;F5GZI9|ENSEMBL:ENSP00000366035	Tax_Id=9606 Gene_Symbol=ACTN1 cDNA FLJ53313, highly similar to Alpha-actinin-1	NA	NA	NA	NA	1486	0.9826	2.4	0.05
IPI:IPI01011344.1	|TREMBL:F5H0N0|ENSEMBL:ENSP00000438755	Tax_Id=9606 Gene_Symbol=ACTG1 Uncharacterized protein	1485	1	46.8	3.89	1486	1	48.6	1.39
IPI:IPI01011412.1	|TREMBL:F5H7K6;Q96H31|ENSEMBL:ENSP00000442456|VEGA:OTTHUMP00000239008	Tax_Id=9606 Gene_Symbol=UBC Uncharacterized protein	1485	0.9169	21	0.19	NA	NA	NA	NA
IPI:IPI01011490.1	|TREMBL:Q7Z350;Q9H8J3|ENSEMBL:ENSP00000437733	Tax_Id=9606 Gene_Symbol=KLHL9 Uncharacterized protein	NA	NA	NA	NA	1486	0.9996	21.1	0.31
IPI:IPI01011685.1	|TREMBL:F5H4D6|ENSEMBL:ENSP00000445035	Tax_Id=9606 Gene_Symbol=G3BP1 Uncharacterized protein	NA	NA	NA	NA	1486	1	18	0.13
IPI:IPI01011751.2	|TREMBL:F5H6W1;Q9Y3W7|ENSEMBL:ENSP00000393720	Tax_Id=9606 Gene_Symbol=EIF2B4 Uncharacterized protein	NA	NA	NA	NA	1486	0.9871	8.2	0.07
IPI:IPI01011805.1	|TREMBL:B4DV12|ENSEMBL:ENSP00000437475	Tax_Id=9606 Gene_Symbol=UBB cDNA FLJ51326, highly similar to Homo sapiens ubiquitin B (UBB), mRNA	1485	0.9169	21	0.19	NA	NA	NA	NA
IPI:IPI01011881.2	|TREMBL:B4DJX4;F5H0I0|ENSEMBL:ENSP00000439837;ENSP00000440371|VEGA:OTTHUMP00000237302	Tax_Id=9606 Gene_Symbol=PLEKHA5 Uncharacterized protein	NA	NA	NA	NA	1486	0.949	1.4	0.03
IPI:IPI01011988.1	|TREMBL:B4E3S0;B7Z9V0|ENSEMBL:ENSP00000415554	Tax_Id=9606 Gene_Symbol=CORO1C cDNA, FLJ79403, highly similar to Coronin-1C	1485	1	28.5	2.09	1486	1	9.8	0.16
IPI:IPI01012157.1	|TREMBL:B3KXA9;Q2TU79;Q9HAM7;Q9NPU8;Q9NVC0;Q9NVP8|ENSEMBL:ENSP00000438452	Tax_Id=9606 Gene_Symbol=LARS Uncharacterized protein	NA	NA	NA	NA	1486	1	4.7	0.1
IPI:IPI01012296.1	|TREMBL:A8K8S7;B5MEE5|ENSEMBL:ENSP00000378753|REFSEQ:NP_001129416|VEGA:OTTHUMP00000237191	Tax_Id=9606 Gene_Symbol=MADD MAP kinase-activating death domain protein isoform j	NA	NA	NA	NA	1486	0.9871	0.8	0.07
IPI:IPI01012329.1	|TREMBL:F5H0E2|ENSEMBL:ENSP00000438032|VEGA:OTTHUMP00000236714	Tax_Id=9606 Gene_Symbol=SLC3A2 Uncharacterized protein	NA	NA	NA	NA	1486	0.9696	2.5	0.03
IPI:IPI01012617.1	|TREMBL:E9PJW9|ENSEMBL:ENSP00000433675	Tax_Id=9606 Gene_Symbol=OSBPL9 Oxysterol-binding protein	NA	NA	NA	NA	1486	1	15.5	0.62
IPI:IPI01012677.2	|TREMBL:B4DYK9;F5H2I6|ENSEMBL:ENSP00000446248	Tax_Id=9606 Gene_Symbol=KIAA1211 cDNA FLJ60370, weakly similar to Homo sapiens retinitis pigmentosa GTPase regulator (RPGR), transcript variant C, mRNA	1485	0.9674	1.1	0.11	NA	NA	NA	NA
IPI:IPI01012991.1	|SWISS-PROT:Q9Y383-1|TREMBL:B3KSL5|ENSEMBL:ENSP00000347005;ENSP00000440433|REFSEQ:NP_057103|H-INV:HIT000018730|VEGA:OTTHUMP00000200420	Tax_Id=9606 Gene_Symbol=LUC7L2 Isoform 1 of Putative RNA-binding protein Luc7-like 2	NA	NA	NA	NA	1486	1	6.9	0.1
IPI:IPI01013106.1	|TREMBL:B4DXE2|ENSEMBL:ENSP00000441795	Tax_Id=9606 Gene_Symbol=BAG2 cDNA FLJ50277, highly similar to BAG family molecular chaperone regulator 2	NA	NA	NA	NA	1486	0.9696	5.1	0.07
IPI:IPI01013194.2	|TREMBL:B4DNU2;F5GYK6;F8VQZ0|ENSEMBL:ENSP00000440893;ENSP00000447298;ENSP00000448731;ENSP00000449175;ENSP00000450070|VEGA:OTTHUMP00000238583	Tax_Id=9606 Gene_Symbol=ABCF1 cDNA FLJ56536, highly similar to ATP-binding cassette sub-family F member 1	NA	NA	NA	NA	1486	0.9871	2.1	0.07
IPI:IPI01013276.1	|TREMBL:B4DLW4;B4DME2|ENSEMBL:ENSP00000387833	Tax_Id=9606 Gene_Symbol=PPP1R12C cDNA FLJ59720, highly similar to Homo sapiens protein phosphatase 1, regulatory (inhibitor) subunit 12C (PPP1R12C), mRNA	NA	NA	NA	NA	1486	0.9871	1.8	0.03
IPI:IPI01013280.1	|TREMBL:B4E2Z3;F5GZI0|ENSEMBL:ENSP00000407516;ENSP00000444439|VEGA:OTTHUMP00000236716	Tax_Id=9606 Gene_Symbol=SLC3A2 cDNA FLJ54090, highly similar to 4F2 cell-surface antigen heavy chain	NA	NA	NA	NA	1486	0.9696	2.5	0.03
IPI:IPI01013402.2	|TREMBL:B4DSV5;F5H3V0;Q9BWF4|ENSEMBL:ENSP00000439089	Tax_Id=9606 Gene_Symbol=MCM2 Uncharacterized protein	NA	NA	NA	NA	1486	1	3.7	0.1
IPI:IPI01013468.1	|SWISS-PROT:O60524-3|ENSEMBL:ENSP00000441016	Tax_Id=9606 Gene_Symbol=NEMF Isoform 3 of Nuclear export mediator factor NEMF	NA	NA	NA	NA	1486	0.9562	3.6	0.03
IPI:IPI01013595.1	|SWISS-PROT:Q05682-4|TREMBL:Q9NYG1|ENSEMBL:ENSP00000354513;ENSP00000398826|REFSEQ:NP_004333|VEGA:OTTHUMP00000207948;OTTHUMP00000207949	Tax_Id=9606 Gene_Symbol=CALD1 Isoform 4 of Caldesmon	1485	1	41	4.15	1486	1	32.1	0.74
IPI:IPI01013652.1	|TREMBL:C9JRJ8|ENSEMBL:ENSP00000394534|VEGA:OTTHUMP00000198120	Tax_Id=9606 Gene_Symbol=SQSTM1 Uncharacterized protein	NA	NA	NA	NA	1486	0.9733	6.3	0.03
IPI:IPI01013710.1	|TREMBL:B4DVU3|ENSEMBL:ENSP00000378950	Tax_Id=9606 Gene_Symbol=EIF3C;EIF3CL cDNA FLJ53378, highly similar to Eukaryotic translation initiation factor 3 subunit 8	NA	NA	NA	NA	1486	1	8.6	0.3
IPI:IPI01013837.1	|SWISS-PROT:O60524-4|ENSEMBL:ENSP00000438309	Tax_Id=9606 Gene_Symbol=NEMF Isoform 4 of Nuclear export mediator factor NEMF	NA	NA	NA	NA	1486	0.9562	3.6	0.03
IPI:IPI01013939.1	|TREMBL:Q8N707|ENSEMBL:ENSP00000365745|REFSEQ:NP_001171669|VEGA:OTTHUMP00000235667	Tax_Id=9606 Gene_Symbol=CTTN src substrate cortactin isoform c	NA	NA	NA	NA	1486	1	13.3	0.17
IPI:IPI01014089.2	|SWISS-PROT:Q9Y520-3	Tax_Id=9606 Gene_Symbol=PRRC2C Isoform 3 of Protein PRRC2C	NA	NA	NA	NA	1486	0.9745	0.4	0.03
IPI:IPI01014133.1	|TREMBL:B3KQ59|ENSEMBL:ENSP00000413890	Tax_Id=9606 Gene_Symbol=RUVBL2 cDNA FLJ32936 fis, clone TESTI2007533, highly similar to RuvB-like 2	NA	NA	NA	NA	1486	0.9147	4.3	0.03
IPI:IPI01014173.2	|SWISS-PROT:Q9Y520-2	Tax_Id=9606 Gene_Symbol=PRRC2C Isoform 2 of Protein PRRC2C	NA	NA	NA	NA	1486	0.9745	0.4	0.03
IPI:IPI01014205.1	|TREMBL:F5H2Z3|ENSEMBL:ENSP00000438289|VEGA:OTTHUMP00000239018	Tax_Id=9606 Gene_Symbol=UBC Uncharacterized protein	1485	0.9169	21	0.19	NA	NA	NA	NA
IPI:IPI01014357.1	|TREMBL:B1AHB2;E7EQY5|ENSEMBL:ENSP00000397217;ENSP00000408705|VEGA:OTTHUMP00000198826	Tax_Id=9606 Gene_Symbol=MCM5 Uncharacterized protein	NA	NA	NA	NA	1486	0.9858	3.5	0.07
IPI:IPI01014382.2	|TREMBL:F5GYQ4|ENSEMBL:ENSP00000441274	Tax_Id=9606 Gene_Symbol=GLUD1 Uncharacterized protein	NA	NA	NA	NA	1486	1	18.6	0.42
IPI:IPI01014596.1	|TREMBL:F5GYU3|ENSEMBL:ENSP00000441238|VEGA:OTTHUMP00000239019	Tax_Id=9606 Gene_Symbol=UBC Uncharacterized protein	1485	0.9169	21	0.19	NA	NA	NA	NA
IPI:IPI01014602.1	|TREMBL:B4DTC3;B4E0W4|ENSEMBL:ENSP00000439380	Tax_Id=9606 Gene_Symbol=HNRNPD cDNA FLJ54150, highly similar to Heterogeneous nuclear ribonucleoprotein D0	NA	NA	NA	NA	1486	0.99	4.9	0.08
IPI:IPI01014729.1	|TREMBL:E9PKT8|ENSEMBL:ENSP00000435327|VEGA:OTTHUMP00000229278	Tax_Id=9606 Gene_Symbol=NAP1L4 Uncharacterized protein	NA	NA	NA	NA	1486	1	15.7	0.07
IPI:IPI01014783.1	|TREMBL:A2RRR4;B4DJ10;Q9H8E3|ENSEMBL:ENSP00000426005|VEGA:OTTHUMP00000223913	Tax_Id=9606 Gene_Symbol=LARS cDNA FLJ58533, highly similar to Leucyl-tRNA synthetase, cytoplasmic	NA	NA	NA	NA	1486	1	4.7	0.1
IPI:IPI01014951.1	|TREMBL:F5H335|ENSEMBL:ENSP00000438178	Tax_Id=9606 Gene_Symbol=EIF3A Uncharacterized protein	NA	NA	NA	NA	1486	1	2	0.13
IPI:IPI01014989.1	|TREMBL:B4DER1;B4E266|ENSEMBL:ENSP00000274562	Tax_Id=9606 Gene_Symbol=LARS cDNA FLJ58157, highly similar to Leucyl-tRNA synthetase, cytoplasmic	NA	NA	NA	NA	1486	1	4.7	0.1
IPI:IPI01015009.1	|TREMBL:F5H1B6|ENSEMBL:ENSP00000445813	Tax_Id=9606 Gene_Symbol=PPP1R12A Uncharacterized protein	1485	1	7.7	0.85	1486	1	3.9	0.1
IPI:IPI01015016.1	|TREMBL:F5GZ39|ENSEMBL:ENSP00000441556|VEGA:OTTHUMP00000239021	Tax_Id=9606 Gene_Symbol=UBC Uncharacterized protein	1485	0.9169	21	0.19	NA	NA	NA	NA
IPI:IPI01015113.1	|TREMBL:F5H388|ENSEMBL:ENSP00000445337|VEGA:OTTHUMP00000239016	Tax_Id=9606 Gene_Symbol=UBC Uncharacterized protein	1485	0.9169	21	0.19	NA	NA	NA	NA
IPI:IPI01015287.1	|TREMBL:F8W8A3;Q6AZE1|ENSEMBL:ENSP00000436531	Tax_Id=9606 Gene_Symbol=CEP170 Uncharacterized protein	NA	NA	NA	NA	1486	0.982	4.3	0.03
IPI:IPI01015321.1	|TREMBL:F8W8S0|ENSEMBL:ENSP00000433791	Tax_Id=9606 Gene_Symbol=DYNC1I2 Uncharacterized protein	NA	NA	NA	NA	1486	1	13.9	0.13
IPI:IPI01015339.1	|TREMBL:C9JE22|ENSEMBL:ENSP00000228929	Tax_Id=9606 Gene_Symbol=H2AFJ Histone H2A	1485	0.9543	7	0.21	NA	NA	NA	NA
IPI:IPI01015347.1	|TREMBL:B3KTN8;B7Z6B5|ENSEMBL:ENSP00000263743	Tax_Id=9606 Gene_Symbol=DVL1 cDNA FLJ38548 fis, clone HCHON2001768, highly similar to Segment polarity protein dishevelled homolog DVL-1	NA	NA	NA	NA	1486	0.9113	5.4	0.04
IPI:IPI01015350.1	|TREMBL:B1AKJ7|ENSEMBL:ENSP00000360775	Tax_Id=9606 Gene_Symbol=OSBPL9 Oxysterol-binding protein	NA	NA	NA	NA	1486	1	15.5	0.62
IPI:IPI01015364.1	|ENSEMBL:ENSP00000411826|REFSEQ:NP_004944|VEGA:OTTHUMP00000233293	Tax_Id=9606 Gene_Symbol=EIF4G1 eukaryotic translation initiation factor 4 gamma 1 isoform 4	NA	NA	NA	NA	1486	1	2.9	0.13
IPI:IPI01015368.1	|TREMBL:F8W9E8|ENSEMBL:ENSP00000354068	Tax_Id=9606 Gene_Symbol=PPP1R12A Uncharacterized protein	1485	1	7.7	0.85	1486	1	3.9	0.1
IPI:IPI01015510.1	|TREMBL:A0JP02|ENSEMBL:ENSP00000440611	Tax_Id=9606 Gene_Symbol=PLEKHA5 Uncharacterized protein	NA	NA	NA	NA	1486	0.949	1.4	0.03
IPI:IPI01015565.1	|TREMBL:F5H265|ENSEMBL:ENSP00000439492|VEGA:OTTHUMP00000239017	Tax_Id=9606 Gene_Symbol=UBC Uncharacterized protein	1485	0.9169	21	0.19	NA	NA	NA	NA
IPI:IPI01015738.1	|TREMBL:D6PXK4;Q96BG6|ENSEMBL:ENSP00000439497	Tax_Id=9606 Gene_Symbol=ACTN4 Uncharacterized protein	1485	0.9999	3.5	0.29	NA	NA	NA	NA
IPI:IPI01015740.2	|TREMBL:F5H1N7|ENSEMBL:ENSP00000444006	Tax_Id=9606 Gene_Symbol=KIAA1211 Uncharacterized protein	1485	0.9674	1.1	0.11	NA	NA	NA	NA
IPI:IPI01015749.1	|TREMBL:A8K674;F5H041|ENSEMBL:ENSP00000438394;ENSP00000445320|VEGA:OTTHUMP00000239011	Tax_Id=9606 Gene_Symbol=UBC cDNA FLJ75516, highly similar to Xenopus tropicalis ubiquitin C, mRNA	1485	0.9169	21	0.19	NA	NA	NA	NA
IPI:IPI01015770.1	|TREMBL:B4DFF1|ENSEMBL:ENSP00000365434	Tax_Id=9606 Gene_Symbol=HNRNPK cDNA FLJ53312, highly similar to Heterogeneous nuclear ribonucleoprotein K	NA	NA	NA	NA	1486	1	7	0.13
IPI:IPI01015985.1	|TREMBL:F5GXK7|ENSEMBL:ENSP00000440205|VEGA:OTTHUMP00000239014	Tax_Id=9606 Gene_Symbol=UBC Uncharacterized protein	1485	0.9169	21	0.19	NA	NA	NA	NA
IPI:IPI01015990.1	|TREMBL:E7ES33|ENSEMBL:ENSP00000381993	Tax_Id=9606 Gene_Symbol=SEPT7 Uncharacterized protein	1485	1	7.9	0.52	NA	NA	NA	NA
IPI:IPI01016067.1	|SWISS-PROT:O60524-5|ENSEMBL:ENSP00000452174	Tax_Id=9606 Gene_Symbol=NEMF Isoform 5 of Nuclear export mediator factor NEMF	NA	NA	NA	NA	1486	0.9562	3.6	0.03
IPI:IPI01017955.1	|TREMBL:B7Z596	Tax_Id=9606 Gene_Symbol=- cDNA FLJ55130, highly similar to Rattus norvegicus tropomyosin 1, alpha (Tpm1), transcript variant 8, mRNA	1485	0.9734	3.7	0.21	NA	NA	NA	NA
IPI:IPI01018017.1	|TREMBL:F5H7S3;Q07413|ENSEMBL:ENSP00000322577	Tax_Id=9606 Gene_Symbol=TPM1 Uncharacterized protein	1485	0.9734	3.7	0.21	NA	NA	NA	NA
IPI:IPI01018179.1	|SWISS-PROT:Q12906-4	Tax_Id=9606 Gene_Symbol=ILF3 Isoform 4 of Interleukin enhancer-binding factor 3	NA	NA	NA	NA	1486	1	4.2	0.07
IPI:IPI01018925.1	|TREMBL:B4DVQ0	Tax_Id=9606 Gene_Symbol=ACTB cDNA FLJ58286, highly similar to Actin, cytoplasmic 2	1485	1	46.8	3.89	1486	1	48.6	1.39
IPI:IPI01018966.1	|TREMBL:F5H6Q2|ENSEMBL:ENSP00000437452|VEGA:OTTHUMP00000239020	Tax_Id=9606 Gene_Symbol=UBC Uncharacterized protein	1485	0.9169	21	0.19	NA	NA	NA	NA
IPI:IPI01020905.1	|ENSEMBL:ENSP00000084795	Tax_Id=9606 Gene_Symbol=RPL18 Protein	1485	1	46.9	0.83	NA	NA	NA	NA
IPI:IPI01020986.1	|TREMBL:F8VS58|ENSEMBL:ENSP00000448223	Tax_Id=9606 Gene_Symbol=RPLP0 Uncharacterized protein	NA	NA	NA	NA	1486	1	19	0.1
IPI:IPI01021093.1	|TREMBL:F8VRQ1|ENSEMBL:ENSP00000448633	Tax_Id=9606 Gene_Symbol=HNRNPA1 Uncharacterized protein	1485	0.9999	11.2	0.21	1486	1	23.2	0.23
IPI:IPI01021139.1	|TREMBL:F8VRK7|ENSEMBL:ENSP00000448639	Tax_Id=9606 Gene_Symbol=RPLP0 Uncharacterized protein	NA	NA	NA	NA	1486	1	19	0.1
IPI:IPI01021150.1	|ENSEMBL:ENSP00000448859	Tax_Id=9606 Gene_Symbol=MYL6 13 kDa protein	1485	0.9924	11.3	0.32	NA	NA	NA	NA
IPI:IPI01021193.1	|TREMBL:F8VWC5|ENSEMBL:ENSP00000449204	Tax_Id=9606 Gene_Symbol=RPL18 Uncharacterized protein	1485	1	46.9	0.83	NA	NA	NA	NA
IPI:IPI01021324.1	|TREMBL:F8W6I7|ENSEMBL:ENSP00000333504	Tax_Id=9606 Gene_Symbol=HNRNPA1 Uncharacterized protein	1485	0.9999	11.2	0.21	1486	1	23.2	0.23
IPI:IPI01021414.1	|TREMBL:F8VXB4|ENSEMBL:ENSP00000449404	Tax_Id=9606 Gene_Symbol=KRT8 Uncharacterized protein	1485	0.9975	4.3	0.2	1486	1	4.1	0.13
IPI:IPI01021460.1	|TREMBL:F8VPF3|ENSEMBL:ENSP00000450116	Tax_Id=9606 Gene_Symbol=MYL6 Uncharacterized protein	1485	0.9924	11.3	0.32	NA	NA	NA	NA
IPI:IPI01021487.1	|TREMBL:F8VWB4|ENSEMBL:ENSP00000449514|REFSEQ:NP_001137358	Tax_Id=9606 Gene_Symbol=PPP1R12A protein phosphatase 1 regulatory subunit 12A isoform b	1485	1	7.7	0.85	1486	1	3.9	0.1
IPI:IPI01021490.1	|ENSEMBL:ENSP00000450019	Tax_Id=9606 Gene_Symbol=RPLP0 18 kDa protein	NA	NA	NA	NA	1486	1	19	0.1
IPI:IPI01021531.1	|TREMBL:F8W7P1|ENSEMBL:ENSP00000340395	Tax_Id=9606 Gene_Symbol=PPP1R12A Uncharacterized protein	1485	1	7.7	0.85	NA	NA	NA	NA
IPI:IPI01021673.1	|TREMBL:F8VUA6|ENSEMBL:ENSP00000447894	Tax_Id=9606 Gene_Symbol=RPL18 Uncharacterized protein	1485	1	46.9	0.83	NA	NA	NA	NA
IPI:IPI01021686.1	|ENSEMBL:ENSP00000449787	Tax_Id=9606 Gene_Symbol=MARS 24 kDa protein	NA	NA	NA	NA	1486	1	8.7	0.07
IPI:IPI01021801.1	|ENSEMBL:ENSP00000446721	Tax_Id=9606 Gene_Symbol=MYL6 18 kDa protein	1485	0.9924	11.3	0.32	1486	1	30.5	0.23
IPI:IPI01021889.1	|TREMBL:F8VQY6|ENSEMBL:ENSP00000450222	Tax_Id=9606 Gene_Symbol=RPLP0 Uncharacterized protein	NA	NA	NA	NA	1486	1	19	0.1
IPI:IPI01021962.1	|ENSEMBL:ENSP00000448457	Tax_Id=9606 Gene_Symbol=MYL6 Protein	1485	0.9924	11.3	0.32	NA	NA	NA	NA
IPI:IPI01022043.1	|TREMBL:F8VPE8|ENSEMBL:ENSP00000450121	Tax_Id=9606 Gene_Symbol=RPLP0 Uncharacterized protein	NA	NA	NA	NA	1486	1	19	0.1
IPI:IPI01022060.1	|TREMBL:Q3MI39|ENSEMBL:ENSP00000446486	Tax_Id=9606 Gene_Symbol=HNRNPA1 HNRPA1 protein	1485	0.9999	11.2	0.21	1486	1	23.2	0.23
IPI:IPI01022161.1	|TREMBL:A7MAP0;B3KN06;Q53G58|ENSEMBL:ENSP00000447534	Tax_Id=9606 Gene_Symbol=CORO1C Uncharacterized protein	1485	1	28.5	2.09	1486	1	9.8	0.16
IPI:IPI01022174.1	|TREMBL:F8VWS0|ENSEMBL:ENSP00000449205	Tax_Id=9606 Gene_Symbol=RPLP0 Uncharacterized protein	NA	NA	NA	NA	1486	1	19	0.1
IPI:IPI01022175.1	|TREMBL:B4DRW1;Q6PIN2	Tax_Id=9606 Gene_Symbol=KRT4 cDNA FLJ55805, highly similar to Keratin, type II cytoskeletal 4	1485	1	19.2	1.19	NA	NA	NA	NA
IPI:IPI01022179.1	|ENSEMBL:ENSP00000293422	Tax_Id=9606 Gene_Symbol=MYL6 17 kDa protein	1485	0.9924	11.3	0.32	1486	1	30.5	0.23
IPI:IPI01022268.1	|TREMBL:F8W1R7|ENSEMBL:ENSP00000446687	Tax_Id=9606 Gene_Symbol=MYL6 Uncharacterized protein	1485	0.9924	11.3	0.32	1486	1	30.5	0.23
IPI:IPI01022327.1	|TREMBL:F8VS64;Q9UEK9|ENSEMBL:ENSP00000448220|REFSEQ:NP_002263	Tax_Id=9606 Gene_Symbol=KRT4 keratin, type II cytoskeletal 4	1485	1	19.2	1.19	NA	NA	NA	NA
IPI:IPI01022339.1	|SWISS-PROT:Q92841-1|TREMBL:B1AHM2;C9JMU5|ENSEMBL:ENSP00000371046	Tax_Id=9606 Gene_Symbol=DDX17 Uncharacterized protein	NA	NA	NA	NA	1486	0.9895	4	0.05
IPI:IPI01022437.1	|TREMBL:F8VZU9|ENSEMBL:ENSP00000446640	Tax_Id=9606 Gene_Symbol=MYL6 Uncharacterized protein	1485	0.9924	11.3	0.32	NA	NA	NA	NA
IPI:IPI01022462.1	|TREMBL:F8VZS0|ENSEMBL:ENSP00000447311	Tax_Id=9606 Gene_Symbol=RPLP0 Uncharacterized protein	NA	NA	NA	NA	1486	1	19	0.1
IPI:IPI01022506.1	|TREMBL:B4DRM3;E7EX17|ENSEMBL:ENSP00000388806	Tax_Id=9606 Gene_Symbol=EIF4B cDNA FLJ54492, highly similar to Eukaryotic translation initiation factor 4B	NA	NA	NA	NA	1486	1	7.9	0.07
IPI:IPI01022636.1	|TREMBL:F8VU65|ENSEMBL:ENSP00000448046	Tax_Id=9606 Gene_Symbol=RPLP0 Uncharacterized protein	NA	NA	NA	NA	1486	1	19	0.1
IPI:IPI01022653.1	|ENSEMBL:ENSP00000301540	Tax_Id=9606 Gene_Symbol=MYL6 17 kDa protein	1485	0.9924	11.3	0.32	1486	1	30.5	0.23
IPI:IPI01022656.1	|TREMBL:Q59F66|ENSEMBL:ENSP00000384791	Tax_Id=9606 Gene_Symbol=DDX17 DEAD box polypeptide 17 isoform p82 variant (Fragment)	NA	NA	NA	NA	1486	0.9895	4	0.05
IPI:IPI01022767.1	|TREMBL:F8W180|ENSEMBL:ENSP00000446709	Tax_Id=9606 Gene_Symbol=MYL6 Uncharacterized protein	1485	0.9924	11.3	0.32	NA	NA	NA	NA
IPI:IPI01022801.1	|TREMBL:F8VXY0|ENSEMBL:ENSP00000448795	Tax_Id=9606 Gene_Symbol=HNRNPA1 Uncharacterized protein	1485	0.9999	11.2	0.21	1486	1	23.2	0.23
IPI:IPI01022933.1	|TREMBL:F8VZV5|ENSEMBL:ENSP00000446627	Tax_Id=9606 Gene_Symbol=MYL6 Uncharacterized protein	1485	0.9924	11.3	0.32	1486	1	30.5	0.23
IPI:IPI01022981.1	|ENSEMBL:ENSP00000446634	Tax_Id=9606 Gene_Symbol=RPL18 Protein	1485	1	46.9	0.83	NA	NA	NA	NA
IPI:IPI01023074.1	|TREMBL:F8VWV4|ENSEMBL:ENSP00000449765	Tax_Id=9606 Gene_Symbol=RPLP0 Uncharacterized protein	NA	NA	NA	NA	1486	1	19	0.1
IPI:IPI01024839.1	|ENSEMBL:ENSP00000340251	Tax_Id=9606 Gene_Symbol=TMPO 46 kDa protein	1485	1	11.3	0.32	NA	NA	NA	NA
IPI:IPI01025005.1	|TREMBL:F8W181|ENSEMBL:ENSP00000446708	Tax_Id=9606 Gene_Symbol=RPL6 Uncharacterized protein	1485	0.9279	4	0.21	NA	NA	NA	NA
IPI:IPI01025264.1	|TREMBL:F8W8Q6|ENSEMBL:ENSP00000325361	Tax_Id=9606 Gene_Symbol=PPP1R12A Uncharacterized protein	1485	1	7.7	0.85	NA	NA	NA	NA
IPI:IPI01025819.1	|TREMBL:F8WB80|ENSEMBL:ENSP00000373172	Tax_Id=9606 Gene_Symbol=NAA50 Uncharacterized protein	1485	1	32.1	0.64	1486	1	24.1	0.13
IPI:IPI01025920.1	|TREMBL:F8W8C8|ENSEMBL:ENSP00000316638	Tax_Id=9606 Gene_Symbol=EIF3B Uncharacterized protein	NA	NA	NA	NA	1486	0.9871	4.6	0.07
IPI:IPI01026216.1	|ENSEMBL:ENSP00000451309	Tax_Id=9606 Gene_Symbol=MTHFD1 69 kDa protein	NA	NA	NA	NA	1486	1	25.4	0.48
