# Supplementary material for: VAPB/ALS8 interacts with FFAT-like proteins including the p97 cofactor FAF1 and the ASNA1 ATPase
Source: BMC Biol. 2014 May 29;12:39. doi: 10.1186/1741-7007-12-39 (PMC4068158; doi:10.1186/1741-7007-12-39)
Supplement: Additional file 9: Table S8 — Mass spectrometry analysis of endogenous VAPB immunoprecipitates from mouse brain. For the negative control sample, brain extracts were incubated with uncoupled Protein A-beads and the proteins retained on these beads were analyzed by mass spectrometry. Protein coverage and the share of spectrum IDs are indicated for each protein identified. [file 1741-7007-12-39-S9.xlsx]

## Sheet: endogenous VAPB mouse brain.csv
Proteome_protein_name	protein_name_alias	description	Control	probability_1487	coverage_1487	share_spectrum_ids_1487	end VAPB IP mouse brain	probability_1488	coverage_1488	share_spectrum_ids_1488
IPI:IPI00107952.3	|SWISS-PROT:P08905|ENSEMBL:ENSMUSP00000089801|REFSEQ:NP_059068	Tax_Id=10090 Gene_Symbol=Lyz2 Lysozyme C-2	NA	NA	NA	NA	1488	0.9907	10.1	0.03
IPI:IPI00108143.1	|SWISS-PROT:P70333|TREMBL:A2BDV8;Q3UR26|ENSEMBL:ENSMUSP00000050838;ENSMUSP00000074483;ENSMUSP00000108827;ENSMUSP00000108828;ENSMUSP00000108829|REFSEQ:NP_063921|VEGA:OTTMUSP00000020899;OTTMUSP000000209	Tax_Id=10090 Gene_Symbol=Hnrnph2 Heterogeneous nuclear ribonucleoprotein H2	NA	NA	NA	NA	1488	0.9316	3.8	0.03
IPI:IPI00108388.2	|SWISS-PROT:P70398|TREMBL:A2AD18|ENSEMBL:ENSMUSP00000111126	Tax_Id=10090 Gene_Symbol=Usp9x Probable ubiquitin carboxyl-terminal hydrolase FAF-X	NA	NA	NA	NA	1488	1	3	0.11
IPI:IPI00108780.7	|SWISS-PROT:P17426-1|ENSEMBL:ENSMUSP00000082519;ENSMUSP00000127842|REFSEQ:NP_031484|VEGA:OTTMUSP00000049648	Tax_Id=10090 Gene_Symbol=Ap2a1 Isoform A of AP-2 complex subunit alpha-1	1487	0.9914	1.3	0.33	1488	1	7.9	0.17
IPI:IPI00108895.2	|SWISS-PROT:P54775|TREMBL:Q3TFA5;Q3TJ97;Q3TUN5;Q3UBF0;Q52L53;Q569X4;Q8BKU2|ENSEMBL:ENSMUSP00000032824|REFSEQ:NP_036004|VEGA:OTTMUSP00000030278	Tax_Id=10090 Gene_Symbol=Psmc4 26S protease regulatory subunit 6B	NA	NA	NA	NA	1488	0.9983	4.8	0.04
IPI:IPI00109044.8	|TREMBL:Q6ZWQ9;Q922W7|ENSEMBL:ENSMUSP00000024846;ENSMUSP00000116398;ENSMUSP00000123412|REFSEQ:NP_080340|VEGA:OTTMUSP00000044184;OTTMUSP00000044185;OTTMUSP00000044188	Tax_Id=10090 Gene_Symbol=2900073G15Rik myosin light chain, regulatory B-like	NA	NA	NA	NA	1488	1	40.7	0.15
IPI:IPI00109061.1	|SWISS-PROT:Q9CWF2|TREMBL:B2RSN3;Q8BK89|ENSEMBL:ENSMUSP00000075178|REFSEQ:NP_076205	Tax_Id=10090 Gene_Symbol=Tubb2b Tubulin beta-2B chain	NA	NA	NA	NA	1488	0.999	36	0.17
IPI:IPI00109073.5	|SWISS-PROT:Q9D6F9|ENSEMBL:ENSMUSP00000071135|REFSEQ:NP_033477	Tax_Id=10090 Gene_Symbol=Tubb4 Tubulin beta-4 chain	1487	0.9999	10.1	0.61	1488	1	28.6	0.19
IPI:IPI00109153.7	|SWISS-PROT:Q3TXX4|TREMBL:Q7TQH3;Q8JZR7|ENSEMBL:ENSMUSP00000082489|REFSEQ:NP_892038	Tax_Id=10090 Gene_Symbol=Slc17a7 Vesicular glutamate transporter 1	NA	NA	NA	NA	1488	1	3.6	0.05
IPI:IPI00109178.1	|SWISS-PROT:Q9EP53-1|ENSEMBL:ENSMUSP00000109500|VEGA:OTTMUSP00000012518	Tax_Id=10090 Gene_Symbol=Tsc1 Isoform 1 of Hamartin	NA	NA	NA	NA	1488	1	14.2	0.34
IPI:IPI00109221.3	|SWISS-PROT:Q9EP69|TREMBL:B0LAE6|ENSEMBL:ENSMUSP00000026270|REFSEQ:NP_109617	Tax_Id=10090 Gene_Symbol=Sacm1l Phosphatidylinositide phosphatase SAC1	NA	NA	NA	NA	1488	1	3.2	0.05
IPI:IPI00109727.1	|SWISS-PROT:P01831|TREMBL:Q53YX2|ENSEMBL:ENSMUSP00000110489|REFSEQ:NP_033408|VEGA:OTTMUSP00000018127	Tax_Id=10090 Gene_Symbol=Thy1 Thy-1 membrane glycoprotein	NA	NA	NA	NA	1488	0.9762	9.3	0.03
IPI:IPI00109870.1	|SWISS-PROT:Q9CWZ7|TREMBL:Q8C1T5|ENSEMBL:ENSMUSP00000025474|REFSEQ:NP_082293|VEGA:OTTMUSP00000035405	Tax_Id=10090 Gene_Symbol=Napg Gamma-soluble NSF attachment protein	NA	NA	NA	NA	1488	1	13.8	0.1
IPI:IPI00110435.2	|SWISS-PROT:Q80TM9-1|ENSEMBL:ENSMUSP00000022469|REFSEQ:NP_073147|VEGA:OTTMUSP00000050743	Tax_Id=10090 Gene_Symbol=Nisch Isoform 1 of Nischarin	NA	NA	NA	NA	1488	0.9682	0.9	0.03
IPI:IPI00110753.1	|SWISS-PROT:P68369|ENSEMBL:ENSMUSP00000094778|REFSEQ:NP_035783|VEGA:OTTMUSP00000018539	Tax_Id=10090 Gene_Symbol=Tuba1a Tubulin alpha-1A chain	NA	NA	NA	NA	1488	1	33.4	0.22
IPI:IPI00111167.1	|SWISS-PROT:Q9EQG9-1|TREMBL:Q8BSX8|ENSEMBL:ENSMUSP00000076856|REFSEQ:NP_075909	Tax_Id=10090 Gene_Symbol=Col4a3bp Isoform 1 of Collagen type IV alpha-3-binding protein	NA	NA	NA	NA	1488	1	6.1	0.05
IPI:IPI00111265.3	|SWISS-PROT:P47754|TREMBL:Q3UBZ3;Q3UCD2;Q5DQJ3|ENSEMBL:ENSMUSP00000015877|REFSEQ:NP_031630|VEGA:OTTMUSP00000017623	Tax_Id=10090 Gene_Symbol=Capza2 F-actin-capping protein subunit alpha-2	NA	NA	NA	NA	1488	1	23.1	0.11
IPI:IPI00111412.3	|SWISS-PROT:Q9D8E6|TREMBL:Q564E8;Q5ZEY2;Q9CSM5|ENSEMBL:ENSMUSP00000034966|REFSEQ:NP_077174	Tax_Id=10090 Gene_Symbol=Rpl4 60S ribosomal protein L4	NA	NA	NA	NA	1488	0.9956	6.2	0.03
IPI:IPI00111501.1	|SWISS-PROT:P84086|ENSEMBL:ENSMUSP00000026985|REFSEQ:NP_034076|VEGA:OTTMUSP00000043418	Tax_Id=10090 Gene_Symbol=Cplx2 Complexin-2	NA	NA	NA	NA	1488	0.9848	16.4	0.03
IPI:IPI00111556.1	|SWISS-PROT:P62715|TREMBL:Q8BN07|ENSEMBL:ENSMUSP00000009774|REFSEQ:NP_059070	Tax_Id=10090 Gene_Symbol=Ppp2cb Serine/threonine-protein phosphatase 2A catalytic subunit beta isoform	NA	NA	NA	NA	1488	1	16.2	0.1
IPI:IPI00111856.1	|SWISS-PROT:P26151|ENSEMBL:ENSMUSP00000029748|REFSEQ:NP_034316	Tax_Id=10090 Gene_Symbol=Fcgr1 High affinity immunoglobulin gamma Fc receptor I	NA	NA	NA	NA	1488	1	7.7	0.04
IPI:IPI00112251.1	|SWISS-PROT:Q9ERD7|TREMBL:D5MR34;Q9CRT0|ENSEMBL:ENSMUSP00000071134|REFSEQ:NP_075768|VEGA:OTTMUSP00000034531	Tax_Id=10090 Gene_Symbol=Tubb3 Tubulin beta-3 chain	NA	NA	NA	NA	1488	1	27.3	0.19
IPI:IPI00112407.3	|TREMBL:D3Z1P6|ENSEMBL:ENSMUSP00000072558	Tax_Id=10090 Gene_Symbol=Gm5805 Uncharacterized protein	NA	NA	NA	NA	1488	1	15.9	0.05
IPI:IPI00112419.4	|SWISS-PROT:Q5SWP3|ENSEMBL:ENSMUSP00000049490|REFSEQ:NP_001075121|VEGA:OTTMUSP00000005340	Tax_Id=10090 Gene_Symbol=Nacad NAC-alpha domain-containing protein 1	NA	NA	NA	NA	1488	1	19.7	0.63
IPI:IPI00112448.1	|SWISS-PROT:P63325|TREMBL:Q3U9P0;Q5M9K7|ENSEMBL:ENSMUSP00000110531;ENSMUSP00000110532|REFSEQ:NP_080239|VEGA:OTTMUSP00000023640;OTTMUSP00000023646;OTTMUSP00000042411;OTTMUSP00000042413	Tax_Id=10090 Gene_Symbol=Rps10 40S ribosomal protein S10	NA	NA	NA	NA	1488	0.999	11	0.03
IPI:IPI00112536.1	|SWISS-PROT:Q9CZC8|ENSEMBL:ENSMUSP00000019268|REFSEQ:NP_081544|VEGA:OTTMUSP00000029706	Tax_Id=10090 Gene_Symbol=Scrn1 Secernin-1	NA	NA	NA	NA	1488	1	5.8	0.05
IPI:IPI00112776.1	|SWISS-PROT:P70704|TREMBL:Q3TRP7;Q8CA15|ENSEMBL:ENSMUSP00000072738|REFSEQ:NP_033857|VEGA:OTTMUSP00000025712	Tax_Id=10090 Gene_Symbol=Atp8a1 Probable phospholipid-transporting ATPase IA	NA	NA	NA	NA	1488	1	13.5	0.34
IPI:IPI00113149.1	|SWISS-PROT:P61264|ENSEMBL:ENSMUSP00000101874|REFSEQ:NP_077725|VEGA:OTTMUSP00000040686	Tax_Id=10090 Gene_Symbol=Stx1b Syntaxin-1B	NA	NA	NA	NA	1488	1	26	0.2
IPI:IPI00113214.1	|SWISS-PROT:P56399|ENSEMBL:ENSMUSP00000041299|REFSEQ:NP_038728|VEGA:OTTMUSP00000033836	Tax_Id=10090 Gene_Symbol=Usp5 Ubiquitin carboxyl-terminal hydrolase 5	NA	NA	NA	NA	1488	0.9744	1.1	0.03
IPI:IPI00113223.2	|SWISS-PROT:P19096|TREMBL:O89060;Q3TB22;Q3UHT6|ENSEMBL:ENSMUSP00000052872|REFSEQ:NP_032014|VEGA:OTTMUSP00000004562	Tax_Id=10090 Gene_Symbol=Fasn Fatty acid synthase	NA	NA	NA	NA	1488	0.9665	0.4	0.03
IPI:IPI00113372.2	|SWISS-PROT:Q9ESK9|TREMBL:B2RX00|ENSEMBL:ENSMUSP00000027040|REFSEQ:NP_033956|VEGA:OTTMUSP00000045266	Tax_Id=10090 Gene_Symbol=Rb1cc1 RB1-inducible coiled-coil protein 1	NA	NA	NA	NA	1488	1	15.7	0.55
IPI:IPI00113427.3	|SWISS-PROT:P17897|ENSEMBL:ENSMUSP00000089800|REFSEQ:NP_038618	Tax_Id=10090 Gene_Symbol=Lyz1 Lysozyme C-1	1487	0.9978	14.2	0.1	NA	NA	NA	NA
IPI:IPI00113584.2	|ENSEMBL:ENSMUSP00000102601|VEGA:OTTMUSP00000003079	Tax_Id=10090 Gene_Symbol=Mapt 76 kDa protein	1487	0.9691	4.4	0.32	NA	NA	NA	NA
IPI:IPI00113660.1	|SWISS-PROT:P61290|TREMBL:Q4FK54;Q99K09|ENSEMBL:ENSMUSP00000019470|REFSEQ:NP_035322|VEGA:OTTMUSP00000002694	Tax_Id=10090 Gene_Symbol=Psme3 Proteasome activator complex subunit 3	NA	NA	NA	NA	1488	1	18.7	0.08
IPI:IPI00113895.1	|SWISS-PROT:P61164|ENSEMBL:ENSMUSP00000039844|REFSEQ:NP_058556	Tax_Id=10090 Gene_Symbol=Actr1a Alpha-centractin	NA	NA	NA	NA	1488	0.9999	13.3	0.07
IPI:IPI00114279.1	|SWISS-PROT:P56564|TREMBL:Q543U3;Q8C3T7;Q8C7W8;Q99NG1|ENSEMBL:ENSMUSP00000005493|REFSEQ:NP_683740|VEGA:OTTMUSP00000043391	Tax_Id=10090 Gene_Symbol=Slc1a3 Excitatory amino acid transporter 1	NA	NA	NA	NA	1488	1	11	0.17
IPI:IPI00114368.3	|SWISS-PROT:O08547|ENSEMBL:ENSMUSP00000029476|REFSEQ:NP_035472|VEGA:OTTMUSP00000036640	Tax_Id=10090 Gene_Symbol=Sec22b Vesicle-trafficking protein SEC22b	NA	NA	NA	NA	1488	0.9816	6	0.03
IPI:IPI00114375.2	|SWISS-PROT:O08553|ENSEMBL:ENSMUSP00000022629|REFSEQ:NP_034085|VEGA:OTTMUSP00000017622	Tax_Id=10090 Gene_Symbol=Dpysl2 Dihydropyrimidinase-related protein 2	NA	NA	NA	NA	1488	1	11	0.11
IPI:IPI00114641.3	|SWISS-PROT:P10852|TREMBL:Q3TIP1;Q3U144;Q60849|ENSEMBL:ENSMUSP00000010239|REFSEQ:NP_032603	Tax_Id=10090 Gene_Symbol=Slc3a2 4F2 cell-surface antigen heavy chain	NA	NA	NA	NA	1488	0.9898	2.1	0.03
IPI:IPI00114833.1	|SWISS-PROT:P56695|TREMBL:Q3TDI2;Q3UMA8;Q80UI9|ENSEMBL:ENSMUSP00000048053|REFSEQ:NP_035846|VEGA:OTTMUSP00000050236	Tax_Id=10090 Gene_Symbol=Wfs1 Wolframin	NA	NA	NA	NA	1488	1	2.5	0.05
IPI:IPI00114855.1	|SWISS-PROT:Q99J31|TREMBL:B1AV63;Q8BQX4;Q8C4C7|ENSEMBL:ENSMUSP00000033560;ENSMUSP00000109457|REFSEQ:NP_443208|VEGA:OTTMUSP00000019598;OTTMUSP00000019600	Tax_Id=10090 Gene_Symbol=Ophn1 Oligophrenin-1	NA	NA	NA	NA	1488	1	4	0.07
IPI:IPI00114894.1	|SWISS-PROT:O08638-1|TREMBL:Q69ZX3;Q8R384|ENSEMBL:ENSMUSP00000076484|REFSEQ:NP_001155247	Tax_Id=10090 Gene_Symbol=Myh11 Isoform 1 of Myosin-11	NA	NA	NA	NA	1488	0.9897	5	0.12
IPI:IPI00114939.3	|SWISS-PROT:Q99J85|TREMBL:B9EIV5;F6T7F3;Q3UH69|ENSEMBL:ENSMUSP00000127590	Tax_Id=10090 Gene_Symbol=Nptxr Neuronal pentraxin receptor	NA	NA	NA	NA	1488	1	5.5	0.08
IPI:IPI00115097.1	|SWISS-PROT:O55029|ENSEMBL:ENSMUSP00000035033|REFSEQ:NP_056642	Tax_Id=10090 Gene_Symbol=Copb2 Coatomer subunit beta'	NA	NA	NA	NA	1488	1	6.6	0.14
IPI:IPI00115240.1	|SWISS-PROT:P04370-1|ENSEMBL:ENSMUSP00000046185|REFSEQ:NP_034907|VEGA:OTTMUSP00000017514	Tax_Id=10090 Gene_Symbol=Mbp Isoform 1 of Myelin basic protein	1487	1	20.8	1.37	NA	NA	NA	NA
IPI:IPI00115257.1	|SWISS-PROT:Q99JF8-1|ENSEMBL:ENSMUSP00000030207|REFSEQ:NP_598709|VEGA:OTTMUSP00000000056	Tax_Id=10090 Gene_Symbol=Psip1 Isoform 1 of PC4 and SFRS1-interacting protein	NA	NA	NA	NA	1488	0.9986	4	0.04
IPI:IPI00115449.2	|SWISS-PROT:P18826-1|TREMBL:Q8CBA7|ENSEMBL:ENSMUSP00000061991|REFSEQ:NP_032858|VEGA:OTTMUSP00000019585	Tax_Id=10090 Gene_Symbol=Phka1 Isoform 1 of Phosphorylase b kinase regulatory subunit alpha, skeletal muscle isoform	NA	NA	NA	NA	1488	1	2.3	0.05
IPI:IPI00115546.4	|SWISS-PROT:P18872-2|REFSEQ:NP_001106855	Tax_Id=10090 Gene_Symbol=Gnao1 Isoform Alpha-2 of Guanine nucleotide-binding protein G(o) subunit alpha	NA	NA	NA	NA	1488	1	18.9	0.19
IPI:IPI00115607.3	|SWISS-PROT:Q99JY0|ENSEMBL:ENSMUSP00000026841;ENSMUSP00000110431;ENSMUSP00000110434|REFSEQ:NP_663533|VEGA:OTTMUSP00000029777;OTTMUSP00000029863;OTTMUSP00000029864	Tax_Id=10090 Gene_Symbol=Hadhb Trifunctional enzyme subunit beta, mitochondrial	NA	NA	NA	NA	1488	1	6.9	0.08
IPI:IPI00115627.4	|SWISS-PROT:Q99JY9|TREMBL:Q3TGE1;Q3TGW0;Q3TWJ4;Q3UGH0;Q3ULF7;Q9ERF8|ENSEMBL:ENSMUSP00000027579|REFSEQ:NP_001192314;NP_001192315;NP_076224	Tax_Id=10090 Gene_Symbol=Actr3 Actin-related protein 3	NA	NA	NA	NA	1488	0.9807	2.4	0.03
IPI:IPI00115663.3	|SWISS-PROT:O08788-1|TREMBL:Q6NZM3|ENSEMBL:ENSMUSP00000109552|REFSEQ:NP_031861|VEGA:OTTMUSP00000029381	Tax_Id=10090 Gene_Symbol=Dctn1 Isoform 1 of Dynactin subunit 1	1487	0.9599	1.1	0.32	1488	1	28.9	0.86
IPI:IPI00115701.2	|SWISS-PROT:P35123|TREMBL:Q3TEX8;Q5DTK8;Q6NXV6|ENSEMBL:ENSMUSP00000035237|REFSEQ:NP_035808	Tax_Id=10090 Gene_Symbol=Usp4 Ubiquitin carboxyl-terminal hydrolase 4	NA	NA	NA	NA	1488	0.9449	1	0.03
IPI:IPI00115708.1	|SWISS-PROT:O70172|TREMBL:Q544E3;Q9CZS7|ENSEMBL:ENSMUSP00000006912|REFSEQ:NP_032871|VEGA:OTTMUSP00000012251	Tax_Id=10090 Gene_Symbol=Pip4k2a Phosphatidylinositol-5-phosphate 4-kinase type-2 alpha	NA	NA	NA	NA	1488	0.9998	10.1	0.08
IPI:IPI00115833.2	|SWISS-PROT:Q7TSJ2-1|ENSEMBL:ENSMUSP00000064787|REFSEQ:NP_034967|VEGA:OTTMUSP00000040747	Tax_Id=10090 Gene_Symbol=Mtap6 Isoform 1 of Microtubule-associated protein 6	1487	1	10.6	1.75	1488	1	58.6	1.23
IPI:IPI00115992.1	|TREMBL:D3YXG3|ENSEMBL:ENSMUSP00000111798|REFSEQ:XP_144599	Tax_Id=10090 Gene_Symbol=Gm4963 Uncharacterized protein	NA	NA	NA	NA	1488	0.97	7.2	0.03
IPI:IPI00116112.3	|SWISS-PROT:Q99KJ8|TREMBL:Q3TPZ5|ENSEMBL:ENSMUSP00000026479|REFSEQ:NP_081427	Tax_Id=10090 Gene_Symbol=Dctn2 Dynactin subunit 2	NA	NA	NA	NA	1488	1	40.3	0.35
IPI:IPI00116285.2	|TREMBL:E9Q5D6|ENSEMBL:ENSMUSP00000130636|REFSEQ:NP_064314	Tax_Id=10090 Gene_Symbol=Ranbp9 ran-binding protein 9	NA	NA	NA	NA	1488	0.9843	2.6	0.03
IPI:IPI00116356.5	|SWISS-PROT:P84091|TREMBL:Q3TH69;Q3UCW9;Q5FWI9;Q6A0C9|ENSEMBL:ENSMUSP00000007216|REFSEQ:NP_033809|VEGA:OTTMUSP00000031894	Tax_Id=10090 Gene_Symbol=Ap2m1 AP-2 complex subunit mu	NA	NA	NA	NA	1488	1	16.2	0.17
IPI:IPI00116372.1	|SWISS-PROT:Q99KX1|TREMBL:Q3UNV7;Q3URS8|ENSEMBL:ENSMUSP00000032214|REFSEQ:NP_001163812;NP_663360	Tax_Id=10090 Gene_Symbol=Mlf2 Myeloid leukemia factor 2	NA	NA	NA	NA	1488	0.9735	3.6	0.03
IPI:IPI00116442.1	|SWISS-PROT:Q3UMU9-3|ENSEMBL:ENSMUSP00000130035	Tax_Id=10090 Gene_Symbol=Hdgfrp2 Isoform 3 of Hepatoma-derived growth factor-related protein 2	NA	NA	NA	NA	1488	0.9035	2.2	0.03
IPI:IPI00116462.8	|SWISS-PROT:Q3UGY8|ENSEMBL:ENSMUSP00000019999|REFSEQ:NP_001028430	Tax_Id=10090 Gene_Symbol=D10Bwg1379e Brefeldin A-inhibited guanine nucleotide-exchange protein 3	NA	NA	NA	NA	1488	0.9569	0.6	0.03
IPI:IPI00116498.1	|SWISS-PROT:P63101|TREMBL:Q3UA58|ENSEMBL:ENSMUSP00000022894;ENSMUSP00000105990;ENSMUSP00000105991|REFSEQ:NP_035870|VEGA:OTTMUSP00000018478;OTTMUSP00000018479;OTTMUSP00000018480	Tax_Id=10090 Gene_Symbol=Ywhaz 14-3-3 protein zeta/delta	NA	NA	NA	NA	1488	1	31.8	0.14
IPI:IPI00116546.2	|SWISS-PROT:P12367	Tax_Id=10090 Gene_Symbol=Prkar2a cAMP-dependent protein kinase type II-alpha regulatory subunit	NA	NA	NA	NA	1488	1	15.5	0.11
IPI:IPI00117042.3	|SWISS-PROT:P03995-1|ENSEMBL:ENSMUSP00000064691|REFSEQ:NP_034407|VEGA:OTTMUSP00000002989	Tax_Id=10090 Gene_Symbol=Gfap Isoform 1 of Glial fibrillary acidic protein	NA	NA	NA	NA	1488	0.9898	2.6	0.03
IPI:IPI00117167.2	|SWISS-PROT:P13020-1|TREMBL:A2AL35;Q3TGJ9;Q3U9Q8;Q3UCW8|ENSEMBL:ENSMUSP00000028239|REFSEQ:NP_666232|VEGA:OTTMUSP00000013018	Tax_Id=10090 Gene_Symbol=Gsn Isoform 1 of Gelsolin	NA	NA	NA	NA	1488	1	13	0.19
IPI:IPI00117348.4	|SWISS-PROT:P05213|TREMBL:O89052;Q99KA2|ENSEMBL:ENSMUSP00000076777|REFSEQ:NP_035784|VEGA:OTTMUSP00000018538	Tax_Id=10090 Gene_Symbol=Tuba1b Tubulin alpha-1B chain	NA	NA	NA	NA	1488	1	33.4	0.22
IPI:IPI00117350.1	|SWISS-PROT:P68368|ENSEMBL:ENSMUSP00000078429|REFSEQ:NP_033473	Tax_Id=10090 Gene_Symbol=Tuba4a Tubulin alpha-4A chain	NA	NA	NA	NA	1488	1	31	0.21
IPI:IPI00117352.1	|SWISS-PROT:P99024|TREMBL:Q80ZV2|ENSEMBL:ENSMUSP00000001566|REFSEQ:NP_035785|VEGA:OTTMUSP00000032384	Tax_Id=10090 Gene_Symbol=Tubb5 Tubulin beta-5 chain	NA	NA	NA	NA	1488	1	32.9	0.17
IPI:IPI00117569.3	|TREMBL:E9PXE7;Q9DB79|ENSEMBL:ENSMUSP00000071377	Tax_Id=10090 Gene_Symbol=Rps11 Putative uncharacterized protein	NA	NA	NA	NA	1488	1	7	0.05
IPI:IPI00117614.1	|SWISS-PROT:P28184|TREMBL:Q3USP9|ENSEMBL:ENSMUSP00000034211|REFSEQ:NP_038631	Tax_Id=10090 Gene_Symbol=Mt3 Metallothionein-3	1487	0.989	33.8	0.35	1488	1	33.8	0.04
IPI:IPI00117630.4	|SWISS-PROT:P11881-7	Tax_Id=10090 Gene_Symbol=Itpr1 Isoform 7 of Inositol 1,4,5-trisphosphate receptor type 1	NA	NA	NA	NA	1488	0.9994	1	0.04
IPI:IPI00117657.2	|SWISS-PROT:P58281-1|TREMBL:Q80TX7|ENSEMBL:ENSMUSP00000124223|REFSEQ:NP_598513|VEGA:OTTMUSP00000041388	Tax_Id=10090 Gene_Symbol=Opa1 Isoform 1 of Dynamin-like 120 kDa protein, mitochondrial	NA	NA	NA	NA	1488	1	1.1	0.05
IPI:IPI00117811.3	|SWISS-PROT:O54774|TREMBL:Q05CQ3;Q3U1P6;Q3U237;Q3UR54;Q80T04;Q80UA6;Q8CGH7|ENSEMBL:ENSMUSP00000020420|REFSEQ:NP_031486	Tax_Id=10090 Gene_Symbol=Ap3d1 AP-3 complex subunit delta-1	NA	NA	NA	NA	1488	0.9861	1.1	0.03
IPI:IPI00117839.1	|SWISS-PROT:P70365-2|ENSEMBL:ENSMUSP00000082971|REFSEQ:NP_035011	Tax_Id=10090 Gene_Symbol=Ncoa1 Isoform 2 of Nuclear receptor coactivator 1	NA	NA	NA	NA	1488	0.9907	0.7	0.03
IPI:IPI00118022.1	|SWISS-PROT:P62743|TREMBL:Q3UJ76|ENSEMBL:ENSMUSP00000083281|REFSEQ:NP_941015|VEGA:OTTMUSP00000025971	Tax_Id=10090 Gene_Symbol=Ap2s1 AP-2 complex subunit sigma	NA	NA	NA	NA	1488	0.9999	10.6	0.05
IPI:IPI00118075.2	|SWISS-PROT:P20357|TREMBL:Q3URJ7|ENSEMBL:ENSMUSP00000109646|VEGA:OTTMUSP00000017690	Tax_Id=10090 Gene_Symbol=Mtap2 Microtubule-associated protein 2	1487	1	8.6	3.54	1488	1	34.5	1.5
IPI:IPI00118120.2	|SWISS-PROT:Q99104|TREMBL:B8JK04|ENSEMBL:ENSMUSP00000116028|REFSEQ:NP_034994|VEGA:OTTMUSP00000017756	Tax_Id=10090 Gene_Symbol=Myo5a Myosin-Va	NA	NA	NA	NA	1488	1	18.8	0.76
IPI:IPI00118143.2	|SWISS-PROT:Q60598|ENSEMBL:ENSMUSP00000099368|REFSEQ:NP_031829|VEGA:OTTMUSP00000017695	Tax_Id=10090 Gene_Symbol=Cttn Src substrate cortactin	NA	NA	NA	NA	1488	1	21.6	0.32
IPI:IPI00118205.1	|SWISS-PROT:O70433|TREMBL:Q543D7;Q8VDP9|ENSEMBL:ENSMUSP00000008280|REFSEQ:NP_034342	Tax_Id=10090 Gene_Symbol=Fhl2 Four and a half LIM domains protein 2	NA	NA	NA	NA	1488	0.9825	3.6	0.03
IPI:IPI00118384.1	|SWISS-PROT:P62259|TREMBL:Q3V453;Q5SS40;Q8BPH1|ENSEMBL:ENSMUSP00000070993|REFSEQ:NP_033562|VEGA:OTTMUSP00000006521	Tax_Id=10090 Gene_Symbol=Ywhae 14-3-3 protein epsilon	NA	NA	NA	NA	1488	1	29.8	0.17
IPI:IPI00118447.1	|SWISS-PROT:P42669|TREMBL:Q8C6E9|ENSEMBL:ENSMUSP00000059404|REFSEQ:NP_033015|VEGA:OTTMUSP00000044566	Tax_Id=10090 Gene_Symbol=Pura Transcriptional activator protein Pur-alpha	NA	NA	NA	NA	1488	1	8.1	0.1
IPI:IPI00118795.1	|SWISS-PROT:O54833|TREMBL:Q545V8;Q8BPF9;Q8CDH5|ENSEMBL:ENSMUSP00000055919|REFSEQ:NP_034104	Tax_Id=10090 Gene_Symbol=Csnk2a2 Casein kinase II subunit alpha'	NA	NA	NA	NA	1488	1	23.1	0.15
IPI:IPI00118875.5	|SWISS-PROT:P57776-1	Tax_Id=10090 Gene_Symbol=Eef1d Isoform 1 of Elongation factor 1-delta	NA	NA	NA	NA	1488	0.9998	11.9	0.04
IPI:IPI00118880.5	|SWISS-PROT:O54865|TREMBL:Q3UTI4|ENSEMBL:ENSMUSP00000029635|REFSEQ:NP_059497	Tax_Id=10090 Gene_Symbol=Gucy1b3 Guanylate cyclase soluble subunit beta-1	NA	NA	NA	NA	1488	0.9543	2.3	0.03
IPI:IPI00119033.1	|SWISS-PROT:Q60625	Tax_Id=10090 Gene_Symbol=Icam5 Intercellular adhesion molecule 5	NA	NA	NA	NA	1488	1	2.2	0.08
IPI:IPI00119035.2	|SWISS-PROT:Q61282|ENSEMBL:ENSMUSP00000032835|REFSEQ:NP_031450	Tax_Id=10090 Gene_Symbol=Acan Aggrecan core protein	NA	NA	NA	NA	1488	0.999	0.8	0.03
IPI:IPI00119113.3	|SWISS-PROT:P62814|TREMBL:B0LAC8|ENSEMBL:ENSMUSP00000006435|REFSEQ:NP_031535|VEGA:OTTMUSP00000031184	Tax_Id=10090 Gene_Symbol=Atp6v1b2 V-type proton ATPase subunit B, brain isoform	NA	NA	NA	NA	1488	1	6.3	0.1
IPI:IPI00119524.2	|SWISS-PROT:P58404-1|TREMBL:Q3U3S0|ENSEMBL:ENSMUSP00000019220|REFSEQ:NP_598550|VEGA:OTTMUSP00000029525	Tax_Id=10090 Gene_Symbol=Strn4 Isoform 1 of Striatin-4	NA	NA	NA	NA	1488	1	3.5	0.05
IPI:IPI00119575.3	|TREMBL:Q3TYK4|ENSEMBL:ENSMUSP00000020932	Tax_Id=10090 Gene_Symbol=Prkar1a Uncharacterized protein	NA	NA	NA	NA	1488	0.9595	2.9	0.03
IPI:IPI00119618.1	|SWISS-PROT:P35564|TREMBL:Q3TXE5;Q5SUC3|ENSEMBL:ENSMUSP00000020637|REFSEQ:NP_001103969;NP_001103970;NP_031623|VEGA:OTTMUSP00000005744	Tax_Id=10090 Gene_Symbol=Canx Calnexin	NA	NA	NA	NA	1488	1	13.4	0.16
IPI:IPI00119667.1	|SWISS-PROT:P62631|TREMBL:B7ZBW3|ENSEMBL:ENSMUSP00000054556;ENSMUSP00000128637|REFSEQ:NP_031932|VEGA:OTTMUSP00000017863	Tax_Id=10090 Gene_Symbol=Eef1a2 Elongation factor 1-alpha 2	NA	NA	NA	NA	1488	0.9815	12.1	0.08
IPI:IPI00119689.1	|SWISS-PROT:Q9DBG3-1|TREMBL:Q5SWR0|ENSEMBL:ENSMUSP00000070714;ENSMUSP00000116562|REFSEQ:NP_082191|VEGA:OTTMUSP00000000852	Tax_Id=10090 Gene_Symbol=Ap2b1 Isoform 1 of AP-2 complex subunit beta	NA	NA	NA	NA	1488	1	6.1	0.11
IPI:IPI00119762.4	|TREMBL:Q9JLM7|ENSEMBL:ENSMUSP00000087238	Tax_Id=10090 Gene_Symbol=Dclk1 Uncharacterized protein	NA	NA	NA	NA	1488	1	7.8	0.1
IPI:IPI00119785.2	|SWISS-PROT:Q80X80|TREMBL:Q3U590;Q8CAA2|ENSEMBL:ENSMUSP00000065233|REFSEQ:NP_082185	Tax_Id=10090 Gene_Symbol=C2cd2l C2 domain-containing protein 2-like	NA	NA	NA	NA	1488	0.9871	1.5	0.03
IPI:IPI00119871.4	|SWISS-PROT:Q02357-2|ENSEMBL:ENSMUSP00000081051|REFSEQ:NP_112435|VEGA:OTTMUSP00000032483	Tax_Id=10090 Gene_Symbol=Ank1 Isoform Br2 of Ankyrin-1	NA	NA	NA	NA	1488	0.9843	0.6	0.03
IPI:IPI00119876.2	|SWISS-PROT:Q9JHU4|TREMBL:O08821;O70182;Q3TAZ3;Q3UA73;Q80U36;Q8C6T5;Q923F5|ENSEMBL:ENSMUSP00000018851|REFSEQ:NP_084514|VEGA:OTTMUSP00000051295	Tax_Id=10090 Gene_Symbol=Dync1h1 Cytoplasmic dynein 1 heavy chain 1	1487	1	1.3	1.1	1488	1	26.9	3.36
IPI:IPI00119896.2	|SWISS-PROT:O54946-1|ENSEMBL:ENSMUSP00000008733|REFSEQ:NP_001033029|VEGA:OTTMUSP00000029740	Tax_Id=10090 Gene_Symbol=Dnajb6 Isoform A of DnaJ homolog subfamily B member 6	NA	NA	NA	NA	1488	0.9996	4.1	0.04
IPI:IPI00119980.1	|SWISS-PROT:Q61334|TREMBL:Q542A1|ENSEMBL:ENSMUSP00000020979|REFSEQ:NP_001157562;NP_031556	Tax_Id=10090 Gene_Symbol=Bcap29 B-cell receptor-associated protein 29	NA	NA	NA	NA	1488	1	8.8	0.05
IPI:IPI00120072.3	|SWISS-PROT:Q60700|ENSEMBL:ENSMUSP00000023812;ENSMUSP00000127629;ENSMUSP00000133209|REFSEQ:NP_001157115;NP_033608|VEGA:OTTMUSP00000051036;OTTMUSP00000051037;OTTMUSP00000051038	Tax_Id=10090 Gene_Symbol=Map3k12 Mitogen-activated protein kinase kinase kinase 12	NA	NA	NA	NA	1488	0.9999	3.5	0.05
IPI:IPI00120093.2	|SWISS-PROT:Q9DBS9|TREMBL:Q80UX3|ENSEMBL:ENSMUSP00000110112|REFSEQ:NP_082157|VEGA:OTTMUSP00000025132	Tax_Id=10090 Gene_Symbol=Osbpl3 Oxysterol-binding protein-related protein 3	NA	NA	NA	NA	1488	1	12.1	0.24
IPI:IPI00120162.2	|SWISS-PROT:Q60737|TREMBL:Q61177;Q8CD20;Q9D0E8|ENSEMBL:ENSMUSP00000096829|REFSEQ:NP_031814|VEGA:OTTMUSP00000016898	Tax_Id=10090 Gene_Symbol=Csnk2a1 Casein kinase II subunit alpha	NA	NA	NA	NA	1488	1	34.3	0.26
IPI:IPI00120503.1	|SWISS-PROT:Q9JIF7|ENSEMBL:ENSMUSP00000033012|REFSEQ:NP_203534	Tax_Id=10090 Gene_Symbol=Copb1 Coatomer subunit beta	NA	NA	NA	NA	1488	1	6.5	0.1
IPI:IPI00120513.3	|SWISS-PROT:P61202-1|TREMBL:A2AQE3;Q3UK65|ENSEMBL:ENSMUSP00000028635|REFSEQ:NP_034069|VEGA:OTTMUSP00000016339	Tax_Id=10090 Gene_Symbol=Cops2 Isoform 1 of COP9 signalosome complex subunit 2	NA	NA	NA	NA	1488	0.9603	2.5	0.03
IPI:IPI00120637.5	|SWISS-PROT:Q920I9-1|ENSEMBL:ENSMUSP00000072509|REFSEQ:NP_001014981	Tax_Id=10090 Gene_Symbol=Wdr7 Isoform 1 of WD repeat-containing protein 7	NA	NA	NA	NA	1488	1	9.5	0.34
IPI:IPI00120716.3	|SWISS-PROT:P62874|TREMBL:Q3TQ70;Q3U1B1;Q61621|ENSEMBL:ENSMUSP00000030940;ENSMUSP00000101241;ENSMUSP00000130123|REFSEQ:NP_001153488;NP_001153489;NP_032168|VEGA:OTTMUSP00000011446	Tax_Id=10090 Gene_Symbol=Gnb1 Guanine nucleotide-binding protein G(I)/G(S)/G(T) subunit beta-1	NA	NA	NA	NA	1488	1	11.5	0.07
IPI:IPI00120886.3	|SWISS-PROT:P62960|TREMBL:Q3UBT1;Q60950;Q60951;Q71V06;Q810K5;Q8BRJ5|ENSEMBL:ENSMUSP00000078589|REFSEQ:NP_035862|VEGA:OTTMUSP00000009615	Tax_Id=10090 Gene_Symbol=Ybx1 Nuclease-sensitive element-binding protein 1	NA	NA	NA	NA	1488	0.9907	7	0.03
IPI:IPI00121038.2	|SWISS-PROT:Q62059-1	Tax_Id=10090 Gene_Symbol=Vcan Isoform V0 of Versican core protein	NA	NA	NA	NA	1488	1	3.4	0.05
IPI:IPI00121545.1	|SWISS-PROT:P63328-1|TREMBL:B2RRX2|ENSEMBL:ENSMUSP00000053101|REFSEQ:NP_032939|VEGA:OTTMUSP00000017685	Tax_Id=10090 Gene_Symbol=Ppp3ca Isoform 1 of Serine/threonine-protein phosphatase 2B catalytic subunit alpha isoform	NA	NA	NA	NA	1488	1	14.2	0.16
IPI:IPI00121550.3	|SWISS-PROT:P14094|TREMBL:B0LAB6;Q3TRA6;Q3TSQ1;Q3TV47;Q545P0|ENSEMBL:ENSMUSP00000027863|REFSEQ:NP_033851	Tax_Id=10090 Gene_Symbol=Atp1b1 Sodium/potassium-transporting ATPase subunit beta-1	NA	NA	NA	NA	1488	0.9998	3.9	0.04
IPI:IPI00121977.3	|TREMBL:Q8BNA5;Q921L6|ENSEMBL:ENSMUSP00000033407|VEGA:OTTMUSP00000017696	Tax_Id=10090 Gene_Symbol=Cttn Putative uncharacterized protein	NA	NA	NA	NA	1488	1	21.6	0.32
IPI:IPI00122048.2	|SWISS-PROT:Q6PIC6|TREMBL:Q8CGD9;Q8R0B0;Q8R0E8|ENSEMBL:ENSMUSP00000079691|VEGA:OTTMUSP00000017754	Tax_Id=10090 Gene_Symbol=Atp1a3 Sodium/potassium-transporting ATPase subunit alpha-3	NA	NA	NA	NA	1488	1	13.1	0.23
IPI:IPI00122396.1	|SWISS-PROT:Q9JJY3|TREMBL:Q3US57|ENSEMBL:ENSMUSP00000069255|REFSEQ:NP_067466	Tax_Id=10090 Gene_Symbol=Smpd3 Sphingomyelin phosphodiesterase 3	NA	NA	NA	NA	1488	0.9907	2.4	0.03
IPI:IPI00122486.3	|SWISS-PROT:Q3UHL1|ENSEMBL:ENSMUSP00000040430|REFSEQ:NP_663596	Tax_Id=10090 Gene_Symbol=Camkv CaM kinase-like vesicle-associated protein	NA	NA	NA	NA	1488	1	18.8	0.23
IPI:IPI00122577.8	|SWISS-PROT:Q5SXY1-2|TREMBL:Q3UPB2|ENSEMBL:ENSMUSP00000063102|VEGA:OTTMUSP00000006051	Tax_Id=10090 Gene_Symbol=Cytsb Isoform 2 of Cytospin-B	NA	NA	NA	NA	1488	1	18	0.26
IPI:IPI00122615.3	|SWISS-PROT:Q60953-2|ENSEMBL:ENSMUSP00000109771|REFSEQ:NP_032910|VEGA:OTTMUSP00000044974	Tax_Id=10090 Gene_Symbol=Pml Isoform 2 of Protein PML	NA	NA	NA	NA	1488	0.9907	2.1	0.03
IPI:IPI00122696.6	|TREMBL:E9PYH8|ENSEMBL:ENSMUSP00000131430	Tax_Id=10090 Gene_Symbol=Rbbp4 Uncharacterized protein	NA	NA	NA	NA	1488	1	6.8	0.05
IPI:IPI00122743.2	|SWISS-PROT:Q922B2|TREMBL:Q3TF87;Q3TMC5;Q3UJQ3;Q8BK18|ENSEMBL:ENSMUSP00000027602|REFSEQ:NP_803228	Tax_Id=10090 Gene_Symbol=Dars Aspartyl-tRNA synthetase, cytoplasmic	NA	NA	NA	NA	1488	1	15.8	0.18
IPI:IPI00122826.1	|SWISS-PROT:Q9JKC6|ENSEMBL:ENSMUSP00000081476;ENSMUSP00000118591;ENSMUSP00000123334;ENSMUSP00000131085|REFSEQ:NP_067291|VEGA:OTTMUSP00000046569;OTTMUSP00000046570;OTTMUSP00000046571	Tax_Id=10090 Gene_Symbol=Cend1 Cell cycle exit and neuronal differentiation protein 1	NA	NA	NA	NA	1488	0.9998	19.5	0.04
IPI:IPI00122971.2	|SWISS-PROT:P13595-1	Tax_Id=10090 Gene_Symbol=Ncam1 Isoform 1 of Neural cell adhesion molecule 1	NA	NA	NA	NA	1488	1	6.2	0.1
IPI:IPI00122974.1	|SWISS-PROT:P35802|TREMBL:Q542P2;Q8R1P3|ENSEMBL:ENSMUSP00000033915|REFSEQ:NP_705809	Tax_Id=10090 Gene_Symbol=Gpm6a Neuronal membrane glycoprotein M6-a	NA	NA	NA	NA	1488	0.9753	5	0.03
IPI:IPI00123058.1	|SWISS-PROT:P12960|ENSEMBL:ENSMUSP00000000109;ENSMUSP00000067842;ENSMUSP00000133063|REFSEQ:NP_001153119;NP_001153120;NP_031753|VEGA:OTTMUSP00000015953;OTTMUSP00000015954	Tax_Id=10090 Gene_Symbol=Cntn1 Contactin-1	NA	NA	NA	NA	1488	1	2.2	0.08
IPI:IPI00123063.5	|SWISS-PROT:Q922J3-1|ENSEMBL:ENSMUSP00000107192|REFSEQ:NP_062739|VEGA:OTTMUSP00000031629	Tax_Id=10090 Gene_Symbol=Clip1 Isoform 1 of CAP-Gly domain-containing linker protein 1	NA	NA	NA	NA	1488	1	7.1	0.16
IPI:IPI00123129.1	|SWISS-PROT:Q78PY7|TREMBL:Q3TRW3;Q3TW51;Q3UZI3|ENSEMBL:ENSMUSP00000001460|REFSEQ:NP_062750|VEGA:OTTMUSP00000050473	Tax_Id=10090 Gene_Symbol=Snd1 Staphylococcal nuclease domain-containing protein 1	NA	NA	NA	NA	1488	0.9861	1.6	0.03
IPI:IPI00123181.4	|SWISS-PROT:Q8VDD5|TREMBL:Q3UFT0;Q7TQJ6;Q811J9;Q99JJ3|ENSEMBL:ENSMUSP00000016771|REFSEQ:NP_071855|VEGA:OTTMUSP00000017674	Tax_Id=10090 Gene_Symbol=Myh9 Myosin-9	NA	NA	NA	NA	1488	1	24.4	0.86
IPI:IPI00123199.1	|SWISS-PROT:P28656|TREMBL:Q9CSP8|ENSEMBL:ENSMUSP00000070068|REFSEQ:NP_056596	Tax_Id=10090 Gene_Symbol=Nap1l1 Nucleosome assembly protein 1-like 1	NA	NA	NA	NA	1488	1	9.9	0.06
IPI:IPI00123219.1	|SWISS-PROT:P28661-1|ENSEMBL:ENSMUSP00000018544|REFSEQ:NP_035259|VEGA:OTTMUSP00000001240;OTTMUSP00000042549	Tax_Id=10090 Gene_Symbol=Sept4 Isoform 1 of Septin-4	NA	NA	NA	NA	1488	1	20.2	0.19
IPI:IPI00123274.4	|SWISS-PROT:Q62219-2|ENSEMBL:ENSMUSP00000068529|REFSEQ:NP_033391|VEGA:OTTMUSP00000052125	Tax_Id=10090 Gene_Symbol=Tgfb1i1 Isoform 2 of Transforming growth factor beta-1-induced transcript 1 protein	NA	NA	NA	NA	1488	1	6.7	0.09
IPI:IPI00123295.2	|SWISS-PROT:Q9JL04|ENSEMBL:ENSMUSP00000030039|REFSEQ:NP_062318	Tax_Id=10090 Gene_Symbol=Fmn2 Formin-2	NA	NA	NA	NA	1488	1	4.5	0.1
IPI:IPI00123335.3	|SWISS-PROT:Q8C7D2-2	Tax_Id=10090 Gene_Symbol=Crbn Isoform 2 of Protein cereblon	NA	NA	NA	NA	1488	1	11.8	0.13
IPI:IPI00123374.3	|TREMBL:A7MAY6;E9QKB2;Q3UJC1|ENSEMBL:ENSMUSP00000021929|REFSEQ:NP_064370	Tax_Id=10090 Gene_Symbol=Habp4 intracellular hyaluronan-binding protein 4	NA	NA	NA	NA	1488	1	5.8	0.04
IPI:IPI00123494.3	|SWISS-PROT:Q8VDM4|TREMBL:Q3TI61;Q3TIP0;Q3TKV1;Q3TW71;Q3TWL6;Q3TXV1;Q3U9Y8|ENSEMBL:ENSMUSP00000007212|REFSEQ:NP_598862|VEGA:OTTMUSP00000051922	Tax_Id=10090 Gene_Symbol=Psmd2 26S proteasome non-ATPase regulatory subunit 2	NA	NA	NA	NA	1488	1	4.4	0.06
IPI:IPI00123505.2	|SWISS-PROT:Q62277|TREMBL:B1AVA7|ENSEMBL:ENSMUSP00000069429|REFSEQ:NP_033331|VEGA:OTTMUSP00000019333	Tax_Id=10090 Gene_Symbol=Syp Synaptophysin	NA	NA	NA	NA	1488	0.9492	4.3	0.03
IPI:IPI00123802.5	|SWISS-PROT:Q61699-1|ENSEMBL:ENSMUSP00000074392;ENSMUSP00000075746|REFSEQ:NP_038587|VEGA:OTTMUSP00000023701;OTTMUSP00000023705	Tax_Id=10090 Gene_Symbol=Hsph1 Isoform HSP105-alpha of Heat shock protein 105 kDa	NA	NA	NA	NA	1488	1	13.3	0.23
IPI:IPI00124212.3	|SWISS-PROT:Q3TVA9-2|TREMBL:D3Z165;E6Y2W7;E6Y2W8;E6Y2W9|ENSEMBL:ENSMUSP00000031781;ENSMUSP00000110930|REFSEQ:NP_001188307|VEGA:OTTMUSP00000027727	Tax_Id=10090 Gene_Symbol=Ccdc136 Isoform 2 of Coiled-coil domain-containing protein 136	NA	NA	NA	NA	1488	1	2.5	0.05
IPI:IPI00124444.1	|SWISS-PROT:Q9WUA3-1|TREMBL:Q8C8E8;Q9D255|ENSEMBL:ENSMUSP00000117030|REFSEQ:NP_062677|VEGA:OTTMUSP00000046085	Tax_Id=10090 Gene_Symbol=Pfkp Isoform 1 of 6-phosphofructokinase type C	NA	NA	NA	NA	1488	1	4.1	0.09
IPI:IPI00124640.4	|SWISS-PROT:P28798|TREMBL:Q3TVQ3;Q3TW77;Q3TWT4;Q3TX66;Q3U5Q6;Q3U8W3;Q3U9K2;Q3U9N4;Q3UAJ3;Q3UC19;Q3UD85;Q3UDD6;Q544Y8;Q9D2V3|ENSEMBL:ENSMUSP00000046340|REFSEQ:NP_032201|VEGA:OTTMUSP00000002716	Tax_Id=10090 Gene_Symbol=Grn granulins	1487	1	9.5	1.02	1488	1	8.1	0.07
IPI:IPI00124695.1	|SWISS-PROT:Q923T9-1|ENSEMBL:ENSMUSP00000071720|REFSEQ:NP_848712	Tax_Id=10090 Gene_Symbol=Camk2g Isoform 1 of Calcium/calmodulin-dependent protein kinase type II subunit gamma	NA	NA	NA	NA	1488	1	10.1	0.1
IPI:IPI00124709.3	|SWISS-PROT:Q6ZWY3|ENSEMBL:ENSMUSP00000046016|REFSEQ:NP_080743|VEGA:OTTMUSP00000045918	Tax_Id=10090 Gene_Symbol=Rps27l 40S ribosomal protein S27-like	NA	NA	NA	NA	1488	0.9762	9.5	0.03
IPI:IPI00124753.3	|SWISS-PROT:Q9JM52-1|ENSEMBL:ENSMUSP00000099619|REFSEQ:NP_795712|VEGA:OTTMUSP00000006328;OTTMUSP00000021211	Tax_Id=10090 Gene_Symbol=Mink1 Isoform 2 of Misshapen-like kinase 1	NA	NA	NA	NA	1488	1	4.3	0.13
IPI:IPI00124819.1	|SWISS-PROT:Q9WUM3|TREMBL:A2RS22|ENSEMBL:ENSMUSP00000008893|REFSEQ:NP_035908|VEGA:OTTMUSP00000035725	Tax_Id=10090 Gene_Symbol=Coro1b Coronin-1B	NA	NA	NA	NA	1488	1	11.2	0.15
IPI:IPI00124820.2	|SWISS-PROT:Q9WUM4|TREMBL:Q3TEU8;Q3TF74;Q3U8F0;Q499X7;Q5PPQ7|ENSEMBL:ENSMUSP00000004646|REFSEQ:NP_035909|VEGA:OTTMUSP00000051342	Tax_Id=10090 Gene_Symbol=Coro1c Coronin-1C	NA	NA	NA	NA	1488	1	26.2	0.51
IPI:IPI00124829.5	|SWISS-PROT:Q9JM76|ENSEMBL:ENSMUSP00000099584|REFSEQ:NP_062798|VEGA:OTTMUSP00000017455	Tax_Id=10090 Gene_Symbol=Arpc3 Actin-related protein 2/3 complex subunit 3	NA	NA	NA	NA	1488	0.9316	6.5	0.03
IPI:IPI00124906.1	|SWISS-PROT:Q9JM96|TREMBL:A2A6Q1;Q3TH99|ENSEMBL:ENSMUSP00000060227;ENSMUSP00000102227|REFSEQ:NP_001156818;NP_064390|VEGA:OTTMUSP00000004110;OTTMUSP00000004111	Tax_Id=10090 Gene_Symbol=Cdc42ep4 Cdc42 effector protein 4	NA	NA	NA	NA	1488	0.9907	16.3	0.03
IPI:IPI00124954.2	|SWISS-PROT:Q61768|ENSEMBL:ENSMUSP00000025083|REFSEQ:NP_032474|VEGA:OTTMUSP00000050609	Tax_Id=10090 Gene_Symbol=Kif5b Kinesin-1 heavy chain	NA	NA	NA	NA	1488	1	10.4	0.17
IPI:IPI00125267.4	|SWISS-PROT:Q9WV55|ENSEMBL:ENSMUSP00000024897|REFSEQ:NP_038961	Tax_Id=10090 Gene_Symbol=Vapa Vesicle-associated membrane protein-associated protein A	NA	NA	NA	NA	1488	1	35.3	0.2
IPI:IPI00125319.1	|SWISS-PROT:Q9WV60|TREMBL:Q3TB31;Q5KU03|ENSEMBL:ENSMUSP00000023507|REFSEQ:NP_062801|VEGA:OTTMUSP00000017445	Tax_Id=10090 Gene_Symbol=Gsk3b Glycogen synthase kinase-3 beta	NA	NA	NA	NA	1488	0.9526	3.6	0.03
IPI:IPI00125501.1	|SWISS-PROT:Q9WV92-1|TREMBL:B6ZHD1;D0VYV6|ENSEMBL:ENSMUSP00000079098|REFSEQ:NP_038841	Tax_Id=10090 Gene_Symbol=Epb4.1l3 Isoform 1 of Band 4.1-like protein 3	NA	NA	NA	NA	1488	0.9898	31.7	0.29
IPI:IPI00125635.1	|SWISS-PROT:P60879-1|ENSEMBL:ENSMUSP00000028727|REFSEQ:NP_035558|VEGA:OTTMUSP00000016582	Tax_Id=10090 Gene_Symbol=Snap25 Isoform SNAP-25b of Synaptosomal-associated protein 25	NA	NA	NA	NA	1488	1	39.8	0.25
IPI:IPI00125899.1	|SWISS-PROT:Q02248|TREMBL:Q3UZT7;Q80VE7|ENSEMBL:ENSMUSP00000007130|REFSEQ:NP_001159374;NP_031640|VEGA:OTTMUSP00000017750	Tax_Id=10090 Gene_Symbol=Ctnnb1 Catenin beta-1	NA	NA	NA	NA	1488	0.988	8.3	0.03
IPI:IPI00125929.2	|SWISS-PROT:Q62425|ENSEMBL:ENSMUSP00000031637|REFSEQ:NP_035016	Tax_Id=10090 Gene_Symbol=Ndufa4 NADH dehydrogenase [ubiquinone] 1 alpha subcomplex subunit 4	NA	NA	NA	NA	1488	0.988	12.2	0.03
IPI:IPI00125971.1	|SWISS-PROT:P62334|TREMBL:Q14AQ1;Q8QZS9|ENSEMBL:ENSMUSP00000022380|REFSEQ:NP_080235	Tax_Id=10090 Gene_Symbol=Psmc6 26S protease regulatory subunit 10B	NA	NA	NA	NA	1488	0.9996	6.2	0.03
IPI:IPI00126042.3	|SWISS-PROT:Q91V41|TREMBL:Q50HX0;Q50HX2;Q50HX4|ENSEMBL:ENSMUSP00000028238|REFSEQ:NP_080973|VEGA:OTTMUSP00000013870	Tax_Id=10090 Gene_Symbol=Rab14 Ras-related protein Rab-14	NA	NA	NA	NA	1488	0.978	7.1	0.03
IPI:IPI00126762.1	|SWISS-PROT:P67871|ENSEMBL:ENSMUSP00000025246;ENSMUSP00000134218|REFSEQ:NP_034105	Tax_Id=10090 Gene_Symbol=Csnk2b Casein kinase II subunit beta	NA	NA	NA	NA	1488	1	21.4	0.1
IPI:IPI00127135.2	|SWISS-PROT:P28740-3|ENSEMBL:ENSMUSP00000022204|REFSEQ:NP_001139251|VEGA:OTTMUSP00000037545	Tax_Id=10090 Gene_Symbol=Kif2a Isoform 3 of Kinesin-like protein KIF2A	NA	NA	NA	NA	1488	1	17.1	0.08
IPI:IPI00127713.1	|SWISS-PROT:Q9R0K7|TREMBL:Q3UHH0;Q3UHJ3|ENSEMBL:ENSMUSP00000086398;ENSMUSP00000098606|REFSEQ:NP_001031761;NP_033853|VEGA:OTTMUSP00000020491;OTTMUSP00000020494	Tax_Id=10090 Gene_Symbol=Atp2b2 Plasma membrane calcium-transporting ATPase 2	NA	NA	NA	NA	1488	0.9907	1.5	0.03
IPI:IPI00127987.1	|SWISS-PROT:Q9R0Q6|ENSEMBL:ENSMUSP00000031625|REFSEQ:NP_062741|VEGA:OTTMUSP00000026391	Tax_Id=10090 Gene_Symbol=Arpc1a Actin-related protein 2/3 complex subunit 1A	NA	NA	NA	NA	1488	0.988	2.7	0.03
IPI:IPI00128034.5	|SWISS-PROT:Q3TRM4-3|ENSEMBL:ENSMUSP00000004681;ENSMUSP00000106699|REFSEQ:NP_001116290;NP_056616	Tax_Id=10090 Gene_Symbol=Pnpla6 Isoform 3 of Neuropathy target esterase	NA	NA	NA	NA	1488	0.9929	1.6	0.04
IPI:IPI00128071.7	|SWISS-PROT:Q9Z1Z0-1|ENSEMBL:ENSMUSP00000031355|REFSEQ:NP_062363	Tax_Id=10090 Gene_Symbol=Uso1 Isoform 1 of General vesicular transport factor p115	NA	NA	NA	NA	1488	1	20.6	0.42
IPI:IPI00128108.1	|TREMBL:Q9R0T7|ENSEMBL:ENSMUSP00000031913|REFSEQ:NP_035776|VEGA:OTTMUSP00000033368	Tax_Id=10090 Gene_Symbol=Try4 trypsin 4	NA	NA	NA	NA	1488	1	0	0.05
IPI:IPI00128202.1	|SWISS-PROT:Q91WK2|TREMBL:Q3THW7;Q3TII2;Q3TIK5;Q5M9L0;Q8BTX5|ENSEMBL:ENSMUSP00000022925|REFSEQ:NP_542366	Tax_Id=10090 Gene_Symbol=Eif3h Eukaryotic translation initiation factor 3 subunit H	NA	NA	NA	NA	1488	0.9907	27.1	0.03
IPI:IPI00128319.1	|SWISS-PROT:Q8VHH5-1	Tax_Id=10090 Gene_Symbol=Agap3 Isoform 1 of Arf-GAP with GTPase, ANK repeat and PH domain-containing protein 3	NA	NA	NA	NA	1488	1	10.5	0.24
IPI:IPI00128441.3	|TREMBL:Q3U8W9;Q3UKV5;Q3UMT8;Q3UZI0;Q8BL32;Q8VHM5;Q99KG1|ENSEMBL:ENSMUSP00000081239;ENSMUSP00000101476|REFSEQ:NP_083147|VEGA:OTTMUSP00000010441;OTTMUSP00000010489	Tax_Id=10090 Gene_Symbol=Hnrnpr Putative uncharacterized protein	NA	NA	NA	NA	1488	0.9861	4.4	0.03
IPI:IPI00128703.3	|SWISS-PROT:Q8VI36-2|TREMBL:Q3UG90;Q99LE7|ENSEMBL:ENSMUSP00000069624|REFSEQ:NP_035353|VEGA:OTTMUSP00000015574	Tax_Id=10090 Gene_Symbol=Pxn Isoform Alpha of Paxillin	NA	NA	NA	NA	1488	0.9543	1.6	0.03
IPI:IPI00128867.3	|SWISS-PROT:O35295|TREMBL:Q3UTJ8;Q8BQK8|ENSEMBL:ENSMUSP00000129340|REFSEQ:NP_035351|VEGA:OTTMUSP00000005331	Tax_Id=10090 Gene_Symbol=Purb Transcriptional activator protein Pur-beta	NA	NA	NA	NA	1488	1	12	0.05
IPI:IPI00128947.1	|SWISS-PROT:Q6ZPQ6-2|ENSEMBL:ENSMUSP00000083292;ENSMUSP00000124740|REFSEQ:NP_035386|VEGA:OTTMUSP00000046113	Tax_Id=10090 Gene_Symbol=Pitpnm2 Isoform 2 of Membrane-associated phosphatidylinositol transfer protein 2	NA	NA	NA	NA	1488	1	11.3	0.27
IPI:IPI00128973.1	|SWISS-PROT:P06837|ENSEMBL:ENSMUSP00000099881|REFSEQ:NP_032109|VEGA:OTTMUSP00000017444	Tax_Id=10090 Gene_Symbol=Gap43 Neuromodulin	NA	NA	NA	NA	1488	1	34.8	0.15
IPI:IPI00129020.1	|SWISS-PROT:Q9R1R2|ENSEMBL:ENSMUSP00000053384;ENSMUSP00000102401|REFSEQ:NP_061368|VEGA:OTTMUSP00000019151;OTTMUSP00000019153	Tax_Id=10090 Gene_Symbol=Trim3 Tripartite motif-containing protein 3	NA	NA	NA	NA	1488	1	5.2	0.08
IPI:IPI00129191.1	|SWISS-PROT:Q9Z0J4-1|ENSEMBL:ENSMUSP00000120421;ENSMUSP00000127432|REFSEQ:NP_032738|VEGA:OTTMUSP00000017465	Tax_Id=10090 Gene_Symbol=Nos1 Isoform N-NOS-1 of Nitric oxide synthase, brain	NA	NA	NA	NA	1488	0.97	1.1	0.03
IPI:IPI00129276.3	|SWISS-PROT:P23116|TREMBL:Q3TKF9;Q3TRH1;Q3UL99;Q6A0B9|ENSEMBL:ENSMUSP00000025955|REFSEQ:NP_034253	Tax_Id=10090 Gene_Symbol=Eif3a Eukaryotic translation initiation factor 3 subunit A	NA	NA	NA	NA	1488	0.9996	2.4	0.06
IPI:IPI00129298.1	|SWISS-PROT:Q9Z0P4-1|TREMBL:Q6ZQE7;Q8CB16|ENSEMBL:ENSMUSP00000040596|REFSEQ:NP_075617	Tax_Id=10090 Gene_Symbol=Palm Isoform 1 of Paralemmin-1	NA	NA	NA	NA	1488	0.9907	4.7	0.03
IPI:IPI00129430.1	|SWISS-PROT:Q8VIJ6|TREMBL:Q3TZL2;Q7TMH7;Q810V5;Q9Z1Q0|ENSEMBL:ENSMUSP00000030623|REFSEQ:NP_076092|VEGA:OTTMUSP00000009684	Tax_Id=10090 Gene_Symbol=Sfpq Splicing factor, proline- and glutamine-rich	NA	NA	NA	NA	1488	1	14.7	0.24
IPI:IPI00129479.3	|SWISS-PROT:Q91XU3|ENSEMBL:ENSMUSP00000013970|REFSEQ:NP_473438	Tax_Id=10090 Gene_Symbol=Pip4k2c Phosphatidylinositol-5-phosphate 4-kinase type-2 gamma	NA	NA	NA	NA	1488	0.9798	2.9	0.03
IPI:IPI00129561.2	|TREMBL:F8VPU6;Q91XW2|ENSEMBL:ENSMUSP00000088727|REFSEQ:NP_683745|VEGA:OTTMUSP00000032293	Tax_Id=10090 Gene_Symbol=Usp9y ubiquitin specific peptidase 9, Y chromosome	NA	NA	NA	NA	1488	0.9017	1.3	0.04
IPI:IPI00129618.1	|SWISS-PROT:P46096|TREMBL:Q3TPT3|ENSEMBL:ENSMUSP00000063293;ENSMUSP00000100912|REFSEQ:NP_033332|VEGA:OTTMUSP00000017428;OTTMUSP00000021532	Tax_Id=10090 Gene_Symbol=Syt1 Synaptotagmin-1	NA	NA	NA	NA	1488	1	27.3	0.2
IPI:IPI00129959.2	|SWISS-PROT:O35382|TREMBL:Q69ZD1;Q8CA11;Q8CEG7|ENSEMBL:ENSMUSP00000051965|REFSEQ:NP_033174|VEGA:OTTMUSP00000015637	Tax_Id=10090 Gene_Symbol=Exoc4 Exocyst complex component 4	NA	NA	NA	NA	1488	0.9907	1.4	0.03
IPI:IPI00130187.2	|SWISS-PROT:Q9Z1G4-1|ENSEMBL:ENSMUSP00000099399|VEGA:OTTMUSP00000002043	Tax_Id=10090 Gene_Symbol=Atp6v0a1 Isoform A1-II of V-type proton ATPase 116 kDa subunit a isoform 1	NA	NA	NA	NA	1488	1	15.1	0.22
IPI:IPI00130212.1	|SWISS-PROT:Q91YI1-2|ENSEMBL:ENSMUSP00000076081|REFSEQ:NP_663503|VEGA:OTTMUSP00000015123	Tax_Id=10090 Gene_Symbol=Atg13 Isoform 2 of Autophagy-related protein 13	NA	NA	NA	NA	1488	1	6.5	0.05
IPI:IPI00130280.1	|SWISS-PROT:Q03265|ENSEMBL:ENSMUSP00000026495|REFSEQ:NP_031531|VEGA:OTTMUSP00000019113	Tax_Id=10090 Gene_Symbol=Atp5a1 ATP synthase subunit alpha, mitochondrial	NA	NA	NA	NA	1488	1	9.3	0.1
IPI:IPI00130343.2	|TREMBL:Q3U6P5|ENSEMBL:ENSMUSP00000075198	Tax_Id=10090 Gene_Symbol=Hnrnpc Uncharacterized protein	NA	NA	NA	NA	1488	0.9374	3.8	0.03
IPI:IPI00130383.1	|SWISS-PROT:Q9Z1R4|TREMBL:B2RS43|ENSEMBL:ENSMUSP00000061264;ENSMUSP00000133854|REFSEQ:NP_258438	Tax_Id=10090 Gene_Symbol=D17H6S53E Uncharacterized protein C6orf47 homolog	NA	NA	NA	NA	1488	1	6.8	0.05
IPI:IPI00130390.5	|SWISS-PROT:Q60575-3	Tax_Id=10090 Gene_Symbol=Kif1b Isoform 3 of Kinesin-like protein KIF1B	NA	NA	NA	NA	1488	0.9907	1.2	0.03
IPI:IPI00130391.1	|TREMBL:B9EJ35;Q9Z1R9|ENSEMBL:ENSMUSP00000031910|REFSEQ:NP_444473|VEGA:OTTMUSP00000033342	Tax_Id=10090 Gene_Symbol=Prss1 protease, serine, 1	NA	NA	NA	NA	1488	1	0	0.05
IPI:IPI00130535.2	|SWISS-PROT:P53395|TREMBL:Q6LC11;Q7TND9|ENSEMBL:ENSMUSP00000000349|REFSEQ:NP_034152|VEGA:OTTMUSP00000033637	Tax_Id=10090 Gene_Symbol=Dbt Lipoamide acyltransferase component of branched-chain alpha-keto acid dehydrogenase complex, mitochondrial	NA	NA	NA	NA	1488	1	14.7	0.14
IPI:IPI00130920.2	|SWISS-PROT:P14873|TREMBL:A0PJ96;B2RQQ5;Q3TYV8;Q3TZM8;Q3UF78;Q8CAI9;Q8CFR9|ENSEMBL:ENSMUSP00000068374|REFSEQ:NP_032660	Tax_Id=10090 Gene_Symbol=Mtap1b Microtubule-associated protein 1B	1487	1	4.3	2.29	1488	1	20.6	1.12
IPI:IPI00131084.4	|SWISS-PROT:O88485-1|ENSEMBL:ENSMUSP00000111221|REFSEQ:NP_034193|VEGA:OTTMUSP00000027677	Tax_Id=10090 Gene_Symbol=Dync1i1 Isoform 1A of Cytoplasmic dynein 1 intermediate chain 1	NA	NA	NA	NA	1488	1	26.6	0.44
IPI:IPI00131086.1	|SWISS-PROT:O88487|TREMBL:A2BFF7|ENSEMBL:ENSMUSP00000080410;ENSMUSP00000107766|REFSEQ:NP_001185805;NP_034194|VEGA:OTTMUSP00000014162;OTTMUSP00000018980	Tax_Id=10090 Gene_Symbol=Dync1i2 Cytoplasmic dynein 1 intermediate chain 2	NA	NA	NA	NA	1488	1	19.3	0.34
IPI:IPI00131143.1	|SWISS-PROT:Q9Z2G6-1|TREMBL:Q3TT70;Q5DTL8|ENSEMBL:ENSMUSP00000021347|REFSEQ:NP_001034178|VEGA:OTTMUSP00000050114	Tax_Id=10090 Gene_Symbol=Sel1l Isoform 1 of Protein sel-1 homolog 1	NA	NA	NA	NA	1488	0.9999	21.6	0.04
IPI:IPI00131209.3	|TREMBL:Q3ZAW8;Q9EQD6;Q9EQD7|ENSEMBL:ENSMUSP00000099415	Tax_Id=10090 Gene_Symbol=Krt16 Keratin intermediate filament 16a	1487	0.9923	4.3	0.42	NA	NA	NA	NA
IPI:IPI00131224.1	|SWISS-PROT:P62869|TREMBL:F8WH86|ENSEMBL:ENSMUSP00000066210|REFSEQ:NP_080581	Tax_Id=10090 Gene_Symbol=Tceb2 Transcription elongation factor B polypeptide 2	NA	NA	NA	NA	1488	0.9931	39	0.04
IPI:IPI00131357.7	|TREMBL:Q497E1;Q9CWI9;Q9CZI5|ENSEMBL:ENSMUSP00000127055	Tax_Id=10090 Gene_Symbol=Rps23 Uncharacterized protein	NA	NA	NA	NA	1488	1	15.4	0.05
IPI:IPI00131366.5	|SWISS-PROT:Q9Z331	Tax_Id=10090 Gene_Symbol=Krt6b Keratin, type II cytoskeletal 6B	1487	0.9989	10.4	0.92	NA	NA	NA	NA
IPI:IPI00131368.3	|SWISS-PROT:P50446|TREMBL:Q9CV13|ENSEMBL:ENSMUSP00000023788|REFSEQ:NP_032502	Tax_Id=10090 Gene_Symbol=Krt6a Keratin, type II cytoskeletal 6A	1487	0.9989	10.4	0.92	NA	NA	NA	NA
IPI:IPI00131535.1	|SWISS-PROT:O89112|ENSEMBL:ENSMUSP00000027149;ENSMUSP00000109612;ENSMUSP00000113080|REFSEQ:NP_001177913;NP_001177914;NP_067270|VEGA:OTTMUSP00000024065;OTTMUSP00000024066;OTTMUSP00000032757	Tax_Id=10090 Gene_Symbol=Lancl1 LanC-like protein 1	NA	NA	NA	NA	1488	0.9998	11.6	0.04
IPI:IPI00131618.1	|SWISS-PROT:O35526|TREMBL:Q497P1;Q5D0A4|ENSEMBL:ENSMUSP00000005509|REFSEQ:NP_058081|VEGA:OTTMUSP00000017437	Tax_Id=10090 Gene_Symbol=Stx1a Syntaxin-1A	NA	NA	NA	NA	1488	0.988	10.5	0.03
IPI:IPI00131692.8	|TREMBL:E9QPP9|ENSEMBL:ENSMUSP00000104173	Tax_Id=10090 Gene_Symbol=Rabep1 Uncharacterized protein	NA	NA	NA	NA	1488	1	4.6	0.08
IPI:IPI00132042.1	|SWISS-PROT:Q9D051|ENSEMBL:ENSMUSP00000022268|REFSEQ:NP_077183	Tax_Id=10090 Gene_Symbol=Pdhb Pyruvate dehydrogenase E1 component subunit beta, mitochondrial	NA	NA	NA	NA	1488	0.9889	3.1	0.03
IPI:IPI00132206.24	|SWISS-PROT:P60904|TREMBL:A2AUE2;Q921J3|ENSEMBL:ENSMUSP00000072175;ENSMUSP00000104424;ENSMUSP00000104425|REFSEQ:NP_058055|VEGA:OTTMUSP00000018139;OTTMUSP00000018140;OTTMUSP00000018141	Tax_Id=10090 Gene_Symbol=Dnajc5 Dnajc5 protein	NA	NA	NA	NA	1488	0.9059	7.1	0.03
IPI:IPI00132208.1	|SWISS-PROT:P63037|TREMBL:Q3TK61;Q5NTY0|ENSEMBL:ENSMUSP00000030118;ENSMUSP00000129730|REFSEQ:NP_001158143;NP_001158144;NP_032324|VEGA:OTTMUSP00000006930	Tax_Id=10090 Gene_Symbol=Dnaja1 DnaJ homolog subfamily A member 1	NA	NA	NA	NA	1488	0.9551	10.2	0.03
IPI:IPI00132276.1	|SWISS-PROT:P63024|TREMBL:A2A895|ENSEMBL:ENSMUSP00000030797|REFSEQ:NP_033524|VEGA:OTTMUSP00000010900;OTTMUSP00000042702	Tax_Id=10090 Gene_Symbol=Vamp3 Vesicle-associated membrane protein 3	NA	NA	NA	NA	1488	0.9997	23.3	0.04
IPI:IPI00132278.1	|SWISS-PROT:P63040|ENSEMBL:ENSMUSP00000038502|REFSEQ:NP_031782|VEGA:OTTMUSP00000036724	Tax_Id=10090 Gene_Symbol=Cplx1 Complexin-1	NA	NA	NA	NA	1488	0.9992	16.4	0.05
IPI:IPI00132352.2	|SWISS-PROT:Q9D0B6-1|TREMBL:B1AUP4|ENSEMBL:ENSMUSP00000033577|REFSEQ:NP_080588|VEGA:OTTMUSP00000019630	Tax_Id=10090 Gene_Symbol=2610029G23Rik Isoform 1 of UPF0368 protein Cxorf26 homolog	NA	NA	NA	NA	1488	0.9789	9.1	0.03
IPI:IPI00132526.1	|SWISS-PROT:P08414	Tax_Id=10090 Gene_Symbol=Camk4 Calcium/calmodulin-dependent protein kinase type IV	NA	NA	NA	NA	1488	1	22.6	0.06
IPI:IPI00132705.1	|SWISS-PROT:Q3THE2|ENSEMBL:ENSMUSP00000042364|REFSEQ:NP_075891|VEGA:OTTMUSP00000017496	Tax_Id=10090 Gene_Symbol=Myl12b Myosin regulatory light chain 12B	NA	NA	NA	NA	1488	1	40.7	0.15
IPI:IPI00132799.4	|TREMBL:Q8R5L1|ENSEMBL:ENSMUSP00000077612|REFSEQ:NP_031599|VEGA:OTTMUSP00000006368;OTTMUSP00000022721	Tax_Id=10090 Gene_Symbol=C1qbp complement component 1 Q subcomponent-binding protein, mitochondrial	NA	NA	NA	NA	1488	0.9889	5	0.03
IPI:IPI00132958.1	|SWISS-PROT:Q9CQR4|TREMBL:Q4VA32|ENSEMBL:ENSMUSP00000006900|REFSEQ:NP_080066|VEGA:OTTMUSP00000000564	Tax_Id=10090 Gene_Symbol=Acot13 Acyl-coenzyme A thioesterase 13	1487	0.9999	15.7	0.58	NA	NA	NA	NA
IPI:IPI00132993.1	|SWISS-PROT:O88643|ENSEMBL:ENSMUSP00000033040|REFSEQ:NP_035165|VEGA:OTTMUSP00000023295	Tax_Id=10090 Gene_Symbol=Pak1 Serine/threonine-protein kinase PAK 1	1487	0.9971	2.6	0.33	1488	1	24.2	0.29
IPI:IPI00133206.2	|SWISS-PROT:O88685|TREMBL:Q3THI5;Q3TKC2;Q3TKG4;Q3U8Y7;Q3UD94|ENSEMBL:ENSMUSP00000071054|REFSEQ:NP_032974|VEGA:OTTMUSP00000015162	Tax_Id=10090 Gene_Symbol=Psmc3 26S protease regulatory subunit 6A	NA	NA	NA	NA	1488	0.9726	7.5	0.03
IPI:IPI00133374.5	|SWISS-PROT:Q64337-1|ENSEMBL:ENSMUSP00000099835|REFSEQ:NP_035148|VEGA:OTTMUSP00000005736	Tax_Id=10090 Gene_Symbol=Sqstm1 Isoform 1 of Sequestosome-1	NA	NA	NA	NA	1488	0.9898	4.2	0.03
IPI:IPI00133719.1	|SWISS-PROT:P16388|TREMBL:Q2KHP0;Q3TZ64;Q8CA58|ENSEMBL:ENSMUSP00000055225|REFSEQ:NP_034725	Tax_Id=10090 Gene_Symbol=Kcna1 Potassium voltage-gated channel subfamily A member 1	NA	NA	NA	NA	1488	0.9907	2.8	0.03
IPI:IPI00133903.1	|SWISS-PROT:P38647	Tax_Id=10090 Gene_Symbol=Hspa9 Stress-70 protein, mitochondrial	1487	1	6.5	0.93	1488	1	19.3	0.22
IPI:IPI00133916.2	|SWISS-PROT:O35737|TREMBL:Q3TNG9;Q811L7|ENSEMBL:ENSMUSP00000070503;ENSMUSP00000104770|REFSEQ:NP_067485|VEGA:OTTMUSP00000005745	Tax_Id=10090 Gene_Symbol=Hnrnph1 Heterogeneous nuclear ribonucleoprotein H	NA	NA	NA	NA	1488	0.9316	3.8	0.03
IPI:IPI00133977.3	|TREMBL:E9Q6R0;Q8C1W9|ENSEMBL:ENSMUSP00000101533	Tax_Id=10090 Gene_Symbol=Nap1l4 Putative uncharacterized protein	NA	NA	NA	NA	1488	0.9963	5.6	0.04
IPI:IPI00134097.1	|TREMBL:D3YX54|ENSEMBL:ENSMUSP00000078877	Tax_Id=10090 Gene_Symbol=Rpl13-ps3 60S ribosomal protein L13	NA	NA	NA	NA	1488	1	11.1	0.05
IPI:IPI00134398.6	|SWISS-PROT:Q8BU14|TREMBL:Q05DA2;Q8BK88;Q8CIK3;Q9CRY0|ENSEMBL:ENSMUSP00000029256|REFSEQ:NP_081292	Tax_Id=10090 Gene_Symbol=Sec62 Translocation protein SEC62	NA	NA	NA	NA	1488	0.9871	3.3	0.03
IPI:IPI00134484.1	|SWISS-PROT:P62075|ENSEMBL:ENSMUSP00000020440|REFSEQ:NP_038923	Tax_Id=10090 Gene_Symbol=Timm13 Mitochondrial import inner membrane translocase subunit Tim13	NA	NA	NA	NA	1488	0.9407	11.6	0.03
IPI:IPI00134492.4	|SWISS-PROT:Q64332-2|ENSEMBL:ENSMUSP00000133121|REFSEQ:NP_038709	Tax_Id=10090 Gene_Symbol=Syn2 Isoform IIb of Synapsin-2	NA	NA	NA	NA	1488	1	10.6	0.08
IPI:IPI00134599.1	|SWISS-PROT:P62908|TREMBL:O89068;Q3UCL7;Q3UK56;Q5YLW3;Q9CZP6;Q9D0A2|ENSEMBL:ENSMUSP00000032998|REFSEQ:NP_036182|VEGA:OTTMUSP00000030726	Tax_Id=10090 Gene_Symbol=Rps3 40S ribosomal protein S3	NA	NA	NA	NA	1488	1	10.3	0.04
IPI:IPI00135042.2	|SWISS-PROT:Q9D2N4-1|ENSEMBL:ENSMUSP00000111500	Tax_Id=10090 Gene_Symbol=Dtna Isoform 1 of Dystrobrevin alpha	NA	NA	NA	NA	1488	0.9907	2.5	0.03
IPI:IPI00135308.3	|TREMBL:Q9CT37	Tax_Id=10090 Gene_Symbol=Hnrnpr Putative uncharacterized protein (Fragment)	NA	NA	NA	NA	1488	0.9861	4.4	0.03
IPI:IPI00135475.3	|SWISS-PROT:Q9QXS6-1|ENSEMBL:ENSMUSP00000050477;ENSMUSP00000105551|REFSEQ:NP_001170842|VEGA:OTTMUSP00000018533	Tax_Id=10090 Gene_Symbol=Dbn1 Isoform A of Drebrin	1487	0.9371	4.9	0.32	1488	1	28.2	0.65
IPI:IPI00135563.1	|SWISS-PROT:P55066|ENSEMBL:ENSMUSP00000002412|REFSEQ:NP_031815|VEGA:OTTMUSP00000025040	Tax_Id=10090 Gene_Symbol=Ncan Neurocan core protein	NA	NA	NA	NA	1488	1	5.3	0.13
IPI:IPI00135604.5	|SWISS-PROT:Q9QXV0|TREMBL:B1AUA4|ENSEMBL:ENSMUSP00000040342|REFSEQ:NP_038920|VEGA:OTTMUSP00000019553	Tax_Id=10090 Gene_Symbol=Pcsk1n ProSAAS	NA	NA	NA	NA	1488	0.9907	4.7	0.03
IPI:IPI00135640.1	|SWISS-PROT:P62196|TREMBL:B1ARK2|ENSEMBL:ENSMUSP00000021049|REFSEQ:NP_032976|VEGA:OTTMUSP00000003275	Tax_Id=10090 Gene_Symbol=Psmc5 26S protease regulatory subunit 8	NA	NA	NA	NA	1488	0.9202	4	0.03
IPI:IPI00135655.3	|SWISS-PROT:Q9QY76	Tax_Id=10090 Gene_Symbol=Vapb Vesicle-associated membrane protein-associated protein B	1487	1	35.4	2.22	1488	1	44.4	0.5
IPI:IPI00136000.1	|SWISS-PROT:Q9QYC0-1|TREMBL:Q8K232|ENSEMBL:ENSMUSP00000109979|REFSEQ:NP_001019629|VEGA:OTTMUSP00000026789	Tax_Id=10090 Gene_Symbol=Add1 Isoform 1 of Alpha-adducin	NA	NA	NA	NA	1488	1	11.1	0.14
IPI:IPI00136246.1	|SWISS-PROT:O35954|ENSEMBL:ENSMUSP00000054309;ENSMUSP00000097599|REFSEQ:NP_001129550;NP_032877|VEGA:OTTMUSP00000032116;OTTMUSP00000032117	Tax_Id=10090 Gene_Symbol=Pitpnm1 Membrane-associated phosphatidylinositol transfer protein 1	1487	0.9975	1.2	0.33	1488	1	34	1
IPI:IPI00136251.1	|SWISS-PROT:Q9QYJ0|TREMBL:Q3TFF0|ENSEMBL:ENSMUSP00000034138|REFSEQ:NP_062768	Tax_Id=10090 Gene_Symbol=Dnaja2 DnaJ homolog subfamily A member 2	NA	NA	NA	NA	1488	0.9834	2.4	0.03
IPI:IPI00136358.1	|SWISS-PROT:P32211|TREMBL:Q0VBU3|ENSEMBL:ENSMUSP00000040808;ENSMUSP00000130000|REFSEQ:NP_031725|VEGA:OTTMUSP00000015224	Tax_Id=10090 Gene_Symbol=Chrm4 Muscarinic acetylcholine receptor M4	NA	NA	NA	NA	1488	0.9753	3.3	0.03
IPI:IPI00136372.3	|SWISS-PROT:O88935-1|TREMBL:A2AE14|ENSEMBL:ENSMUSP00000111002|REFSEQ:NP_001104250|VEGA:OTTMUSP00000018688	Tax_Id=10090 Gene_Symbol=Syn1 Isoform Ib of Synapsin-1	1487	1	5.2	0.97	1488	1	19	0.2
IPI:IPI00136618.1	|SWISS-PROT:Q9QZ06|TREMBL:A6PWS1;Q8BQL7|ENSEMBL:ENSMUSP00000001950|REFSEQ:NP_076253|VEGA:OTTMUSP00000027021	Tax_Id=10090 Gene_Symbol=Tollip Toll-interacting protein	NA	NA	NA	NA	1488	0.9898	6.4	0.05
IPI:IPI00136703.1	|SWISS-PROT:Q04447|ENSEMBL:ENSMUSP00000001304|REFSEQ:NP_067248	Tax_Id=10090 Gene_Symbol=Ckb Creatine kinase B-type	NA	NA	NA	NA	1488	1	5.5	0.05
IPI:IPI00136867.2	|SWISS-PROT:P31650|TREMBL:Q8BKG0|ENSEMBL:ENSMUSP00000032451|REFSEQ:NP_766478	Tax_Id=10090 Gene_Symbol=Slc6a11 Sodium- and chloride-dependent GABA transporter 3	NA	NA	NA	NA	1488	1	4.1	0.05
IPI:IPI00137087.5	|TREMBL:A2A5R2;Q3U2F2;Q3U5C3|ENSEMBL:ENSMUSP00000096677|REFSEQ:NP_001078964|VEGA:OTTMUSP00000001103	Tax_Id=10090 Gene_Symbol=Arfgef2 ADP-ribosylation factor guanine nucleotide-exchange factor 2	NA	NA	NA	NA	1488	1	4.9	0.19
IPI:IPI00137091.4	|SWISS-PROT:Q3TVI4|ENSEMBL:ENSMUSP00000053678;ENSMUSP00000102652|REFSEQ:NP_001123987;NP_001123988;NP_081934|VEGA:OTTMUSP00000002867;OTTMUSP00000002868	Tax_Id=10090 Gene_Symbol=Hexim2 Protein HEXIM2	NA	NA	NA	NA	1488	0.9987	7.7	0.04
IPI:IPI00137501.1	|SWISS-PROT:P70255-1|ENSEMBL:ENSMUSP00000020461|REFSEQ:NP_032714|VEGA:OTTMUSP00000039462	Tax_Id=10090 Gene_Symbol=Nfic Isoform 1 of Nuclear factor 1 C-type	NA	NA	NA	NA	1488	1	11.4	0.07
IPI:IPI00137735.1	|SWISS-PROT:P62852|TREMBL:Q58EA6|ENSEMBL:ENSMUSP00000079180|REFSEQ:NP_077228	Tax_Id=10090 Gene_Symbol=Rps25 40S ribosomal protein S25	NA	NA	NA	NA	1488	0.97	7.2	0.03
IPI:IPI00137736.1	|SWISS-PROT:P62858|TREMBL:Q059I1|ENSEMBL:ENSMUSP00000110013;ENSMUSP00000133357;ENSMUSP00000133642;ENSMUSP00000134615|REFSEQ:NP_058540	Tax_Id=10090 Gene_Symbol=Rps28 40S ribosomal protein S28	NA	NA	NA	NA	1488	0.9753	19.6	0.03
IPI:IPI00138860.3	|SWISS-PROT:Q91VW5|TREMBL:Q3UYD1;Q4VAB1;Q8C0A4|ENSEMBL:ENSMUSP00000081880|REFSEQ:NP_061218	Tax_Id=10090 Gene_Symbol=Golga4 Golgin subfamily A member 4	NA	NA	NA	NA	1488	0.9202	0.5	0.03
IPI:IPI00139301.3	|SWISS-PROT:Q922U2|TREMBL:Q32P04;Q9CRS6|ENSEMBL:ENSMUSP00000023709|REFSEQ:NP_081287|VEGA:OTTMUSP00000035258	Tax_Id=10090 Gene_Symbol=Krt5 Keratin, type II cytoskeletal 5	1487	1	9.4	1.99	NA	NA	NA	NA
IPI:IPI00139637.1	|SWISS-PROT:P61924|TREMBL:Q542M2|ENSEMBL:ENSMUSP00000097738|REFSEQ:NP_062791	Tax_Id=10090 Gene_Symbol=Copz1 Coatomer subunit zeta-1	NA	NA	NA	NA	1488	1	12.9	0.05
IPI:IPI00153266.1	|SWISS-PROT:Q8R127|ENSEMBL:ENSMUSP00000040956|REFSEQ:NP_848768|VEGA:OTTMUSP00000024557	Tax_Id=10090 Gene_Symbol=Sccpdh Probable saccharopine dehydrogenase	NA	NA	NA	NA	1488	1	7.1	0.05
IPI:IPI00153418.1	|SWISS-PROT:Q8R205|ENSEMBL:ENSMUSP00000042727|REFSEQ:NP_598764|VEGA:OTTMUSP00000022814	Tax_Id=10090 Gene_Symbol=Zc3h10 Zinc finger CCCH domain-containing protein 10	NA	NA	NA	NA	1488	0.9907	4.1	0.03
IPI:IPI00153421.1	|SWISS-PROT:Q8R1Q8|TREMBL:A2VDF8;Q3TVT4;Q3TWG5|ENSEMBL:ENSMUSP00000035366|REFSEQ:NP_666341	Tax_Id=10090 Gene_Symbol=Dync1li1 Cytoplasmic dynein 1 light intermediate chain 1	NA	NA	NA	NA	1488	1	39.4	0.45
IPI:IPI00153990.1	|SWISS-PROT:Q8R5C5|TREMBL:Q8R1B2|ENSEMBL:ENSMUSP00000047326|REFSEQ:NP_666219|VEGA:OTTMUSP00000046893	Tax_Id=10090 Gene_Symbol=Actr1b Beta-centractin	NA	NA	NA	NA	1488	0.9948	15.7	0.08
IPI:IPI00154012.1	|SWISS-PROT:Q8R5H1-1|TREMBL:Q3TGF5;Q3TPH3;Q3TTB2;Q80TY6;Q80UK9|ENSEMBL:ENSMUSP00000020334|REFSEQ:NP_081880	Tax_Id=10090 Gene_Symbol=Usp15 Isoform 1 of Ubiquitin carboxyl-terminal hydrolase 15	NA	NA	NA	NA	1488	0.9449	1	0.03
IPI:IPI00154054.1	|SWISS-PROT:Q8QZT1|TREMBL:Q3TQP7|ENSEMBL:ENSMUSP00000034547|REFSEQ:NP_659033|VEGA:OTTMUSP00000052229	Tax_Id=10090 Gene_Symbol=Acat1 Acetyl-CoA acetyltransferase, mitochondrial	NA	NA	NA	NA	1488	1	22.4	0.2
IPI:IPI00165731.3	|SWISS-PROT:Q99LR1|ENSEMBL:ENSMUSP00000053558|REFSEQ:NP_077785|VEGA:OTTMUSP00000016799	Tax_Id=10090 Gene_Symbol=Abhd12 Monoacylglycerol lipase ABHD12	NA	NA	NA	NA	1488	1	35.7	0.08
IPI:IPI00165881.3	|SWISS-PROT:Q8VI36-1	Tax_Id=10090 Gene_Symbol=Pxn Isoform Beta of Paxillin	NA	NA	NA	NA	1488	0.9543	1.6	0.03
IPI:IPI00169463.1	|SWISS-PROT:P68372|TREMBL:Q9CVR0;Q9DCR1|ENSEMBL:ENSMUSP00000042342|REFSEQ:NP_666228|VEGA:OTTMUSP00000012597	Tax_Id=10090 Gene_Symbol=Tubb2c Tubulin beta-2C chain	NA	NA	NA	NA	1488	0.9999	31.9	0.16
IPI:IPI00169788.1	|TREMBL:Q8K1M3|ENSEMBL:ENSMUSP00000035220|REFSEQ:NP_032950	Tax_Id=10090 Gene_Symbol=Prkar2a cAMP-dependent protein kinase type II-alpha regulatory chain	NA	NA	NA	NA	1488	1	15.5	0.11
IPI:IPI00169806.4	|SWISS-PROT:Q8K1R7|TREMBL:Q69Z43|ENSEMBL:ENSMUSP00000049056|REFSEQ:NP_660120|VEGA:OTTMUSP00000034644	Tax_Id=10090 Gene_Symbol=Nek9 Serine/threonine-protein kinase Nek9	NA	NA	NA	NA	1488	1	4.2	0.08
IPI:IPI00169916.11	|SWISS-PROT:Q68FD5|TREMBL:Q3TAN1;Q3TJ98;Q3TYQ2;Q3U0H2;Q3UPJ3;Q8K2I5|ENSEMBL:ENSMUSP00000099475|REFSEQ:NP_001003908|VEGA:OTTMUSP00000001191	Tax_Id=10090 Gene_Symbol=Cltc Clathrin heavy chain 1	NA	NA	NA	NA	1488	1	15.9	0.59
IPI:IPI00170079.4	|SWISS-PROT:Q8K3E5-1	Tax_Id=10090 Gene_Symbol=Ahi1 Isoform 1 of Jouberin	NA	NA	NA	NA	1488	0.9718	1.3	0.03
IPI:IPI00170221.3	|SWISS-PROT:Q8K4I3|TREMBL:A2AFI0|ENSEMBL:ENSMUSP00000033468;ENSMUSP00000110384|REFSEQ:NP_690014|VEGA:OTTMUSP00000019411	Tax_Id=10090 Gene_Symbol=Arhgef6 rho guanine nucleotide exchange factor 6	NA	NA	NA	NA	1488	1	17.2	0.31
IPI:IPI00170255.2	|SWISS-PROT:Q8K4Q7|TREMBL:Q6ZPK5|ENSEMBL:ENSMUSP00000038203|REFSEQ:NP_663450|VEGA:OTTMUSP00000028102	Tax_Id=10090 Gene_Symbol=Cerk Ceramide kinase	NA	NA	NA	NA	1488	0.9577	6.2	0.03
IPI:IPI00173112.1	|SWISS-PROT:Q9CQ33-1|TREMBL:E9PUQ1;Q3V0X6|ENSEMBL:ENSMUSP00000023444;ENSMUSP00000111345|REFSEQ:NP_080084|VEGA:OTTMUSP00000030527	Tax_Id=10090 Gene_Symbol=Lztr1 Isoform 1 of Leucine-zipper-like transcriptional regulator 1	NA	NA	NA	NA	1488	0.9907	2.8	0.03
IPI:IPI00173160.3	|SWISS-PROT:Q6ZWU9|ENSEMBL:ENSMUSP00000060523;ENSMUSP00000132102|REFSEQ:NP_001177187;NP_081291	Tax_Id=10090 Gene_Symbol=Rps27;Gm9846 40S ribosomal protein S27	NA	NA	NA	NA	1488	0.9762	9.5	0.03
IPI:IPI00177038.1	|SWISS-PROT:P61161|TREMBL:Q5SW83|ENSEMBL:ENSMUSP00000000137|REFSEQ:NP_666355|VEGA:OTTMUSP00000005405	Tax_Id=10090 Gene_Symbol=Actr2 Actin-related protein 2	NA	NA	NA	NA	1488	0.9852	3.6	0.03
IPI:IPI00177078.3	|TREMBL:A2AI91;Q3TQJ0;Q3UV91|ENSEMBL:ENSMUSP00000042778|REFSEQ:NP_766609|VEGA:OTTMUSP00000019602	Tax_Id=10090 Gene_Symbol=Phka1 phosphorylase b kinase regulatory subunit alpha, skeletal muscle isoform isoform 2	NA	NA	NA	NA	1488	1	2.3	0.05
IPI:IPI00177214.2	|SWISS-PROT:P01873	Tax_Id=10090 Gene_Symbol=Igh-6 Ig mu chain C region membrane-bound form	NA	NA	NA	NA	1488	1	8.8	0.1
IPI:IPI00221540.1	|SWISS-PROT:Q8BFZ9|ENSEMBL:ENSMUSP00000033873|REFSEQ:NP_705820	Tax_Id=10090 Gene_Symbol=Erlin2 Erlin-2	NA	NA	NA	NA	1488	0.9907	4.4	0.03
IPI:IPI00221581.1	|SWISS-PROT:Q8BGD9|TREMBL:Q3THB0;Q3TLQ9;Q3TSY9;Q3UGC0;Q922K6|ENSEMBL:ENSMUSP00000127774|REFSEQ:NP_663600	Tax_Id=10090 Gene_Symbol=Eif4b Eukaryotic translation initiation factor 4B	NA	NA	NA	NA	1488	1	8.5	0.13
IPI:IPI00221621.2	|SWISS-PROT:Q8R349|TREMBL:Q3TI84;Q3TZ92;Q99JU8|ENSEMBL:ENSMUSP00000047950|REFSEQ:NP_081552|VEGA:OTTMUSP00000041180	Tax_Id=10090 Gene_Symbol=Cdc16 Cell division cycle protein 16 homolog	NA	NA	NA	NA	1488	0.9907	2.6	0.03
IPI:IPI00221725.2	|SWISS-PROT:Q8BH44|ENSEMBL:ENSMUSP00000041826|REFSEQ:NP_780693|VEGA:OTTMUSP00000027979	Tax_Id=10090 Gene_Symbol=Coro2b Coronin-2B	NA	NA	NA	NA	1488	1	12.4	0.14
IPI:IPI00221797.1	|SWISS-PROT:Q8BGZ7|TREMBL:Q99MH7|ENSEMBL:ENSMUSP00000036246|REFSEQ:NP_579935|VEGA:OTTMUSP00000035534	Tax_Id=10090 Gene_Symbol=Krt75 Keratin, type II cytoskeletal 75	1487	0.9704	6	0.47	NA	NA	NA	NA
IPI:IPI00222208.2	|SWISS-PROT:Q00PI9	Tax_Id=10090 Gene_Symbol=Hnrnpul2 Heterogeneous nuclear ribonucleoprotein U-like protein 2	NA	NA	NA	NA	1488	1	3.6	0.05
IPI:IPI00222443.1	|SWISS-PROT:Q8BK03-1|ENSEMBL:ENSMUSP00000077127;ENSMUSP00000097787|REFSEQ:NP_780601|VEGA:OTTMUSP00000018231;OTTMUSP00000018232	Tax_Id=10090 Gene_Symbol=Fam73b Isoform 1 of Protein FAM73B	NA	NA	NA	NA	1488	0.9889	2.5	0.03
IPI:IPI00222459.6	|SWISS-PROT:P18826-2|TREMBL:A2AI89;E9QLF9;Q8BSV5|ENSEMBL:ENSMUSP00000109241;ENSMUSP00000114066|VEGA:OTTMUSP00000019603	Tax_Id=10090 Gene_Symbol=Phka1 Isoform 2 of Phosphorylase b kinase regulatory subunit alpha, skeletal muscle isoform	NA	NA	NA	NA	1488	1	2.3	0.05
IPI:IPI00222547.6	|SWISS-PROT:P41105|TREMBL:Q5M9J8;Q5M9N5|ENSEMBL:ENSMUSP00000032597;ENSMUSP00000104217|REFSEQ:NP_033107|VEGA:OTTMUSP00000026507;OTTMUSP00000026508	Tax_Id=10090 Gene_Symbol=Rpl28 60S ribosomal protein L28	NA	NA	NA	NA	1488	1	13.9	0.05
IPI:IPI00222692.2	|SWISS-PROT:Q9D2N4-3	Tax_Id=10090 Gene_Symbol=Dtna Isoform 3 of Dystrobrevin alpha	NA	NA	NA	NA	1488	0.9907	2.5	0.03
IPI:IPI00222693.3	|SWISS-PROT:Q9D2N4-4|TREMBL:E9QJX4|ENSEMBL:ENSMUSP00000025156	Tax_Id=10090 Gene_Symbol=Dtna Uncharacterized protein	NA	NA	NA	NA	1488	0.9907	2.5	0.03
IPI:IPI00222694.6	|TREMBL:Q3UHP1|ENSEMBL:ENSMUSP00000111498	Tax_Id=10090 Gene_Symbol=Dtna Uncharacterized protein	NA	NA	NA	NA	1488	0.9907	2.5	0.03
IPI:IPI00222785.5	|SWISS-PROT:Q5SP85-1|ENSEMBL:ENSMUSP00000090941|REFSEQ:NP_853555|VEGA:OTTMUSP00000005482	Tax_Id=10090 Gene_Symbol=Ccdc85a Isoform 1 of Coiled-coil domain-containing protein 85A	NA	NA	NA	NA	1488	1	10	0.08
IPI:IPI00223047.2	|SWISS-PROT:Q8BMK4|ENSEMBL:ENSMUSP00000050336;ENSMUSP00000130304|REFSEQ:NP_780660	Tax_Id=10090 Gene_Symbol=Ckap4 Cytoskeleton-associated protein 4	NA	NA	NA	NA	1488	1	4.3	0.08
IPI:IPI00223092.5	|SWISS-PROT:Q8BMS1|TREMBL:Q3TB39|ENSEMBL:ENSMUSP00000120976|REFSEQ:NP_849209|VEGA:OTTMUSP00000029769	Tax_Id=10090 Gene_Symbol=Hadha Trifunctional enzyme subunit alpha, mitochondrial	NA	NA	NA	NA	1488	1	9.3	0.15
IPI:IPI00223377.1	|SWISS-PROT:P04370-4|TREMBL:F6RT34|ENSEMBL:ENSMUSP00000053495;ENSMUSP00000121855|REFSEQ:NP_001020422|VEGA:OTTMUSP00000017520	Tax_Id=10090 Gene_Symbol=Mbp Isoform 4 of Myelin basic protein	1487	1	20.8	1.37	1488	1	50.5	0.38
IPI:IPI00223378.1	|SWISS-PROT:P04370-5|TREMBL:F6VME3|ENSEMBL:ENSMUSP00000099876;ENSMUSP00000115082|REFSEQ:NP_001020426|VEGA:OTTMUSP00000017519	Tax_Id=10090 Gene_Symbol=Mbp Isoform 5 of Myelin basic protein	1487	1	20.8	1.37	NA	NA	NA	NA
IPI:IPI00223379.1	|SWISS-PROT:P04370-6|TREMBL:F6TYB7;Q09J72;Q542T4|ENSEMBL:ENSMUSP00000079488;ENSMUSP00000115409|REFSEQ:NP_001020427|VEGA:OTTMUSP00000017517	Tax_Id=10090 Gene_Symbol=Mbp Isoform 6 of Myelin basic protein	1487	1	20.8	1.37	NA	NA	NA	NA
IPI:IPI00223380.1	|SWISS-PROT:P04370-7|TREMBL:F6ZIA4|ENSEMBL:ENSMUSP00000074836;ENSMUSP00000114230|REFSEQ:NP_001020429|VEGA:OTTMUSP00000022345	Tax_Id=10090 Gene_Symbol=Mbp Isoform 7 of Myelin basic protein	1487	1	20.8	1.37	NA	NA	NA	NA
IPI:IPI00223381.1	|SWISS-PROT:P04370-8|TREMBL:F6RWW8;Q3UGF3|ENSEMBL:ENSMUSP00000116019|REFSEQ:NP_001020430|VEGA:OTTMUSP00000022344	Tax_Id=10090 Gene_Symbol=Mbp Isoform 8 of Myelin basic protein	1487	1	20.8	1.37	NA	NA	NA	NA
IPI:IPI00223382.1	|SWISS-PROT:P04370-9|TREMBL:F7A0B0|ENSEMBL:ENSMUSP00000110322;ENSMUSP00000114630|REFSEQ:NP_001020425|VEGA:OTTMUSP00000017518	Tax_Id=10090 Gene_Symbol=Mbp Isoform 9 of Myelin basic protein	1487	1	20.8	1.37	1488	1	50.5	0.38
IPI:IPI00223437.5	|SWISS-PROT:Q9QZE5|ENSEMBL:ENSMUSP00000109237|REFSEQ:NP_059505|VEGA:OTTMUSP00000026425	Tax_Id=10090 Gene_Symbol=Copg Coatomer subunit gamma	NA	NA	NA	NA	1488	1	7.3	0.11
IPI:IPI00223443.1	|SWISS-PROT:Q9Z204-2|REFSEQ:NP_001164452;NP_001164453	Tax_Id=10090 Gene_Symbol=Hnrnpc Isoform C1 of Heterogeneous nuclear ribonucleoproteins C1/C2	NA	NA	NA	NA	1488	0.9374	3.8	0.03
IPI:IPI00223444.1	|SWISS-PROT:Q9Z204-3|TREMBL:Q9Z0Y3|REFSEQ:NP_001164454	Tax_Id=10090 Gene_Symbol=Hnrnpc Isoform 3 of Heterogeneous nuclear ribonucleoproteins C1/C2	NA	NA	NA	NA	1488	0.9374	3.8	0.03
IPI:IPI00223593.1	|SWISS-PROT:P04370-10	Tax_Id=10090 Gene_Symbol=Mbp Isoform 10 of Myelin basic protein	1487	1	20.8	1.37	NA	NA	NA	NA
IPI:IPI00223594.1	|SWISS-PROT:P04370-11	Tax_Id=10090 Gene_Symbol=Mbp Isoform 11 of Myelin basic protein	1487	1	20.8	1.37	NA	NA	NA	NA
IPI:IPI00223595.1	|SWISS-PROT:P04370-13	Tax_Id=10090 Gene_Symbol=Mbp Isoform 12 of Myelin basic protein	1487	1	20.8	1.37	NA	NA	NA	NA
IPI:IPI00223596.1	|SWISS-PROT:P04370-14	Tax_Id=10090 Gene_Symbol=Mbp Isoform 13 of Myelin basic protein	1487	1	20.8	1.37	NA	NA	NA	NA
IPI:IPI00223621.2	|SWISS-PROT:Q8C052|TREMBL:B2RWW1|ENSEMBL:ENSMUSP00000019405|REFSEQ:NP_766601	Tax_Id=10090 Gene_Symbol=Mtap1s Microtubule-associated protein 1S	NA	NA	NA	NA	1488	1	2.4	0.04
IPI:IPI00223900.1	|SWISS-PROT:Q8BQP8|ENSEMBL:ENSMUSP00000017783|REFSEQ:NP_780752|VEGA:OTTMUSP00000000240	Tax_Id=10090 Gene_Symbol=Rab11fip4 Rab11 family-interacting protein 4	NA	NA	NA	NA	1488	1	11.2	0.13
IPI:IPI00224109.2	|SWISS-PROT:Q61699-2|TREMBL:D3Z3I9|ENSEMBL:ENSMUSP00000106125;ENSMUSP00000116818|VEGA:OTTMUSP00000023704	Tax_Id=10090 Gene_Symbol=Hsph1 Isoform HSP105-beta of Heat shock protein 105 kDa	NA	NA	NA	NA	1488	1	13.3	0.23
IPI:IPI00224252.5	|SWISS-PROT:Q9Z2G6-2|TREMBL:Q6GTY4;Q6PFR3;Q80YC0|ENSEMBL:ENSMUSP00000129384|REFSEQ:NP_035474|VEGA:OTTMUSP00000050172	Tax_Id=10090 Gene_Symbol=Sel1l Isoform 2 of Protein sel-1 homolog 1	NA	NA	NA	NA	1488	0.9999	21.6	0.04
IPI:IPI00224505.7	|SWISS-PROT:P47963|ENSEMBL:ENSMUSP00000000756|REFSEQ:NP_058018;XP_001473412;XP_001475146;XP_003086498|VEGA:OTTMUSP00000017746	Tax_Id=10090 Gene_Symbol=Rpl13;Gm12918;Gm15710 60S ribosomal protein L13	NA	NA	NA	NA	1488	1	11.1	0.05
IPI:IPI00224570.3	|SWISS-PROT:P31324|TREMBL:Q3V2X9|ENSEMBL:ENSMUSP00000003079;ENSMUSP00000039797|REFSEQ:NP_035288|VEGA:OTTMUSP00000018450;OTTMUSP00000018451	Tax_Id=10090 Gene_Symbol=Prkar2b cAMP-dependent protein kinase type II-beta regulatory subunit	NA	NA	NA	NA	1488	0.9903	6	0.04
IPI:IPI00224575.1	|SWISS-PROT:P61979-2|TREMBL:Q5FWJ5|ENSEMBL:ENSMUSP00000112104;ENSMUSP00000131476|VEGA:OTTMUSP00000050778	Tax_Id=10090 Gene_Symbol=Hnrnpk Isoform 2 of Heterogeneous nuclear ribonucleoprotein K	NA	NA	NA	NA	1488	1	4.9	0.05
IPI:IPI00224644.1	|SWISS-PROT:Q99MR6-3|REFSEQ:NP_001103380	Tax_Id=10090 Gene_Symbol=Srrt Isoform C of Serrate RNA effector molecule homolog	NA	NA	NA	NA	1488	1	4.6	0.1
IPI:IPI00224645.1	|SWISS-PROT:Q99MR6-4|REFSEQ:NP_001103379	Tax_Id=10090 Gene_Symbol=Srrt Isoform D of Serrate RNA effector molecule homolog	NA	NA	NA	NA	1488	1	4.6	0.1
IPI:IPI00224729.1	|TREMBL:Q8C2Q7|ENSEMBL:ENSMUSP00000076989|VEGA:OTTMUSP00000005746	Tax_Id=10090 Gene_Symbol=Hnrnph1 Uncharacterized protein	NA	NA	NA	NA	1488	0.9316	3.8	0.03
IPI:IPI00224775.2	|SWISS-PROT:Q8BSS9|TREMBL:F6UCP8;Q5DTM9|ENSEMBL:ENSMUSP00000127959	Tax_Id=10090 Gene_Symbol=Ppfia2 Liprin-alpha-2	NA	NA	NA	NA	1488	0.9968	2.1	0.04
IPI:IPI00225201.6	|SWISS-PROT:Q8BU30|TREMBL:Q3UWS7;Q99LT1|ENSEMBL:ENSMUSP00000048096;ENSMUSP00000126806;ENSMUSP00000132082|REFSEQ:NP_742012|VEGA:OTTMUSP00000049310	Tax_Id=10090 Gene_Symbol=Iars Isoleucyl-tRNA synthetase, cytoplasmic	NA	NA	NA	NA	1488	1	1.5	0.05
IPI:IPI00225267.6	|SWISS-PROT:Q8C3W1|ENSEMBL:ENSMUSP00000034464|REFSEQ:NP_780358	Tax_Id=10090 Gene_Symbol=2310022B05Rik Uncharacterized protein C1orf198 homolog	NA	NA	NA	NA	1488	1	8.4	0.08
IPI:IPI00225322.1	|SWISS-PROT:Q9QYC0-2|TREMBL:Q8BJT2|ENSEMBL:ENSMUSP00000109977|REFSEQ:NP_038485|VEGA:OTTMUSP00000026751	Tax_Id=10090 Gene_Symbol=Add1 Isoform 2 of Alpha-adducin	NA	NA	NA	NA	1488	1	11.1	0.14
IPI:IPI00225670.2	|SWISS-PROT:Q8BUV3|TREMBL:Q571C2|ENSEMBL:ENSMUSP00000054064|REFSEQ:NP_766540	Tax_Id=10090 Gene_Symbol=Gphn Gephyrin	NA	NA	NA	NA	1488	0.9898	1.8	0.03
IPI:IPI00225732.4	|SWISS-PROT:Q3TFD2-1|TREMBL:Q8BJT4|ENSEMBL:ENSMUSP00000022099|REFSEQ:NP_663351|VEGA:OTTMUSP00000045858	Tax_Id=10090 Gene_Symbol=Lpcat1 Isoform 1 of Lysophosphatidylcholine acyltransferase 1	NA	NA	NA	NA	1488	0.9682	28.3	0.03
IPI:IPI00225855.1	|TREMBL:Q8BVG0	Tax_Id=10090 Gene_Symbol=6430704M03Rik Putative uncharacterized protein (Fragment)	NA	NA	NA	NA	1488	0.9753	5	0.03
IPI:IPI00226275.3	|SWISS-PROT:Q8C6G8|ENSEMBL:ENSMUSP00000124592|REFSEQ:NP_663489|VEGA:OTTMUSP00000048324	Tax_Id=10090 Gene_Symbol=Wdr26 WD repeat-containing protein 26	NA	NA	NA	NA	1488	0.988	1.9	0.03
IPI:IPI00226602.3	|SWISS-PROT:Q9R1T4-3|TREMBL:Q3UUU4|ENSEMBL:ENSMUSP00000062014|REFSEQ:NP_064326|VEGA:OTTMUSP00000018594	Tax_Id=10090 Gene_Symbol=Sept6 Isoform V of Septin-6	NA	NA	NA	NA	1488	1	21.5	0.18
IPI:IPI00226946.3	|SWISS-PROT:O88485-2|TREMBL:D3Z0M7|ENSEMBL:ENSMUSP00000111216|REFSEQ:NP_001177954|VEGA:OTTMUSP00000027678	Tax_Id=10090 Gene_Symbol=Dync1i1 Isoform 1B of Cytoplasmic dynein 1 intermediate chain 1	NA	NA	NA	NA	1488	1	26.6	0.44
IPI:IPI00226993.5	|SWISS-PROT:P10639|TREMBL:A2AV97|ENSEMBL:ENSMUSP00000030051|REFSEQ:NP_035790|VEGA:OTTMUSP00000007887	Tax_Id=10090 Gene_Symbol=Txn1 Thioredoxin	NA	NA	NA	NA	1488	0.9871	8.6	0.03
IPI:IPI00227110.3	|SWISS-PROT:Q6VNB8-1|TREMBL:B7NZ86;Q8CHB9|ENSEMBL:ENSMUSP00000052607|REFSEQ:NP_766470	Tax_Id=10090 Gene_Symbol=Wdfy3 Isoform 1 of WD repeat and FYVE domain-containing protein 3	NA	NA	NA	NA	1488	0.9861	0.4	0.03
IPI:IPI00227126.2	|SWISS-PROT:Q8BYI9-1|ENSEMBL:ENSMUSP00000039253|REFSEQ:NP_071707	Tax_Id=10090 Gene_Symbol=Tnr Isoform 1 of Tenascin-R	NA	NA	NA	NA	1488	1	11.1	0.28
IPI:IPI00227140.1	|SWISS-PROT:Q61781|ENSEMBL:ENSMUSP00000007272|REFSEQ:NP_058654|VEGA:OTTMUSP00000002389	Tax_Id=10090 Gene_Symbol=Krt14 Keratin, type I cytoskeletal 14	1487	0.9933	8.7	0.86	NA	NA	NA	NA
IPI:IPI00227199.1	|TREMBL:Q8BYP9|ENSEMBL:ENSMUSP00000073287	Tax_Id=10090 Gene_Symbol=Atl2 Uncharacterized protein	NA	NA	NA	NA	1488	1	10.9	0.07
IPI:IPI00227235.6	|SWISS-PROT:Q8C8R3-2	Tax_Id=10090 Gene_Symbol=Ank2 Isoform 2 of Ankyrin-2	NA	NA	NA	NA	1488	1	3.9	0.29
IPI:IPI00227260.4	|TREMBL:A3KMM1;B1AXV0;Q8BYS5|ENSEMBL:ENSMUSP00000052507|REFSEQ:NP_001136437|VEGA:OTTMUSP00000007800	Tax_Id=10090 Gene_Symbol=6430704M03Rik hypothetical protein LOC230235	NA	NA	NA	NA	1488	0.9753	5	0.03
IPI:IPI00227392.5	|SWISS-PROT:P68510|ENSEMBL:ENSMUSP00000019109|REFSEQ:NP_035868|VEGA:OTTMUSP00000017560	Tax_Id=10090 Gene_Symbol=Ywhah 14-3-3 protein eta	NA	NA	NA	NA	1488	1	27.6	0.09
IPI:IPI00227432.7	|SWISS-PROT:Q8BZ98-1|TREMBL:E9QLL2;Q8BUT2|ENSEMBL:ENSMUSP00000083241|REFSEQ:NP_001033708|VEGA:OTTMUSP00000037853	Tax_Id=10090 Gene_Symbol=Dnm3 Isoform 1 of Dynamin-3	NA	NA	NA	NA	1488	1	8.2	0.15
IPI:IPI00227455.2	|SWISS-PROT:Q50H33-1|ENSEMBL:ENSMUSP00000055326|REFSEQ:NP_780728|VEGA:OTTMUSP00000036370	Tax_Id=10090 Gene_Symbol=Kctd8 Isoform 1 of BTB/POZ domain-containing protein KCTD8	NA	NA	NA	NA	1488	0.9889	2.3	0.03
IPI:IPI00227651.4	|TREMBL:Q8BZQ5|ENSEMBL:ENSMUSP00000056923|REFSEQ:NP_766614	Tax_Id=10090 Gene_Symbol=Zbtb11;Rpl24 zinc finger and BTB domain containing 11	NA	NA	NA	NA	1488	0.9871	1	0.03
IPI:IPI00227805.6	|SWISS-PROT:Q9JJV2-2	Tax_Id=10090 Gene_Symbol=Pfn2 Isoform 2 of Profilin-2	NA	NA	NA	NA	1488	0.9861	15.4	0.03
IPI:IPI00227865.1	|SWISS-PROT:O08638-2	Tax_Id=10090 Gene_Symbol=Myh11 Isoform 2 of Myosin-11	NA	NA	NA	NA	1488	0.9897	5	0.12
IPI:IPI00227900.1	|SWISS-PROT:P05132-2|ENSEMBL:ENSMUSP00000105424	Tax_Id=10090 Gene_Symbol=Prkaca Isoform 2 of cAMP-dependent protein kinase catalytic subunit alpha	NA	NA	NA	NA	1488	0.9943	9.9	0.06
IPI:IPI00228044.1	|SWISS-PROT:Q923T9-2|ENSEMBL:ENSMUSP00000079298|REFSEQ:NP_001034227	Tax_Id=10090 Gene_Symbol=Camk2g Isoform 2 of Calcium/calmodulin-dependent protein kinase type II subunit gamma	NA	NA	NA	NA	1488	1	10.1	0.1
IPI:IPI00228045.1	|SWISS-PROT:Q923T9-3|TREMBL:Q6ZWS7|ENSEMBL:ENSMUSP00000098398|REFSEQ:NP_001034228	Tax_Id=10090 Gene_Symbol=Camk2g Isoform 3 of Calcium/calmodulin-dependent protein kinase type II subunit gamma	NA	NA	NA	NA	1488	1	10.1	0.1
IPI:IPI00228108.1	|SWISS-PROT:Q8CAK3-1|TREMBL:Q3U076|ENSEMBL:ENSMUSP00000045384|REFSEQ:NP_783618	Tax_Id=10090 Gene_Symbol=A230050P20Rik Isoform 1 of UPF0515 protein C19orf66 homolog	NA	NA	NA	NA	1488	1	12.4	0.06
IPI:IPI00228236.6	|SWISS-PROT:Q9CYN2|ENSEMBL:ENSMUSP00000041152|REFSEQ:NP_079944	Tax_Id=10090 Gene_Symbol=Spcs2 Signal peptidase complex subunit 2	NA	NA	NA	NA	1488	0.9907	9.7	0.03
IPI:IPI00228525.3	|SWISS-PROT:Q9Z1G4-3|TREMBL:A2A5A2|ENSEMBL:ENSMUSP00000090333;ENSMUSP00000131848|VEGA:OTTMUSP00000002044	Tax_Id=10090 Gene_Symbol=Atp6v0a1 Isoform A1-III of V-type proton ATPase 116 kDa subunit a isoform 1	NA	NA	NA	NA	1488	1	15.1	0.22
IPI:IPI00228580.2	|SWISS-PROT:Q8CCJ4-1|ENSEMBL:ENSMUSP00000022561|REFSEQ:NP_082389	Tax_Id=10090 Gene_Symbol=Fam123a Isoform 1 of Protein FAM123A	NA	NA	NA	NA	1488	0.9202	2	0.03
IPI:IPI00228645.5	|SWISS-PROT:Q9JJV2-1|ENSEMBL:ENSMUSP00000068890|REFSEQ:NP_062283|VEGA:OTTMUSP00000032976	Tax_Id=10090 Gene_Symbol=Pfn2 Isoform 1 of Profilin-2	NA	NA	NA	NA	1488	0.9861	15.4	0.03
IPI:IPI00228674.3	|SWISS-PROT:Q8CCT4|TREMBL:Q14C38|ENSEMBL:ENSMUSP00000065397|REFSEQ:NP_808587|VEGA:OTTMUSP00000020299	Tax_Id=10090 Gene_Symbol=Tceal5 Transcription elongation factor A protein-like 5	NA	NA	NA	NA	1488	0.9941	16	0.05
IPI:IPI00228912.1	|SWISS-PROT:Q9EQG9-2|ENSEMBL:ENSMUSP00000105070|REFSEQ:NP_001157694	Tax_Id=10090 Gene_Symbol=Col4a3bp Isoform 2 of Collagen type IV alpha-3-binding protein	NA	NA	NA	NA	1488	1	6.1	0.05
IPI:IPI00228978.2	|SWISS-PROT:Q6IRU5-1|ENSEMBL:ENSMUSP00000053371|VEGA:OTTMUSP00000043471	Tax_Id=10090 Gene_Symbol=Cltb Isoform 1 of Clathrin light chain B	NA	NA	NA	NA	1488	1	13.7	0.08
IPI:IPI00229026.1	|SWISS-PROT:Q9Z0J4-2|TREMBL:Q8CJ25;Q9JJ30|ENSEMBL:ENSMUSP00000107566	Tax_Id=10090 Gene_Symbol=Nos1 Isoform N-NOS-2 of Nitric oxide synthase, brain	NA	NA	NA	NA	1488	0.97	1.1	0.03
IPI:IPI00229030.1	|SWISS-PROT:Q9Z0J4-5	Tax_Id=10090 Gene_Symbol=Nos1 Isoform NNOS Mu of Nitric oxide synthase, brain	NA	NA	NA	NA	1488	0.97	1.1	0.03
IPI:IPI00229072.2	|SWISS-PROT:Q60953-1|TREMBL:Q8BSJ6|ENSEMBL:ENSMUSP00000082816|REFSEQ:NP_835188|VEGA:OTTMUSP00000044973	Tax_Id=10090 Gene_Symbol=Pml Isoform 1 of Protein PML	NA	NA	NA	NA	1488	0.9907	2.1	0.03
IPI:IPI00229294.1	|SWISS-PROT:Q9WV92-2|ENSEMBL:ENSMUSP00000108300	Tax_Id=10090 Gene_Symbol=Epb4.1l3 Isoform 2 of Band 4.1-like protein 3	NA	NA	NA	NA	1488	0.9898	31.7	0.29
IPI:IPI00229295.1	|SWISS-PROT:Q9WV92-3|TREMBL:A7YY80|ENSEMBL:ENSMUSP00000108299	Tax_Id=10090 Gene_Symbol=Epb4.1l3 Isoform 3 of Band 4.1-like protein 3	NA	NA	NA	NA	1488	0.9898	31.7	0.29
IPI:IPI00229298.1	|SWISS-PROT:Q9WV92-5	Tax_Id=10090 Gene_Symbol=Epb4.1l3 Isoform 5 of Band 4.1-like protein 3	NA	NA	NA	NA	1488	0.9898	31.7	0.29
IPI:IPI00229299.1	|SWISS-PROT:Q9WV92-6	Tax_Id=10090 Gene_Symbol=Epb4.1l3 Isoform 6 of Band 4.1-like protein 3	NA	NA	NA	NA	1488	0.9898	31.7	0.29
IPI:IPI00229350.3	|SWISS-PROT:Q3TXX3-1|ENSEMBL:ENSMUSP00000130684|REFSEQ:NP_796293|VEGA:OTTMUSP00000049047	Tax_Id=10090 Gene_Symbol=Zfyve27 Isoform 1 of Protrudin	NA	NA	NA	NA	1488	1	11.8	0.08
IPI:IPI00229362.1	|SWISS-PROT:P70255-2|ENSEMBL:ENSMUSP00000113046|VEGA:OTTMUSP00000039463	Tax_Id=10090 Gene_Symbol=Nfic Isoform 2 of Nuclear factor 1 C-type	NA	NA	NA	NA	1488	1	11.4	0.07
IPI:IPI00229475.1	|SWISS-PROT:Q02257|TREMBL:A2A4H7|ENSEMBL:ENSMUSP00000001592;ENSMUSP00000103026|REFSEQ:NP_034723|VEGA:OTTMUSP00000006595;OTTMUSP00000006596	Tax_Id=10090 Gene_Symbol=Jup Junction plakoglobin	1487	0.9947	2.7	0.45	NA	NA	NA	NA
IPI:IPI00229509.3	|SWISS-PROT:Q9QXS1-5|TREMBL:E9QL05;Q6S387|ENSEMBL:ENSMUSP00000057158;ENSMUSP00000127253|REFSEQ:NP_001157021|VEGA:OTTMUSP00000049140	Tax_Id=10090 Gene_Symbol=Plec plectin isoform 1b2alpha	NA	NA	NA	NA	1488	1	1.6	0.17
IPI:IPI00229534.5	|SWISS-PROT:P26645|TREMBL:Q05BL6|ENSEMBL:ENSMUSP00000090245|REFSEQ:NP_032564	Tax_Id=10090 Gene_Symbol=Marcks Myristoylated alanine-rich C-kinase substrate	NA	NA	NA	NA	1488	0.9907	5.2	0.03
IPI:IPI00229598.4	|SWISS-PROT:P16330-2|TREMBL:Q09J73;Q3TYL9|REFSEQ:NP_001139790	Tax_Id=10090 Gene_Symbol=Cnp Isoform CNPI of 2',3'-cyclic-nucleotide 3'-phosphodiesterase	NA	NA	NA	NA	1488	1	27.2	0.35
IPI:IPI00229647.6	|TREMBL:B2RY15;E9PUM4;Q8CHG4|ENSEMBL:ENSMUSP00000035272;ENSMUSP00000039633|REFSEQ:NP_001074711	Tax_Id=10090 Gene_Symbol=Tln2 talin-2	NA	NA	NA	NA	1488	0.9898	0.8	0.03
IPI:IPI00229703.6	|SWISS-PROT:P63044|TREMBL:F6Q6A5;Q8CHR4|ENSEMBL:ENSMUSP00000021273|REFSEQ:NP_033523|VEGA:OTTMUSP00000006177	Tax_Id=10090 Gene_Symbol=Vamp2 Vesicle-associated membrane protein 2	NA	NA	NA	NA	1488	0.9997	23.3	0.04
IPI:IPI00229726.2	|SWISS-PROT:Q8BLY2|ENSEMBL:ENSMUSP00000032728|REFSEQ:NP_758514|VEGA:OTTMUSP00000030116	Tax_Id=10090 Gene_Symbol=Tarsl2 Probable threonyl-tRNA synthetase 2, cytoplasmic	NA	NA	NA	NA	1488	1	5.9	0.1
IPI:IPI00229777.10	|SWISS-PROT:Q91W86|TREMBL:Q8BYQ1;Q8C027|ENSEMBL:ENSMUSP00000034644|REFSEQ:NP_082165	Tax_Id=10090 Gene_Symbol=Vps11 Vacuolar protein sorting-associated protein 11 homolog	NA	NA	NA	NA	1488	0.9004	1.6	0.03
IPI:IPI00229834.4	|SWISS-PROT:Q8CIE6|TREMBL:Q3TAU7;Q63ZW9;Q9ET41|ENSEMBL:ENSMUSP00000118179|REFSEQ:NP_034068|VEGA:OTTMUSP00000046332	Tax_Id=10090 Gene_Symbol=Copa Coatomer subunit alpha	NA	NA	NA	NA	1488	1	11.9	0.28
IPI:IPI00229859.1	|TREMBL:E9PX78;Q8CIJ3|ENSEMBL:ENSMUSP00000075175	Tax_Id=10090 Gene_Symbol=Eif3b Eif3b protein	NA	NA	NA	NA	1488	1	5.4	0.08
IPI:IPI00229990.7	|SWISS-PROT:Q9ERG2|TREMBL:B3STQ4;Q3UTR6|ENSEMBL:ENSMUSP00000013130|REFSEQ:NP_443205	Tax_Id=10090 Gene_Symbol=Strn3 Striatin-3	NA	NA	NA	NA	1488	0.9889	3.7	0.03
IPI:IPI00230005.3	|SWISS-PROT:P05132-1|ENSEMBL:ENSMUSP00000005606|REFSEQ:NP_032880	Tax_Id=10090 Gene_Symbol=Prkaca Isoform 1 of cAMP-dependent protein kinase catalytic subunit alpha	NA	NA	NA	NA	1488	0.9943	9.9	0.06
IPI:IPI00230018.2	|SWISS-PROT:P11881-3	Tax_Id=10090 Gene_Symbol=Itpr1 Isoform 3 of Inositol 1,4,5-trisphosphate receptor type 1	NA	NA	NA	NA	1488	0.9994	1	0.04
IPI:IPI00230019.2	|SWISS-PROT:P11881-4	Tax_Id=10090 Gene_Symbol=Itpr1 Isoform 4 of Inositol 1,4,5-trisphosphate receptor type 1	NA	NA	NA	NA	1488	0.9994	1	0.04
IPI:IPI00230020.4	|SWISS-PROT:P11881-5	Tax_Id=10090 Gene_Symbol=Itpr1 Isoform 5 of Inositol 1,4,5-trisphosphate receptor type 1	NA	NA	NA	NA	1488	0.9994	1	0.04
IPI:IPI00230021.5	|SWISS-PROT:P11881-6|TREMBL:F8WJH6|ENSEMBL:ENSMUSP00000108834	Tax_Id=10090 Gene_Symbol=Itpr1 Uncharacterized protein	NA	NA	NA	NA	1488	0.9994	1	0.04
IPI:IPI00230023.2	|SWISS-PROT:P11881-8	Tax_Id=10090 Gene_Symbol=Itpr1 Isoform 8 of Inositol 1,4,5-trisphosphate receptor type 1	NA	NA	NA	NA	1488	0.9994	1	0.04
IPI:IPI00230061.3	|TREMBL:E9QK43;Q8C8S5|ENSEMBL:ENSMUSP00000087037;ENSMUSP00000127867|REFSEQ:NP_001157014|VEGA:OTTMUSP00000049133	Tax_Id=10090 Gene_Symbol=Plec plectin isoform 1c2alpha3alpha	NA	NA	NA	NA	1488	1	1.6	0.17
IPI:IPI00230171.2	|SWISS-PROT:Q9JM52-3|ENSEMBL:ENSMUSP00000072091|REFSEQ:NP_001039429	Tax_Id=10090 Gene_Symbol=Mink1 Isoform 3 of Misshapen-like kinase 1	NA	NA	NA	NA	1488	1	4.3	0.13
IPI:IPI00230192.5	|SWISS-PROT:P18872-1|TREMBL:Q543S2|ENSEMBL:ENSMUSP00000034198;ENSMUSP00000114144|REFSEQ:NP_034438|VEGA:OTTMUSP00000046457;OTTMUSP00000046458	Tax_Id=10090 Gene_Symbol=Gnao1 Isoform Alpha-1 of Guanine nucleotide-binding protein G(o) subunit alpha	NA	NA	NA	NA	1488	1	18.9	0.19
IPI:IPI00230238.3	|SWISS-PROT:Q8R361|TREMBL:Q3UM85|ENSEMBL:ENSMUSP00000058305|REFSEQ:NP_803417	Tax_Id=10090 Gene_Symbol=Rab11fip5 Rab11 family-interacting protein 5	NA	NA	NA	NA	1488	0.9138	1.6	0.03
IPI:IPI00230289.1	|SWISS-PROT:P43006-2|TREMBL:A2APL8|ENSEMBL:ENSMUSP00000106843|REFSEQ:NP_001070983|VEGA:OTTMUSP00000015766	Tax_Id=10090 Gene_Symbol=Slc1a2 Isoform Glt-1A of Excitatory amino acid transporter 2	1487	0.9996	11.7	0.53	1488	1	9	0.23
IPI:IPI00230290.1	|SWISS-PROT:P43006-3|TREMBL:A2APL7|ENSEMBL:ENSMUSP00000005220|REFSEQ:NP_035523|VEGA:OTTMUSP00000015767	Tax_Id=10090 Gene_Symbol=Slc1a2 Isoform Glt-1B of Excitatory amino acid transporter 2	1487	0.9996	11.7	0.53	1488	1	9	0.23
IPI:IPI00230316.1	|SWISS-PROT:Q9WVI9-3|TREMBL:A2AHH3;Q3UI81|ENSEMBL:ENSMUSP00000106910|REFSEQ:NP_001189374|VEGA:OTTMUSP00000015386	Tax_Id=10090 Gene_Symbol=Mapk8ip1 Isoform JIP-1c of C-Jun-amino-terminal kinase-interacting protein 1	NA	NA	NA	NA	1488	0.9998	4.4	0.04
IPI:IPI00230317.1	|SWISS-PROT:Q9WVI9-4|ENSEMBL:ENSMUSP00000127230|REFSEQ:NP_001189375	Tax_Id=10090 Gene_Symbol=Mapk8ip1 Isoform JIP-1d of C-Jun-amino-terminal kinase-interacting protein 1	NA	NA	NA	NA	1488	0.9998	4.4	0.04
IPI:IPI00230318.1	|SWISS-PROT:Q9WVI9-5	Tax_Id=10090 Gene_Symbol=Mapk8ip1 Isoform JIP-1e of C-Jun-amino-terminal kinase-interacting protein 1	NA	NA	NA	NA	1488	0.9998	4.4	0.04
IPI:IPI00230338.3	|SWISS-PROT:Q9QXS6-2	Tax_Id=10090 Gene_Symbol=Dbn1 Isoform A2 of Drebrin	1487	0.9371	4.9	0.32	NA	NA	NA	NA
IPI:IPI00230353.2	|SWISS-PROT:Q8K2C7-2|TREMBL:Q922S5|ENSEMBL:ENSMUSP00000079770|REFSEQ:NP_808282	Tax_Id=10090 Gene_Symbol=Os9 Isoform 2 of Protein OS-9	NA	NA	NA	NA	1488	0.9998	3.9	0.05
IPI:IPI00230359.1	|SWISS-PROT:Q8K2K6-1|ENSEMBL:ENSMUSP00000070250|REFSEQ:NP_034602	Tax_Id=10090 Gene_Symbol=Agfg1 Isoform 1 of Arf-GAP domain and FG repeats-containing protein 1	NA	NA	NA	NA	1488	0.9889	3.6	0.03
IPI:IPI00230368.1	|SWISS-PROT:Q8K341-1|TREMBL:B8JJ73|ENSEMBL:ENSMUSP00000056383|REFSEQ:NP_001136216|VEGA:OTTMUSP00000044378	Tax_Id=10090 Gene_Symbol=2610110G12Rik Isoform 1 of Alpha-tubulin N-acetyltransferase	NA	NA	NA	NA	1488	0.9986	5.5	0.04
IPI:IPI00230408.2	|SWISS-PROT:P10637-4	Tax_Id=10090 Gene_Symbol=Mapt Isoform Tau-C of Microtubule-associated protein tau	1487	0.9691	4.4	0.32	NA	NA	NA	NA
IPI:IPI00230422.6	|SWISS-PROT:Q61335	Tax_Id=10090 Gene_Symbol=Bcap31 B-cell receptor-associated protein 31	NA	NA	NA	NA	1488	1	30.2	0.33
IPI:IPI00230441.2	|SWISS-PROT:Q62059-2|ENSEMBL:ENSMUSP00000125446|REFSEQ:NP_062262|VEGA:OTTMUSP00000045464	Tax_Id=10090 Gene_Symbol=Vcan Isoform V1 of Versican core protein	NA	NA	NA	NA	1488	1	3.4	0.05
IPI:IPI00230478.2	|SWISS-PROT:Q61037-2|TREMBL:E9QMW6;Q3UHB2|ENSEMBL:ENSMUSP00000085764	Tax_Id=10090 Gene_Symbol=Tsc2 Uncharacterized protein	NA	NA	NA	NA	1488	1	6.7	0.21
IPI:IPI00230479.3	|SWISS-PROT:Q61037-3	Tax_Id=10090 Gene_Symbol=Tsc2 Isoform B of Tuberin	NA	NA	NA	NA	1488	1	6.7	0.21
IPI:IPI00230480.1	|SWISS-PROT:Q61037-4	Tax_Id=10090 Gene_Symbol=Tsc2 Isoform C of Tuberin	NA	NA	NA	NA	1488	1	6.7	0.21
IPI:IPI00230481.3	|SWISS-PROT:Q61037-5	Tax_Id=10090 Gene_Symbol=Tsc2 Isoform D of Tuberin	NA	NA	NA	NA	1488	1	6.7	0.21
IPI:IPI00230482.3	|TREMBL:E9QLU3;Q3UG88;Q3UGI8|ENSEMBL:ENSMUSP00000094987|REFSEQ:NP_035777	Tax_Id=10090 Gene_Symbol=Tsc2 Uncharacterized protein	NA	NA	NA	NA	1488	1	6.7	0.21
IPI:IPI00230497.1	|SWISS-PROT:Q9ESN9-2|ENSEMBL:ENSMUSP00000112955|REFSEQ:NP_001156923|VEGA:OTTMUSP00000039583	Tax_Id=10090 Gene_Symbol=Mapk8ip3 Isoform 1a of C-Jun-amino-terminal kinase-interacting protein 3	NA	NA	NA	NA	1488	1	15	0.37
IPI:IPI00230498.1	|SWISS-PROT:Q9ESN9-3|ENSEMBL:ENSMUSP00000112712|REFSEQ:NP_001156921|VEGA:OTTMUSP00000039585	Tax_Id=10090 Gene_Symbol=Mapk8ip3 Isoform 1b of C-Jun-amino-terminal kinase-interacting protein 3	NA	NA	NA	NA	1488	1	15	0.37
IPI:IPI00230499.1	|SWISS-PROT:Q9ESN9-4|ENSEMBL:ENSMUSP00000114084|REFSEQ:NP_001156919|VEGA:OTTMUSP00000039587	Tax_Id=10090 Gene_Symbol=Mapk8ip3 Isoform 1d of C-Jun-amino-terminal kinase-interacting protein 3	NA	NA	NA	NA	1488	1	15	0.37
IPI:IPI00230500.4	|SWISS-PROT:Q9ESN9-1|TREMBL:Q3UHB5;Q6NV54;Q8CHB5|ENSEMBL:ENSMUSP00000085683;ENSMUSP00000114802|REFSEQ:NP_038959|VEGA:OTTMUSP00000039559;OTTMUSP00000039588	Tax_Id=10090 Gene_Symbol=Mapk8ip3 Isoform 1c of C-Jun-amino-terminal kinase-interacting protein 3	NA	NA	NA	NA	1488	1	15	0.37
IPI:IPI00230501.1	|SWISS-PROT:Q9ESN9-6|ENSEMBL:ENSMUSP00000110884	Tax_Id=10090 Gene_Symbol=Mapk8ip3 Isoform 1e of C-Jun-amino-terminal kinase-interacting protein 3	NA	NA	NA	NA	1488	1	15	0.37
IPI:IPI00230665.3	|SWISS-PROT:P13595-2|TREMBL:F7C5V8|ENSEMBL:ENSMUSP00000110127|REFSEQ:NP_001106675	Tax_Id=10090 Gene_Symbol=Ncam1 neural cell adhesion molecule 1 isoform 3	NA	NA	NA	NA	1488	1	6.2	0.1
IPI:IPI00230682.6	|SWISS-PROT:Q9CQV8-1|TREMBL:A2A5N2|ENSEMBL:ENSMUSP00000018470|REFSEQ:NP_061223|VEGA:OTTMUSP00000017275	Tax_Id=10090 Gene_Symbol=Ywhab Isoform Long of 14-3-3 protein beta/alpha	NA	NA	NA	NA	1488	0.99	23	0.06
IPI:IPI00230689.3	|SWISS-PROT:Q91ZU6-2	Tax_Id=10090 Gene_Symbol=Dst Isoform 1 of Dystonin	NA	NA	NA	NA	1488	1	1	0.14
IPI:IPI00230690.1	|SWISS-PROT:Q91ZU6-1	Tax_Id=10090 Gene_Symbol=Dst Isoform 2 of Dystonin	NA	NA	NA	NA	1488	1	1	0.14
IPI:IPI00230692.1	|SWISS-PROT:Q91ZU6-4	Tax_Id=10090 Gene_Symbol=Dst Isoform 4 of Dystonin	NA	NA	NA	NA	1488	1	1	0.14
IPI:IPI00230704.4	|SWISS-PROT:Q9ES28-3|TREMBL:D3Z0V2|ENSEMBL:ENSMUSP00000106529;ENSMUSP00000106535|VEGA:OTTMUSP00000023240	Tax_Id=10090 Gene_Symbol=Arhgef7 Isoform C of Rho guanine nucleotide exchange factor 7	1487	1	5.5	1.15	NA	NA	NA	NA
IPI:IPI00230707.6	|SWISS-PROT:P61982|TREMBL:A8IP69|ENSEMBL:ENSMUSP00000051223|REFSEQ:NP_061359|VEGA:OTTMUSP00000017492	Tax_Id=10090 Gene_Symbol=Ywhag 14-3-3 protein gamma	NA	NA	NA	NA	1488	1	38.9	0.18
IPI:IPI00261240.5	|SWISS-PROT:Q8VD63|TREMBL:Q8BZJ5;Q8BZN5;Q8K0N1|ENSEMBL:ENSMUSP00000036360|REFSEQ:NP_084479|VEGA:OTTMUSP00000027042	Tax_Id=10090 Gene_Symbol=Tspyl4 Testis-specific Y-encoded-like protein 4	NA	NA	NA	NA	1488	1	6.9	0.05
IPI:IPI00262114.1	|SWISS-PROT:Q61036-1|TREMBL:A3KGC0|ENSEMBL:ENSMUSP00000033640;ENSMUSP00000108484;ENSMUSP00000126562|REFSEQ:NP_001181977|VEGA:OTTMUSP00000020470;OTTMUSP00000020496	Tax_Id=10090 Gene_Symbol=Pak3 Isoform 1 of Serine/threonine-protein kinase PAK 3	NA	NA	NA	NA	1488	1	7.7	0.1
IPI:IPI00262319.4	|TREMBL:A2AGQ5|ENSEMBL:ENSMUSP00000107012|REFSEQ:NP_001171193|VEGA:OTTMUSP00000015272	Tax_Id=10090 Gene_Symbol=Madd MAP kinase-activating death domain protein isoform 13	NA	NA	NA	NA	1488	1	2.3	0.08
IPI:IPI00262743.6	|SWISS-PROT:Q9CY27|ENSEMBL:ENSMUSP00000019382|REFSEQ:NP_598879	Tax_Id=10090 Gene_Symbol=Tecr Trans-2,3-enoyl-CoA reductase	NA	NA	NA	NA	1488	0.9771	2.4	0.03
IPI:IPI00263028.1	|SWISS-PROT:Q8BI72|ENSEMBL:ENSMUSP00000043713|REFSEQ:NP_765995	Tax_Id=10090 Gene_Symbol=Cdkn2aip CDKN2A-interacting protein	NA	NA	NA	NA	1488	1	5.2	0.07
IPI:IPI00263822.7	|SWISS-PROT:P68181-1|ENSEMBL:ENSMUSP00000099573|REFSEQ:NP_035230|VEGA:OTTMUSP00000017726	Tax_Id=10090 Gene_Symbol=Prkacb Isoform 1 of cAMP-dependent protein kinase catalytic subunit beta	NA	NA	NA	NA	1488	0.9996	10.7	0.07
IPI:IPI00263903.2	|SWISS-PROT:Q8K341-5|ENSEMBL:ENSMUSP00000053853|REFSEQ:NP_082752|VEGA:OTTMUSP00000044382	Tax_Id=10090 Gene_Symbol=2610110G12Rik Isoform 5 of Alpha-tubulin N-acetyltransferase	NA	NA	NA	NA	1488	0.9986	5.5	0.04
IPI:IPI00265211.3	|SWISS-PROT:Q80XA6|TREMBL:A2AFI8;B9EI38;Q3UHE9|ENSEMBL:ENSMUSP00000098661;ENSMUSP00000107953|REFSEQ:NP_839987|VEGA:OTTMUSP00000020995	Tax_Id=10090 Gene_Symbol=Reps2 Uncharacterized protein	NA	NA	NA	NA	1488	1	11.1	0.14
IPI:IPI00265299.3	|TREMBL:Q0VF55|ENSEMBL:ENSMUSP00000085775|REFSEQ:NP_796210|VEGA:OTTMUSP00000019255	Tax_Id=10090 Gene_Symbol=Atp2b3 plasma membrane calcium ATPase 3	NA	NA	NA	NA	1488	0.9907	1.5	0.03
IPI:IPI00265864.3	|TREMBL:Q8C5G6|ENSEMBL:ENSMUSP00000051485|VEGA:OTTMUSP00000027023	Tax_Id=10090 Gene_Symbol=Tollip Uncharacterized protein	NA	NA	NA	NA	1488	0.9898	6.4	0.05
IPI:IPI00266463.5	|SWISS-PROT:Q99MR6-1|ENSEMBL:ENSMUSP00000043123|REFSEQ:NP_113582	Tax_Id=10090 Gene_Symbol=Srrt Isoform A of Serrate RNA effector molecule homolog	NA	NA	NA	NA	1488	1	4.6	0.1
IPI:IPI00267295.5	|SWISS-PROT:Q3TXS7|TREMBL:A0JLU3;Q05CG9;Q5HZG6;Q8BU34;Q8CGG2;Q8CGI9|ENSEMBL:ENSMUSP00000027432|REFSEQ:NP_081633|VEGA:OTTMUSP00000046293	Tax_Id=10090 Gene_Symbol=Psmd1 26S proteasome non-ATPase regulatory subunit 1	NA	NA	NA	NA	1488	1	2	0.05
IPI:IPI00267492.4	|SWISS-PROT:Q921C5-2|ENSEMBL:ENSMUSP00000039394|REFSEQ:NP_001034268	Tax_Id=10090 Gene_Symbol=Bicd2 Isoform 2 of Protein bicaudal D homolog 2	NA	NA	NA	NA	1488	1	5.9	0.05
IPI:IPI00269481.7	|SWISS-PROT:P47757-2|TREMBL:Q3TRH8;Q923G3|ENSEMBL:ENSMUSP00000099566|REFSEQ:NP_033928|VEGA:OTTMUSP00000010479	Tax_Id=10090 Gene_Symbol=Capzb Isoform 2 of F-actin-capping protein subunit beta	NA	NA	NA	NA	1488	1	28.1	0.2
IPI:IPI00269613.6	|SWISS-PROT:Q9QZD9|TREMBL:A2AE04;Q3T9Y8|ENSEMBL:ENSMUSP00000099653|REFSEQ:NP_061269|VEGA:OTTMUSP00000009935;OTTMUSP00000042924	Tax_Id=10090 Gene_Symbol=Eif3i Eukaryotic translation initiation factor 3 subunit I	NA	NA	NA	NA	1488	0.988	3.7	0.03
IPI:IPI00269661.1	|SWISS-PROT:Q8BG05-1|TREMBL:Q3UZG3;Q5FB19|ENSEMBL:ENSMUSP00000088298;ENSMUSP00000107595|REFSEQ:NP_666242;NP_932758|VEGA:OTTMUSP00000014245	Tax_Id=10090 Gene_Symbol=Hnrnpa3 Isoform 1 of Heterogeneous nuclear ribonucleoprotein A3	NA	NA	NA	NA	1488	1	12.9	0.05
IPI:IPI00269662.1	|SWISS-PROT:Q8BG05-2|TREMBL:Q0VG47;Q58E39;Q5U3M2;Q6PFA7|ENSEMBL:ENSMUSP00000107593|REFSEQ:NP_444493|VEGA:OTTMUSP00000014244	Tax_Id=10090 Gene_Symbol=Hnrnpa3 Isoform 2 of Heterogeneous nuclear ribonucleoprotein A3	NA	NA	NA	NA	1488	1	12.9	0.05
IPI:IPI00270326.1	|SWISS-PROT:P46471|TREMBL:Q3U5V3;Q3UIH5;Q8BVQ9|ENSEMBL:ENSMUSP00000030769|REFSEQ:NP_035318|VEGA:OTTMUSP00000029652	Tax_Id=10090 Gene_Symbol=Psmc2 Uncharacterized protein	NA	NA	NA	NA	1488	1	4.8	0.06
IPI:IPI00271388.1	|TREMBL:Q8R2T7|ENSEMBL:ENSMUSP00000038013|REFSEQ:NP_683761	Tax_Id=10090 Gene_Symbol=Osbpl10 Oxysterol-binding protein	NA	NA	NA	NA	1488	1	8	0.12
IPI:IPI00272721.1	|SWISS-PROT:Q9CQ33-2	Tax_Id=10090 Gene_Symbol=Lztr1 Isoform 2 of Leucine-zipper-like transcriptional regulator 1	NA	NA	NA	NA	1488	0.9907	2.8	0.03
IPI:IPI00272878.6	|SWISS-PROT:P39053-1|ENSEMBL:ENSMUSP00000122679|VEGA:OTTMUSP00000041061	Tax_Id=10090 Gene_Symbol=Dnm1 Isoform 1 of Dynamin-1	NA	NA	NA	NA	1488	1	16.5	0.29
IPI:IPI00273491.7	|TREMBL:B9EJ80;Q3UMB1|ENSEMBL:ENSMUSP00000096880|REFSEQ:NP_001028394	Tax_Id=10090 Gene_Symbol=Pdzd8 PDZ domain containing 8	NA	NA	NA	NA	1488	1	13.2	0.27
IPI:IPI00274407.1	|SWISS-PROT:Q8BFR5-1|ENSEMBL:ENSMUSP00000095656|REFSEQ:NP_766333	Tax_Id=10090 Gene_Symbol=Tufm Isoform 1 of Elongation factor Tu, mitochondrial	NA	NA	NA	NA	1488	1	21.5	0.18
IPI:IPI00274647.3	|SWISS-PROT:Q921C5-1|TREMBL:Q3TBD4|ENSEMBL:ENSMUSP00000105712|REFSEQ:NP_084067	Tax_Id=10090 Gene_Symbol=Bicd2 Isoform 1 of Protein bicaudal D homolog 2	NA	NA	NA	NA	1488	1	5.9	0.05
IPI:IPI00276327.4	|TREMBL:Q8VBU5;Q9QXI7|ENSEMBL:ENSMUSP00000102521|REFSEQ:NP_062814|VEGA:OTTMUSP00000008356	Tax_Id=10090 Gene_Symbol=Pde4b phosphodiesterase 4B isoform 1	NA	NA	NA	NA	1488	0.9907	6.8	0.03
IPI:IPI00276671.6	|SWISS-PROT:Q6NSW3-4|TREMBL:E9PUC4|ENSEMBL:ENSMUSP00000124872|REFSEQ:NP_766018|VEGA:OTTMUSP00000039228	Tax_Id=10090 Gene_Symbol=Sphkap A-kinase anchor protein SPHKAP	NA	NA	NA	NA	1488	1	1.6	0.05
IPI:IPI00279443.1	|SWISS-PROT:Q8K0U4|ENSEMBL:ENSMUSP00000066860|REFSEQ:NP_780408	Tax_Id=10090 Gene_Symbol=Hspa12a Heat shock 70 kDa protein 12A	NA	NA	NA	NA	1488	0.9718	3.7	0.03
IPI:IPI00279494.6	|SWISS-PROT:Q03141-1|ENSEMBL:ENSMUSP00000007555	Tax_Id=10090 Gene_Symbol=Mark3 Isoform 1 of MAP/microtubule affinity-regulating kinase 3	NA	NA	NA	NA	1488	0.9816	1.6	0.03
IPI:IPI00282957.4	|SWISS-PROT:A2AJI0-1|ENSEMBL:ENSMUSP00000054338|REFSEQ:NP_659190|VEGA:OTTMUSP00000009747	Tax_Id=10090 Gene_Symbol=Mtap7d1 Isoform 1 of MAP7 domain-containing protein 1	NA	NA	NA	NA	1488	1	21.6	0.38
IPI:IPI00284272.1	|SWISS-PROT:Q91ZU6-3	Tax_Id=10090 Gene_Symbol=Dst Isoform 3 of Dystonin	NA	NA	NA	NA	1488	1	1	0.14
IPI:IPI00307837.6	|SWISS-PROT:P10126|TREMBL:Q3TII3;Q3UA81;Q3UZQ3;Q4FZE5;Q58E64|ENSEMBL:ENSMUSP00000042457|REFSEQ:NP_034236|VEGA:OTTMUSP00000021291	Tax_Id=10090 Gene_Symbol=Eef1a1 Elongation factor 1-alpha 1	NA	NA	NA	NA	1488	1	14.5	0.11
IPI:IPI00308187.1	|TREMBL:Q3TU78;Q8BH80|ENSEMBL:ENSMUSP00000064699|REFSEQ:NP_062780|VEGA:OTTMUSP00000017608	Tax_Id=10090 Gene_Symbol=Vapb vesicle-associated membrane protein-associated protein B	1487	1	35.4	2.22	1488	1	44.4	0.5
IPI:IPI00308213.3	|SWISS-PROT:P01869	Tax_Id=10090 Gene_Symbol=Ighg1 Ig gamma-1 chain C region, membrane-bound form	1487	1	7.1	0.64	1488	1	7.1	0.05
IPI:IPI00308222.3	|SWISS-PROT:Q62418-2|ENSEMBL:ENSMUSP00000099992|REFSEQ:NP_038838|VEGA:OTTMUSP00000005311	Tax_Id=10090 Gene_Symbol=Dbnl Isoform 2 of Drebrin-like protein	NA	NA	NA	NA	1488	1	19.7	0.17
IPI:IPI00308560.6	|SWISS-PROT:Q6NVE8-1|TREMBL:B1AXB8;Q8BZS8|ENSEMBL:ENSMUSP00000044616;ENSMUSP00000099193|REFSEQ:NP_780389|VEGA:OTTMUSP00000018460;OTTMUSP00000018467	Tax_Id=10090 Gene_Symbol=Wdr44 Isoform 1 of WD repeat-containing protein 44	NA	NA	NA	NA	1488	1	2.3	0.05
IPI:IPI00308667.1	|SWISS-PROT:P56387|TREMBL:Q542J7;Q9D2T5;Q9D6M5|ENSEMBL:ENSMUSP00000033519|REFSEQ:NP_080251|VEGA:OTTMUSP00000018349	Tax_Id=10090 Gene_Symbol=Dynlt3 Dynein light chain Tctex-type 3	NA	NA	NA	NA	1488	0.9744	8.6	0.03
IPI:IPI00309207.5	|SWISS-PROT:P63005-1|TREMBL:Q3TIK0;Q3TJG1;Q3UGR6;Q3UH92;Q5SW18|ENSEMBL:ENSMUSP00000021091;ENSMUSP00000099578|REFSEQ:NP_038653|VEGA:OTTMUSP00000006469;OTTMUSP00000006470	Tax_Id=10090 Gene_Symbol=Pafah1b1 Isoform 1 of Platelet-activating factor acetylhydrolase IB subunit alpha	NA	NA	NA	NA	1488	1	22.4	0.28
IPI:IPI00309262.3	|SWISS-PROT:P49615|TREMBL:Q543F6|ENSEMBL:ENSMUSP00000030814|REFSEQ:NP_031694	Tax_Id=10090 Gene_Symbol=Cdk5 Cyclin-dependent kinase 5	NA	NA	NA	NA	1488	0.9012	3.8	0.03
IPI:IPI00309481.1	|SWISS-PROT:O70318	Tax_Id=10090 Gene_Symbol=Epb4.1l2 Band 4.1-like protein 2	NA	NA	NA	NA	1488	1	7.1	0.08
IPI:IPI00309623.1	|SWISS-PROT:Q8C0P5|TREMBL:B1AVH4;Q3U8R5;Q8BLN0;Q8R0L6|ENSEMBL:ENSMUSP00000030021;ENSMUSP00000103385|REFSEQ:NP_001158276;NP_849224|VEGA:OTTMUSP00000007346	Tax_Id=10090 Gene_Symbol=Coro2a Coronin-2A	NA	NA	NA	NA	1488	0.9043	2.1	0.03
IPI:IPI00309997.3	|SWISS-PROT:P97447-1|TREMBL:A2AEY3|ENSEMBL:ENSMUSP00000023854;ENSMUSP00000112295|REFSEQ:NP_034341|VEGA:OTTMUSP00000019201;OTTMUSP00000019203	Tax_Id=10090 Gene_Symbol=Fhl1 Isoform 1 of Four and a half LIM domains protein 1	NA	NA	NA	NA	1488	0.9861	5.7	0.03
IPI:IPI00310091.8	|SWISS-PROT:Q76MZ3|TREMBL:Q7TMX2;Q8C2E1|ENSEMBL:ENSMUSP00000007708|REFSEQ:NP_058587|VEGA:OTTMUSP00000017454	Tax_Id=10090 Gene_Symbol=Ppp2r1a Serine/threonine-protein phosphatase 2A 65 kDa regulatory subunit A alpha isoform	NA	NA	NA	NA	1488	1	3.6	0.05
IPI:IPI00310131.6	|SWISS-PROT:P17427|TREMBL:Q3U7X9;Q69ZW4;Q6PEE6|ENSEMBL:ENSMUSP00000003038|REFSEQ:NP_031485	Tax_Id=10090 Gene_Symbol=Ap2a2 AP-2 complex subunit alpha-2	NA	NA	NA	NA	1488	1	5.8	0.13
IPI:IPI00310248.2	|SWISS-PROT:O35551-3|TREMBL:Q5QNU4|ENSEMBL:ENSMUSP00000080102|VEGA:OTTMUSP00000006370;OTTMUSP00000022310	Tax_Id=10090 Gene_Symbol=Rabep1 Isoform 3 of Rab GTPase-binding effector protein 1	NA	NA	NA	NA	1488	1	4.6	0.08
IPI:IPI00310701.4	|SWISS-PROT:Q8C3X8|ENSEMBL:ENSMUSP00000023283|REFSEQ:NP_849250	Tax_Id=10090 Gene_Symbol=Lmf2 Lipase maturation factor 2	NA	NA	NA	NA	1488	0.9682	1.9	0.03
IPI:IPI00310764.8	|SWISS-PROT:Q60875-1|ENSEMBL:ENSMUSP00000029694|REFSEQ:NP_032513	Tax_Id=10090 Gene_Symbol=Arhgef2 Isoform 1 of Rho guanine nucleotide exchange factor 2	NA	NA	NA	NA	1488	1	6.3	0.13
IPI:IPI00310822.2	|SWISS-PROT:Q9JJG0-2|TREMBL:E9QL08|ENSEMBL:ENSMUSP00000033141|REFSEQ:NP_067289	Tax_Id=10090 Gene_Symbol=Tacc2 transforming acidic coiled-coil-containing protein 2 isoform b	NA	NA	NA	NA	1488	1	12.5	0.21
IPI:IPI00310841.4	|SWISS-PROT:P12849|TREMBL:Q3TY04;Q921L9|ENSEMBL:ENSMUSP00000026973;ENSMUSP00000106515|REFSEQ:NP_032949|VEGA:OTTMUSP00000030390;OTTMUSP00000030412	Tax_Id=10090 Gene_Symbol=Prkar1b cAMP-dependent protein kinase type I-beta regulatory subunit	NA	NA	NA	NA	1488	0.9994	4.5	0.04
IPI:IPI00310914.1	|TREMBL:Q3TPN5;Q3TQZ9;Q921M8|ENSEMBL:ENSMUSP00000075712	Tax_Id=10090 Gene_Symbol=Usp4 Ubiquitin carboxyl-terminal hydrolase	NA	NA	NA	NA	1488	0.9449	1	0.03
IPI:IPI00311236.1	|SWISS-PROT:P14148|TREMBL:Q3TK73;Q3UBI6;Q5M9N8|ENSEMBL:ENSMUSP00000071616|REFSEQ:NP_035421|VEGA:OTTMUSP00000018402	Tax_Id=10090 Gene_Symbol=Rpl7 60S ribosomal protein L7	NA	NA	NA	NA	1488	0.9988	7	0.04
IPI:IPI00311344.4	|TREMBL:E9QA15|ENSEMBL:ENSMUSP00000110679|VEGA:OTTMUSP00000018674	Tax_Id=10090 Gene_Symbol=Cald1 Uncharacterized protein	NA	NA	NA	NA	1488	1	10	0.16
IPI:IPI00311461.1	|SWISS-PROT:Q8BVE3|TREMBL:Q3U9S9|ENSEMBL:ENSMUSP00000040756|REFSEQ:NP_598587	Tax_Id=10090 Gene_Symbol=Atp6v1h V-type proton ATPase subunit H	NA	NA	NA	NA	1488	0.9889	2.7	0.03
IPI:IPI00311611.3	|SWISS-PROT:Q62245|TREMBL:Q2M4G6;Q3USK4;Q9JKM6;Q9QYS7|ENSEMBL:ENSMUSP00000067786|REFSEQ:NP_033257	Tax_Id=10090 Gene_Symbol=Sos1 Son of sevenless homolog 1	NA	NA	NA	NA	1488	1	26.2	0.86
IPI:IPI00311873.5	|SWISS-PROT:P62141|ENSEMBL:ENSMUSP00000015100;ENSMUSP00000121550|REFSEQ:NP_766295|VEGA:OTTMUSP00000029005;OTTMUSP00000029006	Tax_Id=10090 Gene_Symbol=Ppp1cb Serine/threonine-protein phosphatase PP1-beta catalytic subunit	NA	NA	NA	NA	1488	1	14.7	0.12
IPI:IPI00312128.3	|SWISS-PROT:Q62318-1|TREMBL:Q3UDN8;Q5EBP9|ENSEMBL:ENSMUSP00000005705|REFSEQ:NP_035718|VEGA:OTTMUSP00000028258	Tax_Id=10090 Gene_Symbol=Trim28 Isoform 1 of Transcription intermediary factor 1-beta	NA	NA	NA	NA	1488	1	6.1	0.12
IPI:IPI00312527.4	|TREMBL:Q3TXY0;Q6P1J1|ENSEMBL:ENSMUSP00000109795|REFSEQ:NP_001129530	Tax_Id=10090 Gene_Symbol=Crmp1 Uncharacterized protein	NA	NA	NA	NA	1488	0.995	5.8	0.06
IPI:IPI00312620.7	|SWISS-PROT:Q03141-3|TREMBL:Q9CW99;Q9JKE5|ENSEMBL:ENSMUSP00000082017|REFSEQ:NP_067491	Tax_Id=10090 Gene_Symbol=Mark3 Isoform 3 of MAP/microtubule affinity-regulating kinase 3	NA	NA	NA	NA	1488	0.9816	1.6	0.03
IPI:IPI00313558.5	|SWISS-PROT:Q5XJY5|TREMBL:Q3TDU1;Q3U4S9;Q8C0G7;Q8R1S6|ENSEMBL:ENSMUSP00000034607|REFSEQ:NP_666097|VEGA:OTTMUSP00000040065	Tax_Id=10090 Gene_Symbol=Arcn1 Coatomer subunit delta	NA	NA	NA	NA	1488	1	11	0.15
IPI:IPI00313841.1	|SWISS-PROT:P51863|TREMBL:Q921S5|ENSEMBL:ENSMUSP00000013304|REFSEQ:NP_038505|VEGA:OTTMUSP00000043007	Tax_Id=10090 Gene_Symbol=Atp6v0d1 V-type proton ATPase subunit d 1	NA	NA	NA	NA	1488	1	6.6	0.05
IPI:IPI00314439.4	|SWISS-PROT:P14685|TREMBL:Q3U5M8;Q3ULJ5;Q8BK46|ENSEMBL:ENSMUSP00000017365|REFSEQ:NP_033465|VEGA:OTTMUSP00000006778	Tax_Id=10090 Gene_Symbol=Psmd3 26S proteasome non-ATPase regulatory subunit 3	NA	NA	NA	NA	1488	1	7.4	0.08
IPI:IPI00314748.7	|SWISS-PROT:O88342|TREMBL:Q3TE06;Q3TJY2;Q3TNK2;Q3U136;Q9DBM8;Q9DC08|ENSEMBL:ENSMUSP00000005234|REFSEQ:NP_035845	Tax_Id=10090 Gene_Symbol=Wdr1 WD repeat-containing protein 1	NA	NA	NA	NA	1488	1	4.1	0.05
IPI:IPI00314905.3	|SWISS-PROT:Q80WT5-2|TREMBL:Q3U8A4;Q3UU49;Q8C993|ENSEMBL:ENSMUSP00000036778|REFSEQ:NP_852076|VEGA:OTTMUSP00000005416	Tax_Id=10090 Gene_Symbol=Aftph Isoform 2 of Aftiphilin	NA	NA	NA	NA	1488	1	2.5	0.05
IPI:IPI00315225.7	|SWISS-PROT:P62627|ENSEMBL:ENSMUSP00000105304|REFSEQ:NP_080223|VEGA:OTTMUSP00000017093	Tax_Id=10090 Gene_Symbol=Dynlrb1 Dynein light chain roadblock-type 1	NA	NA	NA	NA	1488	1	44.8	0.1
IPI:IPI00315488.1	|SWISS-PROT:Q9D0I9|TREMBL:Q3TVC5;Q3UAZ3|ENSEMBL:ENSMUSP00000018992|REFSEQ:NP_080212|VEGA:OTTMUSP00000005592	Tax_Id=10090 Gene_Symbol=Rars Arginyl-tRNA synthetase, cytoplasmic	NA	NA	NA	NA	1488	1	5.5	0.07
IPI:IPI00315867.4	|SWISS-PROT:Q9QX11-1|ENSEMBL:ENSMUSP00000101912|REFSEQ:NP_035310	Tax_Id=10090 Gene_Symbol=Cyth1 Isoform 1 of Cytohesin-1	NA	NA	NA	NA	1488	1	10.8	0.07
IPI:IPI00316359.1	|SWISS-PROT:Q9QXK3-1|ENSEMBL:ENSMUSP00000038368|REFSEQ:NP_059506	Tax_Id=10090 Gene_Symbol=Copg2 Isoform 1 of Coatomer subunit gamma-2	NA	NA	NA	NA	1488	0.9733	10	0.04
IPI:IPI00316728.2	|SWISS-PROT:Q9QYI8|TREMBL:Q3MI09;Q3MI10|ENSEMBL:ENSMUSP00000100712|REFSEQ:NP_067292|VEGA:OTTMUSP00000050227	Tax_Id=10090 Gene_Symbol=Dnajb7 DnaJ homolog subfamily B member 7	NA	NA	NA	NA	1488	0.9996	4.1	0.04
IPI:IPI00316740.4	|SWISS-PROT:Q3U1J4|TREMBL:Q91YC8|ENSEMBL:ENSMUSP00000025649|REFSEQ:NP_056550	Tax_Id=10090 Gene_Symbol=Ddb1 DNA damage-binding protein 1	1487	0.9989	4.3	0.62	1488	1	25.7	0.7
IPI:IPI00317134.3	|SWISS-PROT:A2AGT5-2|ENSEMBL:ENSMUSP00000106969|VEGA:OTTMUSP00000015067	Tax_Id=10090 Gene_Symbol=Ckap5 Isoform 2 of Cytoskeleton-associated protein 5	NA	NA	NA	NA	1488	1	6.6	0.27
IPI:IPI00317289.8	|SWISS-PROT:Q8CBY8-2|TREMBL:Q3TQY2;Q9CRP9|ENSEMBL:ENSMUSP00000025505|REFSEQ:NP_080578	Tax_Id=10090 Gene_Symbol=Dctn4 Isoform 2 of Dynactin subunit 4	NA	NA	NA	NA	1488	1	11.3	0.1
IPI:IPI00317590.5	|SWISS-PROT:P62270|TREMBL:Q3TW65;Q561N5|ENSEMBL:ENSMUSP00000008812|REFSEQ:NP_035426	Tax_Id=10090 Gene_Symbol=Rps18 40S ribosomal protein S18	NA	NA	NA	NA	1488	0.9998	13.2	0.04
IPI:IPI00317710.1	|SWISS-PROT:P48722-1|ENSEMBL:ENSMUSP00000076336|REFSEQ:NP_035150|VEGA:OTTMUSP00000027739	Tax_Id=10090 Gene_Symbol=Hspa4l Isoform 1 of Heat shock 70 kDa protein 4L	NA	NA	NA	NA	1488	1	5.5	0.13
IPI:IPI00317711.1	|SWISS-PROT:P48722-2|TREMBL:Q3TTD4|ENSEMBL:ENSMUSP00000103721|VEGA:OTTMUSP00000027741	Tax_Id=10090 Gene_Symbol=Hspa4l Isoform 2 of Heat shock 70 kDa protein 4L	NA	NA	NA	NA	1488	1	5.5	0.13
IPI:IPI00318841.4	|SWISS-PROT:Q9D8N0|TREMBL:Q4FZK2;Q8R1N8|ENSEMBL:ENSMUSP00000093955|REFSEQ:NP_080283|VEGA:OTTMUSP00000022242	Tax_Id=10090 Gene_Symbol=Eef1g Elongation factor 1-gamma	NA	NA	NA	NA	1488	0.9995	4.8	0.04
IPI:IPI00318901.1	|TREMBL:Q9CZ19|ENSEMBL:ENSMUSP00000018800;ENSMUSP00000102569;ENSMUSP00000102570|REFSEQ:NP_034988|VEGA:OTTMUSP00000003117;OTTMUSP00000003118;OTTMUSP00000003119	Tax_Id=10090 Gene_Symbol=Myl4 Uncharacterized protein	NA	NA	NA	NA	1488	1	13.5	0.05
IPI:IPI00319602.3	|SWISS-PROT:P16330-1|TREMBL:Q3TYV5|ENSEMBL:ENSMUSP00000099409|REFSEQ:NP_034053|VEGA:OTTMUSP00000001946	Tax_Id=10090 Gene_Symbol=Cnp Isoform CNPII of 2',3'-cyclic-nucleotide 3'-phosphodiesterase	NA	NA	NA	NA	1488	1	27.2	0.35
IPI:IPI00319830.7	|SWISS-PROT:Q62261-1|TREMBL:Q8BQ35;Q8R1C2|ENSEMBL:ENSMUSP00000006629;ENSMUSP00000011877|REFSEQ:NP_787030|VEGA:OTTMUSP00000005519	Tax_Id=10090 Gene_Symbol=Spnb2 Isoform 1 of Spectrin beta chain, brain 1	NA	NA	NA	NA	1488	1	10.1	0.54
IPI:IPI00319965.3	|SWISS-PROT:Q99JI4|TREMBL:Q8C1T2|ENSEMBL:ENSMUSP00000022256|REFSEQ:NP_079826|VEGA:OTTMUSP00000034822	Tax_Id=10090 Gene_Symbol=Psmd6 26S proteasome non-ATPase regulatory subunit 6	NA	NA	NA	NA	1488	1	8.2	0.1
IPI:IPI00319973.3	|SWISS-PROT:O55022|TREMBL:Q3TH84;Q3TXU8|ENSEMBL:ENSMUSP00000073061|REFSEQ:NP_058063|VEGA:OTTMUSP00000018583	Tax_Id=10090 Gene_Symbol=Pgrmc1 Membrane-associated progesterone receptor component 1	NA	NA	NA	NA	1488	0.9871	8	0.03
IPI:IPI00319992.1	|SWISS-PROT:P20029|TREMBL:A2AUF6;Q3TI47;Q3TKF8;Q3TUS2;Q3TWF2;Q3U6V3;Q3U7T8;Q3U9G2;Q3UEM8;Q9DC41|ENSEMBL:ENSMUSP00000028222;ENSMUSP00000097747|REFSEQ:NP_001156906;NP_071705|VEGA:OTTMUSP00000012896;OTTM	Tax_Id=10090 Gene_Symbol=Hspa5 78 kDa glucose-regulated protein	NA	NA	NA	NA	1488	1	13.1	0.14
IPI:IPI00320016.7	|SWISS-PROT:Q99K48-1|TREMBL:F6XLC7;Q3TF40;Q3TFC2;Q3TMM5;Q3TTV7;Q3UM20;Q4FK11|ENSEMBL:ENSMUSP00000033673|REFSEQ:NP_075633|VEGA:OTTMUSP00000019724	Tax_Id=10090 Gene_Symbol=Nono Isoform 1 of Non-POU domain-containing octamer-binding protein	NA	NA	NA	NA	1488	1	8.7	0.11
IPI:IPI00320208.3	|SWISS-PROT:O70251|ENSEMBL:ENSMUSP00000116492|REFSEQ:NP_061266|VEGA:OTTMUSP00000002423	Tax_Id=10090 Gene_Symbol=Eef1b2 Elongation factor 1-beta	NA	NA	NA	NA	1488	0.9889	22.1	0.03
IPI:IPI00320831.3	|SWISS-PROT:Q9EPN1-3|ENSEMBL:ENSMUSP00000103585	Tax_Id=10090 Gene_Symbol=Nbea Isoform 3 of Neurobeachin	NA	NA	NA	NA	1488	1	1.7	0.08
IPI:IPI00320836.1	|SWISS-PROT:Q9EPN1-4	Tax_Id=10090 Gene_Symbol=Nbea Isoform 4 of Neurobeachin	NA	NA	NA	NA	1488	1	1.7	0.08
IPI:IPI00321209.2	|TREMBL:Q9DAN5|ENSEMBL:ENSMUSP00000012734|REFSEQ:NP_001033030|VEGA:OTTMUSP00000029742	Tax_Id=10090 Gene_Symbol=Dnajb6 dnaJ homolog subfamily B member 6 isoform b	NA	NA	NA	NA	1488	0.9996	4.1	0.04
IPI:IPI00321266.5	|SWISS-PROT:Q8R326-1|ENSEMBL:ENSMUSP00000022507|REFSEQ:NP_079958|VEGA:OTTMUSP00000050049	Tax_Id=10090 Gene_Symbol=Pspc1 Isoform 1 of Paraspeckle component 1	NA	NA	NA	NA	1488	1	4.3	0.08
IPI:IPI00321647.2	|SWISS-PROT:Q8R1B4|TREMBL:Q3TL08;Q66JU1;Q8BVX3;Q9CSD3;Q9CV26|ENSEMBL:ENSMUSP00000032992|REFSEQ:NP_666312	Tax_Id=10090 Gene_Symbol=Eif3c Eukaryotic translation initiation factor 3 subunit C	NA	NA	NA	NA	1488	1	3.7	0.08
IPI:IPI00321774.2	|SWISS-PROT:Q14AX6-2|TREMBL:Q3TNY6;Q9CVL4|ENSEMBL:ENSMUSP00000003203|REFSEQ:NP_081228|VEGA:OTTMUSP00000002447	Tax_Id=10090 Gene_Symbol=Cdk12 Isoform 2 of Cyclin-dependent kinase 12	NA	NA	NA	NA	1488	0.9907	1.8	0.03
IPI:IPI00321873.1	|SWISS-PROT:Q9WVI9-1|TREMBL:A2AHH4;Q6GQW8|ENSEMBL:ENSMUSP00000050773|REFSEQ:NP_035292|VEGA:OTTMUSP00000015385	Tax_Id=10090 Gene_Symbol=Mapk8ip1 Isoform JIP-1b of C-Jun-amino-terminal kinase-interacting protein 1	NA	NA	NA	NA	1488	0.9998	4.4	0.04
IPI:IPI00322145.10	|SWISS-PROT:Q8K2C9|ENSEMBL:ENSMUSP00000044955|REFSEQ:NP_067320	Tax_Id=10090 Gene_Symbol=Ptplad1 3-hydroxyacyl-CoA dehydratase 3	NA	NA	NA	NA	1488	1	6.1	0.05
IPI:IPI00322313.4	|SWISS-PROT:Q8K341-2|TREMBL:B8JJ74|ENSEMBL:ENSMUSP00000076703|VEGA:OTTMUSP00000044379	Tax_Id=10090 Gene_Symbol=2610110G12Rik Isoform 2 of Alpha-tubulin N-acetyltransferase	NA	NA	NA	NA	1488	0.9986	5.5	0.04
IPI:IPI00322562.5	|SWISS-PROT:P62264|TREMBL:O70569;Q3UJS5|ENSEMBL:ENSMUSP00000025511;ENSMUSP00000113081;ENSMUSP00000113504|REFSEQ:NP_065625|VEGA:OTTMUSP00000041189;OTTMUSP00000041190;OTTMUSP00000041193	Tax_Id=10090 Gene_Symbol=Rps14 40S ribosomal protein S14	NA	NA	NA	NA	1488	1	15.9	0.05
IPI:IPI00323122.1	|SWISS-PROT:Q9QYB8-1|TREMBL:Q8C0Y2|ENSEMBL:ENSMUSP00000032069|REFSEQ:NP_038486	Tax_Id=10090 Gene_Symbol=Add2 Isoform 1 of Beta-adducin	NA	NA	NA	NA	1488	1	5.9	0.09
IPI:IPI00323130.3	|SWISS-PROT:P83940|ENSEMBL:ENSMUSP00000111009|REFSEQ:NP_080732;XP_001475387	Tax_Id=10090 Gene_Symbol=Tceb1;LOC100045866 Transcription elongation factor B polypeptide 1	NA	NA	NA	NA	1488	1	32.1	0.08
IPI:IPI00323357.3	|SWISS-PROT:P63017|TREMBL:Q3KQJ4;Q3TB63;Q3TEK2;Q3TF16;Q3TH04;Q3TH56;Q3TQ13;Q3TRH3;Q3TZJ3;Q3U9L2;Q3UBA6;Q3UDS0;Q3ULM1|ENSEMBL:ENSMUSP00000015800|REFSEQ:NP_112442|VEGA:OTTMUSP00000039133	Tax_Id=10090 Gene_Symbol=Hspa8 Heat shock cognate 71 kDa protein	1487	1	8.5	0.91	1488	1	29.7	0.44
IPI:IPI00323600.4	|SWISS-PROT:O89053|TREMBL:Q3T9L1;Q3U1N0;Q3U232;Q3U9K3|ENSEMBL:ENSMUSP00000032949;ENSMUSP00000101972|REFSEQ:NP_034028|VEGA:OTTMUSP00000030348;OTTMUSP00000030349	Tax_Id=10090 Gene_Symbol=Coro1a Coronin-1A	NA	NA	NA	NA	1488	1	18	0.17
IPI:IPI00323806.4	|TREMBL:E9QNJ0;Q3UW40|ENSEMBL:ENSMUSP00000110094	Tax_Id=10090 Gene_Symbol=Rpl24 Putative uncharacterized protein	NA	NA	NA	NA	1488	0.9186	9.8	0.03
IPI:IPI00323809.3	|SWISS-PROT:Q9Z0P4-2|TREMBL:Q3TRX4;Q3UZP7;Q542N8;Q91WF5|ENSEMBL:ENSMUSP00000101018|REFSEQ:NP_001155219	Tax_Id=10090 Gene_Symbol=Palm Isoform 2 of Paralemmin-1	NA	NA	NA	NA	1488	0.9907	4.7	0.03
IPI:IPI00329913.10	|SWISS-PROT:P23506-1|TREMBL:F7D432;Q545L9;Q8BPI6|ENSEMBL:ENSMUSP00000019930;ENSMUSP00000125144|VEGA:OTTMUSP00000048541	Tax_Id=10090 Gene_Symbol=Pcmt1 Isoform 1 of Protein-L-isoaspartate(D-aspartate) O-methyltransferase	1487	1	21.6	0.65	1488	1	29.1	0.15
IPI:IPI00330039.3	|SWISS-PROT:Q812A2	Tax_Id=10090 Gene_Symbol=Srgap3 SLIT-ROBO Rho GTPase-activating protein 3	NA	NA	NA	NA	1488	0.9466	2.5	0.03
IPI:IPI00330063.6	|SWISS-PROT:P47753	Tax_Id=10090 Gene_Symbol=Capza1 F-actin-capping protein subunit alpha-1	NA	NA	NA	NA	1488	1	10.5	0.06
IPI:IPI00330163.5	|SWISS-PROT:Q80TJ1-2|TREMBL:E9QNG4|ENSEMBL:ENSMUSP00000064706|REFSEQ:NP_036191	Tax_Id=10090 Gene_Symbol=Cadps Isoform 2 of Calcium-dependent secretion activator 1	NA	NA	NA	NA	1488	0.9898	1	0.03
IPI:IPI00330169.11	|SWISS-PROT:Q80TK0|TREMBL:E9QLA8|ENSEMBL:ENSMUSP00000098511;ENSMUSP00000108291|VEGA:OTTMUSP00000027781	Tax_Id=10090 Gene_Symbol=A830010M20Rik Uncharacterized protein KIAA1107	NA	NA	NA	NA	1488	0.9902	2.5	0.04
IPI:IPI00330171.8	|SWISS-PROT:Q3TLH4-4|TREMBL:D3Z3U3|ENSEMBL:ENSMUSP00000038999	Tax_Id=10090 Gene_Symbol=Bat2l2 Uncharacterized protein	NA	NA	NA	NA	1488	1	1.7	0.09
IPI:IPI00330240.7	|SWISS-PROT:Q3URU2-1|TREMBL:Q0P5Y8|ENSEMBL:ENSMUSP00000050750|REFSEQ:NP_032843|VEGA:OTTMUSP00000025219	Tax_Id=10090 Gene_Symbol=Peg3 Isoform 1 of Paternally-expressed gene 3 protein	NA	NA	NA	NA	1488	0.9907	0.9	0.03
IPI:IPI00330269.3	|SWISS-PROT:Q80TZ3-1|TREMBL:B1AYC5|ENSEMBL:ENSMUSP00000044251|REFSEQ:NP_001158056|VEGA:OTTMUSP00000008806	Tax_Id=10090 Gene_Symbol=Dnajc6 Isoform 1 of Putative tyrosine-protein phosphatase auxilin	NA	NA	NA	NA	1488	0.9825	1.2	0.03
IPI:IPI00330289.4	|TREMBL:Q7TPN6;Q80UE5;Q8BSR4|ENSEMBL:ENSMUSP00000125878	Tax_Id=10090 Gene_Symbol=Epb4.1l2 Uncharacterized protein	NA	NA	NA	NA	1488	1	7.1	0.08
IPI:IPI00330290.3	|TREMBL:B6ZHC5;B6ZHC7;Q80UE4|ENSEMBL:ENSMUSP00000090313	Tax_Id=10090 Gene_Symbol=Epb4.1l2 Uncharacterized protein	NA	NA	NA	NA	1488	1	7.1	0.08
IPI:IPI00330606.4	|TREMBL:A2AGR0|ENSEMBL:ENSMUSP00000097311|REFSEQ:NP_001171190|VEGA:OTTMUSP00000015280	Tax_Id=10090 Gene_Symbol=Madd MAP kinase-activating death domain protein isoform 10	NA	NA	NA	NA	1488	1	2.3	0.08
IPI:IPI00330804.4	|SWISS-PROT:P07901|TREMBL:A0PJ91;Q3TJU7;Q3TKA2;Q3TKB9;Q3TKG0;Q3UIF3;Q80Y52;Q8C2A9;Q8C5U3|ENSEMBL:ENSMUSP00000021698;ENSMUSP00000091921|REFSEQ:NP_034610|VEGA:OTTMUSP00000021333;OTTMUSP00000021334	Tax_Id=10090 Gene_Symbol=Hsp90aa1 Heat shock protein HSP 90-alpha	NA	NA	NA	NA	1488	0.9956	4	0.05
IPI:IPI00330860.3	|SWISS-PROT:Q80YN3|ENSEMBL:ENSMUSP00000013667|REFSEQ:NP_084091|VEGA:OTTMUSP00000017219	Tax_Id=10090 Gene_Symbol=Bcas1 Breast carcinoma-amplified sequence 1 homolog	NA	NA	NA	NA	1488	1	14.8	0.2
IPI:IPI00330958.2	|SWISS-PROT:Q60668-1|ENSEMBL:ENSMUSP00000132735|REFSEQ:NP_001070733|VEGA:OTTMUSP00000052434	Tax_Id=10090 Gene_Symbol=Hnrnpd Isoform 1 of Heterogeneous nuclear ribonucleoprotein D0	NA	NA	NA	NA	1488	0.9357	4.2	0.03
IPI:IPI00331076.4	|SWISS-PROT:O54988-1|ENSEMBL:ENSMUSP00000049977|REFSEQ:NP_033315|VEGA:OTTMUSP00000038163	Tax_Id=10090 Gene_Symbol=Slk Isoform 1 of STE20-like serine/threonine-protein kinase	NA	NA	NA	NA	1488	0.9843	0.9	0.03
IPI:IPI00331092.7	|SWISS-PROT:P62702|TREMBL:Q3UXQ6;Q545X8|ENSEMBL:ENSMUSP00000033683|REFSEQ:NP_033120|VEGA:OTTMUSP00000019879	Tax_Id=10090 Gene_Symbol=Rps4x 40S ribosomal protein S4, X isoform	NA	NA	NA	NA	1488	1	9.4	0.05
IPI:IPI00331155.4	|SWISS-PROT:Q9JKV1|ENSEMBL:ENSMUSP00000050076|REFSEQ:NP_062796|VEGA:OTTMUSP00000017427	Tax_Id=10090 Gene_Symbol=Adrm1 Proteasomal ubiquitin receptor ADRM1	NA	NA	NA	NA	1488	0.9898	3.9	0.03
IPI:IPI00331163.9	|SWISS-PROT:Q9WTX5|TREMBL:Q3TL58;Q5SUR3|ENSEMBL:ENSMUSP00000038744;ENSMUSP00000104700|REFSEQ:NP_035673|VEGA:OTTMUSP00000005802;OTTMUSP00000005803	Tax_Id=10090 Gene_Symbol=Skp1a S-phase kinase-associated protein 1	NA	NA	NA	NA	1488	0.9753	7.4	0.03
IPI:IPI00331212.3	|SWISS-PROT:Q9ES28-2|ENSEMBL:ENSMUSP00000033908;ENSMUSP00000106536|VEGA:OTTMUSP00000023242	Tax_Id=10090 Gene_Symbol=Arhgef7 Isoform A of Rho guanine nucleotide exchange factor 7	1487	1	5.5	1.15	1488	1	28.5	0.37
IPI:IPI00331260.1	|SWISS-PROT:Q91WE2|TREMBL:Q05CB0;Q3U9X3|ENSEMBL:ENSMUSP00000034226|REFSEQ:NP_082497	Tax_Id=10090 Gene_Symbol=Fam192a Protein FAM192A	NA	NA	NA	NA	1488	0.9987	7.1	0.04
IPI:IPI00331265.8	|SWISS-PROT:P10637-5|TREMBL:Q547J4|ENSEMBL:ENSMUSP00000102605|REFSEQ:NP_034968|VEGA:OTTMUSP00000003078	Tax_Id=10090 Gene_Symbol=Mapt Isoform Tau-D of Microtubule-associated protein tau	1487	0.9691	4.4	0.32	NA	NA	NA	NA
IPI:IPI00331293.3	|SWISS-PROT:P39053-4|TREMBL:E9QMG2|ENSEMBL:ENSMUSP00000039033;ENSMUSP00000108992|VEGA:OTTMUSP00000013924	Tax_Id=10090 Gene_Symbol=Dnm1 Isoform 4 of Dynamin-1	NA	NA	NA	NA	1488	1	16.5	0.29
IPI:IPI00331345.5	|SWISS-PROT:P97351|TREMBL:Q3U5P8;Q3UAC2;Q3UJU5;Q564F3;Q9D1S3|ENSEMBL:ENSMUSP00000029722|REFSEQ:NP_058655|VEGA:OTTMUSP00000048928	Tax_Id=10090 Gene_Symbol=Rps3a 40S ribosomal protein S3a	NA	NA	NA	NA	1488	1	20.8	0.17
IPI:IPI00331385.2	|SWISS-PROT:Q9QYI3|TREMBL:A2A5E2;Q3UL32|ENSEMBL:ENSMUSP00000014339|REFSEQ:NP_062769|VEGA:OTTMUSP00000001976	Tax_Id=10090 Gene_Symbol=Dnajc7 DnaJ homolog subfamily C member 7	NA	NA	NA	NA	1488	0.9889	2.8	0.03
IPI:IPI00331411.2	|SWISS-PROT:P09541	Tax_Id=10090 Gene_Symbol=Myl4 Myosin light chain 4	NA	NA	NA	NA	1488	1	13.5	0.05
IPI:IPI00331482.1	|SWISS-PROT:P70255-3|TREMBL:Q3UHA6|ENSEMBL:ENSMUSP00000100958|REFSEQ:NP_081032|VEGA:OTTMUSP00000039461	Tax_Id=10090 Gene_Symbol=Nfic Isoform 3 of Nuclear factor 1 C-type	NA	NA	NA	NA	1488	1	11.4	0.07
IPI:IPI00331483.1	|SWISS-PROT:P70255-4|ENSEMBL:ENSMUSP00000077317|VEGA:OTTMUSP00000039464	Tax_Id=10090 Gene_Symbol=Nfic Isoform 4 of Nuclear factor 1 C-type	NA	NA	NA	NA	1488	1	11.4	0.07
IPI:IPI00331484.1	|SWISS-PROT:P70255-5|ENSEMBL:ENSMUSP00000100957	Tax_Id=10090 Gene_Symbol=Nfic Isoform 5 of Nuclear factor 1 C-type	NA	NA	NA	NA	1488	1	11.4	0.07
IPI:IPI00331556.5	|SWISS-PROT:Q61316|TREMBL:Q3U2G2;Q571M2;Q8C6R3;Q99L75|ENSEMBL:ENSMUSP00000020630|REFSEQ:NP_032326|VEGA:OTTMUSP00000000078	Tax_Id=10090 Gene_Symbol=Hspa4 Heat shock 70 kDa protein 4	NA	NA	NA	NA	1488	1	5.6	0.11
IPI:IPI00331564.2	|TREMBL:Q3TIE8|ENSEMBL:ENSMUSP00000002980	Tax_Id=10090 Gene_Symbol=Dld Dihydrolipoyl dehydrogenase	NA	NA	NA	NA	1488	0.9898	2.2	0.03
IPI:IPI00331579.1	|SWISS-PROT:Q8R191|ENSEMBL:ENSMUSP00000007236|REFSEQ:NP_035652|VEGA:OTTMUSP00000035406	Tax_Id=10090 Gene_Symbol=Syngr3 Synaptogyrin-3	NA	NA	NA	NA	1488	1	11.8	0.05
IPI:IPI00336248.2	|SWISS-PROT:Q80YT7-2|TREMBL:C4IXU1|ENSEMBL:ENSMUSP00000040905|REFSEQ:NP_835181	Tax_Id=10090 Gene_Symbol=Pde4dip Isoform 2 of Myomegalin	NA	NA	NA	NA	1488	1	6.1	0.15
IPI:IPI00336281.2	|SWISS-PROT:P55937-1|TREMBL:E9QP99;Q3UZV1|ENSEMBL:ENSMUSP00000031477|VEGA:OTTMUSP00000032221	Tax_Id=10090 Gene_Symbol=Golga3 Uncharacterized protein	NA	NA	NA	NA	1488	1	7.1	0.18
IPI:IPI00336318.1	|SWISS-PROT:Q80XI4|TREMBL:Q3UJ95;Q91XU2|ENSEMBL:ENSMUSP00000018691|REFSEQ:NP_473392|VEGA:OTTMUSP00000002594	Tax_Id=10090 Gene_Symbol=Pip4k2b Phosphatidylinositol-5-phosphate 4-kinase type-2 beta	NA	NA	NA	NA	1488	1	9.4	0.08
IPI:IPI00336873.1	|SWISS-PROT:Q60668-3|TREMBL:Q3UXC8|ENSEMBL:ENSMUSP00000019128|REFSEQ:NP_031542|VEGA:OTTMUSP00000052435	Tax_Id=10090 Gene_Symbol=Hnrnpd Isoform 3 of Heterogeneous nuclear ribonucleoprotein D0	NA	NA	NA	NA	1488	0.9357	4.2	0.03
IPI:IPI00336976.4	|SWISS-PROT:Q400C8-2|TREMBL:B1AT60|ENSEMBL:ENSMUSP00000020929|VEGA:OTTMUSP00000003345	Tax_Id=10090 Gene_Symbol=Amz2 Uncharacterized protein	NA	NA	NA	NA	1488	0.9852	4.3	0.03
IPI:IPI00337893.2	|SWISS-PROT:P35486|TREMBL:Q3UFJ3|ENSEMBL:ENSMUSP00000033662|REFSEQ:NP_032836|VEGA:OTTMUSP00000020974	Tax_Id=10090 Gene_Symbol=Pdha1 Pyruvate dehydrogenase E1 component subunit alpha, somatic form, mitochondrial	1487	0.9897	4.6	0.42	NA	NA	NA	NA
IPI:IPI00337930.4	|SWISS-PROT:A2AGT5-1|TREMBL:Q4V782;Q6PB55;Q80U79;Q8K250|ENSEMBL:ENSMUSP00000097303;ENSMUSP00000106970|REFSEQ:NP_001159461|VEGA:OTTMUSP00000015053	Tax_Id=10090 Gene_Symbol=Ckap5 Isoform 1 of Cytoskeleton-associated protein 5	NA	NA	NA	NA	1488	1	6.6	0.27
IPI:IPI00338039.1	|SWISS-PROT:Q7TMM9|TREMBL:Q99J49|ENSEMBL:ENSMUSP00000060246|REFSEQ:NP_033476	Tax_Id=10090 Gene_Symbol=Tubb2a Tubulin beta-2A chain	1487	0.9998	13.3	0.83	1488	1	36	0.17
IPI:IPI00338309.5	|TREMBL:E9Q401;O70181;Q60835;Q62174;Q62197;Q9ERN6|ENSEMBL:ENSMUSP00000021750|REFSEQ:NP_076357	Tax_Id=10090 Gene_Symbol=Ryr2 Cardiac Ca2+ release channel	NA	NA	NA	NA	1488	0.9998	0.6	0.03
IPI:IPI00338578.1	|SWISS-PROT:Q921C5-3	Tax_Id=10090 Gene_Symbol=Bicd2 Isoform 3 of Protein bicaudal D homolog 2	NA	NA	NA	NA	1488	1	5.9	0.05
IPI:IPI00338604.5	|TREMBL:Q5SV64|ENSEMBL:ENSMUSP00000018887|VEGA:OTTMUSP00000006153	Tax_Id=10090 Gene_Symbol=Myh10 Uncharacterized protein	1487	1	1.1	0.49	NA	NA	NA	NA
IPI:IPI00338848.1	|SWISS-PROT:Q7TSG5-1|TREMBL:Q9D9T7|ENSEMBL:ENSMUSP00000092352|REFSEQ:NP_080132|VEGA:OTTMUSP00000009745	Tax_Id=10090 Gene_Symbol=1700029G01Rik Isoform 1 of SH3 domain-containing protein 21	NA	NA	NA	NA	1488	0.9043	11.4	0.03
IPI:IPI00338964.3	|SWISS-PROT:O55143-1|TREMBL:F8WI94;Q5DTI2|ENSEMBL:ENSMUSP00000031423|REFSEQ:NP_001103610	Tax_Id=10090 Gene_Symbol=Atp2a2 Isoform SERCA2B of Sarcoplasmic/endoplasmic reticulum calcium ATPase 2	NA	NA	NA	NA	1488	1	15	0.3
IPI:IPI00339916.10	|SWISS-PROT:Q8CGC7|TREMBL:B9EIU1;Q3TLK2;Q8BTR1;Q9CRF9|ENSEMBL:ENSMUSP00000045841|REFSEQ:NP_084011	Tax_Id=10090 Gene_Symbol=Eprs Bifunctional aminoacyl-tRNA synthetase	1487	1	2.8	0.69	1488	1	15	0.47
IPI:IPI00340537.4	|SWISS-PROT:Q99LH4|ENSEMBL:ENSMUSP00000060088;ENSMUSP00000070567;ENSMUSP00000104457|REFSEQ:NP_848876|VEGA:OTTMUSP00000005901;OTTMUSP00000005903	Tax_Id=10090 Gene_Symbol=Zfp672 Zinc finger protein 672	NA	NA	NA	NA	1488	0.9999	7.5	0.05
IPI:IPI00341317.3	|SWISS-PROT:Q9D772	Tax_Id=10090 Gene_Symbol=2310028H24Rik Uncharacterized protein C9orf25 homolog	NA	NA	NA	NA	1488	0.9834	8.3	0.03
IPI:IPI00341612.5	|SWISS-PROT:Q3TXT3-1|ENSEMBL:ENSMUSP00000092673|REFSEQ:NP_001013595|VEGA:OTTMUSP00000007916	Tax_Id=10090 Gene_Symbol=1110054O05Rik Isoform 1 of SOSS complex subunit C	NA	NA	NA	NA	1488	0.9871	18.1	0.03
IPI:IPI00342407.5	|SWISS-PROT:Q4QQM4|ENSEMBL:ENSMUSP00000088042;ENSMUSP00000106897|REFSEQ:NP_001020417|VEGA:OTTMUSP00000015431	Tax_Id=10090 Gene_Symbol=Trp53i11 Tumor protein p53-inducible protein 11	NA	NA	NA	NA	1488	0.9861	4.8	0.03
IPI:IPI00346834.1	|SWISS-PROT:Q3UV17|ENSEMBL:ENSMUSP00000097754|REFSEQ:NP_001028349|VEGA:OTTMUSP00000035214	Tax_Id=10090 Gene_Symbol=Krt76 Keratin, type II cytoskeletal 2 oral	1487	0.9985	4.2	0.47	NA	NA	NA	NA
IPI:IPI00346965.5	|SWISS-PROT:O35643|TREMBL:Q5SVG5;Q6NXY3|ENSEMBL:ENSMUSP00000009234;ENSMUSP00000105523|REFSEQ:NP_031480|VEGA:OTTMUSP00000005281	Tax_Id=10090 Gene_Symbol=Ap1b1 AP-1 complex subunit beta-1	NA	NA	NA	NA	1488	1	5	0.08
IPI:IPI00347110.2	|SWISS-PROT:Q6NXH9|ENSEMBL:ENSMUSP00000065349|REFSEQ:NP_997650|VEGA:OTTMUSP00000035204	Tax_Id=10090 Gene_Symbol=Krt73 Keratin, type II cytoskeletal 73	1487	0.9395	4.1	0.49	NA	NA	NA	NA
IPI:IPI00351485.10	|TREMBL:E9Q3Y7|ENSEMBL:ENSMUSP00000113796;ENSMUSP00000127212|REFSEQ:NP_001157265|VEGA:OTTMUSP00000032693	Tax_Id=10090 Gene_Symbol=C530008M17Rik hypothetical protein LOC320827	NA	NA	NA	NA	1488	1	30	0.94
IPI:IPI00352986.3	|SWISS-PROT:O55106|TREMBL:Q3UWX9;Q8BKL4|ENSEMBL:ENSMUSP00000120830|REFSEQ:NP_035630|VEGA:OTTMUSP00000029658	Tax_Id=10090 Gene_Symbol=Strn Striatin	NA	NA	NA	NA	1488	0.9907	5.2	0.03
IPI:IPI00353927.16	|TREMBL:E9Q272;Q5BKS5|ENSEMBL:ENSMUSP00000127528	Tax_Id=10090 Gene_Symbol=Hook3 Uncharacterized protein	NA	NA	NA	NA	1488	1	16	0.26
IPI:IPI00353932.6	|SWISS-PROT:A2A6T1|TREMBL:B2RWR4;B7ZMV4|ENSEMBL:ENSMUSP00000052096|REFSEQ:NP_001074398|VEGA:OTTMUSP00000004055	Tax_Id=10090 Gene_Symbol=Cdr2l Cdr2l protein	NA	NA	NA	NA	1488	1	4.7	0.04
IPI:IPI00354624.8	|SWISS-PROT:Q05BC3-2|ENSEMBL:ENSMUSP00000057209|REFSEQ:NP_001036801|VEGA:OTTMUSP00000029582	Tax_Id=10090 Gene_Symbol=Eml1 Isoform 2 of Echinoderm microtubule-associated protein-like 1	NA	NA	NA	NA	1488	1	20.2	0.18
IPI:IPI00354819.5	|SWISS-PROT:Q60605-2|TREMBL:B0LAC7;Q3TIG9;Q642K0|ENSEMBL:ENSMUSP00000128803|REFSEQ:NP_034990	Tax_Id=10090 Gene_Symbol=Myl6 Isoform Smooth muscle of Myosin light polypeptide 6	NA	NA	NA	NA	1488	1	54.3	0.16
IPI:IPI00355808.4	|SWISS-PROT:Q7SIG6-1|ENSEMBL:ENSMUSP00000099098|REFSEQ:NP_001091637	Tax_Id=10090 Gene_Symbol=Asap2 Isoform 1 of Arf-GAP with SH3 domain, ANK repeat and PH domain-containing protein 2	NA	NA	NA	NA	1488	0.9807	1.9	0.03
IPI:IPI00356608.4	|SWISS-PROT:Q3UHJ0-2|ENSEMBL:ENSMUSP00000003710|REFSEQ:NP_808430|VEGA:OTTMUSP00000029285	Tax_Id=10090 Gene_Symbol=Aak1 Isoform 2 of AP2-associated protein kinase 1	NA	NA	NA	NA	1488	1	11.8	0.18
IPI:IPI00377299.1	|SWISS-PROT:Q6PGF7|ENSEMBL:ENSMUSP00000095915|REFSEQ:NP_932771	Tax_Id=10090 Gene_Symbol=Exoc8 Exocyst complex component 8	NA	NA	NA	NA	1488	1	1.5	0.04
IPI:IPI00378015.1	|SWISS-PROT:Q62418-1|ENSEMBL:ENSMUSP00000020769|REFSEQ:NP_001139780|VEGA:OTTMUSP00000005312	Tax_Id=10090 Gene_Symbol=Dbnl Isoform 1 of Drebrin-like protein	NA	NA	NA	NA	1488	1	19.7	0.17
IPI:IPI00378063.1	|SWISS-PROT:Q9DBG3-2|TREMBL:Q5SWR1|ENSEMBL:ENSMUSP00000018875|REFSEQ:NP_001030931|VEGA:OTTMUSP00000000851	Tax_Id=10090 Gene_Symbol=Ap2b1 Isoform 2 of AP-2 complex subunit beta	NA	NA	NA	NA	1488	1	6.1	0.11
IPI:IPI00378163.6	|SWISS-PROT:Q99K46|TREMBL:Q3T9X4;Q3TFK2;Q5DTP2;Q8BX45;Q8C0C2|ENSEMBL:ENSMUSP00000033383|REFSEQ:NP_663603|VEGA:OTTMUSP00000018659	Tax_Id=10090 Gene_Symbol=Usp11 Ubiquitin carboxyl-terminal hydrolase 11	NA	NA	NA	NA	1488	0.9449	1	0.03
IPI:IPI00378681.6	|SWISS-PROT:A2AN08-1|ENSEMBL:ENSMUSP00000095433|REFSEQ:NP_001153791|VEGA:OTTMUSP00000010547	Tax_Id=10090 Gene_Symbol=Ubr4 Isoform 1 of E3 ubiquitin-protein ligase UBR4	NA	NA	NA	NA	1488	1	3	0.27
IPI:IPI00378764.6	|TREMBL:Q0VGU4|ENSEMBL:ENSMUSP00000048273|REFSEQ:NP_001034474	Tax_Id=10090 Gene_Symbol=Vgf VGF nerve growth factor inducible	NA	NA	NA	NA	1488	0.9834	1.9	0.03
IPI:IPI00378855.6	|SWISS-PROT:P01635|ENSEMBL:ENSMUSP00000100170	Tax_Id=10090 Gene_Symbol=Igkv12-41 Ig kappa chain V-V region K2	NA	NA	NA	NA	1488	0.9816	9.2	0.03
IPI:IPI00380008.1	|SWISS-PROT:Q5SV85-2|ENSEMBL:ENSMUSP00000090510|REFSEQ:NP_919322|VEGA:OTTMUSP00000000938	Tax_Id=10090 Gene_Symbol=Synrg Isoform 2 of Synergin gamma	NA	NA	NA	NA	1488	1	4.5	0.1
IPI:IPI00380130.2	|TREMBL:Q9DC49	Tax_Id=10090 Gene_Symbol=Rps2 Putative uncharacterized protein	NA	NA	NA	NA	1488	0.9999	10.4	0.05
IPI:IPI00380227.1	|SWISS-PROT:P60761|ENSEMBL:ENSMUSP00000070113|REFSEQ:NP_071312	Tax_Id=10090 Gene_Symbol=Nrgn Neurogranin	NA	NA	NA	NA	1488	1	19.2	0.08
IPI:IPI00380735.1	|SWISS-PROT:Q7TSH2|TREMBL:Q3U6H6;Q3UV76|ENSEMBL:ENSMUSP00000050788|REFSEQ:NP_955517|VEGA:OTTMUSP00000040826	Tax_Id=10090 Gene_Symbol=Phkb Phosphorylase b kinase regulatory subunit beta	NA	NA	NA	NA	1488	1	7.4	0.23
IPI:IPI00380799.6	|TREMBL:E9Q530;Q3TCR8;Q3TYK5|ENSEMBL:ENSMUSP00000095842|REFSEQ:NP_001137321	Tax_Id=10090 Gene_Symbol=Pde2a Uncharacterized protein	NA	NA	NA	NA	1488	1	5.6	0.05
IPI:IPI00380814.1	|SWISS-PROT:O88746-1|TREMBL:Q561M4|ENSEMBL:ENSMUSP00000036849;ENSMUSP00000130854|REFSEQ:NP_035752	Tax_Id=10090 Gene_Symbol=Tom1 Isoform 1 of Target of Myb protein 1	NA	NA	NA	NA	1488	0.9825	2.2	0.03
IPI:IPI00381655.4	|REFSEQ:XP_001001941;XP_893065	Tax_Id=10090 Gene_Symbol=Gm6436 40S ribosomal protein S18-like	NA	NA	NA	NA	1488	0.9998	13.2	0.04
IPI:IPI00387227.1	|SWISS-PROT:Q9EPJ9-1|ENSEMBL:ENSMUSP00000029092|REFSEQ:NP_665703|VEGA:OTTMUSP00000017646	Tax_Id=10090 Gene_Symbol=Arfgap1 Isoform 1 of ADP-ribosylation factor GTPase-activating protein 1	NA	NA	NA	NA	1488	1	8.6	0.07
IPI:IPI00387238.2	|SWISS-PROT:Q8C7D2-1|ENSEMBL:ENSMUSP00000061604;ENSMUSP00000108865|REFSEQ:NP_780566|VEGA:OTTMUSP00000027657;OTTMUSP00000027659	Tax_Id=10090 Gene_Symbol=Crbn Isoform 1 of Protein cereblon	NA	NA	NA	NA	1488	1	11.8	0.13
IPI:IPI00387318.3	|SWISS-PROT:Q8VEK0|ENSEMBL:ENSMUSP00000034878|REFSEQ:NP_598479|VEGA:OTTMUSP00000034165	Tax_Id=10090 Gene_Symbol=Tmem30a Cell cycle control protein 50A	NA	NA	NA	NA	1488	1	7.9	0.05
IPI:IPI00387322.6	|SWISS-PROT:Q9ES28-4|ENSEMBL:ENSMUSP00000074399|REFSEQ:NP_059098|VEGA:OTTMUSP00000023238	Tax_Id=10090 Gene_Symbol=Arhgef7 Isoform D of Rho guanine nucleotide exchange factor 7	1487	1	5.5	1.15	1488	1	28.5	0.37
IPI:IPI00387421.1	|SWISS-PROT:Q8CBE3|TREMBL:Q3UK24|ENSEMBL:ENSMUSP00000021572;ENSMUSP00000062174|REFSEQ:NP_001034477;NP_766033	Tax_Id=10090 Gene_Symbol=Wdr37 WD repeat-containing protein 37	NA	NA	NA	NA	1488	1	15	0.05
IPI:IPI00387559.2	|SWISS-PROT:Q9QYB5-1|TREMBL:Q05C56;Q8BJH2|ENSEMBL:ENSMUSP00000025999;ENSMUSP00000107370|REFSEQ:NP_001157571;NP_038786	Tax_Id=10090 Gene_Symbol=Add3 Isoform 2 of Gamma-adducin	NA	NA	NA	NA	1488	1	3.9	0.05
IPI:IPI00387580.2	|SWISS-PROT:Q9QYB5-2|TREMBL:Q05DT0;Q3UNK1;Q8BM29;Q9JLE2|ENSEMBL:ENSMUSP00000052245|REFSEQ:NP_001157572;NP_001157573	Tax_Id=10090 Gene_Symbol=Add3 Isoform 1 of Gamma-adducin	NA	NA	NA	NA	1488	1	3.9	0.05
IPI:IPI00387602.1	|SWISS-PROT:Q6P9S0|ENSEMBL:ENSMUSP00000050211|REFSEQ:NP_941027|VEGA:OTTMUSP00000034296	Tax_Id=10090 Gene_Symbol=Mtss1l MTSS1-like protein	NA	NA	NA	NA	1488	1	17.9	0.2
IPI:IPI00395040.1	|SWISS-PROT:Q80UY2-1|ENSEMBL:ENSMUSP00000064410|REFSEQ:NP_062689	Tax_Id=10090 Gene_Symbol=Kcmf1 Isoform 1 of E3 ubiquitin-protein ligase KCMF1	NA	NA	NA	NA	1488	0.9483	3	0.03
IPI:IPI00395100.1	|TREMBL:Q7M754|REFSEQ:NP_001003664	Tax_Id=10090 Gene_Symbol=Gm5409 Try10-like trypsinogen	1487	0.9382	4.1	0.32	NA	NA	NA	NA
IPI:IPI00395134.4	|SWISS-PROT:Q9Z2Y3-1|ENSEMBL:ENSMUSP00000079026|REFSEQ:NP_671705|VEGA:OTTMUSP00000021807	Tax_Id=10090 Gene_Symbol=Homer1 Isoform 1 of Homer protein homolog 1	NA	NA	NA	NA	1488	1	18.9	0.16
IPI:IPI00395193.1	|SWISS-PROT:Q8K0T0|TREMBL:Q4FJL2|ENSEMBL:ENSMUSP00000077594|REFSEQ:NP_703187|VEGA:OTTMUSP00000017535	Tax_Id=10090 Gene_Symbol=Rtn1 Reticulon-1	NA	NA	NA	NA	1488	1	7.2	0.15
IPI:IPI00399483.1	|SWISS-PROT:P62862	Tax_Id=10090 Gene_Symbol=Fau 40S ribosomal protein S30	NA	NA	NA	NA	1488	0.978	16.9	0.03
IPI:IPI00399812.3	|SWISS-PROT:Q3TDK6-1|REFSEQ:NP_573448	Tax_Id=10090 Gene_Symbol=Rogdi Isoform 1 of Protein rogdi homolog	NA	NA	NA	NA	1488	1	10.8	0.05
IPI:IPI00399905.5	|SWISS-PROT:P60469|TREMBL:B8QI35;C7G3P1|ENSEMBL:ENSMUSP00000003961;ENSMUSP00000103408|REFSEQ:NP_084017|VEGA:OTTMUSP00000028135	Tax_Id=10090 Gene_Symbol=Ppfia3 Liprin-alpha-3	NA	NA	NA	NA	1488	1	17.6	0.23
IPI:IPI00399972.5	|SWISS-PROT:Q6Y685-1|TREMBL:F8VQ95|ENSEMBL:ENSMUSP00000081043|REFSEQ:NP_796063	Tax_Id=10090 Gene_Symbol=Tacc1 transforming acidic coiled-coil-containing protein 1 long isoform	NA	NA	NA	NA	1488	1	15.2	0.19
IPI:IPI00400163.3	|SWISS-PROT:Q6PGB6-4|ENSEMBL:ENSMUSP00000023382;ENSMUSP00000125517|VEGA:OTTMUSP00000048849	Tax_Id=10090 Gene_Symbol=Naa50 Isoform 4 of N-alpha-acetyltransferase 50, NatE catalytic subunit	1487	1	20.2	0.97	1488	0.9415	8.5	0.03
IPI:IPI00400168.3	|SWISS-PROT:Q7TPW1|ENSEMBL:ENSMUSP00000037120|REFSEQ:NP_955759	Tax_Id=10090 Gene_Symbol=Nexn Nexilin	NA	NA	NA	NA	1488	0.9898	2.1	0.03
IPI:IPI00400180.1	|SWISS-PROT:Q7TQF7|TREMBL:Q80YA2;Q8BXH2|ENSEMBL:ENSMUSP00000003345|REFSEQ:NP_778172	Tax_Id=10090 Gene_Symbol=Amph Amphiphysin	NA	NA	NA	NA	1488	1	6.9	0.05
IPI:IPI00400214.4	|SWISS-PROT:Q9QXS1-3|TREMBL:E9QQ00|ENSEMBL:ENSMUSP00000072478|REFSEQ:NP_958795|VEGA:OTTMUSP00000049129	Tax_Id=10090 Gene_Symbol=Plec plectin isoform 1g	NA	NA	NA	NA	1488	1	1.6	0.17
IPI:IPI00402892.3	|SWISS-PROT:Q2TL60|TREMBL:Q810P5;Q8BNT9|ENSEMBL:ENSMUSP00000083507;ENSMUSP00000104202;ENSMUSP00000128658|REFSEQ:NP_001020099|VEGA:OTTMUSP00000025328;OTTMUSP00000025329	Tax_Id=10090 Gene_Symbol=Zfp667 Zinc finger protein 667	NA	NA	NA	NA	1488	0.9898	2	0.03
IPI:IPI00402933.3	|TREMBL:B6ZHC6;Q811B2;Q8CGJ6|ENSEMBL:ENSMUSP00000052346	Tax_Id=10090 Gene_Symbol=Epb4.1l2 Uncharacterized protein	NA	NA	NA	NA	1488	1	7.1	0.08
IPI:IPI00402982.2	|SWISS-PROT:Q9JKK7-1|ENSEMBL:ENSMUSP00000069956;ENSMUSP00000096152;ENSMUSP00000126739|REFSEQ:NP_001033799;NP_057920	Tax_Id=10090 Gene_Symbol=Tmod2 Isoform 1 of Tropomodulin-2	NA	NA	NA	NA	1488	1	17.9	0.15
IPI:IPI00402998.3	|SWISS-PROT:Q6PAR0-2|ENSEMBL:ENSMUSP00000064594|VEGA:OTTMUSP00000015204	Tax_Id=10090 Gene_Symbol=Klhdc10 Isoform 2 of Kelch domain-containing protein 10	1487	0.9183	5.1	0.31	1488	0.9798	5.1	0.03
IPI:IPI00403320.3	|SWISS-PROT:Q91YI1-1|ENSEMBL:ENSMUSP00000028678|VEGA:OTTMUSP00000015122	Tax_Id=10090 Gene_Symbol=Atg13 Isoform 1 of Autophagy-related protein 13	NA	NA	NA	NA	1488	1	6.5	0.05
IPI:IPI00403328.4	|SWISS-PROT:O70161-3|ENSEMBL:ENSMUSP00000124155|REFSEQ:NP_001140159|VEGA:OTTMUSP00000045291	Tax_Id=10090 Gene_Symbol=Pip5k1c Isoform 3 of Phosphatidylinositol-4-phosphate 5-kinase type-1 gamma	NA	NA	NA	NA	1488	1	9.6	0.07
IPI:IPI00403336.4	|SWISS-PROT:P58281-2|TREMBL:Q8BK99|ENSEMBL:ENSMUSP00000067215;ENSMUSP00000123880|VEGA:OTTMUSP00000043672	Tax_Id=10090 Gene_Symbol=Opa1 Isoform 2 of Dynamin-like 120 kDa protein, mitochondrial	NA	NA	NA	NA	1488	1	1.1	0.05
IPI:IPI00403342.2	|SWISS-PROT:Q8R5H1-2	Tax_Id=10090 Gene_Symbol=Usp15 Isoform 2 of Ubiquitin carboxyl-terminal hydrolase 15	NA	NA	NA	NA	1488	0.9449	1	0.03
IPI:IPI00403488.2	|TREMBL:E9Q6K0;Q6PHC0;Q9DBJ2|ENSEMBL:ENSMUSP00000034634	Tax_Id=10090 Gene_Symbol=C2cd2l Putative uncharacterized protein	NA	NA	NA	NA	1488	0.9871	1.5	0.03
IPI:IPI00403547.2	|SWISS-PROT:Q6PGB6-3|ENSEMBL:ENSMUSP00000067361|VEGA:OTTMUSP00000048852	Tax_Id=10090 Gene_Symbol=Naa50 Isoform 3 of N-alpha-acetyltransferase 50, NatE catalytic subunit	1487	1	20.2	0.97	1488	0.9415	8.5	0.03
IPI:IPI00403618.4	|SWISS-PROT:Q6NZL0|ENSEMBL:ENSMUSP00000090293|REFSEQ:NP_080414	Tax_Id=10090 Gene_Symbol=6330407J23Rik Uncharacterized protein C6orf174 homolog	1487	1	3	0.63	1488	1	23.2	0.6
IPI:IPI00403723.3	|SWISS-PROT:Q9EPJ9-2|TREMBL:Q05BC5|ENSEMBL:ENSMUSP00000096579;ENSMUSP00000104487;ENSMUSP00000104488|REFSEQ:NP_001171177;NP_001171180|VEGA:OTTMUSP00000017648;OTTMUSP00000017650	Tax_Id=10090 Gene_Symbol=Arfgap1 Isoform 2 of ADP-ribosylation factor GTPase-activating protein 1	NA	NA	NA	NA	1488	1	8.6	0.07
IPI:IPI00403810.2	|SWISS-PROT:P68373|TREMBL:Q3TIZ0;Q52L87|ENSEMBL:ENSMUSP00000051033|REFSEQ:NP_033474	Tax_Id=10090 Gene_Symbol=Tuba1c Tubulin alpha-1C chain	NA	NA	NA	NA	1488	1	33.4	0.22
IPI:IPI00403890.3	|TREMBL:Q7M700;Q8CD76|ENSEMBL:ENSMUSP00000082004|REFSEQ:NP_001020531|VEGA:OTTMUSP00000034356	Tax_Id=10090 Gene_Symbol=Klc1 kinesin light chain 1 isoform 1D	NA	NA	NA	NA	1488	1	10.3	0.09
IPI:IPI00403938.2	|SWISS-PROT:Q80YX1-1|TREMBL:Q9WUU4|ENSEMBL:ENSMUSP00000102995|VEGA:OTTMUSP00000000342	Tax_Id=10090 Gene_Symbol=Tnc Isoform 1 of Tenascin	NA	NA	NA	NA	1488	0.9194	0.6	0.03
IPI:IPI00403993.5	|SWISS-PROT:Q6ZWR6-1	Tax_Id=10090 Gene_Symbol=Syne1 Isoform 1 of Nesprin-1	NA	NA	NA	NA	1488	1	0.3	0.05
IPI:IPI00404055.5	|SWISS-PROT:Q8C8R3-4	Tax_Id=10090 Gene_Symbol=Ank2 Isoform 4 of Ankyrin-2	NA	NA	NA	NA	1488	1	3.9	0.29
IPI:IPI00404416.1	|SWISS-PROT:Q8K341-3|ENSEMBL:ENSMUSP00000025296;ENSMUSP00000122715|VEGA:OTTMUSP00000044380	Tax_Id=10090 Gene_Symbol=2610110G12Rik Isoform 3 of Alpha-tubulin N-acetyltransferase	NA	NA	NA	NA	1488	0.9986	5.5	0.04
IPI:IPI00405058.6	|SWISS-PROT:O88569-3|ENSEMBL:ENSMUSP00000067491|REFSEQ:NP_872591	Tax_Id=10090 Gene_Symbol=Hnrnpa2b1 Isoform 3 of Heterogeneous nuclear ribonucleoproteins A2/B1	NA	NA	NA	NA	1488	1	15	0.09
IPI:IPI00405114.2	|TREMBL:B7ZCF1;Q8BUP7|ENSEMBL:ENSMUSP00000002171|VEGA:OTTMUSP00000045321	Tax_Id=10090 Gene_Symbol=Psmc3 Uncharacterized protein	NA	NA	NA	NA	1488	0.9726	7.5	0.03
IPI:IPI00405986.3	|TREMBL:A2AUK4;E9PV14;Q8C8P2|ENSEMBL:ENSMUSP00000121161|VEGA:OTTMUSP00000016922	Tax_Id=10090 Gene_Symbol=Epb4.1l1 Uncharacterized protein	NA	NA	NA	NA	1488	1	21.3	0.37
IPI:IPI00405987.2	|TREMBL:Q05BF4|ENSEMBL:ENSMUSP00000131469|REFSEQ:NP_001034478	Tax_Id=10090 Gene_Symbol=Wdr37 WD repeat-containing protein 37 isoform b	NA	NA	NA	NA	1488	1	15	0.05
IPI:IPI00406045.3	|SWISS-PROT:Q8VD65|TREMBL:B2RXR2;B2RY05|ENSEMBL:ENSMUSP00000067400|REFSEQ:NP_001074778	Tax_Id=10090 Gene_Symbol=Pik3r4 Phosphoinositide 3-kinase regulatory subunit 4	NA	NA	NA	NA	1488	1	1.8	0.08
IPI:IPI00406117.1	|SWISS-PROT:Q7TMK9-1|TREMBL:Q3TRV3|ENSEMBL:ENSMUSP00000133649|REFSEQ:NP_062640	Tax_Id=10090 Gene_Symbol=Syncrip Isoform 1 of Heterogeneous nuclear ribonucleoprotein Q	NA	NA	NA	NA	1488	0.9861	4.4	0.03
IPI:IPI00406118.1	|SWISS-PROT:Q7TMK9-2|ENSEMBL:ENSMUSP00000063744|REFSEQ:NP_062770	Tax_Id=10090 Gene_Symbol=Syncrip Isoform 2 of Heterogeneous nuclear ribonucleoprotein Q	NA	NA	NA	NA	1488	0.9861	4.4	0.03
IPI:IPI00406230.5	|TREMBL:Q5U463|ENSEMBL:ENSMUSP00000111156	Tax_Id=10090 Gene_Symbol=Krit1 Krit1 protein (Fragment)	NA	NA	NA	NA	1488	0.9744	2.4	0.03
IPI:IPI00406263.2	|SWISS-PROT:Q9WV92-4	Tax_Id=10090 Gene_Symbol=Epb4.1l3 Isoform 4 of Band 4.1-like protein 3	NA	NA	NA	NA	1488	0.9898	31.7	0.29
IPI:IPI00406464.2	|TREMBL:E9PXU6;Q3V2E0|ENSEMBL:ENSMUSP00000099021	Tax_Id=10090 Gene_Symbol=Try5 Putative uncharacterized protein	NA	NA	NA	NA	1488	1	0	0.05
IPI:IPI00406672.3	|SWISS-PROT:P97447-2|TREMBL:A2AEX7|ENSEMBL:ENSMUSP00000110416;ENSMUSP00000110418|VEGA:OTTMUSP00000019205	Tax_Id=10090 Gene_Symbol=Fhl1 Uncharacterized protein	NA	NA	NA	NA	1488	0.9861	5.7	0.03
IPI:IPI00406741.6	|SWISS-PROT:P27546-4|TREMBL:E9PWC0;E9QKJ8|ENSEMBL:ENSMUSP00000069933;ENSMUSP00000129362|VEGA:OTTMUSP00000050621	Tax_Id=10090 Gene_Symbol=Mtap4 Microtubule-associated protein	NA	NA	NA	NA	1488	1	18.6	0.22
IPI:IPI00407144.1	|SWISS-PROT:Q60575-2|TREMBL:A2AH78|ENSEMBL:ENSMUSP00000061472|REFSEQ:NP_997565|VEGA:OTTMUSP00000010805;OTTMUSP00000042827	Tax_Id=10090 Gene_Symbol=Kif1b Isoform 2 of Kinesin-like protein KIF1B	NA	NA	NA	NA	1488	0.9907	1.2	0.03
IPI:IPI00407242.4	|SWISS-PROT:Q91WG2-2	Tax_Id=10090 Gene_Symbol=Rabep2 Isoform 3 of Rab GTPase-binding effector protein 2	NA	NA	NA	NA	1488	1	8.4	0.1
IPI:IPI00407339.7	|SWISS-PROT:P62806|TREMBL:B2RTM0;Q61667;Q6B822|ENSEMBL:ENSMUSP00000085006;ENSMUSP00000088283;ENSMUSP00000100029;ENSMUSP00000100030;ENSMUSP00000100032;ENSMUSP00000100033;ENSMUSP00000100036;ENSMUSP00000	Tax_Id=10090 Gene_Symbol=Hist1h4m;Hist1h4c;Hist1h4k;Hist1h4h;Hist2h4;Hist1h4b;Hist1h4j;Hist1h4i;Hist1h4d;Hist1h4a;Hist1h4f;Hist4h4;Hist1h4n Histone H4	1487	0.9998	21.4	0.61	NA	NA	NA	NA
IPI:IPI00407347.3	|TREMBL:Q9CXX2	Tax_Id=10090 Gene_Symbol=E130112N10Rik Putative uncharacterized protein	NA	NA	NA	NA	1488	0.9992	20.5	0.04
IPI:IPI00407543.2	|SWISS-PROT:P18760|TREMBL:F8WGL3;Q544Y7;Q9CX22|ENSEMBL:ENSMUSP00000112259|REFSEQ:NP_031713	Tax_Id=10090 Gene_Symbol=Cfl1 Putative uncharacterized protein	NA	NA	NA	NA	1488	0.9612	13.1	0.06
IPI:IPI00407692.3	|SWISS-PROT:P50516-1|ENSEMBL:ENSMUSP00000066886;ENSMUSP00000110314|REFSEQ:NP_031534|VEGA:OTTMUSP00000027535;OTTMUSP00000027536	Tax_Id=10090 Gene_Symbol=Atp6v1a Isoform 1 of V-type proton ATPase catalytic subunit A	NA	NA	NA	NA	1488	1	4.7	0.08
IPI:IPI00407807.4	|SWISS-PROT:P10637-6|TREMBL:Q76M61;Q8C5K4|ENSEMBL:ENSMUSP00000102604	Tax_Id=10090 Gene_Symbol=Mapt Isoform Tau-E of Microtubule-associated protein tau	1487	0.9691	4.4	0.32	NA	NA	NA	NA
IPI:IPI00407863.6	|TREMBL:E9QB05|ENSEMBL:ENSMUSP00000128343|REFSEQ:NP_001107819	Tax_Id=10090 Gene_Symbol=Clasp2 CLIP-associating protein 2 c	NA	NA	NA	NA	1488	1	13.8	0.32
IPI:IPI00408059.5	|TREMBL:F6SCV1;Q6ZQK4|ENSEMBL:ENSMUSP00000066351|REFSEQ:NP_001128473	Tax_Id=10090 Gene_Symbol=Ppp2r5c serine/threonine-protein phosphatase 2A 56 kDa regulatory subunit gamma isoform isoform d	NA	NA	NA	NA	1488	0.9834	2.6	0.03
IPI:IPI00408119.6	|SWISS-PROT:P27546-1|ENSEMBL:ENSMUSP00000035055|REFSEQ:NP_001192259|VEGA:OTTMUSP00000050617	Tax_Id=10090 Gene_Symbol=Mtap4 Isoform 1 of Microtubule-associated protein 4	NA	NA	NA	NA	1488	0.99	11.9	0.14
IPI:IPI00408378.4	|SWISS-PROT:P68254-1|TREMBL:A3KML3|ENSEMBL:ENSMUSP00000100067|REFSEQ:NP_035869;XP_003085850;XP_003085851;XP_003085852;XP_003085853;XP_003085854|VEGA:OTTMUSP00000017541	Tax_Id=10090 Gene_Symbol=Ywhaq;LOC100503129 Isoform 1 of 14-3-3 protein theta	1487	0.9987	8.6	0.51	1488	1	35	0.11
IPI:IPI00408543.5	|SWISS-PROT:Q9Z0H8-2|ENSEMBL:ENSMUSP00000037431|REFSEQ:NP_001034251	Tax_Id=10090 Gene_Symbol=Clip2 Isoform 2 of CAP-Gly domain-containing linker protein 2	NA	NA	NA	NA	1488	1	14.7	0.29
IPI:IPI00408623.4	|TREMBL:E9Q345;E9QN14|ENSEMBL:ENSMUSP00000108794;ENSMUSP00000129859|VEGA:OTTMUSP00000049839	Tax_Id=10090 Gene_Symbol=Srgap3 Uncharacterized protein	NA	NA	NA	NA	1488	0.9466	2.5	0.03
IPI:IPI00408646.5	|SWISS-PROT:P97445|TREMBL:Q3UHA5;Q3UHN4;Q8R5M7|ENSEMBL:ENSMUSP00000112436|REFSEQ:NP_031604|VEGA:OTTMUSP00000041322	Tax_Id=10090 Gene_Symbol=Cacna1a Voltage-dependent P/Q-type calcium channel subunit alpha-1A	NA	NA	NA	NA	1488	0.9936	1.2	0.04
IPI:IPI00408909.4	|SWISS-PROT:Q9QYR6-1|ENSEMBL:ENSMUSP00000106269|REFSEQ:NP_001166977|VEGA:OTTMUSP00000016204	Tax_Id=10090 Gene_Symbol=Mtap1a Isoform 1 of Microtubule-associated protein 1A	1487	1	11.2	8.97	1488	1	22.7	1.55
IPI:IPI00409817.2	|SWISS-PROT:Q60605-1	Tax_Id=10090 Gene_Symbol=Myl6 Isoform Non-muscle of Myosin light polypeptide 6	NA	NA	NA	NA	1488	1	54.3	0.16
IPI:IPI00410883.1	|SWISS-PROT:Q9EQU5-2|ENSEMBL:ENSMUSP00000070002|REFSEQ:NP_001191804|VEGA:OTTMUSP00000018147	Tax_Id=10090 Gene_Symbol=Set Isoform 2 of Protein SET	NA	NA	NA	NA	1488	1	28.9	0.29
IPI:IPI00411082.2	|SWISS-PROT:Q60575-1|TREMBL:A2AH79|ENSEMBL:ENSMUSP00000056754|VEGA:OTTMUSP00000010804;OTTMUSP00000042826	Tax_Id=10090 Gene_Symbol=Kif1b Isoform 1 of Kinesin-like protein KIF1B	NA	NA	NA	NA	1488	0.9907	1.2	0.03
IPI:IPI00411094.1	|SWISS-PROT:Q61036-2|TREMBL:A3KGC1|ENSEMBL:ENSMUSP00000064224;ENSMUSP00000108485;ENSMUSP00000108486;ENSMUSP00000108489;ENSMUSP00000127211|REFSEQ:NP_001181978;NP_032804|VEGA:OTTMUSP00000020471;OTTMUSP0	Tax_Id=10090 Gene_Symbol=Pak3 Isoform 2 of Serine/threonine-protein kinase PAK 3	NA	NA	NA	NA	1488	1	7.7	0.1
IPI:IPI00415402.3	|SWISS-PROT:O08599-1|ENSEMBL:ENSMUSP00000052440|REFSEQ:NP_033321|VEGA:OTTMUSP00000013393	Tax_Id=10090 Gene_Symbol=Stxbp1 Isoform 1 of Syntaxin-binding protein 1	NA	NA	NA	NA	1488	1	10.2	0.1
IPI:IPI00415403.1	|SWISS-PROT:O08599-2|ENSEMBL:ENSMUSP00000089051|REFSEQ:NP_001107041|VEGA:OTTMUSP00000013395	Tax_Id=10090 Gene_Symbol=Stxbp1 Isoform 2 of Syntaxin-binding protein 1	NA	NA	NA	NA	1488	1	10.2	0.1
IPI:IPI00416117.6	|TREMBL:Q792Y8|ENSEMBL:ENSMUSP00000093698|REFSEQ:NP_001096623	Tax_Id=10090 Gene_Symbol=Gm10334 mesotrypsin-like	NA	NA	NA	NA	1488	1	0	0.05
IPI:IPI00416397.4	|SWISS-PROT:O35551-5|VEGA:OTTMUSP00000022311	Tax_Id=10090 Gene_Symbol=Rabep1 Isoform 5 of Rab GTPase-binding effector protein 1	NA	NA	NA	NA	1488	1	4.6	0.08
IPI:IPI00417153.3	|SWISS-PROT:Q80XI3-4|TREMBL:A2AMI7;Q3V075|ENSEMBL:ENSMUSP00000081232;ENSMUSP00000101457;ENSMUSP00000115946|REFSEQ:NP_766291|VEGA:OTTMUSP00000010492	Tax_Id=10090 Gene_Symbol=Eif4g3 Isoform 4 of Eukaryotic translation initiation factor 4 gamma 3	NA	NA	NA	NA	1488	1	1.5	0.05
IPI:IPI00417154.3	|SWISS-PROT:Q80XI3-2|TREMBL:A2AMI2;Q6DI78|ENSEMBL:ENSMUSP00000081233|VEGA:OTTMUSP00000010459	Tax_Id=10090 Gene_Symbol=Eif4g3 Uncharacterized protein	NA	NA	NA	NA	1488	1	1.5	0.05
IPI:IPI00417155.1	|SWISS-PROT:Q80XI3-3	Tax_Id=10090 Gene_Symbol=Eif4g3 Isoform 3 of Eukaryotic translation initiation factor 4 gamma 3	NA	NA	NA	NA	1488	1	1.5	0.05
IPI:IPI00420171.1	|SWISS-PROT:Q8K2K6-3|ENSEMBL:ENSMUSP00000109070	Tax_Id=10090 Gene_Symbol=Agfg1 Isoform 3 of Arf-GAP domain and FG repeats-containing protein 1	NA	NA	NA	NA	1488	0.9889	3.6	0.03
IPI:IPI00420172.1	|SWISS-PROT:Q8K2K6-4|ENSEMBL:ENSMUSP00000109071	Tax_Id=10090 Gene_Symbol=Agfg1 Isoform 4 of Arf-GAP domain and FG repeats-containing protein 1	NA	NA	NA	NA	1488	0.9889	3.6	0.03
IPI:IPI00420185.2	|SWISS-PROT:Q60902-1|ENSEMBL:ENSMUSP00000129739|REFSEQ:NP_031970	Tax_Id=10090 Gene_Symbol=Eps15l1 Isoform 1 of Epidermal growth factor receptor substrate 15-like 1	NA	NA	NA	NA	1488	0.9999	3.1	0.05
IPI:IPI00420186.2	|SWISS-PROT:Q60902-2	Tax_Id=10090 Gene_Symbol=Eps15l1 Isoform 2 of Epidermal growth factor receptor substrate 15-like 1	NA	NA	NA	NA	1488	0.9999	3.1	0.05
IPI:IPI00420187.2	|SWISS-PROT:Q60902-3|REFSEQ:NP_001116304	Tax_Id=10090 Gene_Symbol=Eps15l1 Isoform 3 of Epidermal growth factor receptor substrate 15-like 1	NA	NA	NA	NA	1488	0.9999	3.1	0.05
IPI:IPI00420385.4	|SWISS-PROT:Q8C1B7-3	Tax_Id=10090 Gene_Symbol=Sept11 Isoform 3 of Septin-11	NA	NA	NA	NA	1488	1	31.5	0.24
IPI:IPI00420394.4	|SWISS-PROT:Q5H8C4-1|TREMBL:A1ILI1;Q6P6M9|ENSEMBL:ENSMUSP00000068716|REFSEQ:NP_766616	Tax_Id=10090 Gene_Symbol=Vps13a Isoform 1 of Vacuolar protein sorting-associated protein 13A	NA	NA	NA	NA	1488	1	0.8	0.05
IPI:IPI00420480.5	|SWISS-PROT:Q99KY4-1|TREMBL:Q3UDE5;Q3UIZ0|ENSEMBL:ENSMUSP00000036705|REFSEQ:NP_705797|VEGA:OTTMUSP00000033506	Tax_Id=10090 Gene_Symbol=Gak Isoform 1 of Cyclin-G-associated kinase	NA	NA	NA	NA	1488	0.9825	1.2	0.03
IPI:IPI00420516.3	|SWISS-PROT:Q6ZPJ0|TREMBL:Q3TVA4;Q6PFV2|ENSEMBL:ENSMUSP00000041985|REFSEQ:NP_938034|VEGA:OTTMUSP00000003456	Tax_Id=10090 Gene_Symbol=Tex2 Testis-expressed sequence 2 protein	NA	NA	NA	NA	1488	0.9871	1.4	0.03
IPI:IPI00420569.2	|SWISS-PROT:Q6PIE5|TREMBL:Q3UHK5;Q6ZQ49;Q8R3A9|ENSEMBL:ENSMUSP00000083077|REFSEQ:NP_848492|VEGA:OTTMUSP00000024452	Tax_Id=10090 Gene_Symbol=Atp1a2 Sodium/potassium-transporting ATPase subunit alpha-2	NA	NA	NA	NA	1488	0.9781	6.8	0.09
IPI:IPI00420622.3	|SWISS-PROT:Q3UHC7-1|TREMBL:A5X2X2|ENSEMBL:ENSMUSP00000088532|REFSEQ:NP_001107596|VEGA:OTTMUSP00000013196	Tax_Id=10090 Gene_Symbol=Dab2ip Isoform 1 of Disabled homolog 2-interacting protein	NA	NA	NA	NA	1488	0.978	11.3	0.03
IPI:IPI00420656.3	|SWISS-PROT:Q80YX1-2|ENSEMBL:ENSMUSP00000030056|REFSEQ:NP_035737|VEGA:OTTMUSP00000000341	Tax_Id=10090 Gene_Symbol=Tnc Isoform 2 of Tenascin	NA	NA	NA	NA	1488	0.9194	0.6	0.03
IPI:IPI00420694.3	|SWISS-PROT:Q6PAR0-1|ENSEMBL:ENSMUSP00000069669|REFSEQ:NP_084018|VEGA:OTTMUSP00000015203	Tax_Id=10090 Gene_Symbol=Klhdc10 Isoform 1 of Kelch domain-containing protein 10	1487	0.9183	5.1	0.31	1488	0.9798	5.1	0.03
IPI:IPI00420706.4	|SWISS-PROT:Q6PB66|ENSEMBL:ENSMUSP00000107927|REFSEQ:NP_082509|VEGA:OTTMUSP00000040245	Tax_Id=10090 Gene_Symbol=Lrpprc Leucine-rich PPR motif-containing protein, mitochondrial	NA	NA	NA	NA	1488	0.9726	1.1	0.03
IPI:IPI00420726.3	|SWISS-PROT:Q6ZWN5|ENSEMBL:ENSMUSP00000006496;ENSMUSP00000104265|REFSEQ:NP_084043|VEGA:OTTMUSP00000026495;OTTMUSP00000026499	Tax_Id=10090 Gene_Symbol=Rps9 40S ribosomal protein S9	NA	NA	NA	NA	1488	1	11.9	0.04
IPI:IPI00420806.4	|SWISS-PROT:Q6PDL0|ENSEMBL:ENSMUSP00000045480|REFSEQ:NP_001013398	Tax_Id=10090 Gene_Symbol=Dync1li2 Cytoplasmic dynein 1 light intermediate chain 2	NA	NA	NA	NA	1488	1	17.5	0.2
IPI:IPI00421014.8	|TREMBL:A2NMA3|ENSEMBL:ENSMUSP00000100168	Tax_Id=10090 Gene_Symbol=- Anti-carcinoma embryonic antigen light chain variable region	NA	NA	NA	NA	1488	0.9816	9.2	0.03
IPI:IPI00421137.4	|SWISS-PROT:P28738|TREMBL:Q3TY51;Q8CHF1|ENSEMBL:ENSMUSP00000028102|REFSEQ:NP_032475|VEGA:OTTMUSP00000013340	Tax_Id=10090 Gene_Symbol=Kif5c Kinesin heavy chain isoform 5C	NA	NA	NA	NA	1488	1	17.8	0.32
IPI:IPI00421179.1	|SWISS-PROT:Q6NZJ6-1|TREMBL:Q3UTK0;Q3UYM6|ENSEMBL:ENSMUSP00000047678;ENSMUSP00000111120|REFSEQ:NP_666053|VEGA:OTTMUSP00000029085;OTTMUSP00000029549	Tax_Id=10090 Gene_Symbol=Eif4g1 Isoform 1 of Eukaryotic translation initiation factor 4 gamma 1	NA	NA	NA	NA	1488	0.9106	1	0.03
IPI:IPI00421223.3	|SWISS-PROT:Q6IRU2|ENSEMBL:ENSMUSP00000003575|REFSEQ:NP_001001491|VEGA:OTTMUSP00000025721	Tax_Id=10090 Gene_Symbol=Tpm4 Tropomyosin alpha-4 chain	NA	NA	NA	NA	1488	0.9952	6.5	0.03
IPI:IPI00421267.2	|SWISS-PROT:Q9QXS1-15|TREMBL:E9Q153;E9QK01;Q6S390|ENSEMBL:ENSMUSP00000075693;ENSMUSP00000126068|REFSEQ:NP_958792|VEGA:OTTMUSP00000049139	Tax_Id=10090 Gene_Symbol=Plec plectin isoform 1d	NA	NA	NA	NA	1488	1	1.6	0.17
IPI:IPI00421268.2	|SWISS-PROT:Q9QXS1-8|TREMBL:E9QPE8;Q499F9|ENSEMBL:ENSMUSP00000075772|REFSEQ:NP_958791|VEGA:OTTMUSP00000049128	Tax_Id=10090 Gene_Symbol=Plec plectin isoform 1	NA	NA	NA	NA	1488	1	1.6	0.17
IPI:IPI00421271.2	|SWISS-PROT:Q9QXS1-12|TREMBL:E9QLJ5;Q6S392|ENSEMBL:ENSMUSP00000074383|REFSEQ:NP_958787|VEGA:OTTMUSP00000049127	Tax_Id=10090 Gene_Symbol=Plec plectin isoform 1f	NA	NA	NA	NA	1488	1	1.6	0.17
IPI:IPI00453819.2	|SWISS-PROT:Q8BMJ2|TREMBL:Q7TSZ3;Q99JK2;Q9CQM4|ENSEMBL:ENSMUSP00000132218|REFSEQ:NP_598898	Tax_Id=10090 Gene_Symbol=Lars Leucyl-tRNA synthetase, cytoplasmic	NA	NA	NA	NA	1488	1	2.8	0.08
IPI:IPI00453826.2	|SWISS-PROT:Q8K310|TREMBL:Q3TZN1;Q3UFN8;Q5BL18;Q9R0U5|ENSEMBL:ENSMUSP00000125761|REFSEQ:NP_034901	Tax_Id=10090 Gene_Symbol=Matr3 Matrin-3	NA	NA	NA	NA	1488	0.978	1.7	0.03
IPI:IPI00453829.3	|SWISS-PROT:Q8C0L0|TREMBL:Q0P5W2|ENSEMBL:ENSMUSP00000045154|REFSEQ:NP_083424|VEGA:OTTMUSP00000016456	Tax_Id=10090 Gene_Symbol=Tmx4 Thioredoxin-related transmembrane protein 4	NA	NA	NA	NA	1488	1	22.7	0.2
IPI:IPI00453962.2	|SWISS-PROT:Q5QNQ6|ENSEMBL:ENSMUSP00000068652|REFSEQ:NP_690031|VEGA:OTTMUSP00000005223	Tax_Id=10090 Gene_Symbol=Osbp2 Oxysterol-binding protein 2	NA	NA	NA	NA	1488	1	10.5	0.15
IPI:IPI00453965.2	|SWISS-PROT:Q9D394-3|ENSEMBL:ENSMUSP00000084255	Tax_Id=10090 Gene_Symbol=Rufy3 Isoform 3 of Protein RUFY3	NA	NA	NA	NA	1488	1	10	0.1
IPI:IPI00453996.1	|SWISS-PROT:Q6URW6-1|ENSEMBL:ENSMUSP00000046059;ENSMUSP00000103532|VEGA:OTTMUSP00000019209	Tax_Id=10090 Gene_Symbol=Myh14 Isoform 1 of Myosin-14	NA	NA	NA	NA	1488	1	32.6	1.5
IPI:IPI00454045.4	|SWISS-PROT:Q6NSW3-2	Tax_Id=10090 Gene_Symbol=Sphkap Isoform 2 of A-kinase anchor protein SPHKAP	NA	NA	NA	NA	1488	1	1.6	0.05
IPI:IPI00454053.7	|TREMBL:E9Q3M9|ENSEMBL:ENSMUSP00000123803|REFSEQ:NP_082372|VEGA:OTTMUSP00000039313	Tax_Id=10090 Gene_Symbol=2010300C02Rik hypothetical protein LOC72097	NA	NA	NA	NA	1488	0.988	0.9	0.03
IPI:IPI00454081.1	|SWISS-PROT:Q9QXL2-1|TREMBL:Q3TQJ5;Q3UHE7|ENSEMBL:ENSMUSP00000085985|REFSEQ:NP_001102510	Tax_Id=10090 Gene_Symbol=Kif21a Isoform 1 of Kinesin-like protein KIF21A	NA	NA	NA	NA	1488	1	5.1	0.12
IPI:IPI00454082.3	|SWISS-PROT:Q9QXL2-2|ENSEMBL:ENSMUSP00000104911|REFSEQ:NP_057914	Tax_Id=10090 Gene_Symbol=Kif21a Isoform 2 of Kinesin-like protein KIF21A	NA	NA	NA	NA	1488	1	5.1	0.12
IPI:IPI00454083.1	|SWISS-PROT:Q9QXL2-3|TREMBL:Q8BXG5|ENSEMBL:ENSMUSP00000104910|REFSEQ:NP_001102512	Tax_Id=10090 Gene_Symbol=Kif21a Isoform 3 of Kinesin-like protein KIF21A	NA	NA	NA	NA	1488	1	5.1	0.12
IPI:IPI00454084.1	|SWISS-PROT:Q9QXL2-4	Tax_Id=10090 Gene_Symbol=Kif21a Isoform 4 of Kinesin-like protein KIF21A	NA	NA	NA	NA	1488	1	5.1	0.12
IPI:IPI00454142.5	|SWISS-PROT:Q8C1B7-1	Tax_Id=10090 Gene_Symbol=Sept11 Isoform 1 of Septin-11	NA	NA	NA	NA	1488	1	31.5	0.24
IPI:IPI00454143.3	|SWISS-PROT:Q8C1B7-2|ENSEMBL:ENSMUSP00000074293|REFSEQ:NP_001009818	Tax_Id=10090 Gene_Symbol=Sept11 Isoform 2 of Septin-11	NA	NA	NA	NA	1488	1	31.5	0.24
IPI:IPI00454159.2	|SWISS-PROT:Q71M36-1|ENSEMBL:ENSMUSP00000035058|REFSEQ:NP_001159745	Tax_Id=10090 Gene_Symbol=Cspg5 Isoform 1 of Chondroitin sulfate proteoglycan 5	NA	NA	NA	NA	1488	1	5	0.05
IPI:IPI00457611.2	|SWISS-PROT:Q80UG5-1|ENSEMBL:ENSMUSP00000091435|REFSEQ:NP_001106958|VEGA:OTTMUSP00000004043	Tax_Id=10090 Gene_Symbol=Sept9 Isoform 1 of Septin-9	1487	1	12	1.8	1488	1	33.1	0.51
IPI:IPI00457901.1	|TREMBL:Q8BMA4	Tax_Id=10090 Gene_Symbol=Actr2 Putative uncharacterized protein	NA	NA	NA	NA	1488	0.9852	3.6	0.03
IPI:IPI00457995.3	|TREMBL:Q8BMZ8|ENSEMBL:ENSMUSP00000087488	Tax_Id=10090 Gene_Symbol=Eif3h Uncharacterized protein	NA	NA	NA	NA	1488	0.9907	27.1	0.03
IPI:IPI00458127.1	|SWISS-PROT:Q62418-3|ENSEMBL:ENSMUSP00000105471|REFSEQ:NP_001139781|VEGA:OTTMUSP00000005310	Tax_Id=10090 Gene_Symbol=Dbnl Isoform 3 of Drebrin-like protein	NA	NA	NA	NA	1488	1	19.7	0.17
IPI:IPI00458391.2	|TREMBL:Q8C0L3;Q9DC47|ENSEMBL:ENSMUSP00000079780|REFSEQ:NP_001035054;NP_001035056;NP_851791	Tax_Id=10090 Gene_Symbol=Zfp869 zinc finger protein 869	NA	NA	NA	NA	1488	0.9898	3	0.03
IPI:IPI00458583.3	|SWISS-PROT:Q8VEK3|TREMBL:O88568;Q3TGN5;Q3TVV6;Q3TWN5;Q3TXW2;Q3ULH5;Q8C290|ENSEMBL:ENSMUSP00000047571|REFSEQ:NP_058085|VEGA:OTTMUSP00000024527	Tax_Id=10090 Gene_Symbol=Hnrnpu Heterogeneous nuclear ribonucleoprotein U	NA	NA	NA	NA	1488	1	9.1	0.15
IPI:IPI00458612.5	|SWISS-PROT:Q3UHJ0-1|TREMBL:B2RUJ0|ENSEMBL:ENSMUSP00000086948|REFSEQ:NP_001035195|VEGA:OTTMUSP00000029283	Tax_Id=10090 Gene_Symbol=Aak1 Isoform 1 of AP2-associated protein kinase 1	NA	NA	NA	NA	1488	1	11.8	0.18
IPI:IPI00458698.2	|SWISS-PROT:Q9WUB4|ENSEMBL:ENSMUSP00000033913|REFSEQ:NP_035852|VEGA:OTTMUSP00000041017	Tax_Id=10090 Gene_Symbol=Dctn6 Dynactin subunit 6	NA	NA	NA	NA	1488	0.9907	6.1	0.03
IPI:IPI00458831.1	|TREMBL:A2NW56;Q920E6	Tax_Id=10090 Gene_Symbol=- Pterin-mimicking anti-idiotope kappa chain variable region (Fragment)	NA	NA	NA	NA	1488	0.9816	9.2	0.03
IPI:IPI00459177.7	|SWISS-PROT:A2AG50-2|ENSEMBL:ENSMUSP00000046693;ENSMUSP00000053095|VEGA:OTTMUSP00000020953	Tax_Id=10090 Gene_Symbol=Mtap7d2 Isoform 2 of MAP7 domain-containing protein 2	NA	NA	NA	NA	1488	1	11.8	0.05
IPI:IPI00459443.5	|SWISS-PROT:P58871|TREMBL:B9EKJ7|ENSEMBL:ENSMUSP00000045767;ENSMUSP00000107232|REFSEQ:NP_001074729|VEGA:OTTMUSP00000014454	Tax_Id=10090 Gene_Symbol=Tnks1bp1 182 kDa tankyrase-1-binding protein	NA	NA	NA	NA	1488	0.9726	0.6	0.03
IPI:IPI00459493.5	|SWISS-PROT:P11983-1|ENSEMBL:ENSMUSP00000116108|REFSEQ:NP_038714|VEGA:OTTMUSP00000035355	Tax_Id=10090 Gene_Symbol=Tcp1 Isoform 1 of T-complex protein 1 subunit alpha	NA	NA	NA	NA	1488	1	4.9	0.05
IPI:IPI00459722.2	|TREMBL:A2AL12;Q6P6I7|ENSEMBL:ENSMUSP00000107592|VEGA:OTTMUSP00000014246	Tax_Id=10090 Gene_Symbol=Hnrnpa3 Uncharacterized protein	NA	NA	NA	NA	1488	1	12.9	0.05
IPI:IPI00460706.3	|ENSEMBL:ENSMUSP00000090409|VEGA:OTTMUSP00000002448	Tax_Id=10090 Gene_Symbol=Cdk12 131 kDa protein	NA	NA	NA	NA	1488	0.9907	1.8	0.03
IPI:IPI00460929.2	|TREMBL:Q9CT24	Tax_Id=10090 Gene_Symbol=1700029G01Rik Putative uncharacterized protein (Fragment)	NA	NA	NA	NA	1488	0.9043	11.4	0.03
IPI:IPI00461142.2	|SWISS-PROT:Q6PA06-2|TREMBL:E9QND8;Q3TSG2;Q8C081;Q9WUG4|ENSEMBL:ENSMUSP00000108056|REFSEQ:NP_835151	Tax_Id=10090 Gene_Symbol=Atl2 atlastin-2 isoform 2	NA	NA	NA	NA	1488	1	10.9	0.07
IPI:IPI00461199.4	|SWISS-PROT:O88737-2	Tax_Id=10090 Gene_Symbol=Bsn Isoform 2 of Protein bassoon	NA	NA	NA	NA	1488	0.9988	0.8	0.04
IPI:IPI00461244.3	|SWISS-PROT:Q5SNZ0-2|ENSEMBL:ENSMUSP00000048978|REFSEQ:NP_789811|VEGA:OTTMUSP00000005499	Tax_Id=10090 Gene_Symbol=Ccdc88a Isoform 2 of Girdin	NA	NA	NA	NA	1488	0.9603	2.5	0.03
IPI:IPI00461309.4	|SWISS-PROT:A2A6Q5-1|TREMBL:Q3TTW1;Q3UYS3;Q8BYJ1|ENSEMBL:ENSMUSP00000091452|REFSEQ:NP_663411|VEGA:OTTMUSP00000003073	Tax_Id=10090 Gene_Symbol=Cdc27 Isoform 1 of Cell division cycle protein 27 homolog	NA	NA	NA	NA	1488	0.9735	2.3	0.03
IPI:IPI00461419.2	|REFSEQ:XP_899588	Tax_Id=10090 Gene_Symbol=Gm6988 40S ribosomal protein S25-like	NA	NA	NA	NA	1488	0.97	7.2	0.03
IPI:IPI00461456.1	|SWISS-PROT:P62751|TREMBL:Q4V9X9;Q5M9M5;Q91YK6|ENSEMBL:ENSMUSP00000097030;ENSMUSP00000099541|REFSEQ:NP_997406;XP_001480950|VEGA:OTTMUSP00000000140	Tax_Id=10090 Gene_Symbol=Rpl23a;Gm10132 60S ribosomal protein L23a	NA	NA	NA	NA	1488	0.9727	9.1	0
IPI:IPI00461460.1	|TREMBL:E9Q9Q2|ENSEMBL:ENSMUSP00000043103|REFSEQ:NP_861415	Tax_Id=10090 Gene_Symbol=R3hdm1 R3H domain	NA	NA	NA	NA	1488	0.9807	1.3	0.03
IPI:IPI00461469.3	|SWISS-PROT:Q68FL6|ENSEMBL:ENSMUSP00000037446|REFSEQ:NP_001003913|VEGA:OTTMUSP00000043200	Tax_Id=10090 Gene_Symbol=Mars Methionyl-tRNA synthetase, cytoplasmic	NA	NA	NA	NA	1488	1	4.1	0.1
IPI:IPI00461475.5	|SWISS-PROT:Q3U3E2|ENSEMBL:ENSMUSP00000041671|REFSEQ:NP_001032814|VEGA:OTTMUSP00000022906	Tax_Id=10090 Gene_Symbol=Fam117b Protein FAM117B	NA	NA	NA	NA	1488	0.9907	2.9	0.03
IPI:IPI00461641.2	|TREMBL:E9QP28|ENSEMBL:ENSMUSP00000079676|REFSEQ:XP_484309	Tax_Id=10090 Gene_Symbol=Gm5453 Uncharacterized protein	NA	NA	NA	NA	1488	0.956	7.4	0.03
IPI:IPI00462492.1	|TREMBL:Q6KAQ5	Tax_Id=10090 Gene_Symbol=Fam73b MFLJ00199 protein (Fragment)	NA	NA	NA	NA	1488	0.9889	2.5	0.03
IPI:IPI00462647.1	|TREMBL:Q9DAT4	Tax_Id=10090 Gene_Symbol=Sel1l Putative uncharacterized protein	NA	NA	NA	NA	1488	0.9999	21.6	0.04
IPI:IPI00462727.5	|SWISS-PROT:O35071|TREMBL:Q5SX63|ENSEMBL:ENSMUSP00000092075;ENSMUSP00000099614;ENSMUSP00000123242|REFSEQ:NP_694743|VEGA:OTTMUSP00000006357;OTTMUSP00000006358;OTTMUSP00000049830	Tax_Id=10090 Gene_Symbol=Kif1c Kinesin-like protein KIF1C	NA	NA	NA	NA	1488	0.9907	1.2	0.03
IPI:IPI00462728.3	|TREMBL:D3YTT6;F7C630;Q6A012|ENSEMBL:ENSMUSP00000087473;ENSMUSP00000110114|VEGA:OTTMUSP00000025133	Tax_Id=10090 Gene_Symbol=Osbpl3 Oxysterol-binding protein	NA	NA	NA	NA	1488	1	12.1	0.24
IPI:IPI00462750.2	|SWISS-PROT:Q7SIG6-2|ENSEMBL:ENSMUSP00000088344	Tax_Id=10090 Gene_Symbol=Asap2 Isoform 2 of Arf-GAP with SH3 domain, ANK repeat and PH domain-containing protein 2	NA	NA	NA	NA	1488	0.9807	1.9	0.03
IPI:IPI00462789.1	|TREMBL:Q8K1K2	Tax_Id=10090 Gene_Symbol=Psmc5 Psmc5 protein	NA	NA	NA	NA	1488	0.9202	4	0.03
IPI:IPI00462803.5	|SWISS-PROT:Q9R1T4-1|ENSEMBL:ENSMUSP00000110894|REFSEQ:NP_001170795|VEGA:OTTMUSP00000018592	Tax_Id=10090 Gene_Symbol=Sept6 Isoform II of Septin-6	NA	NA	NA	NA	1488	1	21.5	0.18
IPI:IPI00462809.1	|SWISS-PROT:P01638|TREMBL:Q7TS98|ENSEMBL:ENSMUSP00000100121	Tax_Id=10090 Gene_Symbol=Igkv14-111 Anti-colorectal carcinoma light chain	1487	0.9999	10.6	0.47	NA	NA	NA	NA
IPI:IPI00463589.2	|TREMBL:D1FNM8;E9Q828;Q6Q476|ENSEMBL:ENSMUSP00000047978;ENSMUSP00000116941|REFSEQ:NP_001161421|VEGA:OTTMUSP00000021380	Tax_Id=10090 Gene_Symbol=Atp2b4 Uncharacterized protein	NA	NA	NA	NA	1488	0.9907	1.5	0.03
IPI:IPI00463761.2	|SWISS-PROT:Q8JZP2|TREMBL:Q3KN99;Q9QZA3|ENSEMBL:ENSMUSP00000113720|REFSEQ:NP_038750|VEGA:OTTMUSP00000036313	Tax_Id=10090 Gene_Symbol=Syn3 Synapsin-3	NA	NA	NA	NA	1488	0.9407	1.9	0.03
IPI:IPI00464014.1	|TREMBL:Q792Y9|ENSEMBL:ENSMUSP00000039684|REFSEQ:NP_001034086	Tax_Id=10090 Gene_Symbol=Gm5771 trypsinogen 12	NA	NA	NA	NA	1488	1	0	0.05
IPI:IPI00464296.5	|SWISS-PROT:Q9WV92-8|TREMBL:F8WH44|ENSEMBL:ENSMUSP00000024843	Tax_Id=10090 Gene_Symbol=Epb4.1l3 Uncharacterized protein	NA	NA	NA	NA	1488	1	25.6	0.29
IPI:IPI00465469.5	|SWISS-PROT:P10637-2|TREMBL:B1AQW3;Q3UH19|ENSEMBL:ENSMUSP00000097919|REFSEQ:NP_001033698|VEGA:OTTMUSP00000003083	Tax_Id=10090 Gene_Symbol=Mapt Isoform Tau-A of Microtubule-associated protein tau	1487	0.9691	4.4	0.32	NA	NA	NA	NA
IPI:IPI00465532.2	|SWISS-PROT:Q9WVI9-2	Tax_Id=10090 Gene_Symbol=Mapk8ip1 Isoform JIP-1a of C-Jun-amino-terminal kinase-interacting protein 1	NA	NA	NA	NA	1488	0.9998	4.4	0.04
IPI:IPI00465574.2	|TREMBL:E9PVM4;Q3U6X2;Q3U9Q3|ENSEMBL:ENSMUSP00000105475	Tax_Id=10090 Gene_Symbol=Hnrnpk Putative uncharacterized protein	NA	NA	NA	NA	1488	1	4.9	0.05
IPI:IPI00465585.1	|TREMBL:E9Q8T1;Q2VPC8|ENSEMBL:ENSMUSP00000081561|REFSEQ:NP_001004468	Tax_Id=10090 Gene_Symbol=Tacc2 transforming acidic coiled-coil-containing protein 2 isoform c	NA	NA	NA	NA	1488	1	12.5	0.21
IPI:IPI00465648.3	|SWISS-PROT:P39053-3|ENSEMBL:ENSMUSP00000077461;ENSMUSP00000108981|VEGA:OTTMUSP00000013921	Tax_Id=10090 Gene_Symbol=Dnm1 Isoform 3 of Dynamin-1	NA	NA	NA	NA	1488	1	16.5	0.29
IPI:IPI00465769.3	|SWISS-PROT:Q91V14-2|ENSEMBL:ENSMUSP00000017884|REFSEQ:NP_065066|VEGA:OTTMUSP00000001056	Tax_Id=10090 Gene_Symbol=Slc12a5 Isoform 2 of Solute carrier family 12 member 5	NA	NA	NA	NA	1488	0.997	2.1	0.04
IPI:IPI00465788.4	|SWISS-PROT:Q8VD37-1|TREMBL:A2AIZ0|ENSEMBL:ENSMUSP00000079553|REFSEQ:NP_659155|VEGA:OTTMUSP00000008378	Tax_Id=10090 Gene_Symbol=Sgip1 Isoform 1 of SH3-containing GRB2-like protein 3-interacting protein 1	NA	NA	NA	NA	1488	1	8.6	0.15
IPI:IPI00465810.3	|SWISS-PROT:Q9JIS5|ENSEMBL:ENSMUSP00000037576|REFSEQ:NP_071313|VEGA:OTTMUSP00000024563	Tax_Id=10090 Gene_Symbol=Sv2a Synaptic vesicle glycoprotein 2A	NA	NA	NA	NA	1488	1	8.5	0.15
IPI:IPI00465812.2	|SWISS-PROT:Q9Z2H5-2|TREMBL:A2AUK5;B6ZHC9|ENSEMBL:ENSMUSP00000029155;ENSMUSP00000099424;ENSMUSP00000099425;ENSMUSP00000099426|REFSEQ:NP_001006665;NP_038538|VEGA:OTTMUSP00000016920;OTTMUSP00000016923;O	Tax_Id=10090 Gene_Symbol=Epb4.1l1 band 4.1-like protein 1 isoform a	NA	NA	NA	NA	1488	1	20	0.28
IPI:IPI00465871.1	|SWISS-PROT:Q8C419|TREMBL:B1AWY4;Q8BSU1;Q8C3D0|ENSEMBL:ENSMUSP00000049708|REFSEQ:NP_001004761|VEGA:OTTMUSP00000012224	Tax_Id=10090 Gene_Symbol=Gpr158 Probable G-protein coupled receptor 158	NA	NA	NA	NA	1488	1	3.2	0.11
IPI:IPI00465880.4	|SWISS-PROT:P63276|TREMBL:F7BBI3;Q3TK12;Q5M9L7;Q8BT90|ENSEMBL:ENSMUSP00000079628|REFSEQ:NP_033118|VEGA:OTTMUSP00000026442	Tax_Id=10090 Gene_Symbol=Rps17 40S ribosomal protein S17	NA	NA	NA	NA	1488	0.9106	6.7	0.03
IPI:IPI00466185.5	|TREMBL:E9Q7H5|ENSEMBL:ENSMUSP00000072775	Tax_Id=10090 Gene_Symbol=Gm8991 Uncharacterized protein	NA	NA	NA	NA	1488	1	12.9	0.05
IPI:IPI00466422.2	|TREMBL:A1L332;F6WYQ5;Q52KQ7|ENSEMBL:ENSMUSP00000118379|VEGA:OTTMUSP00000025713	Tax_Id=10090 Gene_Symbol=Atp8a1 Atp8a1 protein	NA	NA	NA	NA	1488	1	13.5	0.34
IPI:IPI00466606.3	|SWISS-PROT:Q9D2N4-2|TREMBL:Q3UHJ2|ENSEMBL:ENSMUSP00000111499	Tax_Id=10090 Gene_Symbol=Dtna Isoform 2 of Dystrobrevin alpha	NA	NA	NA	NA	1488	0.9907	2.5	0.03
IPI:IPI00467833.6	|ENSEMBL:ENSMUSP00000130858|REFSEQ:NP_033441|VEGA:OTTMUSP00000019147	Tax_Id=10090 Gene_Symbol=Tpi1 triosephosphate isomerase	NA	NA	NA	NA	1488	0.9861	4.8	0.03
IPI:IPI00467841.6	|TREMBL:Q3UKW2|ENSEMBL:ENSMUSP00000001204|VEGA:OTTMUSP00000018449	Tax_Id=10090 Gene_Symbol=Calm2;Calm1;Calm3 Uncharacterized protein	NA	NA	NA	NA	1488	1	34.2	0.15
IPI:IPI00467843.2	|TREMBL:Q3U0V5;Q3U350;Q3UFT4;Q6PB82;Q80TT3;Q8K0Q7|ENSEMBL:ENSMUSP00000031490|REFSEQ:NP_033495	Tax_Id=10090 Gene_Symbol=Ulk1 Putative uncharacterized protein	NA	NA	NA	NA	1488	0.9673	1.2	0.03
IPI:IPI00467854.1	|SWISS-PROT:Q9Z0H8-1|ENSEMBL:ENSMUSP00000098212|REFSEQ:NP_034120	Tax_Id=10090 Gene_Symbol=Clip2 Isoform 1 of CAP-Gly domain-containing linker protein 2	NA	NA	NA	NA	1488	1	14.7	0.29
IPI:IPI00468055.3	|SWISS-PROT:P01872|ENSEMBL:ENSMUSP00000100222	Tax_Id=10090 Gene_Symbol=Igh-6 Ig mu chain C region secreted form	NA	NA	NA	NA	1488	1	8.8	0.1
IPI:IPI00468189.6	|SWISS-PROT:Q6S5J6-1|TREMBL:B2RUA8|ENSEMBL:ENSMUSP00000078985|REFSEQ:NP_109600	Tax_Id=10090 Gene_Symbol=Krit1 Isoform 1 of Krev interaction trapped protein 1	NA	NA	NA	NA	1488	0.9744	2.4	0.03
IPI:IPI00468273.6	|SWISS-PROT:Q9QXS1-10|TREMBL:E9QKX4;Q6S388|ENSEMBL:ENSMUSP00000071765|REFSEQ:NP_958788	Tax_Id=10090 Gene_Symbol=Plec plectin isoform 1e	NA	NA	NA	NA	1488	1	1.6	0.17
IPI:IPI00468380.4	|SWISS-PROT:Q9JLM8-1|TREMBL:Q8CHG1|ENSEMBL:ENSMUSP00000050034|REFSEQ:NP_064362	Tax_Id=10090 Gene_Symbol=Dclk1 Isoform 1 of Serine/threonine-protein kinase DCLK1	NA	NA	NA	NA	1488	1	7.8	0.1
IPI:IPI00468481.2	|SWISS-PROT:P56480|ENSEMBL:ENSMUSP00000026459|REFSEQ:NP_058054|VEGA:OTTMUSP00000027963	Tax_Id=10090 Gene_Symbol=Atp5b ATP synthase subunit beta, mitochondrial	NA	NA	NA	NA	1488	0.9907	3	0.03
IPI:IPI00468568.3	|SWISS-PROT:Q61037-7|TREMBL:Q3TBX9;Q3TP98;Q3UG84;Q3UI96;Q7TT21|ENSEMBL:ENSMUSP00000094986|REFSEQ:NP_001034452	Tax_Id=10090 Gene_Symbol=Tsc2 tuberin isoform 2	NA	NA	NA	NA	1488	1	6.7	0.21
IPI:IPI00468678.3	|SWISS-PROT:P10637-3|ENSEMBL:ENSMUSP00000102608	Tax_Id=10090 Gene_Symbol=Mapt Isoform Tau-B of Microtubule-associated protein tau	1487	0.9691	4.4	0.32	NA	NA	NA	NA
IPI:IPI00468688.4	|SWISS-PROT:Q9D0R2|TREMBL:Q3U630;Q99KJ4|ENSEMBL:ENSMUSP00000022849|REFSEQ:NP_149065	Tax_Id=10090 Gene_Symbol=Tars Threonyl-tRNA synthetase, cytoplasmic	NA	NA	NA	NA	1488	1	2.5	0.05
IPI:IPI00468696.3	|SWISS-PROT:Q6IFX2|ENSEMBL:ENSMUSP00000017270|REFSEQ:NP_997648|VEGA:OTTMUSP00000002393	Tax_Id=10090 Gene_Symbol=Krt42 Keratin, type I cytoskeletal 42	1487	0.9998	11.3	0.9	NA	NA	NA	NA
IPI:IPI00468771.3	|TREMBL:Q91VK2|ENSEMBL:ENSMUSP00000087109|VEGA:OTTMUSP00000021370	Tax_Id=10090 Gene_Symbol=Eef1d Uncharacterized protein	NA	NA	NA	NA	1488	0.9998	11.9	0.04
IPI:IPI00468900.5	|SWISS-PROT:O55143-2|TREMBL:O54994|REFSEQ:NP_033852	Tax_Id=10090 Gene_Symbol=Atp2a2 Isoform SERCA2A of Sarcoplasmic/endoplasmic reticulum calcium ATPase 2	NA	NA	NA	NA	1488	1	15	0.3
IPI:IPI00468997.2	|SWISS-PROT:Q9JM52-2|TREMBL:Q5SXG0|ENSEMBL:ENSMUSP00000099618|REFSEQ:NP_057922|VEGA:OTTMUSP00000006326;OTTMUSP00000021209	Tax_Id=10090 Gene_Symbol=Mink1 Isoform 1 of Misshapen-like kinase 1	NA	NA	NA	NA	1488	1	4.3	0.13
IPI:IPI00468999.4	|SWISS-PROT:Q99L43|TREMBL:A2AMQ4|ENSEMBL:ENSMUSP00000099470|REFSEQ:NP_619592|VEGA:OTTMUSP00000016575	Tax_Id=10090 Gene_Symbol=Cds2 Phosphatidate cytidylyltransferase 2	NA	NA	NA	NA	1488	0.9889	9.3	0.03
IPI:IPI00469012.3	|SWISS-PROT:Q8BHL3|ENSEMBL:ENSMUSP00000113307|REFSEQ:NP_653105|VEGA:OTTMUSP00000037617	Tax_Id=10090 Gene_Symbol=Tbc1d10b TBC1 domain family member 10B	NA	NA	NA	NA	1488	0.9834	2.6	0.03
IPI:IPI00469103.1	|TREMBL:Q8C1V4;Q8CFK5;Q8R2P8|ENSEMBL:ENSMUSP00000090808;ENSMUSP00000126268|REFSEQ:NP_001124340	Tax_Id=10090 Gene_Symbol=Kars lysyl-tRNA synthetase isoform 1	NA	NA	NA	NA	1488	1	6.2	0.1
IPI:IPI00469172.3	|SWISS-PROT:Q62059-4|TREMBL:E9QMK3;Q3TTS3|ENSEMBL:ENSMUSP00000105170|REFSEQ:NP_001127947|VEGA:OTTMUSP00000045469	Tax_Id=10090 Gene_Symbol=Vcan versican core protein isoform 4	NA	NA	NA	NA	1488	1	3.4	0.05
IPI:IPI00469204.2	|SWISS-PROT:Q9EPN1-1|ENSEMBL:ENSMUSP00000029374|REFSEQ:NP_085098	Tax_Id=10090 Gene_Symbol=Nbea Isoform 1 of Neurobeachin	NA	NA	NA	NA	1488	1	1.7	0.08
IPI:IPI00469221.6	|SWISS-PROT:P11881-1|TREMBL:Q3UVA1;Q8BQN0|ENSEMBL:ENSMUSP00000032192|REFSEQ:NP_034715	Tax_Id=10090 Gene_Symbol=Itpr1 Isoform 1 of Inositol 1,4,5-trisphosphate receptor type 1	NA	NA	NA	NA	1488	0.9994	1	0.04
IPI:IPI00469268.5	|SWISS-PROT:P42932|TREMBL:Q3UKQ2;Q3UL22;Q6A0F1;Q8BVY8;Q9CRW7;Q9CS06;Q9WVS5|ENSEMBL:ENSMUSP00000026704|REFSEQ:NP_033970	Tax_Id=10090 Gene_Symbol=Cct8 T-complex protein 1 subunit theta	NA	NA	NA	NA	1488	1	3.8	0.05
IPI:IPI00469318.1	|SWISS-PROT:Q91XL9-1|ENSEMBL:ENSMUSP00000073957|REFSEQ:NP_997413|VEGA:OTTMUSP00000038978	Tax_Id=10090 Gene_Symbol=Osbpl1a Isoform 1 of Oxysterol-binding protein-related protein 1	NA	NA	NA	NA	1488	1	5.1	0.09
IPI:IPI00469392.2	|SWISS-PROT:Q99P72-2|ENSEMBL:ENSMUSP00000099907|REFSEQ:NP_918943|VEGA:OTTMUSP00000005509	Tax_Id=10090 Gene_Symbol=Rtn4 Isoform 1 of Reticulon-4	NA	NA	NA	NA	1488	1	21	0.51
IPI:IPI00469548.2	|SWISS-PROT:Q64332-1|ENSEMBL:ENSMUSP00000009538|REFSEQ:NP_001104485	Tax_Id=10090 Gene_Symbol=Syn2 Isoform IIa of Synapsin-2	NA	NA	NA	NA	1488	1	10.6	0.08
IPI:IPI00469565.3	|SWISS-PROT:Q62059-3|TREMBL:E9QMK2;Q05CR7;Q3TNR6;Q3TQ47;Q3UXS4|ENSEMBL:ENSMUSP00000105171|REFSEQ:NP_001127946|VEGA:OTTMUSP00000045470	Tax_Id=10090 Gene_Symbol=Vcan versican core protein isoform 3	NA	NA	NA	NA	1488	1	3.4	0.05
IPI:IPI00469799.2	|SWISS-PROT:P55937-2|ENSEMBL:ENSMUSP00000108131|REFSEQ:NP_032172|VEGA:OTTMUSP00000032193	Tax_Id=10090 Gene_Symbol=Golga3 Isoform 2 of Golgin subfamily A member 3	NA	NA	NA	NA	1488	1	7.1	0.18
IPI:IPI00469918.4	|SWISS-PROT:P14131|TREMBL:A4FUS1;Q5CZY9;Q641N3|ENSEMBL:ENSMUSP00000103940|REFSEQ:NP_038675|VEGA:OTTMUSP00000026473	Tax_Id=10090 Gene_Symbol=Rps16 Rps16 protein	NA	NA	NA	NA	1488	0.9907	6.7	0.03
IPI:IPI00469947.2	|SWISS-PROT:Q7TQ95|ENSEMBL:ENSMUSP00000066891|REFSEQ:NP_081409|VEGA:OTTMUSP00000014293	Tax_Id=10090 Gene_Symbol=Lnp Protein lunapark	NA	NA	NA	NA	1488	1	7.8	0.1
IPI:IPI00470095.1	|SWISS-PROT:Q68FF6|ENSEMBL:ENSMUSP00000037210|REFSEQ:NP_001004144|VEGA:OTTMUSP00000008532	Tax_Id=10090 Gene_Symbol=Git1 ARF GTPase-activating protein GIT1	NA	NA	NA	NA	1488	1	36.1	0.62
IPI:IPI00470126.4	|TREMBL:D3Z4Y4|ENSEMBL:ENSMUSP00000079053	Tax_Id=10090 Gene_Symbol=Krt5 Uncharacterized protein	1487	1	9.4	1.99	NA	NA	NA	NA
IPI:IPI00470152.2	|SWISS-PROT:P62983|TREMBL:Q3TWD1;Q642L7|ENSEMBL:ENSMUSP00000077824;ENSMUSP00000099908;ENSMUSP00000099909|REFSEQ:NP_001029037;NP_077239|VEGA:OTTMUSP00000005506;OTTMUSP00000005507	Tax_Id=10090 Gene_Symbol=Rps27a Ubiquitin-40S ribosomal protein S27a	NA	NA	NA	NA	1488	1	30.1	0.1
IPI:IPI00470184.2	|SWISS-PROT:P43006-1|TREMBL:Q3UYK6|ENSEMBL:ENSMUSP00000079100|REFSEQ:NP_001070982|VEGA:OTTMUSP00000015765	Tax_Id=10090 Gene_Symbol=Slc1a2 Isoform Glt-1 of Excitatory amino acid transporter 2	1487	0.9996	11.7	0.53	1488	1	9	0.23
IPI:IPI00470981.2	|SWISS-PROT:Q9ES97-1|ENSEMBL:ENSMUSP00000065810|REFSEQ:NP_001003934	Tax_Id=10090 Gene_Symbol=Rtn3 Isoform 1 of Reticulon-3	NA	NA	NA	NA	1488	1	7.3	0.11
IPI:IPI00471028.2	|SWISS-PROT:Q80U28-5|TREMBL:A2AGQ2;E9QMB8|ENSEMBL:ENSMUSP00000039131;ENSMUSP00000074746|REFSEQ:NP_001171196|VEGA:OTTMUSP00000015275	Tax_Id=10090 Gene_Symbol=Madd MAP kinase-activating death domain protein isoform 3	NA	NA	NA	NA	1488	1	2.3	0.08
IPI:IPI00471295.2	|TREMBL:A2AEC2|ENSEMBL:ENSMUSP00000117087|VEGA:OTTMUSP00000020240	Tax_Id=10090 Gene_Symbol=Tceal3 Uncharacterized protein	NA	NA	NA	NA	1488	0.9995	22.7	0.05
IPI:IPI00471361.3	|SWISS-PROT:Q9WUD1|TREMBL:Q3TYJ0|ENSEMBL:ENSMUSP00000040431|REFSEQ:NP_062693	Tax_Id=10090 Gene_Symbol=Stub1 STIP1 homology and U box-containing protein 1	NA	NA	NA	NA	1488	1	3.9	0.05
IPI:IPI00471393.1	|SWISS-PROT:P70365-1|TREMBL:Q3U3A3|ENSEMBL:ENSMUSP00000072285	Tax_Id=10090 Gene_Symbol=Ncoa1 Isoform 1 of Nuclear receptor coactivator 1	NA	NA	NA	NA	1488	0.9907	0.7	0.03
IPI:IPI00471395.1	|SWISS-PROT:P70365-3	Tax_Id=10090 Gene_Symbol=Ncoa1 Isoform 3 of Nuclear receptor coactivator 1	NA	NA	NA	NA	1488	0.9907	0.7	0.03
IPI:IPI00471444.1	|TREMBL:Q66JS7|ENSEMBL:ENSMUSP00000100200	Tax_Id=10090 Gene_Symbol=Igkv3-7 Igk protein	1487	0.9999	10.6	0.47	NA	NA	NA	NA
IPI:IPI00471475.1	|SWISS-PROT:Q9CY58-1|ENSEMBL:ENSMUSP00000039110|REFSEQ:NP_080090	Tax_Id=10090 Gene_Symbol=Serbp1 Isoform 1 of Plasminogen activator inhibitor 1 RNA-binding protein	NA	NA	NA	NA	1488	0.9907	6.8	0.03
IPI:IPI00471476.1	|SWISS-PROT:Q9CY58-2|TREMBL:Q3UJK2|REFSEQ:NP_001107037	Tax_Id=10090 Gene_Symbol=Serbp1 Isoform 2 of Plasminogen activator inhibitor 1 RNA-binding protein	NA	NA	NA	NA	1488	0.9907	6.8	0.03
IPI:IPI00471477.1	|SWISS-PROT:Q9CY58-3|TREMBL:Q3UEI6|REFSEQ:NP_001107038	Tax_Id=10090 Gene_Symbol=Serbp1 Isoform 3 of Plasminogen activator inhibitor 1 RNA-binding protein	NA	NA	NA	NA	1488	0.9907	6.8	0.03
IPI:IPI00471478.1	|SWISS-PROT:Q9CY58-4	Tax_Id=10090 Gene_Symbol=Serbp1 Isoform 4 of Plasminogen activator inhibitor 1 RNA-binding protein	NA	NA	NA	NA	1488	0.9907	6.8	0.03
IPI:IPI00473429.2	|REFSEQ:XP_001473974;XP_003086505	Tax_Id=10090 Gene_Symbol=Gm10051 60S ribosomal protein L28-like	NA	NA	NA	NA	1488	1	13.9	0.05
IPI:IPI00473521.1	|TREMBL:D3Z6C3|ENSEMBL:ENSMUSP00000073864|REFSEQ:XP_001480995	Tax_Id=10090 Gene_Symbol=Gm10119 Uncharacterized protein	NA	NA	NA	NA	1488	1	20.8	0.17
IPI:IPI00473682.2	|TREMBL:E9Q5M8;Q9ESS4|ENSEMBL:ENSMUSP00000101911	Tax_Id=10090 Gene_Symbol=Cyth1 Uncharacterized protein	NA	NA	NA	NA	1488	1	10.8	0.07
IPI:IPI00473707.3	|SWISS-PROT:Q9R1T4-2|ENSEMBL:ENSMUSP00000054034|VEGA:OTTMUSP00000018593	Tax_Id=10090 Gene_Symbol=Sept6 Isoform I of Septin-6	NA	NA	NA	NA	1488	1	21.5	0.18
IPI:IPI00473912.4	|SWISS-PROT:Q6Y7W8-1|ENSEMBL:ENSMUSP00000027475;ENSMUSP00000133327|REFSEQ:NP_666224	Tax_Id=10090 Gene_Symbol=Gigyf2 Isoform 1 of PERQ amino acid-rich with GYF domain-containing protein 2	NA	NA	NA	NA	1488	0.9586	4	0.03
IPI:IPI00473972.1	|TREMBL:Q8VED4	Tax_Id=10090 Gene_Symbol=Ppp2cb Serine/threonine-protein phosphatase	NA	NA	NA	NA	1488	1	16.2	0.1
IPI:IPI00474081.4	|SWISS-PROT:P11881-2	Tax_Id=10090 Gene_Symbol=Itpr1 Isoform 2 of Inositol 1,4,5-trisphosphate receptor type 1	NA	NA	NA	NA	1488	0.9994	1	0.04
IPI:IPI00474125.3	|SWISS-PROT:Q6PA06-1|ENSEMBL:ENSMUSP00000064758|REFSEQ:NP_062691	Tax_Id=10090 Gene_Symbol=Atl2 Isoform 1 of Atlastin-2	NA	NA	NA	NA	1488	1	10.9	0.07
IPI:IPI00474373.1	|SWISS-PROT:Q64337-2|ENSEMBL:ENSMUSP00000015981|VEGA:OTTMUSP00000005735	Tax_Id=10090 Gene_Symbol=Sqstm1 Isoform 2 of Sequestosome-1	NA	NA	NA	NA	1488	0.9898	4.2	0.03
IPI:IPI00474407.2	|TREMBL:D3Z6J9|ENSEMBL:ENSMUSP00000081030|REFSEQ:XP_003086727;XP_620643	Tax_Id=10090 Gene_Symbol=Gm5908 Uncharacterized protein	NA	NA	NA	NA	1488	0.956	7.4	0.03
IPI:IPI00474502.2	|SWISS-PROT:P28652|TREMBL:Q8BL41|ENSEMBL:ENSMUSP00000105438;ENSMUSP00000105440|REFSEQ:NP_031621|VEGA:OTTMUSP00000005321	Tax_Id=10090 Gene_Symbol=Camk2b Calcium/calmodulin-dependent protein kinase type II subunit beta	NA	NA	NA	NA	1488	1	14.6	0.12
IPI:IPI00474771.4	|SWISS-PROT:Q02357-3|TREMBL:E9QPP1|ENSEMBL:ENSMUSP00000081050;ENSMUSP00000117966|VEGA:OTTMUSP00000032490	Tax_Id=10090 Gene_Symbol=Ank1 Isoform Er3 of Ankyrin-1	NA	NA	NA	NA	1488	0.9843	0.6	0.03
IPI:IPI00474883.2	|TREMBL:A2AMV7;P97856;Q3TVK4|ENSEMBL:ENSMUSP00000030518|VEGA:OTTMUSP00000010481	Tax_Id=10090 Gene_Symbol=Capzb Uncharacterized protein	NA	NA	NA	NA	1488	1	28.1	0.2
IPI:IPI00474959.2	|SWISS-PROT:Q8BP92|TREMBL:Q3TE95;Q8BP39|ENSEMBL:ENSMUSP00000109915|REFSEQ:NP_036122|VEGA:OTTMUSP00000034252	Tax_Id=10090 Gene_Symbol=Rcn2 Putative uncharacterized protein	NA	NA	NA	NA	1488	1	7.6	0.07
IPI:IPI00474995.4	|TREMBL:D3YXK0;Q3UPL4|ENSEMBL:ENSMUSP00000080881|REFSEQ:NP_001157109	Tax_Id=10090 Gene_Symbol=Jakmip2 janus kinase and microtubule interacting protein 2	NA	NA	NA	NA	1488	0.9898	1.5	0.03
IPI:IPI00475246.1	|TREMBL:Q99LC4|ENSEMBL:ENSMUSP00000100216	Tax_Id=10090 Gene_Symbol=Ighg1 Igh protein	1487	1	7.1	0.64	1488	1	7.1	0.05
IPI:IPI00475302.2	|TREMBL:Q5SVI2|ENSEMBL:ENSMUSP00000105437|REFSEQ:NP_001167525|VEGA:OTTMUSP00000005325	Tax_Id=10090 Gene_Symbol=Camk2b calcium/calmodulin-dependent protein kinase type II subunit beta isoform 3	NA	NA	NA	NA	1488	1	14.6	0.12
IPI:IPI00480307.1	|SWISS-PROT:P61202-2|TREMBL:Q3V3N6|ENSEMBL:ENSMUSP00000106090|VEGA:OTTMUSP00000016338	Tax_Id=10090 Gene_Symbol=Cops2 Isoform 2 of COP9 signalosome complex subunit 2	NA	NA	NA	NA	1488	0.9603	2.5	0.03
IPI:IPI00480414.2	|SWISS-PROT:Q9ES97-2|TREMBL:Q8C6L4|ENSEMBL:ENSMUSP00000085496|REFSEQ:NP_001003933	Tax_Id=10090 Gene_Symbol=Rtn3 Isoform 2 of Reticulon-3	NA	NA	NA	NA	1488	1	7.3	0.11
IPI:IPI00480432.2	|TREMBL:Q6ZQ33|ENSEMBL:ENSMUSP00000087007|REFSEQ:NP_001003955	Tax_Id=10090 Gene_Symbol=Rab11fip5 rab11 family-interacting protein 5 isoform 1	NA	NA	NA	NA	1488	0.9138	1.6	0.03
IPI:IPI00480568.2	|TREMBL:Q9DB24|ENSEMBL:ENSMUSP00000033783|REFSEQ:NP_079631|VEGA:OTTMUSP00000020277	Tax_Id=10090 Gene_Symbol=Tceal6 transcription elongation factor A (SII)-like 6	NA	NA	NA	NA	1488	0.9995	22.7	0.05
IPI:IPI00515172.1	|TREMBL:Q5SVI9|ENSEMBL:ENSMUSP00000065101|VEGA:OTTMUSP00000005319	Tax_Id=10090 Gene_Symbol=Camk2b Uncharacterized protein	NA	NA	NA	NA	1488	1	14.6	0.12
IPI:IPI00515195.2	|SWISS-PROT:Q6NZJ6-2|ENSEMBL:ENSMUSP00000111123|VEGA:OTTMUSP00000029203	Tax_Id=10090 Gene_Symbol=Eif4g1 Isoform 2 of Eukaryotic translation initiation factor 4 gamma 1	NA	NA	NA	NA	1488	0.9106	1	0.03
IPI:IPI00515330.1	|SWISS-PROT:Q80UG5-3|ENSEMBL:ENSMUSP00000019038|REFSEQ:NP_001106959|VEGA:OTTMUSP00000004044	Tax_Id=10090 Gene_Symbol=Sept9 Isoform 3 of Septin-9	1487	1	12	1.8	1488	1	33.1	0.51
IPI:IPI00515398.1	|SWISS-PROT:Q61879|TREMBL:Q4KMN4;Q6PB65;Q80T68;Q8BLI1;Q8BLI3;Q8BWI3|ENSEMBL:ENSMUSP00000099671|REFSEQ:NP_780469|VEGA:OTTMUSP00000006152	Tax_Id=10090 Gene_Symbol=Myh10 Myosin-10	1487	1	1.1	0.49	1488	1	38.3	1.88
IPI:IPI00515622.1	|SWISS-PROT:Q5SV85-1|TREMBL:Q3UQ32|ENSEMBL:ENSMUSP00000059000|REFSEQ:NP_001108481|VEGA:OTTMUSP00000000939	Tax_Id=10090 Gene_Symbol=Synrg Isoform 1 of Synergin gamma	NA	NA	NA	NA	1488	1	4.5	0.1
IPI:IPI00515654.2	|TREMBL:Q80T06|ENSEMBL:ENSMUSP00000116360|REFSEQ:NP_075729|VEGA:OTTMUSP00000021366	Tax_Id=10090 Gene_Symbol=Eef1d elongation factor 1-delta isoform b	NA	NA	NA	NA	1488	0.9998	11.9	0.04
IPI:IPI00551498.2	|SWISS-PROT:Q5SNZ0-1|ENSEMBL:ENSMUSP00000114942;ENSMUSP00000130040|VEGA:OTTMUSP00000005502	Tax_Id=10090 Gene_Symbol=Ccdc88a Isoform 1 of Girdin	NA	NA	NA	NA	1488	0.9603	2.5	0.03
IPI:IPI00553419.3	|SWISS-PROT:E9Q557|TREMBL:Q9CV95;Q9QZX5|ENSEMBL:ENSMUSP00000115062|REFSEQ:NP_076331|VEGA:OTTMUSP00000043295	Tax_Id=10090 Gene_Symbol=Dsp Desmoplakin	1487	0.9999	0.9	0.82	NA	NA	NA	NA
IPI:IPI00553593.2	|SWISS-PROT:Q8BYI9-2|TREMBL:E9QQ86|ENSEMBL:ENSMUSP00000107298	Tax_Id=10090 Gene_Symbol=Tnr Isoform 2 of Tenascin-R	NA	NA	NA	NA	1488	1	11.1	0.28
IPI:IPI00553612.4	|SWISS-PROT:P14115|ENSEMBL:ENSMUSP00000076607;ENSMUSP00000123410|REFSEQ:NP_036105|VEGA:OTTMUSP00000026153	Tax_Id=10090 Gene_Symbol=Rpl27a 60S ribosomal protein L27a	NA	NA	NA	NA	1488	0.956	7.4	0.03
IPI:IPI00553777.2	|SWISS-PROT:P49312-2|TREMBL:P70370;Q3UK83;Q5EBP8|ENSEMBL:ENSMUSP00000042658;ENSMUSP00000126069|REFSEQ:NP_001034218	Tax_Id=10090 Gene_Symbol=Hnrnpa1 Putative uncharacterized protein	NA	NA	NA	NA	1488	0.9809	5.6	0.03
IPI:IPI00554848.1	|TREMBL:Q5DTK0	Tax_Id=10090 Gene_Symbol=Sept3 MKIAA4169 protein (Fragment)	NA	NA	NA	NA	1488	0.9789	3.2	0.03
IPI:IPI00554923.1	|SWISS-PROT:Q6IRU5-2|TREMBL:A2VCP8;Q3TJ95;Q3TWZ9|ENSEMBL:ENSMUSP00000089198|REFSEQ:NP_083146|VEGA:OTTMUSP00000043470	Tax_Id=10090 Gene_Symbol=Cltb Isoform 2 of Clathrin light chain B	NA	NA	NA	NA	1488	1	13.7	0.08
IPI:IPI00554928.3	|SWISS-PROT:P08551|TREMBL:Q05DD2|ENSEMBL:ENSMUSP00000022639|REFSEQ:NP_035040|VEGA:OTTMUSP00000017610	Tax_Id=10090 Gene_Symbol=Nefl Neurofilament light polypeptide	NA	NA	NA	NA	1488	0.9816	1.8	0.03
IPI:IPI00554929.3	|SWISS-PROT:P11499|TREMBL:Q71LX8;Q80YC2;Q811H6|ENSEMBL:ENSMUSP00000024739|REFSEQ:NP_032328|VEGA:OTTMUSP00000021764	Tax_Id=10090 Gene_Symbol=Hsp90ab1 Heat shock protein HSP 90-beta	NA	NA	NA	NA	1488	1	8.3	0.08
IPI:IPI00554992.3	|TREMBL:E9Q9G6;Q3UH16|ENSEMBL:ENSMUSP00000108582	Tax_Id=10090 Gene_Symbol=Kif1a Uncharacterized protein	NA	NA	NA	NA	1488	0.9907	1.2	0.03
IPI:IPI00555087.1	|SWISS-PROT:Q80WT5-1|ENSEMBL:ENSMUSP00000091938;ENSMUSP00000121612|VEGA:OTTMUSP00000005417	Tax_Id=10090 Gene_Symbol=Aftph Isoform 1 of Aftiphilin	NA	NA	NA	NA	1488	1	2.5	0.05
IPI:IPI00555113.2	|SWISS-PROT:P35980|TREMBL:Q0QEW9;Q58EW0;Q642K1|ENSEMBL:ENSMUSP00000072320;ENSMUSP00000103365|REFSEQ:NP_033103|VEGA:OTTMUSP00000026911	Tax_Id=10090 Gene_Symbol=Rpl18 60S ribosomal protein L18	NA	NA	NA	NA	1488	0.988	9.6	0.03
IPI:IPI00555130.2	|SWISS-PROT:Q8BMG7-1|TREMBL:E9QKE4;Q3UEY3;Q8BYZ6|ENSEMBL:ENSMUSP00000066325|REFSEQ:NP_001157226	Tax_Id=10090 Gene_Symbol=Rab3gap2 rab3 GTPase-activating protein non-catalytic subunit	NA	NA	NA	NA	1488	1	12.6	0.37
IPI:IPI00555143.5	|ENSEMBL:ENSMUSP00000129642|REFSEQ:NP_796347	Tax_Id=10090 Gene_Symbol=Ppfia2 liprin-alpha-2	NA	NA	NA	NA	1488	0.9968	2.1	0.04
IPI:IPI00556688.1	|SWISS-PROT:Q8CBY8-1|ENSEMBL:ENSMUSP00000110981	Tax_Id=10090 Gene_Symbol=Dctn4 Isoform 1 of Dynactin subunit 4	NA	NA	NA	NA	1488	1	11.3	0.1
IPI:IPI00556827.1	|TREMBL:Q3TSK3;Q6PG79;Q8K314|ENSEMBL:ENSMUSP00000020107|REFSEQ:NP_080758	Tax_Id=10090 Gene_Symbol=Atp2b1 plasma membrane calcium ATPase 1	NA	NA	NA	NA	1488	0.9907	1.5	0.03
IPI:IPI00556847.1	|TREMBL:Q58EU8	Tax_Id=10090 Gene_Symbol=Igk-C Igk protein	1487	0.9999	10.6	0.47	1488	1	24.2	0.15
IPI:IPI00604878.3	|SWISS-PROT:Q3UHE1-1|ENSEMBL:ENSMUSP00000074737|REFSEQ:NP_001020098|VEGA:OTTMUSP00000006387	Tax_Id=10090 Gene_Symbol=Pitpnm3 Isoform 1 of Membrane-associated phosphatidylinositol transfer protein 3	1487	0.9917	2.9	0.33	1488	1	16.9	0.28
IPI:IPI00604947.6	|SWISS-PROT:Q0KL02-1	Tax_Id=10090 Gene_Symbol=Trio Isoform 1 of Triple functional domain protein	NA	NA	NA	NA	1488	0.9807	0.6	0.03
IPI:IPI00604967.4	|TREMBL:D3Z659|ENSEMBL:ENSMUSP00000093124	Tax_Id=10090 Gene_Symbol=Rps2-ps6 Uncharacterized protein	NA	NA	NA	NA	1488	0.9999	10.4	0.05
IPI:IPI00605025.2	|TREMBL:D3YXF9|ENSEMBL:ENSMUSP00000095178|REFSEQ:XP_001479220;XP_995532	Tax_Id=10090 Gene_Symbol=Gm8618 Uncharacterized protein	NA	NA	NA	NA	1488	1	15.4	0.05
IPI:IPI00605237.2	|TREMBL:A2A716;F8VQM4;Q3TAX1;Q5U471|ENSEMBL:ENSMUSP00000087474;ENSMUSP00000126902|REFSEQ:NP_001074903|VEGA:OTTMUSP00000002147	Tax_Id=10090 Gene_Symbol=Osbpl7 Oxysterol-binding protein	NA	NA	NA	NA	1488	0.9889	1.5	0.03
IPI:IPI00606379.2	|REFSEQ:XP_001479335;XP_618996	Tax_Id=10090 Gene_Symbol=Gm5786 40S ribosomal protein S2-like	NA	NA	NA	NA	1488	0.9999	10.4	0.05
IPI:IPI00606508.1	|TREMBL:D3YWA0|ENSEMBL:ENSMUSP00000100598|REFSEQ:XP_620258;XP_922457	Tax_Id=10090 Gene_Symbol=Gm6139 Uncharacterized protein	NA	NA	NA	NA	1488	0.9999	10.4	0.05
IPI:IPI00608077.3	|SWISS-PROT:Q6URW6-2|TREMBL:Q7TQH2|ENSEMBL:ENSMUSP00000103531|REFSEQ:NP_082297|VEGA:OTTMUSP00000019210	Tax_Id=10090 Gene_Symbol=Myh14 Isoform 2 of Myosin-14	NA	NA	NA	NA	1488	1	32.6	1.5
IPI:IPI00608118.1	|SWISS-PROT:Q99JF8-2|ENSEMBL:ENSMUSP00000102833|VEGA:OTTMUSP00000000057	Tax_Id=10090 Gene_Symbol=Psip1 Isoform 2 of PC4 and SFRS1-interacting protein	NA	NA	NA	NA	1488	0.9986	4	0.04
IPI:IPI00619995.4	|SWISS-PROT:Q9JMH9-3|ENSEMBL:ENSMUSP00000000645;ENSMUSP00000104012|VEGA:OTTMUSP00000000106	Tax_Id=10090 Gene_Symbol=Myo18a Isoform 3 of Myosin-XVIIIa	NA	NA	NA	NA	1488	1	7.4	0.32
IPI:IPI00620097.2	|SWISS-PROT:Q80U28-4|TREMBL:A2AGQ4;E9QN47|ENSEMBL:ENSMUSP00000077094;ENSMUSP00000097313|REFSEQ:NP_001171192|VEGA:OTTMUSP00000015271	Tax_Id=10090 Gene_Symbol=Madd MAP kinase-activating death domain protein isoform 12	NA	NA	NA	NA	1488	1	2.3	0.08
IPI:IPI00620145.1	|SWISS-PROT:Q99MN1|TREMBL:Q3TIV6;Q8C292|ENSEMBL:ENSMUSP00000034426|REFSEQ:NP_444322	Tax_Id=10090 Gene_Symbol=Kars Lysyl-tRNA synthetase	NA	NA	NA	NA	1488	1	6.2	0.1
IPI:IPI00620156.1	|TREMBL:F5H8M6|ENSEMBL:ENSMUSP00000128443|REFSEQ:XP_001473856	Tax_Id=10090 Gene_Symbol=Gm10260 Uncharacterized protein	NA	NA	NA	NA	1488	0.9998	13.2	0.04
IPI:IPI00620302.3	|SWISS-PROT:P57776-2|TREMBL:F6ZFU0|ENSEMBL:ENSMUSP00000114753|VEGA:OTTMUSP00000045749	Tax_Id=10090 Gene_Symbol=Eef1d Isoform 2 of Elongation factor 1-delta	NA	NA	NA	NA	1488	0.9998	11.9	0.04
IPI:IPI00620823.2	|SWISS-PROT:Q99KY4-2	Tax_Id=10090 Gene_Symbol=Gak Isoform 2 of Cyclin-G-associated kinase	NA	NA	NA	NA	1488	0.9825	1.2	0.03
IPI:IPI00620969.2	|SWISS-PROT:Q61037-1	Tax_Id=10090 Gene_Symbol=Tsc2 Isoform G of Tuberin	NA	NA	NA	NA	1488	1	6.7	0.21
IPI:IPI00621162.2	|TREMBL:Q8C048|ENSEMBL:ENSMUSP00000033744|VEGA:OTTMUSP00000019515	Tax_Id=10090 Gene_Symbol=Atp2b3 Uncharacterized protein	NA	NA	NA	NA	1488	0.9907	1.5	0.03
IPI:IPI00621783.2	|SWISS-PROT:Q8CA95-3|TREMBL:B2LYU5|ENSEMBL:ENSMUSP00000086485|REFSEQ:NP_035996|VEGA:OTTMUSP00000024055	Tax_Id=10090 Gene_Symbol=Pde10a Isoform 3 of cAMP and cAMP-inhibited cGMP 3',5'-cyclic phosphodiesterase 10A	NA	NA	NA	NA	1488	1	7.2	0.11
IPI:IPI00621806.2	|SWISS-PROT:P11798-1|ENSEMBL:ENSMUSP00000099952|REFSEQ:NP_803126|VEGA:OTTMUSP00000017498	Tax_Id=10090 Gene_Symbol=Camk2a Isoform Alpha CaMKII of Calcium/calmodulin-dependent protein kinase type II subunit alpha	NA	NA	NA	NA	1488	1	16.3	0.15
IPI:IPI00622235.5	|SWISS-PROT:Q01853|TREMBL:Q8BNF8|ENSEMBL:ENSMUSP00000030164|REFSEQ:NP_033529|VEGA:OTTMUSP00000007079	Tax_Id=10090 Gene_Symbol=Vcp Transitional endoplasmic reticulum ATPase	NA	NA	NA	NA	1488	1	2.5	0.08
IPI:IPI00622240.4	|SWISS-PROT:Q3TTY5|TREMBL:B2RTP7|ENSEMBL:ENSMUSP00000023712|REFSEQ:NP_034798|VEGA:OTTMUSP00000045384	Tax_Id=10090 Gene_Symbol=Krt2 Keratin, type II cytoskeletal 2 epidermal	1487	0.9998	4.5	0.55	NA	NA	NA	NA
IPI:IPI00622392.2	|TREMBL:B1ATR2|ENSEMBL:ENSMUSP00000099359|VEGA:OTTMUSP00000003457	Tax_Id=10090 Gene_Symbol=Tex2 Uncharacterized protein	NA	NA	NA	NA	1488	0.9871	1.4	0.03
IPI:IPI00622482.2	|SWISS-PROT:Q9D394-1|ENSEMBL:ENSMUSP00000031229|REFSEQ:NP_081806	Tax_Id=10090 Gene_Symbol=Rufy3 Isoform 1 of Protein RUFY3	NA	NA	NA	NA	1488	1	10	0.1
IPI:IPI00622556.4	|SWISS-PROT:Q9JMH9-1|ENSEMBL:ENSMUSP00000090563;ENSMUSP00000099546|REFSEQ:NP_035716|VEGA:OTTMUSP00000000105	Tax_Id=10090 Gene_Symbol=Myo18a Isoform 1 of Myosin-XVIIIa	NA	NA	NA	NA	1488	1	7.4	0.32
IPI:IPI00622704.3	|SWISS-PROT:Q148V7-2	Tax_Id=10090 Gene_Symbol=2310035C23Rik Isoform 2 of LisH domain and HEAT repeat-containing protein KIAA1468	NA	NA	NA	NA	1488	1	5.2	0.14
IPI:IPI00622811.2	|TREMBL:Q3TWV4|ENSEMBL:ENSMUSP00000087477|VEGA:OTTMUSP00000031780	Tax_Id=10090 Gene_Symbol=Ap2m1 Uncharacterized protein	NA	NA	NA	NA	1488	1	16.2	0.17
IPI:IPI00622847.2	|SWISS-PROT:O88569-2|TREMBL:Q3UTH2|ENSEMBL:ENSMUSP00000110103|REFSEQ:NP_058086;XP_001473875	Tax_Id=10090 Gene_Symbol=Hnrnpa2b1;LOC100045191 Isoform 2 of Heterogeneous nuclear ribonucleoproteins A2/B1	NA	NA	NA	NA	1488	1	15	0.09
IPI:IPI00622911.1	|SWISS-PROT:P17426-2|ENSEMBL:ENSMUSP00000103489;ENSMUSP00000127497|REFSEQ:NP_001070732|VEGA:OTTMUSP00000049649	Tax_Id=10090 Gene_Symbol=Ap2a1 Isoform B of AP-2 complex subunit alpha-1	1487	0.9914	1.3	0.33	1488	1	7.9	0.17
IPI:IPI00623241.3	|TREMBL:A2AIY8;A7BFW0;F8WIR7|ENSEMBL:ENSMUSP00000099836;ENSMUSP00000102495|VEGA:OTTMUSP00000008381	Tax_Id=10090 Gene_Symbol=Sgip1 SH3-domain GRB2-like interacting protein 1 alpha	NA	NA	NA	NA	1488	1	8.6	0.15
IPI:IPI00623371.3	|SWISS-PROT:Q61361|TREMBL:Q3TQE9|ENSEMBL:ENSMUSP00000088491|REFSEQ:NP_031555	Tax_Id=10090 Gene_Symbol=Bcan Brevican core protein	NA	NA	NA	NA	1488	1	9.3	0.12
IPI:IPI00623496.5	|TREMBL:E9Q3L1|ENSEMBL:ENSMUSP00000036181|REFSEQ:NP_001034635|VEGA:OTTMUSP00000019172	Tax_Id=10090 Gene_Symbol=Myo6 myosin-VI	NA	NA	NA	NA	1488	1	8.1	0.22
IPI:IPI00623742.2	|SWISS-PROT:Q922S4|TREMBL:Q3TYU3|ENSEMBL:ENSMUSP00000032889	Tax_Id=10090 Gene_Symbol=Pde2a cGMP-dependent 3',5'-cyclic phosphodiesterase	NA	NA	NA	NA	1488	1	5.6	0.05
IPI:IPI00623749.2	|SWISS-PROT:Q70FJ1-3|TREMBL:Q8BV41;Q8C0C6;Q9CS73|ENSEMBL:ENSMUSP00000117209|VEGA:OTTMUSP00000019140	Tax_Id=10090 Gene_Symbol=Akap9 Isoform 3 of A-kinase anchor protein 9	NA	NA	NA	NA	1488	1	19.5	0.83
IPI:IPI00623913.2	|TREMBL:D3YVD9|ENSEMBL:ENSMUSP00000089087	Tax_Id=10090 Gene_Symbol=Gm3511 Uncharacterized protein	NA	NA	NA	NA	1488	0.9753	19.6	0.03
IPI:IPI00624499.1	|TREMBL:Q5SVI3|ENSEMBL:ENSMUSP00000099119|VEGA:OTTMUSP00000005322	Tax_Id=10090 Gene_Symbol=Camk2b Uncharacterized protein	NA	NA	NA	NA	1488	1	14.6	0.12
IPI:IPI00624796.3	|SWISS-PROT:Q6NSW3-1|TREMBL:F7D8W8;Q9CTQ1|ENSEMBL:ENSMUSP00000052336;ENSMUSP00000124384|VEGA:OTTMUSP00000039229	Tax_Id=10090 Gene_Symbol=Sphkap Isoform 1 of A-kinase anchor protein SPHKAP	NA	NA	NA	NA	1488	1	1.6	0.05
IPI:IPI00624843.3	|SWISS-PROT:Q5EBJ4|ENSEMBL:ENSMUSP00000088458|REFSEQ:NP_084248|VEGA:OTTMUSP00000013493	Tax_Id=10090 Gene_Symbol=Ermn Ermin	NA	NA	NA	NA	1488	0.9999	8.2	0.04
IPI:IPI00624881.4	|SWISS-PROT:Q3TDK6-2|ENSEMBL:ENSMUSP00000023191	Tax_Id=10090 Gene_Symbol=Rogdi Isoform 2 of Protein rogdi homolog	NA	NA	NA	NA	1488	1	10.8	0.05
IPI:IPI00625061.2	|SWISS-PROT:Q03141-2|TREMBL:Q91Y96|ENSEMBL:ENSMUSP00000074757|REFSEQ:NP_073712	Tax_Id=10090 Gene_Symbol=Mark3 Isoform 2 of MAP/microtubule affinity-regulating kinase 3	NA	NA	NA	NA	1488	0.9816	1.6	0.03
IPI:IPI00625349.4	|SWISS-PROT:Q400C8-1|TREMBL:B1AT59|ENSEMBL:ENSMUSP00000090157;ENSMUSP00000099350|REFSEQ:NP_079551|VEGA:OTTMUSP00000003346	Tax_Id=10090 Gene_Symbol=Amz2 archaemetzincin-2	NA	NA	NA	NA	1488	0.9852	4.3	0.03
IPI:IPI00625588.1	|TREMBL:D3YVN7|ENSEMBL:ENSMUSP00000091180	Tax_Id=10090 Gene_Symbol=Gm9755 Elongation factor Tu	NA	NA	NA	NA	1488	1	21.5	0.18
IPI:IPI00625729.2	|SWISS-PROT:P04104|ENSEMBL:ENSMUSP00000023790|REFSEQ:NP_032499	Tax_Id=10090 Gene_Symbol=Krt1 Keratin, type II cytoskeletal 1	1487	1	5.2	1.44	1488	0.9682	2	0.03
IPI:IPI00625738.3	|SWISS-PROT:Q8BZ98-2|ENSEMBL:ENSMUSP00000064538|REFSEQ:NP_766234|VEGA:OTTMUSP00000037747	Tax_Id=10090 Gene_Symbol=Dnm3 Isoform 2 of Dynamin-3	NA	NA	NA	NA	1488	1	8.2	0.15
IPI:IPI00625928.4	|TREMBL:E9PY96|ENSEMBL:ENSMUSP00000126526|REFSEQ:NP_958793|VEGA:OTTMUSP00000049131	Tax_Id=10090 Gene_Symbol=Plec plectin isoform 1b	NA	NA	NA	NA	1488	1	1.6	0.17
IPI:IPI00626385.4	|SWISS-PROT:Q9QXS1-2|TREMBL:E9QN87|ENSEMBL:ENSMUSP00000073124;ENSMUSP00000126936|REFSEQ:NP_001157012|VEGA:OTTMUSP00000049137	Tax_Id=10090 Gene_Symbol=Plec plectin isoform 12alpha	NA	NA	NA	NA	1488	1	1.6	0.17
IPI:IPI00626469.1	|TREMBL:E9PZE4;Q80U48|ENSEMBL:ENSMUSP00000083138	Tax_Id=10090 Gene_Symbol=C2cd2l Uncharacterized protein	NA	NA	NA	NA	1488	0.9871	1.5	0.03
IPI:IPI00626501.4	|TREMBL:Q6P5H4;Q6TA13|ENSEMBL:ENSMUSP00000084029	Tax_Id=10090 Gene_Symbol=Kif1a Uncharacterized protein	NA	NA	NA	NA	1488	0.9907	1.2	0.03
IPI:IPI00626666.5	|TREMBL:F8VPW0|ENSEMBL:ENSMUSP00000087020	Tax_Id=10090 Gene_Symbol=- Uncharacterized protein (Fragment)	NA	NA	NA	NA	1488	1	12.9	0.05
IPI:IPI00626707.4	|SWISS-PROT:Q80XI3-1|TREMBL:A2AMI3;E9QNX3|ENSEMBL:ENSMUSP00000101458;ENSMUSP00000122972|VEGA:OTTMUSP00000010461	Tax_Id=10090 Gene_Symbol=Eif4g3 Uncharacterized protein	NA	NA	NA	NA	1488	1	1.5	0.05
IPI:IPI00626782.2	|TREMBL:Q8BKL2;Q8R3I7|ENSEMBL:ENSMUSP00000085986|REFSEQ:NP_001095900|VEGA:OTTMUSP00000046250	Tax_Id=10090 Gene_Symbol=Arfgef1 brefeldin A-inhibited guanine nucleotide-exchange protein 1	NA	NA	NA	NA	1488	1	3	0.11
IPI:IPI00627008.2	|TREMBL:B2RXS8;B9EKR1;Q810U6;Q8C4M8;Q99LN6;Q9WUT8|ENSEMBL:ENSMUSP00000088056|REFSEQ:NP_001074775	Tax_Id=10090 Gene_Symbol=Ptprz1 Uncharacterized protein	NA	NA	NA	NA	1488	1	5.8	0.29
IPI:IPI00647981.3	|TREMBL:A2BGG7|ENSEMBL:ENSMUSP00000117225|VEGA:OTTMUSP00000009616	Tax_Id=10090 Gene_Symbol=Ybx1 Y box protein 1	NA	NA	NA	NA	1488	0.9907	7	0.03
IPI:IPI00647997.1	|TREMBL:B1AWC9|ENSEMBL:ENSMUSP00000102524;ENSMUSP00000133413|VEGA:OTTMUSP00000008358	Tax_Id=10090 Gene_Symbol=Pde4b Uncharacterized protein	NA	NA	NA	NA	1488	0.9907	6.8	0.03
IPI:IPI00648022.1	|SWISS-PROT:Q14AX6-3|ENSEMBL:ENSMUSP00000103163|REFSEQ:NP_001103098|VEGA:OTTMUSP00000002449	Tax_Id=10090 Gene_Symbol=Cdk12 Isoform 3 of Cyclin-dependent kinase 12	NA	NA	NA	NA	1488	0.9907	1.8	0.03
IPI:IPI00648173.1	|TREMBL:Q5SXR6;Q80U89|ENSEMBL:ENSMUSP00000050220|VEGA:OTTMUSP00000001193	Tax_Id=10090 Gene_Symbol=Cltc Uncharacterized protein	NA	NA	NA	NA	1488	1	15.9	0.59
IPI:IPI00648392.1	|TREMBL:Q8R568|ENSEMBL:ENSMUSP00000102574|VEGA:OTTMUSP00000003075	Tax_Id=10090 Gene_Symbol=Cdc27 Uncharacterized protein	NA	NA	NA	NA	1488	0.9735	2.3	0.03
IPI:IPI00648399.1	|TREMBL:B1AVH5;Q3U4G8|ENSEMBL:ENSMUSP00000103386|VEGA:OTTMUSP00000007347	Tax_Id=10090 Gene_Symbol=Coro2a Uncharacterized protein	NA	NA	NA	NA	1488	0.9043	2.1	0.03
IPI:IPI00648431.1	|TREMBL:A2A6Q8|ENSEMBL:ENSMUSP00000114345|VEGA:OTTMUSP00000003120	Tax_Id=10090 Gene_Symbol=Myl4 Uncharacterized protein	NA	NA	NA	NA	1488	1	13.5	0.05
IPI:IPI00648564.1	|TREMBL:B1AQW2|ENSEMBL:ENSMUSP00000102606|VEGA:OTTMUSP00000003082	Tax_Id=10090 Gene_Symbol=Mapt Microtubule-associated protein	1487	0.9691	4.4	0.32	NA	NA	NA	NA
IPI:IPI00648579.4	|TREMBL:E9PXZ2|ENSEMBL:ENSMUSP00000124370|REFSEQ:NP_598646|VEGA:OTTMUSP00000047286	Tax_Id=10090 Gene_Symbol=Osbpl9 Oxysterol-binding protein	NA	NA	NA	NA	1488	1	8.6	0.13
IPI:IPI00648605.2	|SWISS-PROT:Q5SNZ0-3|TREMBL:F6R1B7|ENSEMBL:ENSMUSP00000072292;ENSMUSP00000119173|VEGA:OTTMUSP00000005500	Tax_Id=10090 Gene_Symbol=Ccdc88a Isoform 3 of Girdin	NA	NA	NA	NA	1488	0.9603	2.5	0.03
IPI:IPI00648630.1	|TREMBL:Q5SVI0|ENSEMBL:ENSMUSP00000099120|VEGA:OTTMUSP00000005326	Tax_Id=10090 Gene_Symbol=Camk2b Uncharacterized protein	NA	NA	NA	NA	1488	1	14.6	0.12
IPI:IPI00648660.1	|TREMBL:A2A517|ENSEMBL:ENSMUSP00000097756|VEGA:OTTMUSP00000004162	Tax_Id=10090 Gene_Symbol=Cyth1 Uncharacterized protein	NA	NA	NA	NA	1488	1	10.8	0.07
IPI:IPI00648681.1	|TREMBL:B1AWD8|ENSEMBL:ENSMUSP00000103481|REFSEQ:NP_058040|VEGA:OTTMUSP00000007655	Tax_Id=10090 Gene_Symbol=Clta clathrin light chain A isoform c	NA	NA	NA	NA	1488	1	17	0.09
IPI:IPI00648683.3	|TREMBL:Q3TVN4;Q3U1K9;Q5SVG4;Q8CC13|ENSEMBL:ENSMUSP00000070598;ENSMUSP00000099134|VEGA:OTTMUSP00000005282	Tax_Id=10090 Gene_Symbol=Ap1b1 Uncharacterized protein	NA	NA	NA	NA	1488	1	5	0.08
IPI:IPI00648691.1	|SWISS-PROT:A2A6Q5-3|ENSEMBL:ENSMUSP00000102575|VEGA:OTTMUSP00000003074	Tax_Id=10090 Gene_Symbol=Cdc27 Isoform 3 of Cell division cycle protein 27 homolog	NA	NA	NA	NA	1488	0.9735	2.3	0.03
IPI:IPI00648709.2	|SWISS-PROT:A2AN08-5|ENSEMBL:ENSMUSP00000069557;ENSMUSP00000114947|VEGA:OTTMUSP00000010654	Tax_Id=10090 Gene_Symbol=Ubr4 Isoform 5 of E3 ubiquitin-protein ligase UBR4	NA	NA	NA	NA	1488	1	3	0.27
IPI:IPI00648786.1	|TREMBL:A2A6U3;Q3TDR9|ENSEMBL:ENSMUSP00000101961|VEGA:OTTMUSP00000004047	Tax_Id=10090 Gene_Symbol=Sept9 Uncharacterized protein	1487	1	12	1.8	1488	1	33.1	0.51
IPI:IPI00648863.1	|ENSEMBL:ENSMUSP00000115701|VEGA:OTTMUSP00000007914	Tax_Id=10090 Gene_Symbol=1110054O05Rik 8 kDa protein	NA	NA	NA	NA	1488	0.9871	18.1	0.03
IPI:IPI00648869.1	|TREMBL:A2AW41|ENSEMBL:ENSMUSP00000119666|VEGA:OTTMUSP00000010491	Tax_Id=10090 Gene_Symbol=Hnrnpr Uncharacterized protein	NA	NA	NA	NA	1488	0.9861	4.4	0.03
IPI:IPI00648902.1	|ENSEMBL:ENSMUSP00000115117|VEGA:OTTMUSP00000005501	Tax_Id=10090 Gene_Symbol=Ccdc88a 48 kDa protein	NA	NA	NA	NA	1488	0.9603	2.5	0.03
IPI:IPI00648909.1	|TREMBL:Q5SXG1|ENSEMBL:ENSMUSP00000078234|VEGA:OTTMUSP00000006324;OTTMUSP00000021207	Tax_Id=10090 Gene_Symbol=Mink1 Uncharacterized protein	NA	NA	NA	NA	1488	1	4.3	0.13
IPI:IPI00648927.1	|TREMBL:B1AWD9|ENSEMBL:ENSMUSP00000103483|REFSEQ:NP_001073854|VEGA:OTTMUSP00000007656	Tax_Id=10090 Gene_Symbol=Clta clathrin light chain A isoform b	NA	NA	NA	NA	1488	1	17	0.09
IPI:IPI00648994.4	|SWISS-PROT:Q7TSG5-2|ENSEMBL:ENSMUSP00000095501|REFSEQ:NP_001156005|VEGA:OTTMUSP00000009744	Tax_Id=10090 Gene_Symbol=1700029G01Rik Isoform 2 of SH3 domain-containing protein 21	NA	NA	NA	NA	1488	0.9043	11.4	0.03
IPI:IPI00649033.5	|SWISS-PROT:P03995-2|TREMBL:A0MTM0|ENSEMBL:ENSMUSP00000077061|REFSEQ:NP_001124492	Tax_Id=10090 Gene_Symbol=Gfap Isoform 2 of Glial fibrillary acidic protein	NA	NA	NA	NA	1488	0.9898	2.6	0.03
IPI:IPI00649104.1	|SWISS-PROT:P10637-1|TREMBL:A2A5Y6|ENSEMBL:ENSMUSP00000102602|VEGA:OTTMUSP00000003080	Tax_Id=10090 Gene_Symbol=Mapt Microtubule-associated protein	1487	0.9691	4.4	0.32	NA	NA	NA	NA
IPI:IPI00649151.2	|SWISS-PROT:Q3TXT3-2|ENSEMBL:ENSMUSP00000103150|VEGA:OTTMUSP00000007917	Tax_Id=10090 Gene_Symbol=1110054O05Rik Isoform 2 of SOSS complex subunit C	NA	NA	NA	NA	1488	0.9871	18.1	0.03
IPI:IPI00649191.3	|TREMBL:A2A4J1|ENSEMBL:ENSMUSP00000116996|VEGA:OTTMUSP00000002696	Tax_Id=10090 Gene_Symbol=Psme3 Uncharacterized protein	NA	NA	NA	NA	1488	1	18.7	0.08
IPI:IPI00649208.1	|TREMBL:B1AXY1|ENSEMBL:ENSMUSP00000118294|VEGA:OTTMUSP00000006931	Tax_Id=10090 Gene_Symbol=Dnaja1 Uncharacterized protein	NA	NA	NA	NA	1488	0.9551	10.2	0.03
IPI:IPI00649269.1	|SWISS-PROT:Q14AX6-1|ENSEMBL:ENSMUSP00000103162|REFSEQ:NP_001103096|VEGA:OTTMUSP00000002446	Tax_Id=10090 Gene_Symbol=Cdk12 Isoform 1 of Cyclin-dependent kinase 12	NA	NA	NA	NA	1488	0.9907	1.8	0.03
IPI:IPI00649326.2	|SWISS-PROT:Q9JMH9-6|ENSEMBL:ENSMUSP00000119839|VEGA:OTTMUSP00000049712	Tax_Id=10090 Gene_Symbol=Myo18a Isoform 6 of Myosin-XVIIIa	NA	NA	NA	NA	1488	1	7.4	0.32
IPI:IPI00649381.1	|SWISS-PROT:Q8K3E5-2|TREMBL:Q3KQM7|ENSEMBL:ENSMUSP00000093480	Tax_Id=10090 Gene_Symbol=Ahi1 Isoform 2 of Jouberin	NA	NA	NA	NA	1488	0.9718	1.3	0.03
IPI:IPI00649441.1	|SWISS-PROT:P28661-3|ENSEMBL:ENSMUSP00000103594|VEGA:OTTMUSP00000001241;OTTMUSP00000042550	Tax_Id=10090 Gene_Symbol=Sept4 Isoform 3 of Septin-4	NA	NA	NA	NA	1488	1	20.2	0.19
IPI:IPI00649467.3	|SWISS-PROT:O88935-3|ENSEMBL:ENSMUSP00000037545	Tax_Id=10090 Gene_Symbol=Syn1 Isoform 3 of Synapsin-1	1487	1	5.2	0.97	NA	NA	NA	NA
IPI:IPI00649508.1	|TREMBL:A2BI12;Q05CD2|ENSEMBL:ENSMUSP00000102832|VEGA:OTTMUSP00000000058	Tax_Id=10090 Gene_Symbol=Psip1 Uncharacterized protein	NA	NA	NA	NA	1488	0.9986	4	0.04
IPI:IPI00649715.1	|TREMBL:B1AWC8|ENSEMBL:ENSMUSP00000102517|VEGA:OTTMUSP00000008361	Tax_Id=10090 Gene_Symbol=Pde4b Uncharacterized protein	NA	NA	NA	NA	1488	0.9907	6.8	0.03
IPI:IPI00649730.1	|SWISS-PROT:P28661-2|ENSEMBL:ENSMUSP00000103596|VEGA:OTTMUSP00000001274;OTTMUSP00000042551	Tax_Id=10090 Gene_Symbol=Sept4 Isoform 2 of Septin-4	NA	NA	NA	NA	1488	1	20.2	0.19
IPI:IPI00649777.1	|TREMBL:Q5SXG3;Q7TT13|ENSEMBL:ENSMUSP00000072649|REFSEQ:NP_001039424|VEGA:OTTMUSP00000006327;OTTMUSP00000021210	Tax_Id=10090 Gene_Symbol=Mink1 misshapen-like kinase 1 isoform 3	NA	NA	NA	NA	1488	1	4.3	0.13
IPI:IPI00649778.1	|TREMBL:Q5SVJ0;Q8K4W5;Q9WVJ1|ENSEMBL:ENSMUSP00000019133|VEGA:OTTMUSP00000005324	Tax_Id=10090 Gene_Symbol=Camk2b Uncharacterized protein	NA	NA	NA	NA	1488	1	14.6	0.12
IPI:IPI00649780.1	|TREMBL:B1AXY0|ENSEMBL:ENSMUSP00000116601|VEGA:OTTMUSP00000006933	Tax_Id=10090 Gene_Symbol=Dnaja1 Uncharacterized protein	NA	NA	NA	NA	1488	0.9551	10.2	0.03
IPI:IPI00649798.1	|TREMBL:A2A6Q2|ENSEMBL:ENSMUSP00000114599|VEGA:OTTMUSP00000004113	Tax_Id=10090 Gene_Symbol=Cdc42ep4 Uncharacterized protein	NA	NA	NA	NA	1488	0.9907	16.3	0.03
IPI:IPI00649804.2	|TREMBL:E9Q276;Q8C3Z4|ENSEMBL:ENSMUSP00000127517	Tax_Id=10090 Gene_Symbol=Prkar1a Putative uncharacterized protein	NA	NA	NA	NA	1488	0.9595	2.9	0.03
IPI:IPI00649886.1	|SWISS-PROT:O88935-2|ENSEMBL:ENSMUSP00000080568|REFSEQ:NP_038708	Tax_Id=10090 Gene_Symbol=Syn1 Isoform Ia of Synapsin-1	1487	1	5.2	0.97	1488	1	19	0.2
IPI:IPI00649977.2	|TREMBL:Q80VK8|ENSEMBL:ENSMUSP00000102520|REFSEQ:NP_001171454	Tax_Id=10090 Gene_Symbol=Pde4b phosphodiesterase 4B isoform 5	NA	NA	NA	NA	1488	0.9907	6.8	0.03
IPI:IPI00650017.1	|TREMBL:A2ANP1;B7ZWP1|ENSEMBL:ENSMUSP00000103687|REFSEQ:NP_001153055|VEGA:OTTMUSP00000007035	Tax_Id=10090 Gene_Symbol=2310028H24Rik hypothetical protein LOC71901 isoform 1	NA	NA	NA	NA	1488	0.9834	8.3	0.03
IPI:IPI00650037.2	|SWISS-PROT:Q80TZ3-2|ENSEMBL:ENSMUSP00000092560;ENSMUSP00000102542;ENSMUSP00000102543|REFSEQ:NP_001158057;NP_940804|VEGA:OTTMUSP00000008805;OTTMUSP00000008807	Tax_Id=10090 Gene_Symbol=Dnajc6 Isoform 2 of Putative tyrosine-protein phosphatase auxilin	NA	NA	NA	NA	1488	0.9825	1.2	0.03
IPI:IPI00650059.1	|TREMBL:A2A6Q3|ENSEMBL:ENSMUSP00000120316|VEGA:OTTMUSP00000004112	Tax_Id=10090 Gene_Symbol=Cdc42ep4 Uncharacterized protein	NA	NA	NA	NA	1488	0.9907	16.3	0.03
IPI:IPI00650074.1	|TREMBL:B1AXX9|ENSEMBL:ENSMUSP00000121461|VEGA:OTTMUSP00000006932	Tax_Id=10090 Gene_Symbol=Dnaja1 Uncharacterized protein	NA	NA	NA	NA	1488	0.9551	10.2	0.03
IPI:IPI00652109.1	|TREMBL:Q3TNR3	Tax_Id=10090 Gene_Symbol=Hspa12a Putative uncharacterized protein	NA	NA	NA	NA	1488	0.9718	3.7	0.03
IPI:IPI00652331.2	|TREMBL:E9PW46|ENSEMBL:ENSMUSP00000126883	Tax_Id=10090 Gene_Symbol=Ank2 Uncharacterized protein	NA	NA	NA	NA	1488	1	3.9	0.29
IPI:IPI00652350.1	|TREMBL:Q3UX69|ENSEMBL:ENSMUSP00000084110;ENSMUSP00000128131|REFSEQ:NP_001028563|VEGA:OTTMUSP00000026514	Tax_Id=10090 Gene_Symbol=Ipcef1 interactor protein for cytohesin exchange factors 1 isoform 4	NA	NA	NA	NA	1488	0.9871	3.3	0.03
IPI:IPI00652506.1	|SWISS-PROT:Q8BK03-2	Tax_Id=10090 Gene_Symbol=Fam73b Isoform 2 of Protein FAM73B	NA	NA	NA	NA	1488	0.9889	2.5	0.03
IPI:IPI00652652.2	|TREMBL:E9PX52;Q3UH05;Q3UH27;Q6A074|ENSEMBL:ENSMUSP00000063217|REFSEQ:NP_001128664	Tax_Id=10090 Gene_Symbol=Asap2;6530401G17Rik arf-GAP with SH3 domain, ANK repeat and PH domain-containing protein 2 isoform c	NA	NA	NA	NA	1488	0.9807	1.9	0.03
IPI:IPI00652673.1	|SWISS-PROT:Q6S5J6-3	Tax_Id=10090 Gene_Symbol=Krit1 Isoform 3 of Krev interaction trapped protein 1	NA	NA	NA	NA	1488	0.9744	2.4	0.03
IPI:IPI00652758.1	|TREMBL:Q3UDC3|ENSEMBL:ENSMUSP00000077891|REFSEQ:NP_001129731	Tax_Id=10090 Gene_Symbol=Tom1 target of Myb protein 1 isoform 2	NA	NA	NA	NA	1488	0.9825	2.2	0.03
IPI:IPI00652772.5	|TREMBL:E9Q531;Q3TY50|ENSEMBL:ENSMUSP00000095841	Tax_Id=10090 Gene_Symbol=Pde2a Uncharacterized protein	NA	NA	NA	NA	1488	1	5.6	0.05
IPI:IPI00652871.1	|TREMBL:Q3UN10|ENSEMBL:ENSMUSP00000132404|VEGA:OTTMUSP00000050237	Tax_Id=10090 Gene_Symbol=Wfs1 Uncharacterized protein	NA	NA	NA	NA	1488	1	2.5	0.05
IPI:IPI00652893.2	|TREMBL:Q3TSQ8|REFSEQ:NP_001103228	Tax_Id=10090 Gene_Symbol=Bcan brevican core protein isoform 2	NA	NA	NA	NA	1488	1	9.3	0.12
IPI:IPI00653072.1	|TREMBL:Q3TPJ8|ENSEMBL:ENSMUSP00000097605;ENSMUSP00000107770|REFSEQ:NP_001185803|VEGA:OTTMUSP00000014189;OTTMUSP00000018985	Tax_Id=10090 Gene_Symbol=Dync1i2 cytoplasmic dynein 1 intermediate chain 2 isoform 3	NA	NA	NA	NA	1488	1	19.3	0.34
IPI:IPI00653287.3	|SWISS-PROT:Q5DU31-3|REFSEQ:NP_001164273	Tax_Id=10090 Gene_Symbol=Ipcef1 Isoform 3 of Interactor protein for cytohesin exchange factors 1	NA	NA	NA	NA	1488	0.9871	3.3	0.03
IPI:IPI00653328.3	|SWISS-PROT:Q60902-4	Tax_Id=10090 Gene_Symbol=Eps15l1 Isoform 4 of Epidermal growth factor receptor substrate 15-like 1	NA	NA	NA	NA	1488	0.9999	3.1	0.05
IPI:IPI00653473.1	|TREMBL:Q3V3Y9	Tax_Id=10090 Gene_Symbol=Kif1c Putative uncharacterized protein	NA	NA	NA	NA	1488	0.9907	1.2	0.03
IPI:IPI00653474.1	|TREMBL:Q5RKP3	Tax_Id=10090 Gene_Symbol=Rpl13 60S ribosomal protein L13	NA	NA	NA	NA	1488	1	11.1	0.05
IPI:IPI00653674.3	|SWISS-PROT:Q6S5J6-4	Tax_Id=10090 Gene_Symbol=Krit1 Isoform 4 of Krev interaction trapped protein 1	NA	NA	NA	NA	1488	0.9744	2.4	0.03
IPI:IPI00653682.1	|TREMBL:Q3UP02	Tax_Id=10090 Gene_Symbol=Amz2 Putative uncharacterized protein	NA	NA	NA	NA	1488	0.9852	4.3	0.03
IPI:IPI00653841.2	|TREMBL:E9PWZ5;Q3UJV2|ENSEMBL:ENSMUSP00000131638	Tax_Id=10090 Gene_Symbol=Capza1 Uncharacterized protein	NA	NA	NA	NA	1488	1	10.5	0.06
IPI:IPI00653905.4	|TREMBL:D3YZ22;Q3ULN6|ENSEMBL:ENSMUSP00000106755	Tax_Id=10090 Gene_Symbol=Sccpdh Uncharacterized protein	NA	NA	NA	NA	1488	1	7.1	0.05
IPI:IPI00654035.1	|SWISS-PROT:Q62219-4	Tax_Id=10090 Gene_Symbol=Tgfb1i1 Isoform 4 of Transforming growth factor beta-1-induced transcript 1 protein	NA	NA	NA	NA	1488	1	6.7	0.09
IPI:IPI00654934.11	|TREMBL:B7ZNF9;Q3U289;Q9CTU9|ENSEMBL:ENSMUSP00000116503;ENSMUSP00000129621|VEGA:OTTMUSP00000030069	Tax_Id=10090 Gene_Symbol=Golgb1 Uncharacterized protein	NA	NA	NA	NA	1488	1	2.6	0.05
IPI:IPI00655136.3	|SWISS-PROT:Q9ES28-1|ENSEMBL:ENSMUSP00000106539	Tax_Id=10090 Gene_Symbol=Arhgef7 Isoform B of Rho guanine nucleotide exchange factor 7	1487	1	5.5	1.15	NA	NA	NA	NA
IPI:IPI00655177.1	|SWISS-PROT:O70161-1|ENSEMBL:ENSMUSP00000100964|REFSEQ:NP_032870|VEGA:OTTMUSP00000045290	Tax_Id=10090 Gene_Symbol=Pip5k1c Isoform 1 of Phosphatidylinositol-4-phosphate 5-kinase type-1 gamma	NA	NA	NA	NA	1488	1	9.6	0.07
IPI:IPI00655218.1	|SWISS-PROT:O70161-2	Tax_Id=10090 Gene_Symbol=Pip5k1c Isoform 2 of Phosphatidylinositol-4-phosphate 5-kinase type-1 gamma	NA	NA	NA	NA	1488	1	9.6	0.07
IPI:IPI00656269.1	|SWISS-PROT:P68254-2|TREMBL:F6YY69|ENSEMBL:ENSMUSP00000106602;ENSMUSP00000117118|VEGA:OTTMUSP00000017543	Tax_Id=10090 Gene_Symbol=Ywhaq Isoform 2 of 14-3-3 protein theta	1487	0.9987	8.6	0.51	1488	1	35	0.11
IPI:IPI00656325.2	|SWISS-PROT:P46460|ENSEMBL:ENSMUSP00000099364|REFSEQ:NP_032766|VEGA:OTTMUSP00000002926	Tax_Id=10090 Gene_Symbol=Nsf Vesicle-fusing ATPase	NA	NA	NA	NA	1488	1	14.8	0.23
IPI:IPI00659535.3	|SWISS-PROT:Q3TLH4-5	Tax_Id=10090 Gene_Symbol=Bat2l2 Isoform 5 of Protein PRRC2C	NA	NA	NA	NA	1488	1	1.7	0.09
IPI:IPI00660514.1	|SWISS-PROT:O54946-2|ENSEMBL:ENSMUSP00000110488|REFSEQ:NP_035977|VEGA:OTTMUSP00000029741	Tax_Id=10090 Gene_Symbol=Dnajb6 Isoform B of DnaJ homolog subfamily B member 6	NA	NA	NA	NA	1488	0.9996	4.1	0.04
IPI:IPI00663323.2	|SWISS-PROT:Q7TNG5-1|TREMBL:E9QK48|ENSEMBL:ENSMUSP00000112491|REFSEQ:NP_001156468|VEGA:OTTMUSP00000037247	Tax_Id=10090 Gene_Symbol=Eml2 Uncharacterized protein	NA	NA	NA	NA	1488	1	4	0.07
IPI:IPI00663585.2	|TREMBL:A2ALW2|ENSEMBL:ENSMUSP00000103178|REFSEQ:NP_001092793|VEGA:OTTMUSP00000008081	Tax_Id=10090 Gene_Symbol=Zkscan16 Zinc finger with KRAB and SCAN domains 16	NA	NA	NA	NA	1488	1	3.8	0.06
IPI:IPI00666196.1	|REFSEQ:XP_909898	Tax_Id=10090 Gene_Symbol=LOC631033 lysyl-tRNA synthetase-like isoform 1	NA	NA	NA	NA	1488	1	6.2	0.1
IPI:IPI00667787.1	|REFSEQ:XP_993338	Tax_Id=10090 Gene_Symbol=Gm11847 heterogeneous nuclear ribonucleoprotein A3-like isoform 16	NA	NA	NA	NA	1488	1	12.9	0.05
IPI:IPI00667973.3	|SWISS-PROT:Q6A065-1|ENSEMBL:ENSMUSP00000059562|REFSEQ:NP_001093107	Tax_Id=10090 Gene_Symbol=Cep170 Isoform 1 of Centrosomal protein of 170 kDa	NA	NA	NA	NA	1488	1	2	0.1
IPI:IPI00668903.2	|SWISS-PROT:Q80TJ1-1|ENSEMBL:ENSMUSP00000108277|REFSEQ:NP_001036082	Tax_Id=10090 Gene_Symbol=Cadps Isoform 1 of Calcium-dependent secretion activator 1	NA	NA	NA	NA	1488	0.9898	1	0.03
IPI:IPI00669224.2	|TREMBL:F6YVP7|ENSEMBL:ENSMUSP00000126892|REFSEQ:XP_003084985;XP_909279	Tax_Id=10090 Gene_Symbol=EG630612 40S ribosomal protein S18-like	NA	NA	NA	NA	1488	0.9998	13.2	0.04
IPI:IPI00669522.4	|SWISS-PROT:Q80TV8-2|TREMBL:B2RY22;E9QNY9;Q3TPM6|ENSEMBL:ENSMUSP00000067858|REFSEQ:NP_083985	Tax_Id=10090 Gene_Symbol=Clasp1 Uncharacterized protein	NA	NA	NA	NA	1488	1	1.8	0.05
IPI:IPI00670114.3	|SWISS-PROT:Q80TJ1-4|TREMBL:E9QN91|ENSEMBL:ENSMUSP00000108276	Tax_Id=10090 Gene_Symbol=Cadps Isoform 4 of Calcium-dependent secretion activator 1	NA	NA	NA	NA	1488	0.9898	1	0.03
IPI:IPI00670928.3	|TREMBL:B2RRE3|ENSEMBL:ENSMUSP00000041920|REFSEQ:NP_001074829	Tax_Id=10090 Gene_Symbol=Camsap1l1 calmodulin-regulated spectrin-associated protein 2	NA	NA	NA	NA	1488	1	2.5	0.07
IPI:IPI00671847.3	|SWISS-PROT:Q9DBR7-1|ENSEMBL:ENSMUSP00000100915	Tax_Id=10090 Gene_Symbol=Ppp1r12a Isoform 1 of Protein phosphatase 1 regulatory subunit 12A	1487	0.9318	1.2	0.32	1488	1	28.4	0.75
IPI:IPI00672213.3	|SWISS-PROT:Q80TV8-1|TREMBL:E9QKH0|ENSEMBL:ENSMUSP00000042266|REFSEQ:NP_001074745	Tax_Id=10090 Gene_Symbol=Clasp1 CLIP-associating protein 1 isoform 1	NA	NA	NA	NA	1488	1	1.8	0.05
IPI:IPI00672924.2	|TREMBL:B9EJA2;Q69ZB2|ENSEMBL:ENSMUSP00000088089|REFSEQ:NP_525024|VEGA:OTTMUSP00000028739	Tax_Id=10090 Gene_Symbol=Cttnbp2 Cttnbp2 protein	NA	NA	NA	NA	1488	0.9907	2.2	0.03
IPI:IPI00673513.2	|TREMBL:D3Z6N4|ENSEMBL:ENSMUSP00000085823|REFSEQ:XP_902311;XP_924795	Tax_Id=10090 Gene_Symbol=Gm5045 Uncharacterized protein	NA	NA	NA	NA	1488	0.9988	7	0.04
IPI:IPI00673777.2	|SWISS-PROT:A2AHC3-1|ENSEMBL:ENSMUSP00000088812;ENSMUSP00000109804|REFSEQ:NP_001108548|VEGA:OTTMUSP00000013568	Tax_Id=10090 Gene_Symbol=Camsap1 Isoform 1 of Calmodulin-regulated spectrin-associated protein 1	NA	NA	NA	NA	1488	1	4.7	0.15
IPI:IPI00675985.1	|SWISS-PROT:Q5DTY9|ENSEMBL:ENSMUSP00000089547|REFSEQ:NP_080411	Tax_Id=10090 Gene_Symbol=Kctd16 BTB/POZ domain-containing protein KCTD16	NA	NA	NA	NA	1488	1	8.7	0.1
IPI:IPI00676243.2	|SWISS-PROT:Q9QYR6-2|TREMBL:A2ARP8|ENSEMBL:ENSMUSP00000092223|REFSEQ:NP_115769|VEGA:OTTMUSP00000016203	Tax_Id=10090 Gene_Symbol=Mtap1a microtubule-associated protein 1A isoform 1	1487	1	11.2	8.97	1488	1	22.7	1.55
IPI:IPI00676293.3	|SWISS-PROT:Q91Z67|ENSEMBL:ENSMUSP00000095195|REFSEQ:NP_001074480	Tax_Id=10090 Gene_Symbol=Srgap2 SLIT-ROBO Rho GTPase-activating protein 2	NA	NA	NA	NA	1488	1	2.3	0.05
IPI:IPI00676574.2	|TREMBL:E9PZP8;Q4VBD0;Q8BNF7;Q8BR49;Q8CBQ0;Q9CS23|ENSEMBL:ENSMUSP00000044801|REFSEQ:NP_663592|VEGA:OTTMUSP00000018912	Tax_Id=10090 Gene_Symbol=Herc1 hect domain and RCC1-like domain 1	NA	NA	NA	NA	1488	0.9907	1.9	0.03
IPI:IPI00678532.3	|SWISS-PROT:Q3UJU9|ENSEMBL:ENSMUSP00000092283|REFSEQ:NP_001028308|VEGA:OTTMUSP00000016776	Tax_Id=10090 Gene_Symbol=Fam82a2 Regulator of microtubule dynamics protein 3	NA	NA	NA	NA	1488	1	10.9	0.13
IPI:IPI00719897.1	|TREMBL:Q792Z1|ENSEMBL:ENSMUSP00000071976|REFSEQ:NP_001034085	Tax_Id=10090 Gene_Symbol=Try10 trypsin 10	1487	0.9382	4.1	0.32	NA	NA	NA	NA
IPI:IPI00720142.4	|TREMBL:E9PVT7;Q4VA57;Q5DTL4;Q8BIW6|ENSEMBL:ENSMUSP00000051558	Tax_Id=10090 Gene_Symbol=Fry Uncharacterized protein	NA	NA	NA	NA	1488	0.9825	0.9	0.03
IPI:IPI00720187.1	|TREMBL:D3Z390|ENSEMBL:ENSMUSP00000105711|REFSEQ:NP_001034269	Tax_Id=10090 Gene_Symbol=Bicd2 protein bicaudal D homolog 2 isoform 3	NA	NA	NA	NA	1488	1	5.9	0.05
IPI:IPI00742329.1	|SWISS-PROT:P68181-4|ENSEMBL:ENSMUSP00000005164|REFSEQ:NP_001157672|VEGA:OTTMUSP00000017727	Tax_Id=10090 Gene_Symbol=Prkacb Isoform 4 of cAMP-dependent protein kinase catalytic subunit beta	NA	NA	NA	NA	1488	0.9996	10.7	0.07
IPI:IPI00742400.1	|SWISS-PROT:P68181-2|TREMBL:Q8C4J3;Q8CBP8|ENSEMBL:ENSMUSP00000101743|REFSEQ:NP_001157670|VEGA:OTTMUSP00000017729	Tax_Id=10090 Gene_Symbol=Prkacb Isoform 2 of cAMP-dependent protein kinase catalytic subunit beta	NA	NA	NA	NA	1488	0.9996	10.7	0.07
IPI:IPI00742417.2	|TREMBL:Q4G0C2;Q62352;Q792Z0|ENSEMBL:ENSMUSP00000093702|REFSEQ:NP_035775	Tax_Id=10090 Gene_Symbol=Prss3 mesotrypsin	NA	NA	NA	NA	1488	1	0	0.05
IPI:IPI00742438.1	|SWISS-PROT:P68181-3|ENSEMBL:ENSMUSP00000101744;ENSMUSP00000101746|REFSEQ:NP_001157671|VEGA:OTTMUSP00000017728	Tax_Id=10090 Gene_Symbol=Prkacb Isoform 3 of cAMP-dependent protein kinase catalytic subunit beta	NA	NA	NA	NA	1488	0.9996	10.7	0.07
IPI:IPI00749669.1	|SWISS-PROT:O54988-2|TREMBL:A2RRK3|ENSEMBL:ENSMUSP00000026043|REFSEQ:NP_001158111|VEGA:OTTMUSP00000038162	Tax_Id=10090 Gene_Symbol=Slk Isoform 2 of STE20-like serine/threonine-protein kinase	NA	NA	NA	NA	1488	0.9843	0.9	0.03
IPI:IPI00749717.2	|TREMBL:A2AGS6;F8WH92|ENSEMBL:ENSMUSP00000092405;ENSMUSP00000115918|VEGA:OTTMUSP00000015432	Tax_Id=10090 Gene_Symbol=Trp53i11 Uncharacterized protein	NA	NA	NA	NA	1488	0.9861	4.8	0.03
IPI:IPI00749720.1	|SWISS-PROT:Q80UJ7|TREMBL:Q3UYK8|ENSEMBL:ENSMUSP00000042070|REFSEQ:NP_848805|VEGA:OTTMUSP00000030575	Tax_Id=10090 Gene_Symbol=Rab3gap1 Putative uncharacterized protein	1487	0.9971	1.7	0.33	1488	1	18.1	0.43
IPI:IPI00749872.1	|TREMBL:A2APL5|ENSEMBL:ENSMUSP00000106844|VEGA:OTTMUSP00000015768	Tax_Id=10090 Gene_Symbol=Slc1a2 Uncharacterized protein	1487	0.9996	11.7	0.53	1488	1	9	0.23
IPI:IPI00749947.1	|TREMBL:F7BX42;Q3UH37|ENSEMBL:ENSMUSP00000023057|REFSEQ:NP_109614|VEGA:OTTMUSP00000019030	Tax_Id=10090 Gene_Symbol=Nptxr neuronal pentraxin receptor	NA	NA	NA	NA	1488	1	5.5	0.08
IPI:IPI00750061.1	|TREMBL:E9QAQ5|ENSEMBL:ENSMUSP00000110398|VEGA:OTTMUSP00000017446	Tax_Id=10090 Gene_Symbol=Gsk3b Uncharacterized protein	NA	NA	NA	NA	1488	0.9526	3.6	0.03
IPI:IPI00750142.2	|TREMBL:D3Z7R4|ENSEMBL:ENSMUSP00000116981|VEGA:OTTMUSP00000017429	Tax_Id=10090 Gene_Symbol=Syt1 Uncharacterized protein	NA	NA	NA	NA	1488	0.9981	27.1	0.1
IPI:IPI00750430.3	|TREMBL:A2APM8;F6ZRK3|ENSEMBL:ENSMUSP00000117549|VEGA:OTTMUSP00000015789	Tax_Id=10090 Gene_Symbol=Slc1a2 Uncharacterized protein	1487	0.9996	11.7	0.53	NA	NA	NA	NA
IPI:IPI00750595.2	|SWISS-PROT:Q9CQ19|TREMBL:A2AVY6|ENSEMBL:ENSMUSP00000085913|REFSEQ:NP_742116|VEGA:OTTMUSP00000017149	Tax_Id=10090 Gene_Symbol=Myl9 Myosin regulatory light polypeptide 9	NA	NA	NA	NA	1488	0.9976	33.7	0.08
IPI:IPI00750671.1	|TREMBL:A2AVR9|ENSEMBL:ENSMUSP00000114928|VEGA:OTTMUSP00000017094	Tax_Id=10090 Gene_Symbol=Dynlrb1 Uncharacterized protein	NA	NA	NA	NA	1488	1	44.8	0.1
IPI:IPI00750832.1	|SWISS-PROT:Q80U28-15|TREMBL:A2AGQ6|ENSEMBL:ENSMUSP00000107007|REFSEQ:NP_001171198|VEGA:OTTMUSP00000015281	Tax_Id=10090 Gene_Symbol=Madd Uncharacterized protein	NA	NA	NA	NA	1488	1	2.3	0.08
IPI:IPI00750917.2	|TREMBL:Q32ME1;Q3UPA8|ENSEMBL:ENSMUSP00000107883|VEGA:OTTMUSP00000017679	Tax_Id=10090 Gene_Symbol=Atp2b4 Uncharacterized protein	NA	NA	NA	NA	1488	0.9907	1.5	0.03
IPI:IPI00751263.1	|TREMBL:A2ANP3|ENSEMBL:ENSMUSP00000103684|REFSEQ:NP_082269|VEGA:OTTMUSP00000007034	Tax_Id=10090 Gene_Symbol=2310028H24Rik hypothetical protein LOC71901 isoform 2	NA	NA	NA	NA	1488	0.9834	8.3	0.03
IPI:IPI00751423.1	|SWISS-PROT:Q9ESN9-5|TREMBL:Q8CBN9|ENSEMBL:ENSMUSP00000110883|REFSEQ:NP_001156920|VEGA:OTTMUSP00000039586	Tax_Id=10090 Gene_Symbol=Mapk8ip3 Isoform 3a of C-Jun-amino-terminal kinase-interacting protein 3	NA	NA	NA	NA	1488	1	15	0.37
IPI:IPI00751474.1	|TREMBL:Q6Q477|ENSEMBL:ENSMUSP00000119242;ENSMUSP00000133187|REFSEQ:NP_998781|VEGA:OTTMUSP00000017683	Tax_Id=10090 Gene_Symbol=Atp2b4 plasma membrane calcium ATPase 4 isoform x/e	NA	NA	NA	NA	1488	0.9907	1.5	0.03
IPI:IPI00751569.3	|TREMBL:A2AUE1|ENSEMBL:ENSMUSP00000116120|VEGA:OTTMUSP00000018142	Tax_Id=10090 Gene_Symbol=Dnajc5 Uncharacterized protein	NA	NA	NA	NA	1488	0.9059	7.1	0.03
IPI:IPI00751573.1	|TREMBL:Q6PBC0|ENSEMBL:ENSMUSP00000105786|VEGA:OTTMUSP00000016577	Tax_Id=10090 Gene_Symbol=Cds2 Uncharacterized protein	NA	NA	NA	NA	1488	0.9889	9.3	0.03
IPI:IPI00751584.2	|TREMBL:A2AL13|ENSEMBL:ENSMUSP00000116125|VEGA:OTTMUSP00000014247	Tax_Id=10090 Gene_Symbol=Hnrnpa3 Uncharacterized protein	NA	NA	NA	NA	1488	1	12.9	0.05
IPI:IPI00751768.3	|TREMBL:A2APM7;F7CAM6|ENSEMBL:ENSMUSP00000122094|VEGA:OTTMUSP00000015791	Tax_Id=10090 Gene_Symbol=Slc1a2 Uncharacterized protein	1487	0.9996	11.7	0.53	NA	NA	NA	NA
IPI:IPI00751770.1	|SWISS-PROT:Q3UHE1-2|ENSEMBL:ENSMUSP00000104148|REFSEQ:NP_001075110|VEGA:OTTMUSP00000030545	Tax_Id=10090 Gene_Symbol=Pitpnm3 Isoform 2 of Membrane-associated phosphatidylinositol transfer protein 3	1487	0.9917	2.9	0.33	NA	NA	NA	NA
IPI:IPI00752067.3	|SWISS-PROT:O70405	Tax_Id=10090 Gene_Symbol=Ulk1 Serine/threonine-protein kinase ULK1	NA	NA	NA	NA	1488	0.9673	1.2	0.03
IPI:IPI00752390.4	|TREMBL:B2RXX4|ENSEMBL:ENSMUSP00000118107|REFSEQ:NP_001164032|VEGA:OTTMUSP00000043337	Tax_Id=10090 Gene_Symbol=Sbf1 myotubularin-related protein 5 isoform 1	NA	NA	NA	NA	1488	1	3.7	0.1
IPI:IPI00752412.1	|TREMBL:Q8VCE0|ENSEMBL:ENSMUSP00000099922|REFSEQ:NP_659170|VEGA:OTTMUSP00000017755	Tax_Id=10090 Gene_Symbol=Atp1a3 Uncharacterized protein	NA	NA	NA	NA	1488	1	13.1	0.23
IPI:IPI00752419.5	|TREMBL:E9Q3S3;Q68FD6;Q9CS79|ENSEMBL:ENSMUSP00000082526	Tax_Id=10090 Gene_Symbol=Tln2 Uncharacterized protein	NA	NA	NA	NA	1488	0.9898	0.8	0.03
IPI:IPI00752500.1	|TREMBL:E9PVA6|ENSEMBL:ENSMUSP00000083754|VEGA:OTTMUSP00000015483	Tax_Id=10090 Gene_Symbol=Git2 Uncharacterized protein	NA	NA	NA	NA	1488	1	8.8	0.16
IPI:IPI00752614.2	|TREMBL:F6Y0W2|ENSEMBL:ENSMUSP00000108605|VEGA:OTTMUSP00000013186	Tax_Id=10090 Gene_Symbol=Dab2ip Uncharacterized protein	NA	NA	NA	NA	1488	0.978	11.3	0.03
IPI:IPI00752639.1	|TREMBL:D3Z5J8|ENSEMBL:ENSMUSP00000097032;ENSMUSP00000097036|REFSEQ:XP_989011;XP_989631	Tax_Id=10090 Gene_Symbol=Gm8112;Gm8158 Uncharacterized protein	NA	NA	NA	NA	1488	0.9727	9.1	0
IPI:IPI00752843.4	|SWISS-PROT:Q9QX11-2|TREMBL:Q8K3E8|ENSEMBL:ENSMUSP00000017276|REFSEQ:NP_001106169|VEGA:OTTMUSP00000004161	Tax_Id=10090 Gene_Symbol=Cyth1 Isoform 2 of Cytohesin-1	NA	NA	NA	NA	1488	1	10.8	0.07
IPI:IPI00752985.1	|TREMBL:D3Z5J9|ENSEMBL:ENSMUSP00000097034;ENSMUSP00000097035|REFSEQ:XP_001002232;XP_989377	Tax_Id=10090 Gene_Symbol=Gm8264;Gm8137 Uncharacterized protein	NA	NA	NA	NA	1488	0.9727	9.1	0
IPI:IPI00753037.5	|SWISS-PROT:P39053-5|ENSEMBL:ENSMUSP00000108977;ENSMUSP00000108979|VEGA:OTTMUSP00000013920;OTTMUSP00000013922	Tax_Id=10090 Gene_Symbol=Dnm1 Isoform 5 of Dynamin-1	NA	NA	NA	NA	1488	1	16.5	0.29
IPI:IPI00753044.1	|ENSEMBL:ENSMUSP00000031421|VEGA:OTTMUSP00000017456	Tax_Id=10090 Gene_Symbol=Arpc3 20 kDa protein	NA	NA	NA	NA	1488	0.9316	6.5	0.03
IPI:IPI00753284.3	|SWISS-PROT:Q6PGB6-2|ENSEMBL:ENSMUSP00000070140|REFSEQ:NP_082384|VEGA:OTTMUSP00000048851	Tax_Id=10090 Gene_Symbol=Naa50 Isoform 2 of N-alpha-acetyltransferase 50, NatE catalytic subunit	1487	1	20.2	0.97	1488	0.9415	8.5	0.03
IPI:IPI00753690.2	|TREMBL:A2AUX4;Q6Y636|ENSEMBL:ENSMUSP00000108610|REFSEQ:NP_001107597|VEGA:OTTMUSP00000013198	Tax_Id=10090 Gene_Symbol=Dab2ip disabled homolog 2-interacting protein isoform 1	NA	NA	NA	NA	1488	0.978	11.3	0.03
IPI:IPI00753815.3	|SWISS-PROT:P16546-1|ENSEMBL:ENSMUSP00000092697|VEGA:OTTMUSP00000018114	Tax_Id=10090 Gene_Symbol=Spna2 Isoform 1 of Spectrin alpha chain, brain	NA	NA	NA	NA	1488	1	23.7	1.29
IPI:IPI00753831.2	|TREMBL:A0A5E3|ENSEMBL:ENSMUSP00000100145	Tax_Id=10090 Gene_Symbol=- LOC100046793 protein	1487	0.9999	10.6	0.47	NA	NA	NA	NA
IPI:IPI00753928.1	|TREMBL:Q91YS4|ENSEMBL:ENSMUSP00000112262|REFSEQ:NP_032477|VEGA:OTTMUSP00000017579	Tax_Id=10090 Gene_Symbol=Klc2 kinesin light chain 2	NA	NA	NA	NA	1488	1	7	0.08
IPI:IPI00754545.3	|REFSEQ:XP_001473550	Tax_Id=10090 Gene_Symbol=Gm2423 14-3-3 protein theta-like	1487	0.9987	8.6	0.51	NA	NA	NA	NA
IPI:IPI00754562.1	|SWISS-PROT:Q6ZPQ6-1|ENSEMBL:ENSMUSP00000031353;ENSMUSP00000124111|VEGA:OTTMUSP00000046116	Tax_Id=10090 Gene_Symbol=Pitpnm2 Isoform 1 of Membrane-associated phosphatidylinositol transfer protein 2	NA	NA	NA	NA	1488	1	11.3	0.27
IPI:IPI00754880.3	|TREMBL:F8VQN6|ENSEMBL:ENSMUSP00000126598|REFSEQ:NP_081420	Tax_Id=10090 Gene_Symbol=Arhgef12 rho guanine nucleotide exchange factor 12	NA	NA	NA	NA	1488	1	11.7	0.37
IPI:IPI00754969.2	|SWISS-PROT:Q9EP53-3|TREMBL:Q8BQP0|ENSEMBL:ENSMUSP00000109498|VEGA:OTTMUSP00000012523	Tax_Id=10090 Gene_Symbol=Tsc1 Isoform 3 of Hamartin	NA	NA	NA	NA	1488	1	14.2	0.34
IPI:IPI00754976.2	|TREMBL:D3Z1D6|ENSEMBL:ENSMUSP00000093719|REFSEQ:XP_001473265	Tax_Id=10090 Gene_Symbol=Gm10335 Uncharacterized protein	NA	NA	NA	NA	1488	0.9727	9.1	0
IPI:IPI00755019.1	|SWISS-PROT:Q02357-4	Tax_Id=10090 Gene_Symbol=Ank1 Isoform Br4 of Ankyrin-1	NA	NA	NA	NA	1488	0.9843	0.6	0.03
IPI:IPI00755161.2	|TREMBL:E9QPD4|ENSEMBL:ENSMUSP00000025590|REFSEQ:NP_001028346	Tax_Id=10090 Gene_Symbol=Osbp oxysterol-binding protein 1	NA	NA	NA	NA	1488	1	11.9	0.15
IPI:IPI00755181.1	|SWISS-PROT:P02535-3|TREMBL:A2A513|ENSEMBL:ENSMUSP00000099420|REFSEQ:NP_034790|VEGA:OTTMUSP00000005149	Tax_Id=10090 Gene_Symbol=Krt10 keratin, type I cytoskeletal 10	1487	1	7.4	1.16	NA	NA	NA	NA
IPI:IPI00755231.1	|TREMBL:A2AMQ5;Q8BX08|ENSEMBL:ENSMUSP00000086886|VEGA:OTTMUSP00000016576	Tax_Id=10090 Gene_Symbol=Cds2 Phosphatidate cytidylyltransferase	NA	NA	NA	NA	1488	0.9889	9.3	0.03
IPI:IPI00755395.1	|SWISS-PROT:Q02357-5|ENSEMBL:ENSMUSP00000106316|VEGA:OTTMUSP00000032485	Tax_Id=10090 Gene_Symbol=Ank1 Isoform 5 of Ankyrin-1	NA	NA	NA	NA	1488	0.9843	0.6	0.03
IPI:IPI00755543.2	|SWISS-PROT:Q3UHC7-3|ENSEMBL:ENSMUSP00000108616|VEGA:OTTMUSP00000046408	Tax_Id=10090 Gene_Symbol=Dab2ip Isoform 3 of Disabled homolog 2-interacting protein	NA	NA	NA	NA	1488	0.978	11.3	0.03
IPI:IPI00755993.1	|SWISS-PROT:Q02357-6|ENSEMBL:ENSMUSP00000113571|REFSEQ:NP_001104253|VEGA:OTTMUSP00000032484	Tax_Id=10090 Gene_Symbol=Ank1 Isoform 6 of Ankyrin-1	NA	NA	NA	NA	1488	0.9843	0.6	0.03
IPI:IPI00756061.1	|ENSEMBL:ENSMUSP00000108848|VEGA:OTTMUSP00000013394	Tax_Id=10090 Gene_Symbol=Stxbp1 49 kDa protein	NA	NA	NA	NA	1488	1	10.2	0.1
IPI:IPI00756139.2	|TREMBL:A4FUR8;F8WGK2|ENSEMBL:ENSMUSP00000112337	Tax_Id=10090 Gene_Symbol=Syp Uncharacterized protein	NA	NA	NA	NA	1488	0.9492	4.3	0.03
IPI:IPI00756378.1	|TREMBL:A2AGQ7|ENSEMBL:ENSMUSP00000107003|REFSEQ:NP_001171194|VEGA:OTTMUSP00000015273	Tax_Id=10090 Gene_Symbol=Madd MAP kinase-activating death domain protein isoform 1	NA	NA	NA	NA	1488	1	2.3	0.08
IPI:IPI00756529.1	|TREMBL:Q3TGS9;Q6PB94|ENSEMBL:ENSMUSP00000104489;ENSMUSP00000104490|REFSEQ:NP_001171178;NP_001171179|VEGA:OTTMUSP00000017647;OTTMUSP00000017649	Tax_Id=10090 Gene_Symbol=Arfgap1 ADP-ribosylation factor GTPase-activating protein 1 isoform c	NA	NA	NA	NA	1488	1	8.6	0.07
IPI:IPI00756571.1	|SWISS-PROT:Q9EP53-2|ENSEMBL:ENSMUSP00000028155;ENSMUSP00000109501|REFSEQ:NP_075025|VEGA:OTTMUSP00000012519	Tax_Id=10090 Gene_Symbol=Tsc1 Isoform 2 of Hamartin	NA	NA	NA	NA	1488	1	14.2	0.34
IPI:IPI00756831.1	|TREMBL:A2AQE4|ENSEMBL:ENSMUSP00000106089|VEGA:OTTMUSP00000016340	Tax_Id=10090 Gene_Symbol=Cops2 Uncharacterized protein	NA	NA	NA	NA	1488	0.9603	2.5	0.03
IPI:IPI00757009.1	|SWISS-PROT:Q80U28-7|TREMBL:A2AGQ9|ENSEMBL:ENSMUSP00000107002|REFSEQ:NP_001171195|VEGA:OTTMUSP00000015274	Tax_Id=10090 Gene_Symbol=Madd MAP kinase-activating death domain protein isoform 2	NA	NA	NA	NA	1488	1	2.3	0.08
IPI:IPI00757109.3	|SWISS-PROT:P23506-2|TREMBL:E0CYV0|ENSEMBL:ENSMUSP00000123866|VEGA:OTTMUSP00000048539	Tax_Id=10090 Gene_Symbol=Pcmt1 Protein-L-isoaspartate O-methyltransferase	1487	1	21.6	0.65	1488	1	29.1	0.15
IPI:IPI00757153.2	|SWISS-PROT:Q8R0A5|ENSEMBL:ENSMUSP00000059401;ENSMUSP00000108724|REFSEQ:NP_001025149|VEGA:OTTMUSP00000020236;OTTMUSP00000020239	Tax_Id=10090 Gene_Symbol=Tceal3 Transcription elongation factor A protein-like 3	NA	NA	NA	NA	1488	0.9995	22.7	0.05
IPI:IPI00757312.1	|TREMBL:Q3UH59|ENSEMBL:ENSMUSP00000090661|VEGA:OTTMUSP00000017507	Tax_Id=10090 Gene_Symbol=Myh10 Uncharacterized protein	1487	1	1.1	0.49	1488	1	38.3	1.88
IPI:IPI00757353.2	|TREMBL:A3KGU7|ENSEMBL:ENSMUSP00000097797|REFSEQ:NP_001171138|VEGA:OTTMUSP00000018116	Tax_Id=10090 Gene_Symbol=Spna2 spectrin alpha chain, brain isoform 2	NA	NA	NA	NA	1488	1	23.7	1.29
IPI:IPI00757585.1	|TREMBL:D3YXZ3|ENSEMBL:ENSMUSP00000025798;ENSMUSP00000109356;ENSMUSP00000109357|VEGA:OTTMUSP00000017578;OTTMUSP00000018974;OTTMUSP00000018975	Tax_Id=10090 Gene_Symbol=Klc2 Uncharacterized protein	NA	NA	NA	NA	1488	1	7	0.08
IPI:IPI00758064.1	|TREMBL:A2AGN7|ENSEMBL:ENSMUSP00000107068|VEGA:OTTMUSP00000015163	Tax_Id=10090 Gene_Symbol=Psmc3 Uncharacterized protein	NA	NA	NA	NA	1488	0.9726	7.5	0.03
IPI:IPI00759870.1	|SWISS-PROT:Q9Z204-4|TREMBL:Q9Z0Y4|REFSEQ:NP_001164455	Tax_Id=10090 Gene_Symbol=Hnrnpc Isoform 4 of Heterogeneous nuclear ribonucleoproteins C1/C2	NA	NA	NA	NA	1488	0.9374	3.8	0.03
IPI:IPI00759886.1	|SWISS-PROT:Q9Z204-5	Tax_Id=10090 Gene_Symbol=Hnrnpc Isoform 5 of Heterogeneous nuclear ribonucleoproteins C1/C2	NA	NA	NA	NA	1488	0.9374	3.8	0.03
IPI:IPI00759948.1	|SWISS-PROT:P13020-2|TREMBL:A6PWS5;Q6PAC1|ENSEMBL:ENSMUSP00000108639;ENSMUSP00000118120;ENSMUSP00000133101|REFSEQ:NP_001193296;NP_001193297;NP_001193298|VEGA:OTTMUSP00000030530	Tax_Id=10090 Gene_Symbol=Gsn Isoform 2 of Gelsolin	NA	NA	NA	NA	1488	1	13	0.19
IPI:IPI00759953.1	|TREMBL:Q62354;Q9QUK9|ENSEMBL:ENSMUSP00000064498|REFSEQ:NP_001003405|VEGA:OTTMUSP00000033367	Tax_Id=10090 Gene_Symbol=Try5 trypsin 5	NA	NA	NA	NA	1488	1	0	0.05
IPI:IPI00760000.1	|SWISS-PROT:Q9CQV8-2	Tax_Id=10090 Gene_Symbol=Ywhab Isoform Short of 14-3-3 protein beta/alpha	NA	NA	NA	NA	1488	0.99	23	0.06
IPI:IPI00761269.2	|SWISS-PROT:Q9D394-4|ENSEMBL:ENSMUSP00000108864	Tax_Id=10090 Gene_Symbol=Rufy3 Isoform 4 of Protein RUFY3	NA	NA	NA	NA	1488	1	10	0.1
IPI:IPI00761270.1	|SWISS-PROT:Q922J3-2|ENSEMBL:ENSMUSP00000107190|VEGA:OTTMUSP00000031630	Tax_Id=10090 Gene_Symbol=Clip1 Isoform 2 of CAP-Gly domain-containing linker protein 1	NA	NA	NA	NA	1488	1	7.1	0.16
IPI:IPI00761281.3	|SWISS-PROT:Q8BYJ6-4|TREMBL:E9Q6Q8|ENSEMBL:ENSMUSP00000125509|REFSEQ:NP_001074747|VEGA:OTTMUSP00000047968	Tax_Id=10090 Gene_Symbol=Tbc1d4 TBC1 domain family member 4	1487	0.9964	1.8	0.33	1488	1	27.6	0.33
IPI:IPI00761301.1	|SWISS-PROT:Q3TXX3-2|ENSEMBL:ENSMUSP00000097042;ENSMUSP00000133196|REFSEQ:NP_001158003|VEGA:OTTMUSP00000049048	Tax_Id=10090 Gene_Symbol=Zfyve27 Isoform 2 of Protrudin	NA	NA	NA	NA	1488	1	11.8	0.08
IPI:IPI00761439.2	|SWISS-PROT:Q62442-2|ENSEMBL:ENSMUSP00000098503|REFSEQ:NP_001074026|VEGA:OTTMUSP00000025967	Tax_Id=10090 Gene_Symbol=Vamp1 Isoform 2 of Vesicle-associated membrane protein 1	NA	NA	NA	NA	1488	0.9992	20.5	0.04
IPI:IPI00761511.2	|SWISS-PROT:Q5DU31-2|ENSEMBL:ENSMUSP00000077215;ENSMUSP00000127415|VEGA:OTTMUSP00000026513	Tax_Id=10090 Gene_Symbol=Ipcef1 Isoform 2 of Interactor protein for cytohesin exchange factors 1	NA	NA	NA	NA	1488	0.9871	3.3	0.03
IPI:IPI00761620.1	|SWISS-PROT:Q99MR6-2	Tax_Id=10090 Gene_Symbol=Srrt Isoform B of Serrate RNA effector molecule homolog	NA	NA	NA	NA	1488	1	4.6	0.1
IPI:IPI00761696.2	|SWISS-PROT:P62204|ENSEMBL:ENSMUSP00000019514;ENSMUSP00000048857;ENSMUSP00000105709|REFSEQ:NP_031615;NP_031616;NP_033920|VEGA:OTTMUSP00000018448;OTTMUSP00000025722;OTTMUSP00000025724	Tax_Id=10090 Gene_Symbol=Calm2;Calm1;Calm3 Calmodulin	NA	NA	NA	NA	1488	1	34.2	0.15
IPI:IPI00761754.3	|SWISS-PROT:Q80U28-12|REFSEQ:NP_001171200	Tax_Id=10090 Gene_Symbol=Madd MAP kinase-activating death domain protein isoform 7	NA	NA	NA	NA	1488	1	2.3	0.08
IPI:IPI00761970.3	|TREMBL:Q8R3M1|ENSEMBL:ENSMUSP00000072095	Tax_Id=10090 Gene_Symbol=Copz1 Uncharacterized protein	NA	NA	NA	NA	1488	1	12.9	0.05
IPI:IPI00762049.2	|SWISS-PROT:Q9DBC7|TREMBL:A2AI68;F8S0Y0;Q3UBA7;Q9CS50|ENSEMBL:ENSMUSP00000056500;ENSMUSP00000102288|REFSEQ:NP_068680|VEGA:OTTMUSP00000003353;OTTMUSP00000003354	Tax_Id=10090 Gene_Symbol=Prkar1a cAMP-dependent protein kinase type I-alpha regulatory subunit	NA	NA	NA	NA	1488	0.9595	2.9	0.03
IPI:IPI00762051.1	|SWISS-PROT:Q8BP67|ENSEMBL:ENSMUSP00000023269|REFSEQ:NP_077180|VEGA:OTTMUSP00000031508	Tax_Id=10090 Gene_Symbol=Rpl24 60S ribosomal protein L24	NA	NA	NA	NA	1488	0.9186	9.8	0.03
IPI:IPI00762140.1	|SWISS-PROT:Q8C547-1|ENSEMBL:ENSMUSP00000094882|REFSEQ:NP_001074648	Tax_Id=10090 Gene_Symbol=Heatr5b Isoform 1 of HEAT repeat-containing protein 5B	NA	NA	NA	NA	1488	0.9995	1.6	0.05
IPI:IPI00762198.2	|SWISS-PROT:P02088|TREMBL:A8DUK0;A8DUK2;A8DUK7;A8DUL0;A8DUL2;A8DUL5;A8DUL7;A8DUM2;A8DUN2;A8DUP0;A8DUP3;A8DUP5;A8DUP7;A8DUQ1;A8DUQ5;B1Q450;Q61348;Q61650|REFSEQ:XP_003085430;XP_003085431;XP_003085432;XP	Tax_Id=10090 Gene_Symbol=LOC100503164;Hbb-b1 Beta-globin	NA	NA	NA	NA	1488	0.9907	12.6	0.03
IPI:IPI00762364.2	|TREMBL:D3Z6R0|ENSEMBL:ENSMUSP00000097759	Tax_Id=10090 Gene_Symbol=Krt6a Uncharacterized protein	1487	0.9989	10.4	0.92	NA	NA	NA	NA
IPI:IPI00762542.2	|SWISS-PROT:P62281|TREMBL:Q3UC02;Q9CW75;Q9D0P6|ENSEMBL:ENSMUSP00000003521|REFSEQ:NP_038753	Tax_Id=10090 Gene_Symbol=Rps11 40S ribosomal protein S11	NA	NA	NA	NA	1488	1	7	0.05
IPI:IPI00762553.2	|TREMBL:E9PXE5|ENSEMBL:ENSMUSP00000095392|REFSEQ:NP_604443	Tax_Id=10090 Gene_Symbol=Dst dystonin isoform b	NA	NA	NA	NA	1488	1	1	0.14
IPI:IPI00762623.1	|TREMBL:Q3TD37;Q5PR72|ENSEMBL:ENSMUSP00000081956;ENSMUSP00000127521|REFSEQ:NP_001008548	Tax_Id=10090 Gene_Symbol=Pde2a cGMP-dependent 3',5'-cyclic phosphodiesterase isoform 2	NA	NA	NA	NA	1488	1	5.6	0.05
IPI:IPI00762625.1	|TREMBL:Q2VR04;Q2VT27;Q5XFY8;Q9JL76|ENSEMBL:ENSMUSP00000100147	Tax_Id=10090 Gene_Symbol=Igkv4-72 Putative uncharacterized protein	1487	0.9999	10.6	0.47	NA	NA	NA	NA
IPI:IPI00762713.1	|SWISS-PROT:Q80TZ3-3|ENSEMBL:ENSMUSP00000102546|REFSEQ:NP_001158055	Tax_Id=10090 Gene_Symbol=Dnajc6 Isoform 3 of Putative tyrosine-protein phosphatase auxilin	NA	NA	NA	NA	1488	0.9825	1.2	0.03
IPI:IPI00762748.2	|SWISS-PROT:Q5H8C4-2|TREMBL:A1ILH6;A1ILI5;Q8CDS8|ENSEMBL:ENSMUSP00000108494	Tax_Id=10090 Gene_Symbol=Vps13a Isoform 2 of Vacuolar protein sorting-associated protein 13A	NA	NA	NA	NA	1488	1	0.8	0.05
IPI:IPI00762871.2	|TREMBL:D3YYN7|ENSEMBL:ENSMUSP00000095072|VEGA:OTTMUSP00000024454	Tax_Id=10090 Gene_Symbol=Atp1a2 Uncharacterized protein	NA	NA	NA	NA	1488	0.9781	6.8	0.09
IPI:IPI00775783.1	|SWISS-PROT:O35658	Tax_Id=10090 Gene_Symbol=C1qbp Complement component 1 Q subcomponent-binding protein, mitochondrial	NA	NA	NA	NA	1488	0.9889	5	0.03
IPI:IPI00775790.1	|TREMBL:A2AEX6|ENSEMBL:ENSMUSP00000110421|VEGA:OTTMUSP00000019293	Tax_Id=10090 Gene_Symbol=Fhl1 Uncharacterized protein	NA	NA	NA	NA	1488	0.9861	5.7	0.03
IPI:IPI00775797.1	|TREMBL:Q3TDT0|ENSEMBL:ENSMUSP00000102403;ENSMUSP00000102404|VEGA:OTTMUSP00000019152	Tax_Id=10090 Gene_Symbol=Trim3 Uncharacterized protein	NA	NA	NA	NA	1488	1	5.2	0.08
IPI:IPI00775798.1	|TREMBL:A2BFF8|ENSEMBL:ENSMUSP00000107767|VEGA:OTTMUSP00000018981	Tax_Id=10090 Gene_Symbol=Dync1i2 Uncharacterized protein	NA	NA	NA	NA	1488	1	19.3	0.34
IPI:IPI00775869.1	|TREMBL:A2AEY1|ENSEMBL:ENSMUSP00000116725|VEGA:OTTMUSP00000019295	Tax_Id=10090 Gene_Symbol=Fhl1 Uncharacterized protein	NA	NA	NA	NA	1488	0.9861	5.7	0.03
IPI:IPI00775971.1	|TREMBL:Q14DP4|ENSEMBL:ENSMUSP00000104147	Tax_Id=10090 Gene_Symbol=Pitpnm3 Uncharacterized protein	1487	0.9917	2.9	0.33	NA	NA	NA	NA
IPI:IPI00776018.2	|TREMBL:D6Q0F5|REFSEQ:NP_001185801;NP_001185806	Tax_Id=10090 Gene_Symbol=Dync1i2 cytoplasmic dynein 1 intermediate chain 2 isoform 1	NA	NA	NA	NA	1488	1	19.3	0.34
IPI:IPI00776035.1	|TREMBL:A2ALL9|ENSEMBL:ENSMUSP00000110123|VEGA:OTTMUSP00000019514	Tax_Id=10090 Gene_Symbol=Atp2b3 Uncharacterized protein	NA	NA	NA	NA	1488	0.9907	1.5	0.03
IPI:IPI00776053.1	|TREMBL:A2BFF5|ENSEMBL:ENSMUSP00000107764|VEGA:OTTMUSP00000018984	Tax_Id=10090 Gene_Symbol=Dync1i2 Uncharacterized protein	NA	NA	NA	NA	1488	1	19.3	0.34
IPI:IPI00776140.1	|TREMBL:A2AMW0|ENSEMBL:ENSMUSP00000038011|VEGA:OTTMUSP00000019095	Tax_Id=10090 Gene_Symbol=Capzb Uncharacterized protein	NA	NA	NA	NA	1488	1	28.1	0.2
IPI:IPI00776187.1	|TREMBL:E9Q175;Q8BK95|ENSEMBL:ENSMUSP00000108891|VEGA:OTTMUSP00000019175	Tax_Id=10090 Gene_Symbol=Myo6 Uncharacterized protein	NA	NA	NA	NA	1488	1	8.1	0.22
IPI:IPI00776276.1	|TREMBL:A2AEY2|ENSEMBL:ENSMUSP00000110417|REFSEQ:NP_001070829|VEGA:OTTMUSP00000019202	Tax_Id=10090 Gene_Symbol=Fhl1 four and a half LIM domains protein 1 isoform 1	NA	NA	NA	NA	1488	0.9861	5.7	0.03
IPI:IPI00776352.1	|TREMBL:A2AEX8|ENSEMBL:ENSMUSP00000110420|REFSEQ:NP_001070830|VEGA:OTTMUSP00000019204	Tax_Id=10090 Gene_Symbol=Fhl1 four and a half LIM domains protein 1 isoform 2	NA	NA	NA	NA	1488	0.9861	5.7	0.03
IPI:IPI00785299.1	|TREMBL:Q0VF54|ENSEMBL:ENSMUSP00000110124	Tax_Id=10090 Gene_Symbol=Atp2b3 Uncharacterized protein	NA	NA	NA	NA	1488	0.9907	1.5	0.03
IPI:IPI00785310.1	|SWISS-PROT:Q80YX1-3	Tax_Id=10090 Gene_Symbol=Tnc Isoform 3 of Tenascin	NA	NA	NA	NA	1488	0.9194	0.6	0.03
IPI:IPI00785320.2	|SWISS-PROT:Q05BC3-1|TREMBL:B9EKL9|ENSEMBL:ENSMUSP00000105486|REFSEQ:NP_001036800|VEGA:OTTMUSP00000029584	Tax_Id=10090 Gene_Symbol=Eml1 Isoform 1 of Echinoderm microtubule-associated protein-like 1	NA	NA	NA	NA	1488	1	20.2	0.18
IPI:IPI00785346.1	|SWISS-PROT:Q80YX1-5	Tax_Id=10090 Gene_Symbol=Tnc Isoform 5 of Tenascin	NA	NA	NA	NA	1488	0.9194	0.6	0.03
IPI:IPI00785360.1	|SWISS-PROT:Q80YX1-4	Tax_Id=10090 Gene_Symbol=Tnc Isoform 4 of Tenascin	NA	NA	NA	NA	1488	0.9194	0.6	0.03
IPI:IPI00785403.29	|TREMBL:Q05B38;Q0VDR7;Q3UV11;Q9CV72|ENSEMBL:ENSMUSP00000023786|REFSEQ:NP_034799	Tax_Id=10090 Gene_Symbol=Krt6b keratin, type II cytoskeletal 6B	1487	0.9989	10.4	0.92	NA	NA	NA	NA
IPI:IPI00785509.1	|TREMBL:Q52L64|ENSEMBL:ENSMUSP00000100179	Tax_Id=10090 Gene_Symbol=Igkv8-30 ENSMUSG00000076577 protein	1487	0.9999	10.6	0.47	NA	NA	NA	NA
IPI:IPI00798468.2	|TREMBL:Q4FE56;Q8BR77;Q8C7T5|ENSEMBL:ENSMUSP00000086716|REFSEQ:NP_033507	Tax_Id=10090 Gene_Symbol=Usp9x probable ubiquitin carboxyl-terminal hydrolase FAF-X	NA	NA	NA	NA	1488	1	3	0.11
IPI:IPI00798490.2	|REFSEQ:NP_032661	Tax_Id=10090 Gene_Symbol=Mtap7 ensconsin isoform 1	NA	NA	NA	NA	1488	1	6	0.09
IPI:IPI00798492.2	|SWISS-PROT:P02535-1	Tax_Id=10090 Gene_Symbol=Krt10 Isoform 1 of Keratin, type I cytoskeletal 10	1487	1	7.4	1.16	NA	NA	NA	NA
IPI:IPI00798550.1	|SWISS-PROT:Q5SXY1-1|ENSEMBL:ENSMUSP00000104349	Tax_Id=10090 Gene_Symbol=Cytsb Isoform 1 of Cytospin-B	NA	NA	NA	NA	1488	1	18	0.26
IPI:IPI00807733.2	|TREMBL:Q05DE0|REFSEQ:NP_001171181	Tax_Id=10090 Gene_Symbol=Arfgap1 ADP-ribosylation factor GTPase-activating protein 1 isoform d	NA	NA	NA	NA	1488	1	8.6	0.07
IPI:IPI00807833.3	|SWISS-PROT:Q80U28-13|ENSEMBL:ENSMUSP00000107001|REFSEQ:NP_663502|VEGA:OTTMUSP00000015276	Tax_Id=10090 Gene_Symbol=Madd MAP kinase-activating death domain protein isoform 9	NA	NA	NA	NA	1488	1	2.3	0.08
IPI:IPI00808096.3	|SWISS-PROT:A2AG50-1|ENSEMBL:ENSMUSP00000108090|REFSEQ:NP_001074593|VEGA:OTTMUSP00000020951	Tax_Id=10090 Gene_Symbol=Mtap7d2 Isoform 1 of MAP7 domain-containing protein 2	NA	NA	NA	NA	1488	1	11.8	0.05
IPI:IPI00808312.2	|SWISS-PROT:Q9Z1S5-2|ENSEMBL:ENSMUSP00000023095;ENSMUSP00000112124|REFSEQ:NP_036019	Tax_Id=10090 Gene_Symbol=Sept3 Isoform 2 of Neuronal-specific septin-3	NA	NA	NA	NA	1488	0.9789	3.2	0.03
IPI:IPI00816882.3	|SWISS-PROT:Q6Y7W8-2|ENSEMBL:ENSMUSP00000095266	Tax_Id=10090 Gene_Symbol=Gigyf2 Isoform 2 of PERQ amino acid-rich with GYF domain-containing protein 2	NA	NA	NA	NA	1488	0.9586	4	0.03
IPI:IPI00816917.1	|SWISS-PROT:Q5SP85-2|ENSEMBL:ENSMUSP00000044649|REFSEQ:NP_001160133|VEGA:OTTMUSP00000047621	Tax_Id=10090 Gene_Symbol=Ccdc85a Isoform 2 of Coiled-coil domain-containing protein 85A	NA	NA	NA	NA	1488	1	10	0.08
IPI:IPI00816946.1	|TREMBL:A0JNY3|ENSEMBL:ENSMUSP00000106018|REFSEQ:NP_666077	Tax_Id=10090 Gene_Symbol=Gphn gephyrin isoform 1	NA	NA	NA	NA	1488	0.9898	1.8	0.03
IPI:IPI00816988.1	|SWISS-PROT:Q9JJG0-3|TREMBL:Q3UL40;Q5DTJ3;Q9ER91|ENSEMBL:ENSMUSP00000033140	Tax_Id=10090 Gene_Symbol=Tacc2 Isoform 3 of Transforming acidic coiled-coil-containing protein 2	NA	NA	NA	NA	1488	1	12.5	0.21
IPI:IPI00817004.1	|SWISS-PROT:P49312-1|TREMBL:Q3TFB1;Q3TIK8;Q3U7F3|ENSEMBL:ENSMUSP00000084609|REFSEQ:NP_034577	Tax_Id=10090 Gene_Symbol=Hnrnpa1 Isoform Long of Heterogeneous nuclear ribonucleoprotein A1	NA	NA	NA	NA	1488	0.9809	5.6	0.03
IPI:IPI00817011.1	|TREMBL:F8VQ05;Q80UX7;Q80XD5;Q8CHD0;Q99KZ2;Q9CS05|ENSEMBL:ENSMUSP00000092289;ENSMUSP00000098687|REFSEQ:NP_082470|VEGA:OTTMUSP00000030013	Tax_Id=10090 Gene_Symbol=Fryl protein furry homolog-like	NA	NA	NA	NA	1488	1	1.2	0.07
IPI:IPI00828225.1	|TREMBL:A2ALM8;Q3U9U5|ENSEMBL:ENSMUSP00000002091|REFSEQ:NP_036190|VEGA:OTTMUSP00000019276	Tax_Id=10090 Gene_Symbol=Bcap31 Uncharacterized protein	NA	NA	NA	NA	1488	1	30.2	0.33
IPI:IPI00828241.1	|SWISS-PROT:Q9ES28-5|ENSEMBL:ENSMUSP00000106534|REFSEQ:NP_001106989|VEGA:OTTMUSP00000023241	Tax_Id=10090 Gene_Symbol=Arhgef7 Isoform E of Rho guanine nucleotide exchange factor 7	1487	1	5.5	1.15	1488	0.9999	21.6	0.24
IPI:IPI00828289.1	|SWISS-PROT:Q62219-5	Tax_Id=10090 Gene_Symbol=Tgfb1i1 Isoform 5 of Transforming growth factor beta-1-induced transcript 1 protein	NA	NA	NA	NA	1488	1	6.7	0.09
IPI:IPI00828295.1	|SWISS-PROT:Q80U28-9	Tax_Id=10090 Gene_Symbol=Madd Isoform 9 of MAP kinase-activating death domain protein	NA	NA	NA	NA	1488	1	2.3	0.08
IPI:IPI00828412.1	|SWISS-PROT:Q60972|ENSEMBL:ENSMUSP00000099658|REFSEQ:NP_033056|VEGA:OTTMUSP00000010088;OTTMUSP00000042899	Tax_Id=10090 Gene_Symbol=Rbbp4 Histone-binding protein RBBP4	NA	NA	NA	NA	1488	1	6.8	0.05
IPI:IPI00828488.1	|SWISS-PROT:O88569-1	Tax_Id=10090 Gene_Symbol=Hnrnpa2b1 Isoform 1 of Heterogeneous nuclear ribonucleoproteins A2/B1	NA	NA	NA	NA	1488	1	15	0.09
IPI:IPI00828500.1	|TREMBL:B1AZ15|ENSEMBL:ENSMUSP00000099787|REFSEQ:NP_795999|VEGA:OTTMUSP00000013841	Tax_Id=10090 Gene_Symbol=Cobll1 cordon-bleu protein-like 1 isoform 1	NA	NA	NA	NA	1488	0.9999	2.5	0.05
IPI:IPI00828514.1	|TREMBL:A2AH75;Q3UY61;Q8BN53|ENSEMBL:ENSMUSP00000030806|REFSEQ:NP_032467|VEGA:OTTMUSP00000010806;OTTMUSP00000042828	Tax_Id=10090 Gene_Symbol=Kif1b kinesin-like protein KIF1B isoform a	NA	NA	NA	NA	1488	0.9907	1.2	0.03
IPI:IPI00828551.1	|SWISS-PROT:Q80U28-6	Tax_Id=10090 Gene_Symbol=Madd Isoform 6 of MAP kinase-activating death domain protein	NA	NA	NA	NA	1488	1	2.3	0.08
IPI:IPI00828556.1	|SWISS-PROT:Q80U28-1	Tax_Id=10090 Gene_Symbol=Madd Isoform 1 of MAP kinase-activating death domain protein	NA	NA	NA	NA	1488	1	2.3	0.08
IPI:IPI00828723.1	|SWISS-PROT:Q9ES28-7	Tax_Id=10090 Gene_Symbol=Arhgef7 Isoform G of Rho guanine nucleotide exchange factor 7	1487	1	5.5	1.15	NA	NA	NA	NA
IPI:IPI00828744.1	|SWISS-PROT:P02535-2	Tax_Id=10090 Gene_Symbol=Krt10 Isoform 2 of Keratin, type I cytoskeletal 10	1487	1	7.4	1.16	NA	NA	NA	NA
IPI:IPI00828879.1	|TREMBL:A2ANP2|ENSEMBL:ENSMUSP00000103685|VEGA:OTTMUSP00000007036	Tax_Id=10090 Gene_Symbol=2310028H24Rik Uncharacterized protein	NA	NA	NA	NA	1488	0.9834	8.3	0.03
IPI:IPI00828950.2	|SWISS-PROT:Q9Z1G4-2|TREMBL:A2A5A0;Q3TXT5;Q6NXX6|ENSEMBL:ENSMUSP00000044838|REFSEQ:NP_058616|VEGA:OTTMUSP00000002042	Tax_Id=10090 Gene_Symbol=Atp6v0a1 Isoform A1-I of V-type proton ATPase 116 kDa subunit a isoform 1	NA	NA	NA	NA	1488	1	15.1	0.22
IPI:IPI00828966.1	|SWISS-PROT:Q9ES28-6	Tax_Id=10090 Gene_Symbol=Arhgef7 Isoform F of Rho guanine nucleotide exchange factor 7	1487	1	5.5	1.15	NA	NA	NA	NA
IPI:IPI00830204.1	|TREMBL:E9Q0U7;Q8C6H1|ENSEMBL:ENSMUSP00000106124|VEGA:OTTMUSP00000023702	Tax_Id=10090 Gene_Symbol=Hsph1 Uncharacterized protein	NA	NA	NA	NA	1488	1	13.3	0.23
IPI:IPI00830211.1	|TREMBL:Q3UW83|ENSEMBL:ENSMUSP00000025052|VEGA:OTTMUSP00000023641;OTTMUSP00000042412	Tax_Id=10090 Gene_Symbol=Rps10 Uncharacterized protein	NA	NA	NA	NA	1488	0.999	11	0.03
IPI:IPI00830215.1	|SWISS-PROT:P01868	Tax_Id=10090 Gene_Symbol=Ighg1 Ig gamma-1 chain C region secreted form	1487	1	7.1	0.64	1488	1	7.1	0.05
IPI:IPI00830223.1	|ENSEMBL:ENSMUSP00000109320|REFSEQ:NP_001157728|VEGA:OTTMUSP00000022215	Tax_Id=10090 Gene_Symbol=Tpm1 tropomyosin alpha-1 chain isoform 10	NA	NA	NA	NA	1488	1	42	0.17
IPI:IPI00830333.1	|TREMBL:E9Q455|ENSEMBL:ENSMUSP00000109316|VEGA:OTTMUSP00000022216	Tax_Id=10090 Gene_Symbol=Tpm1 Uncharacterized protein	NA	NA	NA	NA	1488	1	42	0.17
IPI:IPI00830501.1	|TREMBL:F8WH20|ENSEMBL:ENSMUSP00000071643|REFSEQ:NP_001157117|VEGA:OTTMUSP00000025131	Tax_Id=10090 Gene_Symbol=Osbpl3 oxysterol-binding protein-related protein 3 isoform 2	NA	NA	NA	NA	1488	1	12.1	0.24
IPI:IPI00830556.1	|SWISS-PROT:A2AG50-3|ENSEMBL:ENSMUSP00000108089|VEGA:OTTMUSP00000020955	Tax_Id=10090 Gene_Symbol=Mtap7d2 Isoform 3 of MAP7 domain-containing protein 2	NA	NA	NA	NA	1488	1	11.8	0.05
IPI:IPI00830860.1	|TREMBL:A2RRR3;Q08EB6|ENSEMBL:ENSMUSP00000035089;ENSMUSP00000130201|REFSEQ:NP_001075429	Tax_Id=10090 Gene_Symbol=Clasp2 CLIP-associating protein 2 isoform b	NA	NA	NA	NA	1488	1	13.8	0.32
IPI:IPI00830885.2	|TREMBL:F7ADY1;Q3ULS8|ENSEMBL:ENSMUSP00000108705	Tax_Id=10090 Gene_Symbol=Ddb1 Uncharacterized protein (Fragment)	1487	0.9989	4.3	0.62	NA	NA	NA	NA
IPI:IPI00830981.2	|TREMBL:A2AG51;Q3TS73|ENSEMBL:ENSMUSP00000122106|VEGA:OTTMUSP00000020952	Tax_Id=10090 Gene_Symbol=Mtap7d2 Uncharacterized protein	NA	NA	NA	NA	1488	1	11.8	0.05
IPI:IPI00830989.2	|TREMBL:E9Q0I7;E9Q0J0|ENSEMBL:ENSMUSP00000105116;ENSMUSP00000105124|VEGA:OTTMUSP00000021812	Tax_Id=10090 Gene_Symbol=Homer1 Uncharacterized protein	NA	NA	NA	NA	1488	1	18.9	0.16
IPI:IPI00830990.2	|TREMBL:A3KGC5;B1GX81|ENSEMBL:ENSMUSP00000119090;ENSMUSP00000127735|REFSEQ:NP_001181975|VEGA:OTTMUSP00000020495	Tax_Id=10090 Gene_Symbol=Pak3 serine/threonine-protein kinase PAK 3 isoform A	NA	NA	NA	NA	1488	1	7.7	0.1
IPI:IPI00831055.3	|TREMBL:E9Q223|ENSEMBL:ENSMUSP00000115607|VEGA:OTTMUSP00000020531	Tax_Id=10090 Gene_Symbol=Hbb-b1 Uncharacterized protein	NA	NA	NA	NA	1488	0.9907	12.6	0.03
IPI:IPI00831082.1	|TREMBL:D3YZT9|ENSEMBL:ENSMUSP00000115553|VEGA:OTTMUSP00000021377	Tax_Id=10090 Gene_Symbol=Eef1d Uncharacterized protein	NA	NA	NA	NA	1488	0.9998	11.9	0.04
IPI:IPI00831089.3	|SWISS-PROT:Q8C1B1-1	Tax_Id=10090 Gene_Symbol=Camsap1l1 Isoform 1 of Calmodulin-regulated spectrin-associated protein 2	NA	NA	NA	NA	1488	1	2.5	0.07
IPI:IPI00831180.1	|TREMBL:F8WHB1|ENSEMBL:ENSMUSP00000098605|VEGA:OTTMUSP00000020493	Tax_Id=10090 Gene_Symbol=Atp2b2 Uncharacterized protein	NA	NA	NA	NA	1488	0.9907	1.5	0.03
IPI:IPI00831202.2	|TREMBL:D3YUQ9|ENSEMBL:ENSMUSP00000123005|VEGA:OTTMUSP00000021372	Tax_Id=10090 Gene_Symbol=Eef1d Uncharacterized protein	NA	NA	NA	NA	1488	0.9998	11.9	0.04
IPI:IPI00831299.2	|TREMBL:D3Z7N2|ENSEMBL:ENSMUSP00000122155|VEGA:OTTMUSP00000021373	Tax_Id=10090 Gene_Symbol=Eef1d Uncharacterized protein	NA	NA	NA	NA	1488	0.9998	11.9	0.04
IPI:IPI00831330.1	|ENSEMBL:ENSMUSP00000109325|REFSEQ:NP_001157724|VEGA:OTTMUSP00000022218	Tax_Id=10090 Gene_Symbol=Tpm1 tropomyosin alpha-1 chain isoform 6	NA	NA	NA	NA	1488	1	42	0.17
IPI:IPI00831373.1	|TREMBL:Q5DTG0;Q8BR88|ENSEMBL:ENSMUSP00000042215|REFSEQ:NP_001034088|VEGA:OTTMUSP00000025685	Tax_Id=10090 Gene_Symbol=Atp8a1 probable phospholipid-transporting ATPase IA isoform a	NA	NA	NA	NA	1488	1	13.5	0.34
IPI:IPI00831671.1	|TREMBL:D3Z194|ENSEMBL:ENSMUSP00000110110|VEGA:OTTMUSP00000025134	Tax_Id=10090 Gene_Symbol=Osbpl3 Oxysterol-binding protein	NA	NA	NA	NA	1488	1	12.1	0.24
IPI:IPI00844646.1	|SWISS-PROT:Q05BC3-3|TREMBL:D3Z4J9|ENSEMBL:ENSMUSP00000105483;ENSMUSP00000105488|VEGA:OTTMUSP00000029583	Tax_Id=10090 Gene_Symbol=Eml1 Isoform 3 of Echinoderm microtubule-associated protein-like 1	NA	NA	NA	NA	1488	1	16.8	0.18
IPI:IPI00844651.1	|SWISS-PROT:O88448	Tax_Id=10090 Gene_Symbol=Klc2 Kinesin light chain 2	NA	NA	NA	NA	1488	1	7	0.08
IPI:IPI00844689.1	|SWISS-PROT:P50516-2	Tax_Id=10090 Gene_Symbol=Atp6v1a Isoform 2 of V-type proton ATPase catalytic subunit A	NA	NA	NA	NA	1488	1	4.7	0.08
IPI:IPI00844740.1	|SWISS-PROT:Q8CCJ4-2|ENSEMBL:ENSMUSP00000086843|REFSEQ:NP_001158177	Tax_Id=10090 Gene_Symbol=Fam123a Isoform 2 of Protein FAM123A	NA	NA	NA	NA	1488	0.9202	2	0.03
IPI:IPI00845523.1	|SWISS-PROT:A2AN08-3|TREMBL:F6SSP6|ENSEMBL:ENSMUSP00000115711;ENSMUSP00000125800|VEGA:OTTMUSP00000010651	Tax_Id=10090 Gene_Symbol=Ubr4 Isoform 3 of E3 ubiquitin-protein ligase UBR4	NA	NA	NA	NA	1488	1	3	0.27
IPI:IPI00845537.2	|SWISS-PROT:O35551-6	Tax_Id=10090 Gene_Symbol=Rabep1 Isoform 6 of Rab GTPase-binding effector protein 1	NA	NA	NA	NA	1488	1	4.6	0.08
IPI:IPI00845611.1	|SWISS-PROT:P11983-2|TREMBL:Q62289;Q62290;Q6LBL9;Q9QZ33|ENSEMBL:ENSMUSP00000086418|VEGA:OTTMUSP00000035356	Tax_Id=10090 Gene_Symbol=Tcp1 Isoform 2 of T-complex protein 1 subunit alpha	NA	NA	NA	NA	1488	1	4.9	0.05
IPI:IPI00845675.1	|SWISS-PROT:Q9JJV2-3|ENSEMBL:ENSMUSP00000112391;ENSMUSP00000113526|VEGA:OTTMUSP00000032977;OTTMUSP00000032979	Tax_Id=10090 Gene_Symbol=Pfn2 Isoform 3 of Profilin-2	NA	NA	NA	NA	1488	0.9861	15.4	0.03
IPI:IPI00845696.1	|TREMBL:Q7M6Z9;Q7TNF4|ENSEMBL:ENSMUSP00000113997|REFSEQ:NP_001075428|VEGA:OTTMUSP00000034357	Tax_Id=10090 Gene_Symbol=Klc1 kinesin light chain 1 isoform 1H	NA	NA	NA	NA	1488	1	10.3	0.09
IPI:IPI00845776.1	|SWISS-PROT:Q9Z1S5-1	Tax_Id=10090 Gene_Symbol=Sept3 Isoform 1 of Neuronal-specific septin-3	NA	NA	NA	NA	1488	0.9789	3.2	0.03
IPI:IPI00845843.1	|SWISS-PROT:Q6PGB6-1|TREMBL:E9QNF4|ENSEMBL:ENSMUSP00000110309;ENSMUSP00000124291|VEGA:OTTMUSP00000048850	Tax_Id=10090 Gene_Symbol=Naa50 Isoform 1 of N-alpha-acetyltransferase 50, NatE catalytic subunit	1487	1	20.2	0.97	1488	0.9415	8.5	0.03
IPI:IPI00848364.1	|TREMBL:D3YU45|ENSEMBL:ENSMUSP00000100711|REFSEQ:XP_001478531;XP_003086251	Tax_Id=10090 Gene_Symbol=Gm3940 Uncharacterized protein	NA	NA	NA	NA	1488	0.9727	9.1	0
IPI:IPI00848371.1	|TREMBL:D3YX85|ENSEMBL:ENSMUSP00000054631|REFSEQ:NP_001004364	Tax_Id=10090 Gene_Symbol=Asap2;6530401G17Rik arf-GAP with SH3 domain, ANK repeat and PH domain-containing protein 2 isoform b	NA	NA	NA	NA	1488	0.9807	1.9	0.03
IPI:IPI00848482.1	|TREMBL:E9Q8I9;Q8BIX6;Q8BUA0;Q8CG91|ENSEMBL:ENSMUSP00000084454|REFSEQ:NP_766475	Tax_Id=10090 Gene_Symbol=Fry furry homolog	NA	NA	NA	NA	1488	0.9825	0.9	0.03
IPI:IPI00848818.1	|SWISS-PROT:P27546-2|ENSEMBL:ENSMUSP00000132662|REFSEQ:NP_032659|VEGA:OTTMUSP00000050618	Tax_Id=10090 Gene_Symbol=Mtap4 microtubule-associated protein 4	NA	NA	NA	NA	1488	0.99	11.9	0.14
IPI:IPI00848966.3	|SWISS-PROT:Q80UY2-2	Tax_Id=10090 Gene_Symbol=Kcmf1 Isoform 2 of E3 ubiquitin-protein ligase KCMF1	NA	NA	NA	NA	1488	0.9483	3	0.03
IPI:IPI00849185.1	|SWISS-PROT:Q3TRM4-1	Tax_Id=10090 Gene_Symbol=Pnpla6 Isoform 1 of Neuropathy target esterase	NA	NA	NA	NA	1488	0.9929	1.6	0.04
IPI:IPI00849302.1	|SWISS-PROT:Q3TRM4-2	Tax_Id=10090 Gene_Symbol=Pnpla6 Isoform 2 of Neuropathy target esterase	NA	NA	NA	NA	1488	0.9929	1.6	0.04
IPI:IPI00849847.1	|REFSEQ:XP_001476183;XP_003085999	Tax_Id=10090 Gene_Symbol=Gm3362 60S ribosomal protein L23a-like	NA	NA	NA	NA	1488	0.9727	9.1	0
IPI:IPI00849982.1	|SWISS-PROT:Q62219-3|ENSEMBL:ENSMUSP00000130964|VEGA:OTTMUSP00000052124	Tax_Id=10090 Gene_Symbol=Tgfb1i1 Isoform 3 of Transforming growth factor beta-1-induced transcript 1 protein	NA	NA	NA	NA	1488	1	6.7	0.09
IPI:IPI00850020.1	|SWISS-PROT:P01837|TREMBL:A2NHM3;B5UB67|ENSEMBL:ENSMUSP00000100206	Tax_Id=10090 Gene_Symbol=Igk-C If kappa light chain (Fragment)	1487	0.9999	10.6	0.47	1488	1	24.2	0.15
IPI:IPI00850187.1	|SWISS-PROT:Q62219-1|ENSEMBL:ENSMUSP00000132100|VEGA:OTTMUSP00000052127	Tax_Id=10090 Gene_Symbol=Tgfb1i1 Isoform 1 of Transforming growth factor beta-1-induced transcript 1 protein	NA	NA	NA	NA	1488	1	6.7	0.09
IPI:IPI00850468.5	|TREMBL:Q3U7K7;Q3UCL2;Q921V6|ENSEMBL:ENSMUSP00000033264;ENSMUSP00000102526|REFSEQ:NP_001076021;NP_033303	Tax_Id=10090 Gene_Symbol=Trim21 E3 ubiquitin-protein ligase TRIM21	NA	NA	NA	NA	1488	1	4.5	0.07
IPI:IPI00850722.2	|SWISS-PROT:Q62219-7|ENSEMBL:ENSMUSP00000033046;ENSMUSP00000133134|VEGA:OTTMUSP00000052128	Tax_Id=10090 Gene_Symbol=Tgfb1i1 Isoform 7 of Transforming growth factor beta-1-induced transcript 1 protein	NA	NA	NA	NA	1488	1	6.7	0.09
IPI:IPI00853676.3	|TREMBL:A2P1G9;Q65ZC0	Tax_Id=10090 Gene_Symbol=Igk-C Kappa light chain C_region (Fragment)	1487	0.9999	10.6	0.47	NA	NA	NA	NA
IPI:IPI00853823.2	|SWISS-PROT:Q8CHG7|TREMBL:E9QNQ4|ENSEMBL:ENSMUSP00000113778|REFSEQ:NP_001093094|VEGA:OTTMUSP00000042163	Tax_Id=10090 Gene_Symbol=Rapgef2 rap guanine nucleotide exchange factor 2	NA	NA	NA	NA	1488	0.9374	0.6	0.03
IPI:IPI00853924.1	|TREMBL:F6VW30|ENSEMBL:ENSMUSP00000123605|VEGA:OTTMUSP00000017542	Tax_Id=10090 Gene_Symbol=Ywhaq Uncharacterized protein	1487	0.9987	8.6	0.51	1488	1	35	0.11
IPI:IPI00853932.1	|SWISS-PROT:Q8BPN8-1|ENSEMBL:ENSMUSP00000113693|VEGA:OTTMUSP00000039191	Tax_Id=10090 Gene_Symbol=Dmxl2 Isoform 1 of DmX-like protein 2	NA	NA	NA	NA	1488	1	8.1	0.47
IPI:IPI00856144.1	|TREMBL:F8WGR0|ENSEMBL:ENSMUSP00000001108|REFSEQ:NP_001095914|VEGA:OTTMUSP00000026752	Tax_Id=10090 Gene_Symbol=Add1 alpha-adducin isoform 3	NA	NA	NA	NA	1488	1	11.1	0.14
IPI:IPI00856164.1	|TREMBL:A0PJB5;E9Q770;Q3UQI5;Q6EVH9;Q8BUW8|ENSEMBL:ENSMUSP00000116029|VEGA:OTTMUSP00000029246	Tax_Id=10090 Gene_Symbol=Eif4g1 Uncharacterized protein	NA	NA	NA	NA	1488	0.9106	1	0.03
IPI:IPI00856365.1	|TREMBL:E9Q3M3;Q3T9V8;Q3TB96|ENSEMBL:ENSMUSP00000109546|REFSEQ:NP_001185795|VEGA:OTTMUSP00000029380	Tax_Id=10090 Gene_Symbol=Dctn1 dynactin subunit 1 isoform 2	1487	0.9599	1.1	0.32	1488	1	28.9	0.86
IPI:IPI00856375.1	|SWISS-PROT:Q3TVA9-1|ENSEMBL:ENSMUSP00000129150	Tax_Id=10090 Gene_Symbol=Ccdc136 Isoform 1 of Coiled-coil domain-containing protein 136	NA	NA	NA	NA	1488	1	2.5	0.05
IPI:IPI00856453.1	|TREMBL:E9PVC6;E9Q298;Q6PD42;Q8K0J8;Q8R2V4|ENSEMBL:ENSMUSP00000111117;ENSMUSP00000132197|VEGA:OTTMUSP00000029204	Tax_Id=10090 Gene_Symbol=Eif4g1 Uncharacterized protein	NA	NA	NA	NA	1488	0.9106	1	0.03
IPI:IPI00856500.2	|TREMBL:E9Q586|ENSEMBL:ENSMUSP00000076623|REFSEQ:NP_001185796|VEGA:OTTMUSP00000029323	Tax_Id=10090 Gene_Symbol=Dctn1 dynactin subunit 1 isoform 3	1487	0.9599	1.1	0.32	NA	NA	NA	NA
IPI:IPI00856739.1	|TREMBL:D6RII3|ENSEMBL:ENSMUSP00000118325|VEGA:OTTMUSP00000029585	Tax_Id=10090 Gene_Symbol=Eml1 Uncharacterized protein	NA	NA	NA	NA	1488	1	20.2	0.18
IPI:IPI00856743.1	|SWISS-PROT:Q5DU31-1|ENSEMBL:ENSMUSP00000101242|REFSEQ:NP_001164271|VEGA:OTTMUSP00000026512	Tax_Id=10090 Gene_Symbol=Ipcef1 Isoform 1 of Interactor protein for cytohesin exchange factors 1	NA	NA	NA	NA	1488	0.9871	3.3	0.03
IPI:IPI00856800.1	|TREMBL:D3Z3M7|ENSEMBL:ENSMUSP00000068241|VEGA:OTTMUSP00000031631	Tax_Id=10090 Gene_Symbol=Clip1 Uncharacterized protein	NA	NA	NA	NA	1488	1	7.1	0.16
IPI:IPI00856904.1	|TREMBL:F8WHZ9|ENSEMBL:ENSMUSP00000052266|VEGA:OTTMUSP00000026754	Tax_Id=10090 Gene_Symbol=Add1 Uncharacterized protein	NA	NA	NA	NA	1488	1	11.1	0.14
IPI:IPI00856964.1	|TREMBL:F6XWD4;F7AEB9;Q1WWN0|ENSEMBL:ENSMUSP00000120029;ENSMUSP00000131088|VEGA:OTTMUSP00000029188	Tax_Id=10090 Gene_Symbol=Ppp1r12c Uncharacterized protein	NA	NA	NA	NA	1488	1	21.7	0.29
IPI:IPI00857052.1	|TREMBL:A6PWP8|ENSEMBL:ENSMUSP00000067210;ENSMUSP00000106998|VEGA:OTTMUSP00000031205	Tax_Id=10090 Gene_Symbol=Madd Uncharacterized protein	NA	NA	NA	NA	1488	1	2.3	0.08
IPI:IPI00857158.1	|SWISS-PROT:P70365-4	Tax_Id=10090 Gene_Symbol=Ncoa1 Isoform 4 of Nuclear receptor coactivator 1	NA	NA	NA	NA	1488	0.9907	0.7	0.03
IPI:IPI00857273.1	|TREMBL:F8WIA1|ENSEMBL:ENSMUSP00000031382|VEGA:OTTMUSP00000031659	Tax_Id=10090 Gene_Symbol=Clip1 Uncharacterized protein	NA	NA	NA	NA	1488	1	7.1	0.16
IPI:IPI00857405.1	|TREMBL:F8WH41;Q3TT86|ENSEMBL:ENSMUSP00000024881|VEGA:OTTMUSP00000029751	Tax_Id=10090 Gene_Symbol=Strn Uncharacterized protein	NA	NA	NA	NA	1488	0.9907	5.2	0.03
IPI:IPI00857439.1	|TREMBL:D3Z6F5|ENSEMBL:ENSMUSP00000110396|VEGA:OTTMUSP00000030658	Tax_Id=10090 Gene_Symbol=Atp5a1 ATP synthase subunit alpha	NA	NA	NA	NA	1488	1	9.3	0.1
IPI:IPI00857569.3	|SWISS-PROT:O08788-2|TREMBL:E9Q3M2;Q3TRF1|ENSEMBL:ENSMUSP00000109551|VEGA:OTTMUSP00000029382	Tax_Id=10090 Gene_Symbol=Dctn1 Isoform 2 of Dynactin subunit 1	1487	0.9599	1.1	0.32	NA	NA	NA	NA
IPI:IPI00857685.1	|TREMBL:D3Z2Z1|ENSEMBL:ENSMUSP00000107186|VEGA:OTTMUSP00000031656	Tax_Id=10090 Gene_Symbol=Clip1 Uncharacterized protein	NA	NA	NA	NA	1488	1	7.1	0.16
IPI:IPI00857723.1	|TREMBL:D6RI37|ENSEMBL:ENSMUSP00000118432|VEGA:OTTMUSP00000028738	Tax_Id=10090 Gene_Symbol=Cttnbp2 Uncharacterized protein	NA	NA	NA	NA	1488	0.9907	2.2	0.03
IPI:IPI00857748.1	|TREMBL:F6UYF1|ENSEMBL:ENSMUSP00000118183|VEGA:OTTMUSP00000028173	Tax_Id=10090 Gene_Symbol=Ppfia3 Uncharacterized protein	NA	NA	NA	NA	1488	1	19.2	0.25
IPI:IPI00857830.1	|TREMBL:D3Z254|ENSEMBL:ENSMUSP00000119472|VEGA:OTTMUSP00000028103	Tax_Id=10090 Gene_Symbol=Cerk Uncharacterized protein	NA	NA	NA	NA	1488	0.9577	6.2	0.03
IPI:IPI00857897.1	|SWISS-PROT:Q8R326-2|ENSEMBL:ENSMUSP00000133038|VEGA:OTTMUSP00000050050	Tax_Id=10090 Gene_Symbol=Pspc1 Isoform 2 of Paraspeckle component 1	NA	NA	NA	NA	1488	1	4.3	0.08
IPI:IPI00857969.1	|TREMBL:D3Z0M6;D6Q0F3|ENSEMBL:ENSMUSP00000111217|REFSEQ:NP_001177952|VEGA:OTTMUSP00000027676	Tax_Id=10090 Gene_Symbol=Dync1i1 Uncharacterized protein	NA	NA	NA	NA	1488	1	26.6	0.44
IPI:IPI00858004.1	|TREMBL:D3YX34|ENSEMBL:ENSMUSP00000109540|VEGA:OTTMUSP00000029383	Tax_Id=10090 Gene_Symbol=Dctn1 Uncharacterized protein	1487	0.9599	1.1	0.32	NA	NA	NA	NA
IPI:IPI00858126.1	|TREMBL:F6Z700|ENSEMBL:ENSMUSP00000117663|VEGA:OTTMUSP00000029830	Tax_Id=10090 Gene_Symbol=Strn Uncharacterized protein	NA	NA	NA	NA	1488	0.9907	5.2	0.03
IPI:IPI00858249.1	|TREMBL:E9PVC5;E9Q9E1;Q3UZD9|ENSEMBL:ENSMUSP00000073506;ENSMUSP00000111121|REFSEQ:NP_001005331|VEGA:OTTMUSP00000029206	Tax_Id=10090 Gene_Symbol=Eif4g1 Uncharacterized protein	NA	NA	NA	NA	1488	0.9106	1	0.03
IPI:IPI00867784.1	|SWISS-PROT:P69566-2|ENSEMBL:ENSMUSP00000131019	Tax_Id=10090 Gene_Symbol=Ranbp9 Isoform 2 of Ran-binding protein 9	NA	NA	NA	NA	1488	0.9843	2.6	0.03
IPI:IPI00867847.1	|SWISS-PROT:P28740-2|ENSEMBL:ENSMUSP00000039687;ENSMUSP00000113921|VEGA:OTTMUSP00000037550	Tax_Id=10090 Gene_Symbol=Kif2a Isoform 2 of Kinesin-like protein KIF2A	NA	NA	NA	NA	1488	1	17.1	0.08
IPI:IPI00869401.1	|SWISS-PROT:Q9EQG9-3	Tax_Id=10090 Gene_Symbol=Col4a3bp Isoform 3 of Collagen type IV alpha-3-binding protein	NA	NA	NA	NA	1488	1	6.1	0.05
IPI:IPI00869453.1	|TREMBL:F8WGN6|ENSEMBL:ENSMUSP00000066911|REFSEQ:NP_001102511	Tax_Id=10090 Gene_Symbol=Kif21a kinesin-like protein KIF21A isoform 2	NA	NA	NA	NA	1488	1	5.1	0.12
IPI:IPI00874321.1	|SWISS-PROT:Q9Z204-1|ENSEMBL:ENSMUSP00000107237;ENSMUSP00000133052|REFSEQ:NP_058580	Tax_Id=10090 Gene_Symbol=Hnrnpc Isoform C2 of Heterogeneous nuclear ribonucleoproteins C1/C2	NA	NA	NA	NA	1488	0.9374	3.8	0.03
IPI:IPI00874440.1	|SWISS-PROT:O55131|ENSEMBL:ENSMUSP00000052745|REFSEQ:NP_001192296	Tax_Id=10090 Gene_Symbol=Sept7 Septin-7	NA	NA	NA	NA	1488	1	27.5	0.31
IPI:IPI00874456.1	|SWISS-PROT:O08749|ENSEMBL:ENSMUSP00000106481|REFSEQ:NP_031887	Tax_Id=10090 Gene_Symbol=Dld Dihydrolipoyl dehydrogenase, mitochondrial	NA	NA	NA	NA	1488	0.9898	2.2	0.03
IPI:IPI00874512.1	|ENSEMBL:ENSMUSP00000044626	Tax_Id=10090 Gene_Symbol=Pml 90 kDa protein	NA	NA	NA	NA	1488	0.9907	2.1	0.03
IPI:IPI00874549.1	|TREMBL:Q5UE59;Q7M6Z8;Q7M702|ENSEMBL:ENSMUSP00000113171|REFSEQ:NP_032476|VEGA:OTTMUSP00000034358	Tax_Id=10090 Gene_Symbol=Klc1 kinesin light chain 1 isoform 1A	NA	NA	NA	NA	1488	1	10.3	0.09
IPI:IPI00874555.1	|TREMBL:Q3U2G7	Tax_Id=10090 Gene_Symbol=Dab2ip Putative uncharacterized protein (Fragment)	NA	NA	NA	NA	1488	0.978	11.3	0.03
IPI:IPI00874566.3	|TREMBL:D3Z5T6|ENSEMBL:ENSMUSP00000082005	Tax_Id=10090 Gene_Symbol=Klc1 Uncharacterized protein	NA	NA	NA	NA	1488	1	10.3	0.09
IPI:IPI00874585.1	|SWISS-PROT:Q9Z2K1|TREMBL:Q3SYP5|ENSEMBL:ENSMUSP00000007280|REFSEQ:NP_032496|VEGA:OTTMUSP00000002391	Tax_Id=10090 Gene_Symbol=Krt16 Keratin, type I cytoskeletal 16	1487	0.9923	4.3	0.42	NA	NA	NA	NA
IPI:IPI00874660.2	|TREMBL:E9PXN6;Q91Z68|ENSEMBL:ENSMUSP00000108796	Tax_Id=10090 Gene_Symbol=Srgap3 Uncharacterized protein	NA	NA	NA	NA	1488	0.9466	2.5	0.03
IPI:IPI00874661.2	|TREMBL:E9QMZ9|ENSEMBL:ENSMUSP00000110947	Tax_Id=10090 Gene_Symbol=Tsc2 Uncharacterized protein	NA	NA	NA	NA	1488	1	6.7	0.21
IPI:IPI00874675.2	|TREMBL:E9Q9X1|ENSEMBL:ENSMUSP00000110756	Tax_Id=10090 Gene_Symbol=Dst Uncharacterized protein	NA	NA	NA	NA	1488	1	1	0.14
IPI:IPI00874726.1	|SWISS-PROT:Q80U28-14	Tax_Id=10090 Gene_Symbol=Madd Isoform 14 of MAP kinase-activating death domain protein	NA	NA	NA	NA	1488	1	2.3	0.08
IPI:IPI00874756.2	|SWISS-PROT:Q8BYJ6-1|TREMBL:E0CX53|ENSEMBL:ENSMUSP00000106423;ENSMUSP00000124909|VEGA:OTTMUSP00000047972	Tax_Id=10090 Gene_Symbol=Tbc1d4 Isoform 1 of TBC1 domain family member 4	1487	0.9964	1.8	0.33	1488	0.9807	27	0.36
IPI:IPI00874807.1	|SWISS-PROT:Q02357-1|TREMBL:Q0VGY9|ENSEMBL:ENSMUSP00000113656|VEGA:OTTMUSP00000032488	Tax_Id=10090 Gene_Symbol=Ank1 Uncharacterized protein	NA	NA	NA	NA	1488	0.9843	0.6	0.03
IPI:IPI00874814.1	|TREMBL:B2RTG7|ENSEMBL:ENSMUSP00000106682	Tax_Id=10090 Gene_Symbol=Wdr26 WD repeat domain 26	NA	NA	NA	NA	1488	0.988	1.9	0.03
IPI:IPI00874846.3	|SWISS-PROT:A2AGT5-3|ENSEMBL:ENSMUSP00000046263|REFSEQ:NP_083713	Tax_Id=10090 Gene_Symbol=Ckap5 Isoform 3 of Cytoskeleton-associated protein 5	NA	NA	NA	NA	1488	1	6.6	0.27
IPI:IPI00874935.1	|TREMBL:D3YWP3|ENSEMBL:ENSMUSP00000100528	Tax_Id=10090 Gene_Symbol=Rpl23a-ps3 Uncharacterized protein	NA	NA	NA	NA	1488	0.9727	9.1	0
IPI:IPI00874946.2	|ENSEMBL:ENSMUSP00000095396	Tax_Id=10090 Gene_Symbol=Dst 830 kDa protein	NA	NA	NA	NA	1488	1	1	0.14
IPI:IPI00875068.1	|TREMBL:Q52L67|ENSEMBL:ENSMUSP00000128329	Tax_Id=10090 Gene_Symbol=Tecr Uncharacterized protein	NA	NA	NA	NA	1488	0.9771	2.4	0.03
IPI:IPI00875078.2	|TREMBL:Q8C884;Q8CBH4|ENSEMBL:ENSMUSP00000108290|REFSEQ:NP_001007575	Tax_Id=10090 Gene_Symbol=A830010M20Rik hypothetical protein LOC231570 isoform 1	NA	NA	NA	NA	1488	0.9902	2.5	0.04
IPI:IPI00875101.1	|SWISS-PROT:Q3UMU9-1|ENSEMBL:ENSMUSP00000002911|REFSEQ:NP_032259	Tax_Id=10090 Gene_Symbol=Hdgfrp2 Isoform 1 of Hepatoma-derived growth factor-related protein 2	NA	NA	NA	NA	1488	0.9035	2.2	0.03
IPI:IPI00875215.1	|TREMBL:E9PYA7;Q8C8P3|ENSEMBL:ENSMUSP00000126506	Tax_Id=10090 Gene_Symbol=Wdr37 Putative uncharacterized protein	NA	NA	NA	NA	1488	1	15	0.05
IPI:IPI00875419.1	|TREMBL:E9PVV4;Q3USU5|ENSEMBL:ENSMUSP00000106842	Tax_Id=10090 Gene_Symbol=Slc1a2 Uncharacterized protein	1487	0.9996	11.7	0.53	1488	1	9	0.23
IPI:IPI00875520.2	|TREMBL:E9QN11;Q3TCQ7;Q3TQ10;Q925J1|ENSEMBL:ENSMUSP00000110945	Tax_Id=10090 Gene_Symbol=Tsc2 Uncharacterized protein	NA	NA	NA	NA	1488	1	6.7	0.21
IPI:IPI00875672.1	|TREMBL:E9PYH0|ENSEMBL:ENSMUSP00000105173|REFSEQ:NP_001074718|VEGA:OTTMUSP00000045468	Tax_Id=10090 Gene_Symbol=Vcan Uncharacterized protein	NA	NA	NA	NA	1488	1	3.4	0.05
IPI:IPI00875696.2	|TREMBL:Q3TQV7;Q3TSV9;Q3UZH0|ENSEMBL:ENSMUSP00000100894	Tax_Id=10090 Gene_Symbol=Usp15 Ubiquitin carboxyl-terminal hydrolase	NA	NA	NA	NA	1488	0.9449	1	0.03
IPI:IPI00875717.2	|TREMBL:B1AQZ0|ENSEMBL:ENSMUSP00000113038|VEGA:OTTMUSP00000036684	Tax_Id=10090 Gene_Symbol=Sept8 Uncharacterized protein	NA	NA	NA	NA	1488	1	22.3	0.18
IPI:IPI00875821.3	|SWISS-PROT:Q6ZPE2|TREMBL:B2RXQ1;B7ZWK2;D3Z1C0|ENSEMBL:ENSMUSP00000104947;ENSMUSP00000120725|REFSEQ:NP_001074499|VEGA:OTTMUSP00000043335	Tax_Id=10090 Gene_Symbol=Sbf1 Uncharacterized protein	NA	NA	NA	NA	1488	1	3.7	0.1
IPI:IPI00875878.1	|SWISS-PROT:Q80U28-10	Tax_Id=10090 Gene_Symbol=Madd Isoform 10 of MAP kinase-activating death domain protein	NA	NA	NA	NA	1488	1	2.3	0.08
IPI:IPI00876048.1	|SWISS-PROT:Q9DBR7-2|TREMBL:Q3TS88|ENSEMBL:ENSMUSP00000069257;ENSMUSP00000132733|REFSEQ:NP_082168	Tax_Id=10090 Gene_Symbol=Ppp1r12a Isoform 2 of Protein phosphatase 1 regulatory subunit 12A	1487	0.9318	1.2	0.32	NA	NA	NA	NA
IPI:IPI00876202.1	|SWISS-PROT:Q78ZA7|TREMBL:A2RSB1|ENSEMBL:ENSMUSP00000072510|REFSEQ:NP_032698	Tax_Id=10090 Gene_Symbol=Nap1l4 Nucleosome assembly protein 1-like 4	NA	NA	NA	NA	1488	0.9963	5.6	0.04
IPI:IPI00876214.1	|SWISS-PROT:Q8BG95-1|ENSEMBL:ENSMUSP00000047463|VEGA:OTTMUSP00000024096	Tax_Id=10090 Gene_Symbol=Ppp1r12b Isoform 1 of Protein phosphatase 1 regulatory subunit 12B	NA	NA	NA	NA	1488	0.9883	4.3	0.05
IPI:IPI00876257.2	|TREMBL:E9QM56|ENSEMBL:ENSMUSP00000077732	Tax_Id=10090 Gene_Symbol=Clta Uncharacterized protein	NA	NA	NA	NA	1488	1	17	0.09
IPI:IPI00876303.1	|TREMBL:F8WIZ7;Q5DTM2|ENSEMBL:ENSMUSP00000077123|REFSEQ:NP_663500	Tax_Id=10090 Gene_Symbol=Osbpl6 Uncharacterized protein	NA	NA	NA	NA	1488	1	6.3	0.17
IPI:IPI00877182.1	|TREMBL:Q3TLJ0;Q3UAS2;Q5RKN9|ENSEMBL:ENSMUSP00000102381|REFSEQ:NP_033927|VEGA:OTTMUSP00000025120	Tax_Id=10090 Gene_Symbol=Capza1 F-actin-capping protein subunit alpha-1	NA	NA	NA	NA	1488	1	10.5	0.06
IPI:IPI00877206.1	|TREMBL:D3YYP2|ENSEMBL:ENSMUSP00000083020	Tax_Id=10090 Gene_Symbol=Fmn2 Uncharacterized protein	NA	NA	NA	NA	1488	1	4.5	0.1
IPI:IPI00877254.1	|SWISS-PROT:Q91V14-1|ENSEMBL:ENSMUSP00000131863	Tax_Id=10090 Gene_Symbol=Slc12a5 Isoform 1 of Solute carrier family 12 member 5	NA	NA	NA	NA	1488	0.997	2.1	0.04
IPI:IPI00877299.1	|TREMBL:Q2KHL7;Q3UY19|ENSEMBL:ENSMUSP00000019616|REFSEQ:NP_032345	Tax_Id=10090 Gene_Symbol=Icam5 intercellular adhesion molecule 5 precursor	NA	NA	NA	NA	1488	1	2.2	0.08
IPI:IPI00877328.1	|TREMBL:Q8BGR3|ENSEMBL:ENSMUSP00000046539|REFSEQ:NP_033923	Tax_Id=10090 Gene_Symbol=Camk4 calcium/calmodulin-dependent protein kinase type IV	NA	NA	NA	NA	1488	1	22.6	0.06
IPI:IPI00880403.1	|TREMBL:D3YVV1|ENSEMBL:ENSMUSP00000114042|VEGA:OTTMUSP00000034166	Tax_Id=10090 Gene_Symbol=Tmem30a Uncharacterized protein	NA	NA	NA	NA	1488	1	7.9	0.05
IPI:IPI00880482.1	|TREMBL:A5D6Q8;E9Q6L0|ENSEMBL:ENSMUSP00000128089|REFSEQ:NP_808216	Tax_Id=10090 Gene_Symbol=Clasp1 CLIP-associating protein 1 isoform 2	NA	NA	NA	NA	1488	1	1.8	0.05
IPI:IPI00880617.1	|TREMBL:E9Q6R3;Q3UZ06|ENSEMBL:ENSMUSP00000113502|VEGA:OTTMUSP00000036642	Tax_Id=10090 Gene_Symbol=Sec22b Uncharacterized protein	NA	NA	NA	NA	1488	0.9816	6	0.03
IPI:IPI00880669.1	|TREMBL:F7D291|ENSEMBL:ENSMUSP00000116518|VEGA:OTTMUSP00000034804	Tax_Id=10090 Gene_Symbol=Mtss1l Uncharacterized protein	NA	NA	NA	NA	1488	0.9999	20.1	0.1
IPI:IPI00880679.1	|TREMBL:D3Z6I8|ENSEMBL:ENSMUSP00000113219|VEGA:OTTMUSP00000038133	Tax_Id=10090 Gene_Symbol=Tpm3 Uncharacterized protein	NA	NA	NA	NA	1488	0.9989	35.2	0.11
IPI:IPI00880689.1	|TREMBL:E9Q132;Q8BT08;Q9CS31|ENSEMBL:ENSMUSP00000114135|VEGA:OTTMUSP00000032535	Tax_Id=10090 Gene_Symbol=Rpl24 Uncharacterized protein	NA	NA	NA	NA	1488	0.9186	9.8	0.03
IPI:IPI00880812.1	|TREMBL:B2KGR2|ENSEMBL:ENSMUSP00000122752|VEGA:OTTMUSP00000032758;OTTMUSP00000042735	Tax_Id=10090 Gene_Symbol=Lancl1 Uncharacterized protein	NA	NA	NA	NA	1488	0.9998	11.6	0.04
IPI:IPI00880839.1	|TREMBL:Q3TW93;Q3UVN1;Q3V015;Q7TSZ0|ENSEMBL:ENSMUSP00000025217|REFSEQ:NP_034611	Tax_Id=10090 Gene_Symbol=Hspa9 stress-70 protein, mitochondrial	1487	1	6.5	0.93	1488	1	19.3	0.22
IPI:IPI00880852.1	|TREMBL:B0QZN5;O35619|ENSEMBL:ENSMUSP00000112611|VEGA:OTTMUSP00000035737	Tax_Id=10090 Gene_Symbol=Vamp2 Vesicle-associated membrane 2	NA	NA	NA	NA	1488	0.9997	23.3	0.04
IPI:IPI00881096.1	|TREMBL:D3Z4B2|ENSEMBL:ENSMUSP00000122681|VEGA:OTTMUSP00000035408	Tax_Id=10090 Gene_Symbol=Napg Uncharacterized protein	NA	NA	NA	NA	1488	1	13.8	0.1
IPI:IPI00881305.2	|TREMBL:E9QPV4;F7D1P5;Q61304|ENSEMBL:ENSMUSP00000072612;ENSMUSP00000116533|VEGA:OTTMUSP00000032489	Tax_Id=10090 Gene_Symbol=Ank1 Uncharacterized protein	NA	NA	NA	NA	1488	0.9843	0.6	0.03
IPI:IPI00881311.1	|TREMBL:E9Q7C9;Q7M701|ENSEMBL:ENSMUSP00000113237|VEGA:OTTMUSP00000034359	Tax_Id=10090 Gene_Symbol=Klc1 Uncharacterized protein	NA	NA	NA	NA	1488	1	10.3	0.09
IPI:IPI00881395.1	|TREMBL:D3YWS3|ENSEMBL:ENSMUSP00000112443|VEGA:OTTMUSP00000032978	Tax_Id=10090 Gene_Symbol=Pfn2 Profilin	NA	NA	NA	NA	1488	0.9861	15.4	0.03
IPI:IPI00881427.1	|TREMBL:D3Z5M4|ENSEMBL:ENSMUSP00000113495|VEGA:OTTMUSP00000032486	Tax_Id=10090 Gene_Symbol=Ank1 Uncharacterized protein	NA	NA	NA	NA	1488	0.9843	0.6	0.03
IPI:IPI00881853.1	|TREMBL:A8Y5P4|ENSEMBL:ENSMUSP00000113250|VEGA:OTTMUSP00000036605	Tax_Id=10090 Gene_Symbol=Mtap7d1 Uncharacterized protein	NA	NA	NA	NA	1488	1	21.6	0.38
IPI:IPI00881918.1	|TREMBL:Q3U4W8|ENSEMBL:ENSMUSP00000114000|VEGA:OTTMUSP00000033835	Tax_Id=10090 Gene_Symbol=Usp5 Ubiquitin carboxyl-terminal hydrolase	NA	NA	NA	NA	1488	0.9744	1.1	0.03
IPI:IPI00881945.1	|TREMBL:E9Q7Q3|ENSEMBL:ENSMUSP00000113056|VEGA:OTTMUSP00000038085	Tax_Id=10090 Gene_Symbol=Tpm3 Uncharacterized protein	NA	NA	NA	NA	1488	0.9989	35.2	0.11
IPI:IPI00881982.2	|TREMBL:F8VQ42|ENSEMBL:ENSMUSP00000113361|VEGA:OTTMUSP00000037549	Tax_Id=10090 Gene_Symbol=Kif2a Uncharacterized protein	NA	NA	NA	NA	1488	1	17.1	0.08
IPI:IPI00882025.1	|TREMBL:D3YTV8|ENSEMBL:ENSMUSP00000112850|VEGA:OTTMUSP00000032482	Tax_Id=10090 Gene_Symbol=Ank1 Uncharacterized protein	NA	NA	NA	NA	1488	0.9843	0.6	0.03
IPI:IPI00882124.1	|SWISS-PROT:Q3TDK6-3|ENSEMBL:ENSMUSP00000087938	Tax_Id=10090 Gene_Symbol=Rogdi Isoform 3 of Protein rogdi homolog	NA	NA	NA	NA	1488	1	10.8	0.05
IPI:IPI00884509.1	|TREMBL:Q3UMP4;Q3V274|REFSEQ:NP_001107036	Tax_Id=10090 Gene_Symbol=Serbp1 plasminogen activator inhibitor 1 RNA-binding protein isoform 2	NA	NA	NA	NA	1488	0.9907	6.8	0.03
IPI:IPI00885264.1	|TREMBL:A2AI87|ENSEMBL:ENSMUSP00000112529|VEGA:OTTMUSP00000019604	Tax_Id=10090 Gene_Symbol=Phka1 Uncharacterized protein	NA	NA	NA	NA	1488	1	2.3	0.05
IPI:IPI00885385.1	|TREMBL:D6RFB9|ENSEMBL:ENSMUSP00000117144|VEGA:OTTMUSP00000039024	Tax_Id=10090 Gene_Symbol=Stx1a Uncharacterized protein	NA	NA	NA	NA	1488	0.988	10.5	0.03
IPI:IPI00885404.1	|TREMBL:F6RXM1|ENSEMBL:ENSMUSP00000119991|VEGA:OTTMUSP00000018913	Tax_Id=10090 Gene_Symbol=Herc1 Uncharacterized protein	NA	NA	NA	NA	1488	0.9907	1.9	0.03
IPI:IPI00885489.1	|TREMBL:E9Q6E0;Q6P1F1|ENSEMBL:ENSMUSP00000113698|REFSEQ:NP_001156922|VEGA:OTTMUSP00000039584	Tax_Id=10090 Gene_Symbol=Mapk8ip3 C-Jun-amino-terminal kinase-interacting protein 3 isoform e	NA	NA	NA	NA	1488	1	15	0.37
IPI:IPI00885518.1	|SWISS-PROT:Q3UMU9-2	Tax_Id=10090 Gene_Symbol=Hdgfrp2 Isoform 2 of Hepatoma-derived growth factor-related protein 2	NA	NA	NA	NA	1488	0.9035	2.2	0.03
IPI:IPI00885543.1	|SWISS-PROT:Q8C1B1-2|ENSEMBL:ENSMUSP00000092100	Tax_Id=10090 Gene_Symbol=Camsap1l1 Isoform 2 of Calmodulin-regulated spectrin-associated protein 2	NA	NA	NA	NA	1488	1	2.5	0.07
IPI:IPI00885827.1	|TREMBL:A2AI88|ENSEMBL:ENSMUSP00000113302|VEGA:OTTMUSP00000019605	Tax_Id=10090 Gene_Symbol=Phka1 Uncharacterized protein	NA	NA	NA	NA	1488	1	2.3	0.05
IPI:IPI00886005.1	|TREMBL:E9Q6B6;Q3UYC3;Q8CAB6;Q8CGU7;Q8CGU8|ENSEMBL:ENSMUSP00000113753|REFSEQ:NP_001156925|VEGA:OTTMUSP00000039582	Tax_Id=10090 Gene_Symbol=Mapk8ip3 C-Jun-amino-terminal kinase-interacting protein 3 isoform g	NA	NA	NA	NA	1488	1	15	0.37
IPI:IPI00886265.1	|SWISS-PROT:Q6NSW3-3	Tax_Id=10090 Gene_Symbol=Sphkap Isoform 3 of A-kinase anchor protein SPHKAP	NA	NA	NA	NA	1488	1	1.6	0.05
IPI:IPI00886297.1	|TREMBL:Q3UBR0;Q3UXU1;Q504P4;Q9QZ38|ENSEMBL:ENSMUSP00000113722|VEGA:OTTMUSP00000039134	Tax_Id=10090 Gene_Symbol=Hspa8 Uncharacterized protein	1487	1	8.5	0.91	1488	1	29.7	0.44
IPI:IPI00889824.1	|TREMBL:B1AQX9|ENSEMBL:ENSMUSP00000103222|REFSEQ:NP_061361|VEGA:OTTMUSP00000002552	Tax_Id=10090 Gene_Symbol=Srcin1 SRC kinase signaling inhibitor 1	NA	NA	NA	NA	1488	1	6.6	0.14
IPI:IPI00890005.2	|SWISS-PROT:P61979-1|TREMBL:Q3TG17;Q3TJ38;Q3TL71;Q3TUA1|ENSEMBL:ENSMUSP00000039269;ENSMUSP00000112105|REFSEQ:NP_079555|VEGA:OTTMUSP00000050779	Tax_Id=10090 Gene_Symbol=Hnrnpk Isoform 1 of Heterogeneous nuclear ribonucleoprotein K	NA	NA	NA	NA	1488	1	4.9	0.05
IPI:IPI00890038.5	|SWISS-PROT:Q6ZWR6-4|TREMBL:F8WIS7;Q7TQH5|ENSEMBL:ENSMUSP00000051825|REFSEQ:NP_001073154	Tax_Id=10090 Gene_Symbol=Syne1 Uncharacterized protein	NA	NA	NA	NA	1488	1	0.3	0.05
IPI:IPI00890196.2	|TREMBL:E9PZ94|ENSEMBL:ENSMUSP00000112039	Tax_Id=10090 Gene_Symbol=Gm10071 60S ribosomal protein L13	NA	NA	NA	NA	1488	1	11.1	0.05
IPI:IPI00890268.2	|TREMBL:B8JK03;D3Z4J3|ENSEMBL:ENSMUSP00000117493|VEGA:OTTMUSP00000019176	Tax_Id=10090 Gene_Symbol=Myo5a Uncharacterized protein	NA	NA	NA	NA	1488	1	18.8	0.76
IPI:IPI00894786.1	|TREMBL:B2KGR1;Q8CHW0|VEGA:OTTMUSP00000042732;OTTMUSP00000042733;OTTMUSP00000042734	Tax_Id=10090 Gene_Symbol=Lancl1 LanC (Bacterial lantibiotic synthetase component C)-like 1, isoform CRA_a	NA	NA	NA	NA	1488	0.9998	11.6	0.04
IPI:IPI00894804.1	|ENSEMBL:ENSMUSP00000112066|VEGA:OTTMUSP00000041750	Tax_Id=10090 Gene_Symbol=Dnajc5 19 kDa protein	NA	NA	NA	NA	1488	0.9059	7.1	0.03
IPI:IPI00895120.1	|TREMBL:D6RFU2|ENSEMBL:ENSMUSP00000122763|VEGA:OTTMUSP00000040654	Tax_Id=10090 Gene_Symbol=Abhd12 Uncharacterized protein	NA	NA	NA	NA	1488	1	35.7	0.08
IPI:IPI00895194.1	|TREMBL:F6XWI6|ENSEMBL:ENSMUSP00000120022|VEGA:OTTMUSP00000041021	Tax_Id=10090 Gene_Symbol=Dctn6 Uncharacterized protein	NA	NA	NA	NA	1488	0.9907	6.1	0.03
IPI:IPI00895254.1	|TREMBL:D6RI21|ENSEMBL:ENSMUSP00000118501|VEGA:OTTMUSP00000040656	Tax_Id=10090 Gene_Symbol=Abhd12 Uncharacterized protein	NA	NA	NA	NA	1488	1	35.7	0.08
IPI:IPI00895295.1	|TREMBL:E9QMD0;Q6NXI4|ENSEMBL:ENSMUSP00000114119|VEGA:OTTMUSP00000042162	Tax_Id=10090 Gene_Symbol=Rapgef2 Uncharacterized protein	NA	NA	NA	NA	1488	0.9374	0.6	0.03
IPI:IPI00895320.1	|TREMBL:D3Z4E5|ENSEMBL:ENSMUSP00000113716|VEGA:OTTMUSP00000041019	Tax_Id=10090 Gene_Symbol=Dctn6 Uncharacterized protein	NA	NA	NA	NA	1488	0.9907	6.1	0.03
IPI:IPI00895403.1	|TREMBL:E9Q1R5;Q76N29;Q76N30|ENSEMBL:ENSMUSP00000114055|VEGA:OTTMUSP00000041323	Tax_Id=10090 Gene_Symbol=Cacna1a Uncharacterized protein	NA	NA	NA	NA	1488	0.9936	1.2	0.04
IPI:IPI00895490.1	|TREMBL:D3Z6H3|ENSEMBL:ENSMUSP00000113280|VEGA:OTTMUSP00000041020	Tax_Id=10090 Gene_Symbol=Dctn6 Uncharacterized protein	NA	NA	NA	NA	1488	0.9907	6.1	0.03
IPI:IPI00895965.1	|TREMBL:B2KGT6|VEGA:OTTMUSP00000042714	Tax_Id=10090 Gene_Symbol=Mtap2 Microtubule-associated protein	1487	1	8.6	3.54	1488	1	34.5	1.5
IPI:IPI00896015.1	|REFSEQ:NP_001120839	Tax_Id=10090 Gene_Symbol=Dnajb6 dnaJ homolog subfamily B member 6 isoform d	NA	NA	NA	NA	1488	0.9996	4.1	0.04
IPI:IPI00896580.3	|TREMBL:B2RR33|ENSEMBL:ENSMUSP00000133006	Tax_Id=10090 Gene_Symbol=Tnfsf15 Uncharacterized protein	1487	0.9428	9.1	0.32	NA	NA	NA	NA
IPI:IPI00896643.1	|SWISS-PROT:Q9QXK3-3|TREMBL:E9Q783;Q923S3|ENSEMBL:ENSMUSP00000119995;ENSMUSP00000126726|VEGA:OTTMUSP00000015357	Tax_Id=10090 Gene_Symbol=Copg2 Isoform 3 of Coatomer subunit gamma-2	NA	NA	NA	NA	1488	0.9733	10	0.04
IPI:IPI00896657.1	|SWISS-PROT:Q9QXK3-4	Tax_Id=10090 Gene_Symbol=Copg2 Isoform 4 of Coatomer subunit gamma-2	NA	NA	NA	NA	1488	0.9733	10	0.04
IPI:IPI00896682.1	|SWISS-PROT:Q9QXK3-2	Tax_Id=10090 Gene_Symbol=Copg2 Isoform 2 of Coatomer subunit gamma-2	NA	NA	NA	NA	1488	0.9733	10	0.04
IPI:IPI00900442.1	|TREMBL:B3F3T1|ENSEMBL:ENSMUSP00000130682	Tax_Id=10090 Gene_Symbol=Myh14 Uncharacterized protein	NA	NA	NA	NA	1488	1	32.6	1.5
IPI:IPI00900466.4	|SWISS-PROT:Q60875-5|REFSEQ:NP_001185842	Tax_Id=10090 Gene_Symbol=Arhgef2 Isoform 5 of Rho guanine nucleotide exchange factor 2	NA	NA	NA	NA	1488	1	6.3	0.13
IPI:IPI00903350.1	|SWISS-PROT:Q80TM9-2	Tax_Id=10090 Gene_Symbol=Nisch Isoform 2 of Nischarin	NA	NA	NA	NA	1488	0.9682	0.9	0.03
IPI:IPI00903368.1	|TREMBL:B3STQ1;Q3TNV4|ENSEMBL:ENSMUSP00000126843	Tax_Id=10090 Gene_Symbol=Strn3 Uncharacterized protein	NA	NA	NA	NA	1488	0.9889	3.7	0.03
IPI:IPI00903416.1	|SWISS-PROT:Q8K341-4|TREMBL:B8JJ76|ENSEMBL:ENSMUSP00000115004|REFSEQ:NP_001136217|VEGA:OTTMUSP00000044381	Tax_Id=10090 Gene_Symbol=2610110G12Rik Isoform 4 of Alpha-tubulin N-acetyltransferase	NA	NA	NA	NA	1488	0.9986	5.5	0.04
IPI:IPI00903422.1	|SWISS-PROT:Q3TLH4-1	Tax_Id=10090 Gene_Symbol=Bat2l2 Isoform 1 of Protein PRRC2C	NA	NA	NA	NA	1488	1	1.7	0.09
IPI:IPI00903426.1	|SWISS-PROT:Q91WG2-3|TREMBL:Q3TZJ2|ENSEMBL:ENSMUSP00000102015|REFSEQ:NP_085043|VEGA:OTTMUSP00000030715	Tax_Id=10090 Gene_Symbol=Rabep2 Isoform 1 of Rab GTPase-binding effector protein 2	NA	NA	NA	NA	1488	1	8.4	0.1
IPI:IPI00903427.1	|SWISS-PROT:Q80TM9-3|TREMBL:B7ZN33|ENSEMBL:ENSMUSP00000131198;ENSMUSP00000132842|VEGA:OTTMUSP00000050742	Tax_Id=10090 Gene_Symbol=Nisch Isoform 3 of Nischarin	NA	NA	NA	NA	1488	0.9682	0.9	0.03
IPI:IPI00918049.1	|SWISS-PROT:Q8CI95|ENSEMBL:ENSMUSP00000039632|REFSEQ:NP_789810|VEGA:OTTMUSP00000028888	Tax_Id=10090 Gene_Symbol=Osbpl11 oxysterol-binding protein-related protein 11	NA	NA	NA	NA	1488	1	5.7	0.06
IPI:IPI00918069.2	|SWISS-PROT:Q62442-1|ENSEMBL:ENSMUSP00000032487|REFSEQ:NP_033522|VEGA:OTTMUSP00000025966	Tax_Id=10090 Gene_Symbol=Vamp1 Isoform 1 of Vesicle-associated membrane protein 1	NA	NA	NA	NA	1488	0.9992	20.5	0.04
IPI:IPI00918129.1	|TREMBL:Q3TXZ6|ENSEMBL:ENSMUSP00000131553|REFSEQ:NP_001137320	Tax_Id=10090 Gene_Symbol=Pde2a cGMP-dependent 3',5'-cyclic phosphodiesterase isoform 1	NA	NA	NA	NA	1488	1	5.6	0.05
IPI:IPI00918130.1	|TREMBL:F7BTZ2|ENSEMBL:ENSMUSP00000116787|VEGA:OTTMUSP00000044977	Tax_Id=10090 Gene_Symbol=Pml Uncharacterized protein	NA	NA	NA	NA	1488	0.9907	2.1	0.03
IPI:IPI00918347.1	|TREMBL:F8WHW6|ENSEMBL:ENSMUSP00000038225|VEGA:OTTMUSP00000045293	Tax_Id=10090 Gene_Symbol=Pip5k1c Uncharacterized protein	NA	NA	NA	NA	1488	1	9.6	0.07
IPI:IPI00918351.1	|TREMBL:A2CF96|VEGA:OTTMUSP00000022279	Tax_Id=10090 Gene_Symbol=- Kinesin family member 1C	NA	NA	NA	NA	1488	0.9907	1.2	0.03
IPI:IPI00918423.1	|TREMBL:A2CF97|VEGA:OTTMUSP00000022278	Tax_Id=10090 Gene_Symbol=- Kinesin family member 1C	NA	NA	NA	NA	1488	0.9907	1.2	0.03
IPI:IPI00918906.1	|ENSEMBL:ENSMUSP00000036993|REFSEQ:NP_001186106|VEGA:OTTMUSP00000041390	Tax_Id=10090 Gene_Symbol=Opa1 dynamin-like 120 kDa protein, mitochondrial isoform 1 precursor	NA	NA	NA	NA	1488	1	1.1	0.05
IPI:IPI00919160.1	|TREMBL:D3Z3A6|ENSEMBL:ENSMUSP00000122854|VEGA:OTTMUSP00000044976	Tax_Id=10090 Gene_Symbol=Pml Uncharacterized protein	NA	NA	NA	NA	1488	0.9907	2.1	0.03
IPI:IPI00919252.1	|TREMBL:D3YXR5|ENSEMBL:ENSMUSP00000118955|VEGA:OTTMUSP00000044975	Tax_Id=10090 Gene_Symbol=Pml Uncharacterized protein	NA	NA	NA	NA	1488	0.9907	2.1	0.03
IPI:IPI00921638.1	|TREMBL:B8QI36|ENSEMBL:ENSMUSP00000128314|REFSEQ:NP_001138327	Tax_Id=10090 Gene_Symbol=Ppfia4 liprin-alpha-4	NA	NA	NA	NA	1488	1	7	0.12
IPI:IPI00921642.1	|SWISS-PROT:Q8C8R3-5	Tax_Id=10090 Gene_Symbol=Ank2 Isoform 5 of Ankyrin-2	NA	NA	NA	NA	1488	1	3.9	0.29
IPI:IPI00921659.1	|SWISS-PROT:Q8C8R3-1	Tax_Id=10090 Gene_Symbol=Ank2 Isoform 1 of Ankyrin-2	NA	NA	NA	NA	1488	1	3.9	0.29
IPI:IPI00923056.1	|SWISS-PROT:Q9Z2Q6|TREMBL:B7ZNM7;Q68FM0|ENSEMBL:ENSMUSP00000094750|REFSEQ:NP_998779	Tax_Id=10090 Gene_Symbol=Sept5 Uncharacterized protein	NA	NA	NA	NA	1488	1	25.2	0.28
IPI:IPI00927967.1	|TREMBL:E9PYJ7|ENSEMBL:ENSMUSP00000124292|VEGA:OTTMUSP00000046136	Tax_Id=10090 Gene_Symbol=Pitpnm2 Uncharacterized protein	NA	NA	NA	NA	1488	1	11.3	0.27
IPI:IPI00927975.1	|TREMBL:Q8C605|ENSEMBL:ENSMUSP00000021614|VEGA:OTTMUSP00000046091	Tax_Id=10090 Gene_Symbol=Pfkp Uncharacterized protein	NA	NA	NA	NA	1488	1	4.1	0.09
IPI:IPI00928007.1	|TREMBL:D3YZ62|ENSEMBL:ENSMUSP00000120444|VEGA:OTTMUSP00000046608	Tax_Id=10090 Gene_Symbol=Myo5a Uncharacterized protein	NA	NA	NA	NA	1488	1	18.8	0.76
IPI:IPI00928038.1	|TREMBL:B7ZD29|ENSEMBL:ENSMUSP00000122341|VEGA:OTTMUSP00000046401	Tax_Id=10090 Gene_Symbol=Dab2ip Uncharacterized protein	NA	NA	NA	NA	1488	0.978	11.3	0.03
IPI:IPI00928048.1	|TREMBL:D6RFA8|ENSEMBL:ENSMUSP00000117238|VEGA:OTTMUSP00000045859	Tax_Id=10090 Gene_Symbol=Lpcat1 Uncharacterized protein	NA	NA	NA	NA	1488	0.9682	28.3	0.03
IPI:IPI00928064.2	|SWISS-PROT:Q8VHJ5|TREMBL:C9K101;Q14DQ3|ENSEMBL:ENSMUSP00000027929|REFSEQ:NP_663490	Tax_Id=10090 Gene_Symbol=Mark1 MAP/microtubule affinity-regulating kinase	NA	NA	NA	NA	1488	0.921	1.4	0.03
IPI:IPI00928073.1	|TREMBL:D3YZJ1|ENSEMBL:ENSMUSP00000118662|VEGA:OTTMUSP00000046654	Tax_Id=10090 Gene_Symbol=Sqstm1 Uncharacterized protein	NA	NA	NA	NA	1488	0.9898	4.2	0.03
IPI:IPI00928087.1	|TREMBL:D6RE48|ENSEMBL:ENSMUSP00000117965|VEGA:OTTMUSP00000045860	Tax_Id=10090 Gene_Symbol=Lpcat1 Uncharacterized protein	NA	NA	NA	NA	1488	0.9682	28.3	0.03
IPI:IPI00928180.1	|TREMBL:A2AUX3|ENSEMBL:ENSMUSP00000108611|VEGA:OTTMUSP00000013184	Tax_Id=10090 Gene_Symbol=Dab2ip Uncharacterized protein	NA	NA	NA	NA	1488	0.978	11.3	0.03
IPI:IPI00928390.1	|TREMBL:E9QN08|ENSEMBL:ENSMUSP00000023235|VEGA:OTTMUSP00000045753	Tax_Id=10090 Gene_Symbol=Eef1d Uncharacterized protein	NA	NA	NA	NA	1488	0.9998	11.9	0.04
IPI:IPI00928545.1	|SWISS-PROT:Q8BYJ6-3	Tax_Id=10090 Gene_Symbol=Tbc1d4 Isoform 3 of TBC1 domain family member 4	1487	0.9964	1.8	0.33	1488	0.9999	34.6	0.27
IPI:IPI00929787.1	|TREMBL:Q14C44;Q3TAN8;Q9CWN2|ENSEMBL:ENSMUSP00000131389|REFSEQ:NP_081455	Tax_Id=10090 Gene_Symbol=Tecr trans-2,3-enoyl-CoA reductase isoform 2	NA	NA	NA	NA	1488	0.9771	2.4	0.03
IPI:IPI00929813.1	|TREMBL:E9PW66|ENSEMBL:ENSMUSP00000126850|REFSEQ:NP_001140179	Tax_Id=10090 Gene_Symbol=Nap1l1 nucleosome assembly protein 1-like 1 isoform 1	NA	NA	NA	NA	1488	1	9.9	0.06
IPI:IPI00929857.2	|TREMBL:B2RWW2;E9PVZ8;E9QAH1;Q3UYL3;Q571K1;Q6PAK0;Q80UY9;Q8CGE5|ENSEMBL:ENSMUSP00000045239;ENSMUSP00000110460|REFSEQ:NP_084311|VEGA:OTTMUSP00000029768	Tax_Id=10090 Gene_Symbol=Golgb1 golgi autoantigen, golgin subfamily b, macrogolgin 1	NA	NA	NA	NA	1488	1	2.6	0.05
IPI:IPI00930882.1	|TREMBL:Q3TN39;Q8BTJ9|ENSEMBL:ENSMUSP00000130194|REFSEQ:NP_001154885	Tax_Id=10090 Gene_Symbol=Slc3a2 4F2 cell-surface antigen heavy chain isoform a	NA	NA	NA	NA	1488	0.9898	2.1	0.03
IPI:IPI00938530.1	|TREMBL:E9QPE7|ENSEMBL:ENSMUSP00000087756|REFSEQ:NP_038635	Tax_Id=10090 Gene_Symbol=Myh11 myosin-11 isoform 1	NA	NA	NA	NA	1488	0.9897	5	0.12
IPI:IPI00943454.2	|SWISS-PROT:Q9EP53-4|TREMBL:E9Q267;F2Z3X2|ENSEMBL:ENSMUSP00000120888;ENSMUSP00000127534|VEGA:OTTMUSP00000040799	Tax_Id=10090 Gene_Symbol=Tsc1 Uncharacterized protein	NA	NA	NA	NA	1488	1	14.2	0.34
IPI:IPI00943997.1	|SWISS-PROT:Q0KL02-4|ENSEMBL:ENSMUSP00000087714|REFSEQ:NP_001074771	Tax_Id=10090 Gene_Symbol=Trio Isoform 4 of Triple functional domain protein	NA	NA	NA	NA	1488	0.9807	0.6	0.03
IPI:IPI00944009.1	|SWISS-PROT:P57776-3|ENSEMBL:ENSMUSP00000087110;ENSMUSP00000105602|REFSEQ:NP_083939|VEGA:OTTMUSP00000021367	Tax_Id=10090 Gene_Symbol=Eef1d Isoform 3 of Elongation factor 1-delta	NA	NA	NA	NA	1488	0.9998	11.9	0.04
IPI:IPI00944107.1	|SWISS-PROT:Q9QXS1-14|TREMBL:Q6S385|REFSEQ:NP_035247	Tax_Id=10090 Gene_Symbol=Plec plectin isoform 1c	NA	NA	NA	NA	1488	1	1.6	0.17
IPI:IPI00944126.1	|REFSEQ:NP_001157726	Tax_Id=10090 Gene_Symbol=Tpm1 tropomyosin alpha-1 chain isoform 8	NA	NA	NA	NA	1488	1	42	0.17
IPI:IPI00944152.1	|SWISS-PROT:Q0KL02-3	Tax_Id=10090 Gene_Symbol=Trio Isoform 3 of Triple functional domain protein	NA	NA	NA	NA	1488	0.9807	0.6	0.03
IPI:IPI00947566.1	|SWISS-PROT:Q8K2C7-1|ENSEMBL:ENSMUSP00000128914|REFSEQ:NP_001164497	Tax_Id=10090 Gene_Symbol=Os9 Isoform 1 of Protein OS-9	NA	NA	NA	NA	1488	0.9998	3.9	0.05
IPI:IPI00954323.1	|REFSEQ:NP_001160134	Tax_Id=10090 Gene_Symbol=Ccdc85a coiled-coil domain-containing protein 85A isoform 3	NA	NA	NA	NA	1488	1	10	0.08
IPI:IPI00954651.1	|SWISS-PROT:A2A6Q5-2	Tax_Id=10090 Gene_Symbol=Cdc27 Isoform 2 of Cell division cycle protein 27 homolog	NA	NA	NA	NA	1488	0.9735	2.3	0.03
IPI:IPI00955074.1	|REFSEQ:NP_001164272	Tax_Id=10090 Gene_Symbol=Ipcef1 interactor protein for cytohesin exchange factors 1 isoform 2	NA	NA	NA	NA	1488	0.9871	3.3	0.03
IPI:IPI00955167.1	|TREMBL:E9QB02|ENSEMBL:ENSMUSP00000118031;ENSMUSP00000130666|REFSEQ:NP_001165053|VEGA:OTTMUSP00000043201	Tax_Id=10090 Gene_Symbol=Mars methionyl-tRNA synthetase, cytoplasmic isoform 1	NA	NA	NA	NA	1488	1	4.1	0.1
IPI:IPI00955742.1	|TREMBL:B2RQS1;B3STQ3|ENSEMBL:ENSMUSP00000130184|REFSEQ:NP_001165569	Tax_Id=10090 Gene_Symbol=Strn3 striatin-3 isoform 2	NA	NA	NA	NA	1488	0.9889	3.7	0.03
IPI:IPI00956787.1	|SWISS-PROT:Q8C7D2-3|ENSEMBL:ENSMUSP00000013882|REFSEQ:NP_067424|VEGA:OTTMUSP00000027658	Tax_Id=10090 Gene_Symbol=Crbn Isoform 3 of Protein cereblon	NA	NA	NA	NA	1488	1	11.8	0.13
IPI:IPI00968382.2	|SWISS-PROT:Q80U28-8|TREMBL:E9Q9V8|ENSEMBL:ENSMUSP00000107014|REFSEQ:NP_001171197	Tax_Id=10090 Gene_Symbol=Madd Uncharacterized protein	NA	NA	NA	NA	1488	1	2.3	0.08
IPI:IPI00968897.1	|SWISS-PROT:Q70FJ1-1	Tax_Id=10090 Gene_Symbol=Akap9 Isoform 1 of A-kinase anchor protein 9	NA	NA	NA	NA	1488	1	19.5	0.83
IPI:IPI00968940.1	|TREMBL:Q3V2G3	Tax_Id=10090 Gene_Symbol=Prss3 Putative uncharacterized protein	NA	NA	NA	NA	1488	1	0	0.05
IPI:IPI00968995.1	|TREMBL:D6CHX5	Tax_Id=10090 Gene_Symbol=- Hepatoma-derived growth factor-related protein 2 isoform c	NA	NA	NA	NA	1488	0.9035	2.2	0.03
IPI:IPI00969009.1	|SWISS-PROT:Q70FJ1-2	Tax_Id=10090 Gene_Symbol=Akap9 Isoform 2 of A-kinase anchor protein 9	NA	NA	NA	NA	1488	1	19.5	0.83
IPI:IPI00969806.3	|SWISS-PROT:A2A8Z1-1|ENSEMBL:ENSMUSP00000030288|VEGA:OTTMUSP00000008661	Tax_Id=10090 Gene_Symbol=Osbpl9 Isoform 1 of Oxysterol-binding protein-related protein 9	NA	NA	NA	NA	1488	1	8.6	0.13
IPI:IPI00969981.1	|TREMBL:E0CZ72|ENSEMBL:ENSMUSP00000125644|VEGA:OTTMUSP00000047690	Tax_Id=10090 Gene_Symbol=Kif2a Uncharacterized protein	NA	NA	NA	NA	1488	1	17.1	0.08
IPI:IPI00970042.1	|TREMBL:E0CX32|ENSEMBL:ENSMUSP00000124972|VEGA:OTTMUSP00000047620	Tax_Id=10090 Gene_Symbol=Ccdc85a Uncharacterized protein	NA	NA	NA	NA	1488	1	10	0.08
IPI:IPI00970078.3	|TREMBL:F6UHR6|ENSEMBL:ENSMUSP00000124742|VEGA:OTTMUSP00000047288	Tax_Id=10090 Gene_Symbol=Osbpl9 Oxysterol-binding protein	NA	NA	NA	NA	1488	1	8.6	0.13
IPI:IPI00970121.1	|TREMBL:Q3TS50;Q9R205|ENSEMBL:ENSMUSP00000124147|VEGA:OTTMUSP00000048263	Tax_Id=10090 Gene_Symbol=Hnrnpu Putative uncharacterized protein	NA	NA	NA	NA	1488	1	9.1	0.15
IPI:IPI00970219.1	|TREMBL:E0CYH4|ENSEMBL:ENSMUSP00000124186|VEGA:OTTMUSP00000048325	Tax_Id=10090 Gene_Symbol=Wdr26 Uncharacterized protein	NA	NA	NA	NA	1488	0.988	1.9	0.03
IPI:IPI00970456.1	|TREMBL:F6TXE3|ENSEMBL:ENSMUSP00000124100|VEGA:OTTMUSP00000048543	Tax_Id=10090 Gene_Symbol=Pcmt1 Uncharacterized protein	1487	1	21.6	0.65	NA	NA	NA	NA
IPI:IPI00970638.1	|TREMBL:F6SUU5|ENSEMBL:ENSMUSP00000124517|VEGA:OTTMUSP00000047691	Tax_Id=10090 Gene_Symbol=Kif2a Uncharacterized protein	NA	NA	NA	NA	1488	1	17.1	0.08
IPI:IPI00970652.1	|TREMBL:E9PWE0|ENSEMBL:ENSMUSP00000124932|REFSEQ:NP_032812|VEGA:OTTMUSP00000048540	Tax_Id=10090 Gene_Symbol=Pcmt1 protein-L-isoaspartate(D-aspartate) O-methyltransferase	1487	1	21.6	0.65	1488	1	29.1	0.15
IPI:IPI00970772.1	|ENSEMBL:ENSMUSP00000097913|VEGA:OTTMUSP00000047969	Tax_Id=10090 Gene_Symbol=Tbc1d4 93 kDa protein	1487	0.9964	1.8	0.33	NA	NA	NA	NA
IPI:IPI00972920.1	|SWISS-PROT:P62267|TREMBL:Q9CSN9|ENSEMBL:ENSMUSP00000054490|REFSEQ:NP_001094078;NP_077137	Tax_Id=10090 Gene_Symbol=Rps23;Gm15450 40S ribosomal protein S23	NA	NA	NA	NA	1488	1	15.4	0.05
IPI:IPI00974653.1	|TREMBL:F8WI86|ENSEMBL:ENSMUSP00000104912	Tax_Id=10090 Gene_Symbol=Kif21a Uncharacterized protein	NA	NA	NA	NA	1488	1	5.1	0.12
IPI:IPI00974694.1	|TREMBL:E9QQ10;Q99P24;Q9CVC1|ENSEMBL:ENSMUSP00000046129|REFSEQ:NP_919444|VEGA:OTTMUSP00000017425	Tax_Id=10090 Gene_Symbol=Akap9 A-kinase anchor protein 9	NA	NA	NA	NA	1488	1	20.3	0.91
IPI:IPI00974768.1	|TREMBL:E9Q8N5;Q3UF57|ENSEMBL:ENSMUSP00000107469|REFSEQ:NP_083909	Tax_Id=10090 Gene_Symbol=Clasp2 CLIP-associating protein 2 isoform a	NA	NA	NA	NA	1488	1	13.8	0.32
IPI:IPI00974782.1	|TREMBL:F6QE87|ENSEMBL:ENSMUSP00000084175	Tax_Id=10090 Gene_Symbol=Sept11 Uncharacterized protein (Fragment)	NA	NA	NA	NA	1488	1	31.5	0.24
IPI:IPI00974830.1	|TREMBL:D3YVF0;D3Z5C9|ENSEMBL:ENSMUSP00000093270;ENSMUSP00000114495;ENSMUSP00000134127|REFSEQ:NP_001094941|VEGA:OTTMUSP00000017521	Tax_Id=10090 Gene_Symbol=Akap5 Uncharacterized protein	NA	NA	NA	NA	1488	1	23.7	0.16
IPI:IPI00974853.1	|TREMBL:E9Q3W4|ENSEMBL:ENSMUSP00000079668;ENSMUSP00000127261;ENSMUSP00000129543|REFSEQ:NP_001157675;NP_958789;NP_958790;NP_958794|VEGA:OTTMUSP00000049132;OTTMUSP00000049142	Tax_Id=10090 Gene_Symbol=Plec plectin isoform 1hij	NA	NA	NA	NA	1488	1	1.6	0.17
IPI:IPI00974949.1	|TREMBL:B9EHE8;Q80ZH9;Q8BQ07|ENSEMBL:ENSMUSP00000095203	Tax_Id=10090 Gene_Symbol=R3hdm1 Uncharacterized protein	NA	NA	NA	NA	1488	0.9807	1.3	0.03
IPI:IPI00974965.1	|TREMBL:E9QKS0|ENSEMBL:ENSMUSP00000021717	Tax_Id=10090 Gene_Symbol=Klc1 Uncharacterized protein	NA	NA	NA	NA	1488	1	10.3	0.09
IPI:IPI00975000.1	|SWISS-PROT:Q80U28-11	Tax_Id=10090 Gene_Symbol=Madd Isoform 11 of MAP kinase-activating death domain protein	NA	NA	NA	NA	1488	1	2.3	0.08
IPI:IPI00975018.1	|TREMBL:E9QL75|ENSEMBL:ENSMUSP00000109360	Tax_Id=10090 Gene_Symbol=Klc2 Uncharacterized protein	NA	NA	NA	NA	1488	1	7	0.08
IPI:IPI00975019.1	|TREMBL:D3Z2W0|ENSEMBL:ENSMUSP00000099791|VEGA:OTTMUSP00000018037	Tax_Id=10090 Gene_Symbol=Tnip1 Uncharacterized protein	NA	NA	NA	NA	1488	1	23.1	0.44
IPI:IPI00975084.1	|TREMBL:E9QMU3|ENSEMBL:ENSMUSP00000020173	Tax_Id=10090 Gene_Symbol=Mtap7 Uncharacterized protein	NA	NA	NA	NA	1488	1	6	0.09
IPI:IPI00975114.2	|SWISS-PROT:Q61037-6|TREMBL:E9QMZ6|ENSEMBL:ENSMUSP00000110949	Tax_Id=10090 Gene_Symbol=Tsc2 Uncharacterized protein	NA	NA	NA	NA	1488	1	6.7	0.21
IPI:IPI00975117.1	|TREMBL:E9Q0J5|ENSEMBL:ENSMUSP00000097877	Tax_Id=10090 Gene_Symbol=Kif21a Uncharacterized protein	NA	NA	NA	NA	1488	1	5.1	0.12
IPI:IPI00975167.2	|SWISS-PROT:Q71LX4|TREMBL:Q3TKJ2;Q3TN69|ENSEMBL:ENSMUSP00000041542	Tax_Id=10090 Gene_Symbol=Tln2 Talin-2	NA	NA	NA	NA	1488	0.9898	0.8	0.03
IPI:IPI00975176.2	|TREMBL:F7CHP1;Q6PD36;Q6TLW2|ENSEMBL:ENSMUSP00000125308	Tax_Id=10090 Gene_Symbol=Nptxr Neuronal pentraxin 1.3 kb variant	NA	NA	NA	NA	1488	1	5.5	0.08
IPI:IPI00975201.1	|TREMBL:Q80ZI9	Tax_Id=10090 Gene_Symbol=Wdr1 WD repeat domain 1 (Fragment)	NA	NA	NA	NA	1488	1	4.1	0.05
IPI:IPI00975241.1	|TREMBL:E6Y2W6;E9QP94;F6VCV9|ENSEMBL:ENSMUSP00000093789;ENSMUSP00000118132|REFSEQ:NP_663549|VEGA:OTTMUSP00000027728	Tax_Id=10090 Gene_Symbol=Ccdc136 Uncharacterized protein	NA	NA	NA	NA	1488	1	2.5	0.05
IPI:IPI00985620.1	|TREMBL:E9QAB4|ENSEMBL:ENSMUSP00000133231	Tax_Id=10090 Gene_Symbol=- Ribosomal protein S27	NA	NA	NA	NA	1488	0.9762	9.5	0.03
IPI:IPI00985692.1	|TREMBL:F7CK09|ENSEMBL:ENSMUSP00000130908	Tax_Id=10090 Gene_Symbol=Ank2 Uncharacterized protein (Fragment)	NA	NA	NA	NA	1488	1	3.9	0.29
IPI:IPI00985705.1	|SWISS-PROT:P33173|ENSEMBL:ENSMUSP00000128432|REFSEQ:NP_032466	Tax_Id=10090 Gene_Symbol=Kif1a kinesin-like protein KIF1A isoform a	NA	NA	NA	NA	1488	0.9907	1.2	0.03
IPI:IPI00985742.1	|TREMBL:B2RWE8;Q3TDD8|ENSEMBL:ENSMUSP00000077705	Tax_Id=10090 Gene_Symbol=Eif4b Uncharacterized protein	NA	NA	NA	NA	1488	1	8.5	0.13
IPI:IPI00985771.1	|TREMBL:Q3V0M6|ENSEMBL:ENSMUSP00000126200	Tax_Id=10090 Gene_Symbol=Dtna Uncharacterized protein	NA	NA	NA	NA	1488	0.9907	2.5	0.03
IPI:IPI00985844.2	|REFSEQ:XP_003086393	Tax_Id=10090 Gene_Symbol=Gm11847 heterogeneous nuclear ribonucleoprotein A3-like	NA	NA	NA	NA	1488	1	12.9	0.05
IPI:IPI00985877.2	|TREMBL:E9Q6W7|ENSEMBL:ENSMUSP00000128044	Tax_Id=10090 Gene_Symbol=Eml1 Uncharacterized protein	NA	NA	NA	NA	1488	1	20.2	0.18
IPI:IPI00985889.1	|REFSEQ:XP_003085801	Tax_Id=10090 Gene_Symbol=LOC100505015 40S ribosomal protein S16-like	NA	NA	NA	NA	1488	0.9907	6.7	0.03
IPI:IPI00985908.1	|SWISS-PROT:Q6S5J6-2|ENSEMBL:ENSMUSP00000132375|REFSEQ:NP_001164023	Tax_Id=10090 Gene_Symbol=Krit1 Isoform 2 of Krev interaction trapped protein 1	NA	NA	NA	NA	1488	0.9744	2.4	0.03
IPI:IPI00985914.1	|REFSEQ:XP_003086380	Tax_Id=10090 Gene_Symbol=LOC100504742 40S ribosomal protein S27-like	NA	NA	NA	NA	1488	0.9762	9.5	0.03
IPI:IPI00985918.2	|TREMBL:E9Q4Q5|ENSEMBL:ENSMUSP00000131915	Tax_Id=10090 Gene_Symbol=Camsap1l1 Uncharacterized protein	NA	NA	NA	NA	1488	1	2.5	0.07
IPI:IPI00985969.1	|SWISS-PROT:Q80U28-2	Tax_Id=10090 Gene_Symbol=Madd Isoform 2 of MAP kinase-activating death domain protein	NA	NA	NA	NA	1488	1	2.3	0.08
IPI:IPI00986111.1	|TREMBL:F6SWJ2;F7AMS7;Q571L1;Q5SXF9;Q8K4S8|ENSEMBL:ENSMUSP00000117959;ENSMUSP00000127690|VEGA:OTTMUSP00000006325;OTTMUSP00000021208	Tax_Id=10090 Gene_Symbol=Mink1 Uncharacterized protein (Fragment)	NA	NA	NA	NA	1488	1	4.3	0.13
IPI:IPI00986145.2	|TREMBL:E9PWS1|ENSEMBL:ENSMUSP00000126812	Tax_Id=10090 Gene_Symbol=Dnm3 Uncharacterized protein	NA	NA	NA	NA	1488	1	8.2	0.15
IPI:IPI00986206.1	|TREMBL:Q3TFP8|ENSEMBL:ENSMUSP00000130453	Tax_Id=10090 Gene_Symbol=Pgrmc1 Uncharacterized protein	NA	NA	NA	NA	1488	0.9871	8	0.03
IPI:IPI00986293.1	|SWISS-PROT:Q9D2N4-7|TREMBL:Q8CFR5|ENSEMBL:ENSMUSP00000131776|REFSEQ:NP_997533	Tax_Id=10090 Gene_Symbol=Dtna dystrobrevin alpha isoform 1	NA	NA	NA	NA	1488	0.9907	2.5	0.03
IPI:IPI00986371.1	|REFSEQ:XP_980250	Tax_Id=10090 Gene_Symbol=Gm7536 60S ribosomal protein L27a-like	NA	NA	NA	NA	1488	0.956	7.4	0.03
IPI:IPI00986415.1	|TREMBL:E9QAN4;Q05BI6;Q05BP4;Q3UUN4|ENSEMBL:ENSMUSP00000130717|REFSEQ:NP_001103785	Tax_Id=10090 Gene_Symbol=Kif1a kinesin-like protein KIF1A isoform b	NA	NA	NA	NA	1488	0.9907	1.2	0.03
IPI:IPI00986460.1	|REFSEQ:NP_001182646	Tax_Id=10090 Gene_Symbol=- 40S ribosomal protein S17	NA	NA	NA	NA	1488	0.9106	6.7	0.03
IPI:IPI00986639.1	|REFSEQ:XP_003086046	Tax_Id=10090 Gene_Symbol=Gm9843 ubiquitin-like protein FUBI-like	NA	NA	NA	NA	1488	0.978	16.9	0.03
IPI:IPI00986667.1	|SWISS-PROT:Q3UMF0-4|TREMBL:B1AZ10|ENSEMBL:ENSMUSP00000088412|REFSEQ:NP_081501|VEGA:OTTMUSP00000013842	Tax_Id=10090 Gene_Symbol=Cobll1 Isoform 4 of Cordon-bleu protein-like 1	NA	NA	NA	NA	1488	0.9999	2.5	0.05
IPI:IPI00986743.1	|TREMBL:E9PZ43|ENSEMBL:ENSMUSP00000131285|VEGA:OTTMUSP00000050620	Tax_Id=10090 Gene_Symbol=Mtap4 Microtubule-associated protein	NA	NA	NA	NA	1488	1	18.6	0.22
IPI:IPI00986805.1	|TREMBL:F6QZ47|ENSEMBL:ENSMUSP00000130471|VEGA:OTTMUSP00000051502	Tax_Id=10090 Gene_Symbol=Ctnnb1 Uncharacterized protein	NA	NA	NA	NA	1488	0.988	8.3	0.03
IPI:IPI00986856.1	|REFSEQ:XP_003085984	Tax_Id=10090 Gene_Symbol=Gm10132 60S ribosomal protein L23a-like	NA	NA	NA	NA	1488	0.9727	9.1	0
IPI:IPI00986859.1	|REFSEQ:XP_003086001	Tax_Id=10090 Gene_Symbol=LOC100505153 heterogeneous nuclear ribonucleoprotein A3-like isoform 1	NA	NA	NA	NA	1488	1	12.9	0.05
IPI:IPI00986913.1	|TREMBL:D6Q0F7|REFSEQ:NP_001185804	Tax_Id=10090 Gene_Symbol=Dync1i2 cytoplasmic dynein 1 intermediate chain 2 isoform 4	NA	NA	NA	NA	1488	1	19.3	0.34
IPI:IPI00986935.2	|TREMBL:F6RM49|ENSEMBL:ENSMUSP00000130355	Tax_Id=10090 Gene_Symbol=Sept11 Uncharacterized protein (Fragment)	NA	NA	NA	NA	1488	1	31.5	0.24
IPI:IPI00986967.1	|TREMBL:E9Q4K4;Q69ZW5|ENSEMBL:ENSMUSP00000027729	Tax_Id=10090 Gene_Symbol=Ppfia4 Uncharacterized protein	NA	NA	NA	NA	1488	1	7	0.12
IPI:IPI00987058.1	|ENSEMBL:ENSMUSP00000127582	Tax_Id=10090 Gene_Symbol=Camk4 18 kDa protein	NA	NA	NA	NA	1488	1	22.6	0.06
IPI:IPI00987145.1	|REFSEQ:XP_003086002	Tax_Id=10090 Gene_Symbol=LOC100505153 heterogeneous nuclear ribonucleoprotein A3-like isoform 2	NA	NA	NA	NA	1488	1	12.9	0.05
IPI:IPI00987289.1	|TREMBL:E9Q5P4|ENSEMBL:ENSMUSP00000125892	Tax_Id=10090 Gene_Symbol=Copg Coatomer subunit gamma	NA	NA	NA	NA	1488	1	7.3	0.11
IPI:IPI00987412.1	|TREMBL:E9Q1T2|ENSEMBL:ENSMUSP00000129998	Tax_Id=10090 Gene_Symbol=Gm6180 Uncharacterized protein	NA	NA	NA	NA	1488	0.9999	20.5	0.06
IPI:IPI00987510.1	|TREMBL:E9QAX2|ENSEMBL:ENSMUSP00000130696|VEGA:OTTMUSP00000049673	Tax_Id=10090 Gene_Symbol=Myo18a Uncharacterized protein	NA	NA	NA	NA	1488	1	7.4	0.32
IPI:IPI00987518.1	|TREMBL:E9PV46|ENSEMBL:ENSMUSP00000133092|REFSEQ:XP_997963	Tax_Id=10090 Gene_Symbol=Gm8841 Uncharacterized protein	NA	NA	NA	NA	1488	0.9999	10.4	0.05
IPI:IPI00987572.1	|TREMBL:E9Q3P3|ENSEMBL:ENSMUSP00000129740	Tax_Id=10090 Gene_Symbol=6530401G17Rik;Asap2 Uncharacterized protein	NA	NA	NA	NA	1488	0.9807	1.9	0.03
IPI:IPI00987818.1	|TREMBL:B7ZNL2|ENSEMBL:ENSMUSP00000133055	Tax_Id=10090 Gene_Symbol=Nap1l4 Uncharacterized protein	NA	NA	NA	NA	1488	0.9963	5.6	0.04
IPI:IPI00987827.1	|TREMBL:B2RRE2;E9Q0J6|ENSEMBL:ENSMUSP00000132149|VEGA:OTTMUSP00000049674	Tax_Id=10090 Gene_Symbol=Myo18a Uncharacterized protein	NA	NA	NA	NA	1488	1	7.4	0.32
IPI:IPI00987970.1	|REFSEQ:XP_003086230	Tax_Id=10090 Gene_Symbol=LOC100504856 f-actin-capping protein subunit alpha-1-like	NA	NA	NA	NA	1488	1	10.5	0.06
IPI:IPI00988063.1	|SWISS-PROT:P17751|TREMBL:E0CXH5|ENSEMBL:ENSMUSP00000024223;ENSMUSP00000125292|VEGA:OTTMUSP00000046940	Tax_Id=10090 Gene_Symbol=Tpi1 Triosephosphate isomerase	NA	NA	NA	NA	1488	0.9861	4.8	0.03
IPI:IPI00988101.1	|REFSEQ:XP_003086745	Tax_Id=10090 Gene_Symbol=Gm8841 40S ribosomal protein S2-like	NA	NA	NA	NA	1488	0.9999	10.4	0.05
IPI:IPI00988218.1	|TREMBL:E9Q6F1|ENSEMBL:ENSMUSP00000128133	Tax_Id=10090 Gene_Symbol=Ppfia2 Uncharacterized protein	NA	NA	NA	NA	1488	0.9968	2.1	0.04
IPI:IPI00988230.1	|REFSEQ:XP_003085163	Tax_Id=10090 Gene_Symbol=LOC100505318 heterogeneous nuclear ribonucleoprotein A3-like	NA	NA	NA	NA	1488	1	12.9	0.05
IPI:IPI00988288.1	|TREMBL:Q3TJ56|ENSEMBL:ENSMUSP00000128737|VEGA:OTTMUSP00000050477	Tax_Id=10090 Gene_Symbol=Snd1 Uncharacterized protein	NA	NA	NA	NA	1488	0.9861	1.6	0.03
IPI:IPI00988291.1	|REFSEQ:XP_003084929;XP_003085823	Tax_Id=10090 Gene_Symbol=Gm12034 40S ribosomal protein S17-like	NA	NA	NA	NA	1488	0.9106	6.7	0.03
IPI:IPI00988408.1	|SWISS-PROT:P28740-1|ENSEMBL:ENSMUSP00000112715|REFSEQ:NP_032468|VEGA:OTTMUSP00000037546	Tax_Id=10090 Gene_Symbol=Kif2a Isoform 1 of Kinesin-like protein KIF2A	NA	NA	NA	NA	1488	1	17.1	0.08
IPI:IPI00988443.1	|REFSEQ:NP_001177382	Tax_Id=10090 Gene_Symbol=Dctn2 dynactin subunit 2 isoform 2	NA	NA	NA	NA	1488	1	40.3	0.35
IPI:IPI00988545.1	|TREMBL:F6YTZ4|ENSEMBL:ENSMUSP00000126334	Tax_Id=10090 Gene_Symbol=- Uncharacterized protein (Fragment)	NA	NA	NA	NA	1488	0.9999	10.4	0.05
IPI:IPI00988611.1	|TREMBL:E9Q4U6|ENSEMBL:ENSMUSP00000018964;ENSMUSP00000129561|VEGA:OTTMUSP00000049049	Tax_Id=10090 Gene_Symbol=Zfyve27 Uncharacterized protein	NA	NA	NA	NA	1488	1	11.8	0.08
IPI:IPI00988645.2	|SWISS-PROT:Q8R4H2|ENSEMBL:ENSMUSP00000072547	Tax_Id=10090 Gene_Symbol=Arhgef12 Rho guanine nucleotide exchange factor 12	NA	NA	NA	NA	1488	1	11.7	0.37
IPI:IPI00988790.1	|REFSEQ:XP_001474740	Tax_Id=10090 Gene_Symbol=Gm10071 60S ribosomal protein L13-like	NA	NA	NA	NA	1488	1	11.1	0.05
IPI:IPI00988841.1	|SWISS-PROT:P69566-1|TREMBL:F8WGD6|ENSEMBL:ENSMUSP00000045791	Tax_Id=10090 Gene_Symbol=Ranbp9 Uncharacterized protein	NA	NA	NA	NA	1488	0.9843	2.6	0.03
IPI:IPI00988950.1	|TREMBL:A8DUK4|ENSEMBL:ENSMUSP00000023934;ENSMUSP00000095794|REFSEQ:NP_001188320;NP_032246;XP_003084762;XP_003084764|VEGA:OTTMUSP00000020530;OTTMUSP00000020541	Tax_Id=10090 Gene_Symbol=Beta-s;Hbb-b1 hemoglobin subunit beta-1-like	NA	NA	NA	NA	1488	0.9907	12.6	0.03
IPI:IPI00988994.1	|REFSEQ:XP_003084765	Tax_Id=10090 Gene_Symbol=Beta-s hemoglobin subunit beta-1-like isoform 5	NA	NA	NA	NA	1488	0.9907	12.6	0.03
IPI:IPI00989020.1	|TREMBL:E9PYW9|ENSEMBL:ENSMUSP00000126471	Tax_Id=10090 Gene_Symbol=Copb1 Coatomer subunit beta	NA	NA	NA	NA	1488	1	6.5	0.1
IPI:IPI00989044.1	|TREMBL:F8WJ42|ENSEMBL:ENSMUSP00000006439	Tax_Id=10090 Gene_Symbol=Eps15l1 Uncharacterized protein (Fragment)	NA	NA	NA	NA	1488	0.9999	3.1	0.05
IPI:IPI00989046.1	|REFSEQ:XP_001004506;XP_003086295	Tax_Id=10090 Gene_Symbol=Gm14044 60S ribosomal protein L27a	NA	NA	NA	NA	1488	0.956	7.4	0.03
IPI:IPI00989195.1	|TREMBL:Q8R5M6;Q9R0P8|ENSEMBL:ENSMUSP00000039351	Tax_Id=10090 Gene_Symbol=Cacna1a Uncharacterized protein	NA	NA	NA	NA	1488	0.9936	1.2	0.04
IPI:IPI00989407.1	|TREMBL:F6ZWD0;Q8R393|ENSEMBL:ENSMUSP00000126145	Tax_Id=10090 Gene_Symbol=Copa Uncharacterized protein (Fragment)	NA	NA	NA	NA	1488	1	11.9	0.28
IPI:IPI00989590.1	|TREMBL:E9Q015|ENSEMBL:ENSMUSP00000127869	Tax_Id=10090 Gene_Symbol=Try4 Uncharacterized protein	NA	NA	NA	NA	1488	1	0	0.05
IPI:IPI00989747.1	|TREMBL:E9QLM8|ENSEMBL:ENSMUSP00000106313	Tax_Id=10090 Gene_Symbol=Ank1 Uncharacterized protein	NA	NA	NA	NA	1488	0.9843	0.6	0.03
IPI:IPI00989782.1	|REFSEQ:XP_003085919	Tax_Id=10090 Gene_Symbol=Gm7065 60S ribosomal protein L23a-like	NA	NA	NA	NA	1488	0.9727	9.1	0
IPI:IPI00989841.1	|TREMBL:E9Q0L5;Q99KR1|ENSEMBL:ENSMUSP00000131390	Tax_Id=10090 Gene_Symbol=Psmc5 Uncharacterized protein	NA	NA	NA	NA	1488	0.9202	4	0.03
IPI:IPI00990016.1	|TREMBL:Q50HW9;Q50HX1;Q50HX3|ENSEMBL:ENSMUSP00000125976	Tax_Id=10090 Gene_Symbol=Rab14 RAB14 protein variant	NA	NA	NA	NA	1488	0.978	7.1	0.03
IPI:IPI00990068.1	|REFSEQ:XP_003085886	Tax_Id=10090 Gene_Symbol=Gm6988 40S ribosomal protein S25-like	NA	NA	NA	NA	1488	0.97	7.2	0.03
IPI:IPI00990072.1	|TREMBL:B2RXM2|ENSEMBL:ENSMUSP00000128163	Tax_Id=10090 Gene_Symbol=Gm6793 Uncharacterized protein	NA	NA	NA	NA	1488	1	12.9	0.05
IPI:IPI00990079.1	|ENSEMBL:ENSMUSP00000109618	Tax_Id=10090 Gene_Symbol=Coro2b 54 kDa protein	NA	NA	NA	NA	1488	1	12.4	0.14
IPI:IPI00990091.2	|SWISS-PROT:Q5UBV8|TREMBL:E9PVT2|ENSEMBL:ENSMUSP00000050144|REFSEQ:NP_796345|VEGA:OTTMUSP00000000344	Tax_Id=10090 Gene_Symbol=Tnfsf15 tumor necrosis factor ligand superfamily member 15	1487	0.9428	9.1	0.32	NA	NA	NA	NA
IPI:IPI00990152.2	|SWISS-PROT:P61979-3|TREMBL:B2M1R6;E9Q8D6|ENSEMBL:ENSMUSP00000128836	Tax_Id=10090 Gene_Symbol=Hnrnpk Uncharacterized protein	NA	NA	NA	NA	1488	1	4.9	0.05
IPI:IPI00990188.1	|REFSEQ:XP_003085935	Tax_Id=10090 Gene_Symbol=Gm10260 40S ribosomal protein S18-like	NA	NA	NA	NA	1488	0.9998	13.2	0.04
IPI:IPI00990231.2	|TREMBL:F8WH45;Q6ZPT2|ENSEMBL:ENSMUSP00000095197	Tax_Id=10090 Gene_Symbol=Lars Uncharacterized protein (Fragment)	NA	NA	NA	NA	1488	1	2.8	0.08
IPI:IPI00990287.2	|TREMBL:E9Q2Q5|ENSEMBL:ENSMUSP00000129016	Tax_Id=10090 Gene_Symbol=Mink1 Uncharacterized protein	NA	NA	NA	NA	1488	1	4.3	0.13
IPI:IPI00990293.1	|TREMBL:B6ZHD0;Q3UNQ6;Q80UE3|ENSEMBL:ENSMUSP00000055122;ENSMUSP00000090314|REFSEQ:NP_001186194;NP_038539	Tax_Id=10090 Gene_Symbol=Epb4.1l2 band 4.1-like protein 2	NA	NA	NA	NA	1488	1	7.1	0.08
IPI:IPI00990304.1	|TREMBL:A3KN70|REFSEQ:NP_001182467	Tax_Id=10090 Gene_Symbol=Dclk1 serine/threonine-protein kinase DCLK1 isoform 5	NA	NA	NA	NA	1488	1	7.8	0.1
IPI:IPI00990323.1	|TREMBL:Q3TF41;Q8BSH9|ENSEMBL:ENSMUSP00000126444	Tax_Id=10090 Gene_Symbol=Nap1l1 Uncharacterized protein	NA	NA	NA	NA	1488	1	9.9	0.06
IPI:IPI00990327.1	|TREMBL:Q545F8|ENSEMBL:ENSMUSP00000126829	Tax_Id=10090 Gene_Symbol=Rps4x Uncharacterized protein	NA	NA	NA	NA	1488	1	9.4	0.05
IPI:IPI00990375.1	|TREMBL:E9PWZ1|ENSEMBL:ENSMUSP00000129327	Tax_Id=10090 Gene_Symbol=Nisch Uncharacterized protein	NA	NA	NA	NA	1488	0.9682	0.9	0.03
IPI:IPI00990390.1	|REFSEQ:XP_003084798;XP_003086717	Tax_Id=10090 Gene_Symbol=Gm10186 40S ribosomal protein S23-like	NA	NA	NA	NA	1488	1	15.4	0.05
IPI:IPI00990410.1	|TREMBL:Q3TYZ4|REFSEQ:NP_001185840	Tax_Id=10090 Gene_Symbol=Arhgef2 rho guanine nucleotide exchange factor 2 isoform 2	NA	NA	NA	NA	1488	1	6.3	0.13
IPI:IPI00990562.1	|SWISS-PROT:Q3B7Z2-1|ENSEMBL:ENSMUSP00000131653	Tax_Id=10090 Gene_Symbol=Osbp Isoform 1 of Oxysterol-binding protein 1	NA	NA	NA	NA	1488	1	11.9	0.15
IPI:IPI00990730.1	|TREMBL:A2BFF9;D6Q0F6|ENSEMBL:ENSMUSP00000107768;ENSMUSP00000107772|REFSEQ:NP_001185802;NP_001185807|VEGA:OTTMUSP00000018982;OTTMUSP00000018983	Tax_Id=10090 Gene_Symbol=Dync1i2 cytoplasmic dynein 1 intermediate chain 2 isoform 2	NA	NA	NA	NA	1488	1	19.3	0.34
IPI:IPI00990757.1	|TREMBL:Q3U1G0|REFSEQ:XP_003084801;XP_003084802;XP_003086721;XP_003086722	Tax_Id=10090 Gene_Symbol=Evi5l;LOC100503956 Putative uncharacterized protein	NA	NA	NA	NA	1488	1	12.9	0.08
IPI:IPI00990783.1	|TREMBL:Q3TTX0;Q4FJT0;Q6ZQ61|ENSEMBL:ENSMUSP00000046908	Tax_Id=10090 Gene_Symbol=Matr3 Putative uncharacterized protein	NA	NA	NA	NA	1488	0.978	1.7	0.03
IPI:IPI00990803.1	|REFSEQ:XP_003086738	Tax_Id=10090 Gene_Symbol=LOC100505254 neurocan core protein-like	NA	NA	NA	NA	1488	1	5.3	0.13
IPI:IPI00990827.1	|ENSEMBL:ENSMUSP00000033484	Tax_Id=10090 Gene_Symbol=Syp 33 kDa protein	NA	NA	NA	NA	1488	0.9492	4.3	0.03
IPI:IPI00990947.1	|REFSEQ:NP_001177383	Tax_Id=10090 Gene_Symbol=Dctn2 dynactin subunit 2 isoform 1	NA	NA	NA	NA	1488	1	40.3	0.35
IPI:IPI00991022.1	|TREMBL:Q6PE09|ENSEMBL:ENSMUSP00000128378	Tax_Id=10090 Gene_Symbol=Osbp2 Oxysterol-binding protein	NA	NA	NA	NA	1488	1	10.5	0.15
IPI:IPI00991050.1	|ENSEMBL:ENSMUSP00000038318	Tax_Id=10090 Gene_Symbol=Tbc1d10b 62 kDa protein	NA	NA	NA	NA	1488	0.9834	2.6	0.03
IPI:IPI00991108.1	|TREMBL:B1GX80|ENSEMBL:ENSMUSP00000132840|REFSEQ:NP_001181976	Tax_Id=10090 Gene_Symbol=Pak3 serine/threonine-protein kinase PAK 3 isoform B	NA	NA	NA	NA	1488	1	7.7	0.1
IPI:IPI01007627.1	|TREMBL:E9Q9Z4|ENSEMBL:ENSMUSP00000061242|REFSEQ:NP_996738	Tax_Id=10090 Gene_Symbol=Tacc2 transforming acidic coiled-coil-containing protein 2 isoform a	NA	NA	NA	NA	1488	1	12.5	0.21
IPI:IPI01007630.2	|SWISS-PROT:Q6PNC0	Tax_Id=10090 Gene_Symbol=Dmxl1 DmX-like protein 1	NA	NA	NA	NA	1488	1	3.4	0.17
IPI:IPI01007725.1	|TREMBL:D3Z7M2|ENSEMBL:ENSMUSP00000038401	Tax_Id=10090 Gene_Symbol=Bat2l2 Uncharacterized protein	NA	NA	NA	NA	1488	1	1.7	0.09
IPI:IPI01007741.1	|TREMBL:E9Q1D5|ENSEMBL:ENSMUSP00000127695|VEGA:OTTMUSP00000052133	Tax_Id=10090 Gene_Symbol=Tgfb1i1 Uncharacterized protein	NA	NA	NA	NA	1488	1	6.7	0.09
IPI:IPI01007820.2	|SWISS-PROT:Q60875-4|REFSEQ:NP_001185841	Tax_Id=10090 Gene_Symbol=Arhgef2 Isoform 4 of Rho guanine nucleotide exchange factor 2	NA	NA	NA	NA	1488	1	6.3	0.13
IPI:IPI01007850.1	|SWISS-PROT:Q8BYJ6-2|TREMBL:E9QLG7;F6SUV7;Q05BK2|ENSEMBL:ENSMUSP00000106422;ENSMUSP00000124511|VEGA:OTTMUSP00000047970	Tax_Id=10090 Gene_Symbol=Tbc1d4 Uncharacterized protein	1487	0.9964	1.8	0.33	1488	0.9999	34.6	0.27
IPI:IPI01007854.1	|SWISS-PROT:Q8VDC1	Tax_Id=10090 Gene_Symbol=Fyco1 FYVE and coiled-coil domain-containing protein 1	NA	NA	NA	NA	1488	1	28.2	0.9
IPI:IPI01007864.1	|TREMBL:F8WGF2|ENSEMBL:ENSMUSP00000099617;ENSMUSP00000107570|VEGA:OTTMUSP00000017466	Tax_Id=10090 Gene_Symbol=Nos1 Uncharacterized protein	NA	NA	NA	NA	1488	0.97	1.1	0.03
IPI:IPI01007925.1	|SWISS-PROT:Q3TLH4-2|TREMBL:E9QKG5|ENSEMBL:ENSMUSP00000028016|REFSEQ:NP_001074759	Tax_Id=10090 Gene_Symbol=Bat2l2 Uncharacterized protein	NA	NA	NA	NA	1488	1	1.7	0.09
IPI:IPI01007958.1	|TREMBL:E9QQ15|ENSEMBL:ENSMUSP00000022114	Tax_Id=10090 Gene_Symbol=Vcan Uncharacterized protein	NA	NA	NA	NA	1488	1	3.4	0.05
IPI:IPI01007967.1	|TREMBL:E9PUD5|ENSEMBL:ENSMUSP00000035386	Tax_Id=10090 Gene_Symbol=Inf2 Uncharacterized protein	NA	NA	NA	NA	1488	0.9809	1.3	0
IPI:IPI01007986.1	|TREMBL:E9QM60;Q148T4;Q148T5;Q80YX0;Q8C9Z1|ENSEMBL:ENSMUSP00000102994;ENSMUSP00000102997|VEGA:OTTMUSP00000000343	Tax_Id=10090 Gene_Symbol=Tnc Uncharacterized protein	NA	NA	NA	NA	1488	0.9194	0.6	0.03
IPI:IPI01008021.2	|SWISS-PROT:P58404-2|TREMBL:E9Q6J2|ENSEMBL:ENSMUSP00000104135|REFSEQ:NP_001034967|VEGA:OTTMUSP00000029526	Tax_Id=10090 Gene_Symbol=Strn4 Isoform 2 of Striatin-4	NA	NA	NA	NA	1488	1	3.5	0.05
IPI:IPI01008099.1	|SWISS-PROT:Q9JKS5	Tax_Id=10090 Gene_Symbol=Habp4 Intracellular hyaluronan-binding protein 4	NA	NA	NA	NA	1488	1	5.8	0.04
IPI:IPI01008121.2	|SWISS-PROT:Q71M36-2|REFSEQ:NP_038912	Tax_Id=10090 Gene_Symbol=Cspg5 Isoform 2 of Chondroitin sulfate proteoglycan 5	NA	NA	NA	NA	1488	1	5	0.05
IPI:IPI01008141.1	|SWISS-PROT:Q9QXS1-16	Tax_Id=10090 Gene_Symbol=Plec Isoform PLEC-1I of Plectin	NA	NA	NA	NA	1488	1	1.6	0.17
IPI:IPI01008150.1	|TREMBL:A3KMF5;E9QL23;Q80VL5|ENSEMBL:ENSMUSP00000095393|REFSEQ:NP_598594	Tax_Id=10090 Gene_Symbol=Dst dystonin isoform a	NA	NA	NA	NA	1488	1	1	0.14
IPI:IPI01008171.1	|TREMBL:E9Q5L4|ENSEMBL:ENSMUSP00000113947|VEGA:OTTMUSP00000032692	Tax_Id=10090 Gene_Symbol=C530008M17Rik Uncharacterized protein	NA	NA	NA	NA	1488	1	30	0.94
IPI:IPI01008301.1	|TREMBL:E9QM59|ENSEMBL:ENSMUSP00000102998	Tax_Id=10090 Gene_Symbol=Tnc Uncharacterized protein	NA	NA	NA	NA	1488	0.9194	0.6	0.03
IPI:IPI01008329.1	|REFSEQ:NP_001170794	Tax_Id=10090 Gene_Symbol=Sept6 septin-6 isoform 3	NA	NA	NA	NA	1488	1	21.5	0.18
IPI:IPI01008334.1	|TREMBL:E9QP54|ENSEMBL:ENSMUSP00000101164|REFSEQ:NP_080479	Tax_Id=10090 Gene_Symbol=Ahi1 jouberin isoform 1	NA	NA	NA	NA	1488	0.9718	1.3	0.03
IPI:IPI01008339.1	|TREMBL:E9Q7K4|ENSEMBL:ENSMUSP00000130211	Tax_Id=10090 Gene_Symbol=Itpr1 Uncharacterized protein	NA	NA	NA	NA	1488	0.9994	1	0.04
IPI:IPI01008416.1	|TREMBL:E9QKW5|ENSEMBL:ENSMUSP00000103000	Tax_Id=10090 Gene_Symbol=Tnc Uncharacterized protein	NA	NA	NA	NA	1488	0.9194	0.6	0.03
IPI:IPI01008430.1	|TREMBL:E9QLA5|ENSEMBL:ENSMUSP00000098591|REFSEQ:NP_940803	Tax_Id=10090 Gene_Symbol=Inf2 inverted formin-2	NA	NA	NA	NA	1488	0.9809	1.3	0
IPI:IPI01008431.1	|TREMBL:E9QNT8|ENSEMBL:ENSMUSP00000113531|VEGA:OTTMUSP00000032487	Tax_Id=10090 Gene_Symbol=Ank1 Uncharacterized protein	NA	NA	NA	NA	1488	0.9843	0.6	0.03
IPI:IPI01008459.1	|SWISS-PROT:Q80U28-3|TREMBL:E9QKN1|ENSEMBL:ENSMUSP00000069350|REFSEQ:NP_001171191	Tax_Id=10090 Gene_Symbol=Madd MAP kinase-activating death domain protein isoform 11	NA	NA	NA	NA	1488	1	2.3	0.08
IPI:IPI01008499.1	|REFSEQ:NP_001171199	Tax_Id=10090 Gene_Symbol=Madd MAP kinase-activating death domain protein isoform 6	NA	NA	NA	NA	1488	1	2.3	0.08
IPI:IPI01008525.1	|TREMBL:E9QN07|ENSEMBL:ENSMUSP00000110946	Tax_Id=10090 Gene_Symbol=Tsc2 Uncharacterized protein	NA	NA	NA	NA	1488	1	6.7	0.21
IPI:IPI01008553.1	|TREMBL:F8WJH7|ENSEMBL:ENSMUSP00000108833	Tax_Id=10090 Gene_Symbol=Itpr1 Uncharacterized protein	NA	NA	NA	NA	1488	0.9994	1	0.04
IPI:IPI01008554.1	|TREMBL:E9QM07;F6UYN4|ENSEMBL:ENSMUSP00000065583;ENSMUSP00000120491|VEGA:OTTMUSP00000034463	Tax_Id=10090 Gene_Symbol=Klc1 Uncharacterized protein	NA	NA	NA	NA	1488	1	10.3	0.09
IPI:IPI01008564.1	|TREMBL:E9QLP8|ENSEMBL:ENSMUSP00000006961	Tax_Id=10090 Gene_Symbol=Krt10 Uncharacterized protein	1487	1	7.4	1.16	NA	NA	NA	NA
IPI:IPI01008576.1	|TREMBL:E9QM90;Q8CAN3|ENSEMBL:ENSMUSP00000039178|REFSEQ:NP_083625	Tax_Id=10090 Gene_Symbol=2310035C23Rik hypothetical protein LOC227446 isoform 2	NA	NA	NA	NA	1488	1	5.2	0.14
IPI:IPI01008579.1	|SWISS-PROT:Q9QXS1-13|TREMBL:E9QMZ5;Q05CR3;Q6S393|ENSEMBL:ENSMUSP00000023226|REFSEQ:NP_958796|VEGA:OTTMUSP00000049130	Tax_Id=10090 Gene_Symbol=Plec plectin isoform 1a	NA	NA	NA	NA	1488	1	1.6	0.17
IPI:IPI01008591.1	|TREMBL:F6S5N7|ENSEMBL:ENSMUSP00000127248	Tax_Id=10090 Gene_Symbol=Ank2 Uncharacterized protein (Fragment)	NA	NA	NA	NA	1488	1	3.9	0.29
IPI:IPI01008614.1	|TREMBL:F8WJH8;Q6NV80|ENSEMBL:ENSMUSP00000108830	Tax_Id=10090 Gene_Symbol=Itpr1 Uncharacterized protein	NA	NA	NA	NA	1488	0.9994	1	0.04
IPI:IPI01008667.1	|SWISS-PROT:Q8JZQ9|ENSEMBL:ENSMUSP00000098076|REFSEQ:NP_598677	Tax_Id=10090 Gene_Symbol=Eif3b Eukaryotic translation initiation factor 3 subunit B	NA	NA	NA	NA	1488	1	5.4	0.08
IPI:IPI01008681.1	|TREMBL:E9Q2E1|ENSEMBL:ENSMUSP00000036378	Tax_Id=10090 Gene_Symbol=Ank2 Uncharacterized protein	NA	NA	NA	NA	1488	1	3.9	0.29
IPI:IPI01008688.1	|SWISS-PROT:O88735-1|TREMBL:D3YWN7|ENSEMBL:ENSMUSP00000111963|REFSEQ:NP_001185564	Tax_Id=10090 Gene_Symbol=Mtap7 ensconsin isoform 2	NA	NA	NA	NA	1488	1	6	0.09
IPI:IPI01016101.1	|TREMBL:E9Q6A9|ENSEMBL:ENSMUSP00000125763|VEGA:OTTMUSP00000051499	Tax_Id=10090 Gene_Symbol=Ctnnb1 Uncharacterized protein	NA	NA	NA	NA	1488	0.988	8.3	0.03
IPI:IPI01016115.1	|TREMBL:B8QI34|ENSEMBL:ENSMUSP00000029404|REFSEQ:NP_001192270	Tax_Id=10090 Gene_Symbol=Ppfia2 liprin-alpha-2 isoform 1	NA	NA	NA	NA	1488	0.9968	2.1	0.04
IPI:IPI01016176.1	|TREMBL:E9Q9B0;Q6A011;Q8VI89|ENSEMBL:ENSMUSP00000072048|VEGA:OTTMUSP00000049829	Tax_Id=10090 Gene_Symbol=Kif1c Uncharacterized protein	NA	NA	NA	NA	1488	0.9907	1.2	0.03
IPI:IPI01016197.1	|TREMBL:D3YTU0|ENSEMBL:ENSMUSP00000063466|VEGA:OTTMUSP00000048008	Tax_Id=10090 Gene_Symbol=Vamp1 Uncharacterized protein	NA	NA	NA	NA	1488	0.9992	20.5	0.04
IPI:IPI01019245.1	|TREMBL:Q5SVZ5	Tax_Id=10090 Gene_Symbol=Gm11361 Ribosomal protein S18 (Rps18) pseudogene	NA	NA	NA	NA	1488	0.9998	13.2	0.04
IPI:IPI01023109.1	|TREMBL:F8WHD0;Q5QNU2|ENSEMBL:ENSMUSP00000098488;ENSMUSP00000116449|VEGA:OTTMUSP00000006371	Tax_Id=10090 Gene_Symbol=Rabep1 Uncharacterized protein (Fragment)	NA	NA	NA	NA	1488	1	4.6	0.08
IPI:IPI01023156.1	|SWISS-PROT:O35551-1|ENSEMBL:ENSMUSP00000075619|REFSEQ:NP_062273|VEGA:OTTMUSP00000006369;OTTMUSP00000022309	Tax_Id=10090 Gene_Symbol=Rabep1 Isoform 1 of Rab GTPase-binding effector protein 1	NA	NA	NA	NA	1488	1	4.6	0.08
IPI:IPI01023176.1	|TREMBL:F6VJI5|ENSEMBL:ENSMUSP00000118569|VEGA:OTTMUSP00000030618	Tax_Id=10090 Gene_Symbol=Lztr1 Uncharacterized protein	NA	NA	NA	NA	1488	0.9907	2.8	0.03
IPI:IPI01023212.1	|TREMBL:E9QNB4;F6SLK1|ENSEMBL:ENSMUSP00000108198;ENSMUSP00000115184|VEGA:OTTMUSP00000033509	Tax_Id=10090 Gene_Symbol=Gak Uncharacterized protein	NA	NA	NA	NA	1488	0.9825	1.2	0.03
IPI:IPI01023238.1	|TREMBL:F6Q0T0|ENSEMBL:ENSMUSP00000096228	Tax_Id=10090 Gene_Symbol=Eps15l1 Uncharacterized protein (Fragment)	NA	NA	NA	NA	1488	0.9999	3.1	0.05
IPI:IPI01023279.1	|TREMBL:B7ZP22;F6U106|ENSEMBL:ENSMUSP00000087453	Tax_Id=10090 Gene_Symbol=Hnrnpa2b1 Heterogeneous nuclear ribonucleoprotein A2/B1	NA	NA	NA	NA	1488	1	15	0.09
IPI:IPI01023296.1	|ENSEMBL:ENSMUSP00000105599;ENSMUSP00000112141|VEGA:OTTMUSP00000021371;OTTMUSP00000045751	Tax_Id=10090 Gene_Symbol=Eef1d 29 kDa protein	NA	NA	NA	NA	1488	0.9998	11.9	0.04
IPI:IPI01023302.1	|TREMBL:F6ZE93|ENSEMBL:ENSMUSP00000105604	Tax_Id=10090 Gene_Symbol=Eps15l1 Uncharacterized protein (Fragment)	NA	NA	NA	NA	1488	0.9999	3.1	0.05
IPI:IPI01026695.1	|ENSEMBL:ENSMUSP00000133545	Tax_Id=10090 Gene_Symbol=Eef1b2 8 kDa protein	NA	NA	NA	NA	1488	0.9889	22.1	0.03
IPI:IPI01026702.1	|TREMBL:Q8C585|ENSEMBL:ENSMUSP00000133392	Tax_Id=10090 Gene_Symbol=Gigyf2 Putative uncharacterized protein	NA	NA	NA	NA	1488	0.9586	4	0.03
IPI:IPI01026792.1	|ENSEMBL:ENSMUSP00000134077|REFSEQ:NP_001103682	Tax_Id=10090 Gene_Symbol=Gigyf2 PERQ amino acid-rich with GYF domain-containing protein 2 isoform b	NA	NA	NA	NA	1488	0.9586	4	0.03
IPI:IPI01027195.1	|ENSEMBL:ENSMUSP00000134533	Tax_Id=10090 Gene_Symbol=Rpl18 15 kDa protein	NA	NA	NA	NA	1488	0.988	9.6	0.03
IPI:IPI01027209.1	|TREMBL:F8VQE9;Q8BV81|ENSEMBL:ENSMUSP00000024123|REFSEQ:NP_631892	Tax_Id=10090 Gene_Symbol=Agap3 arf-GAP with GTPase, ANK repeat and PH domain-containing protein 3	NA	NA	NA	NA	1488	1	10.5	0.24
IPI:IPI01027236.1	|ENSEMBL:ENSMUSP00000134240	Tax_Id=10090 Gene_Symbol=Rps28 6 kDa protein	NA	NA	NA	NA	1488	0.9753	19.6	0.03
IPI:IPI01027249.1	|ENSEMBL:ENSMUSP00000134722	Tax_Id=10090 Gene_Symbol=Syncrip 66 kDa protein	NA	NA	NA	NA	1488	0.9861	4.4	0.03
IPI:IPI01027250.1	|ENSEMBL:ENSMUSP00000134071	Tax_Id=10090 Gene_Symbol=Syncrip 63 kDa protein	NA	NA	NA	NA	1488	0.9861	4.4	0.03
IPI:IPI01027328.1	|ENSEMBL:ENSMUSP00000134506	Tax_Id=10090 Gene_Symbol=Syncrip 59 kDa protein	NA	NA	NA	NA	1488	0.9861	4.4	0.03
IPI:IPI01027360.1	|TREMBL:F8VPQ4|ENSEMBL:ENSMUSP00000085712|REFSEQ:NP_536696|VEGA:OTTMUSP00000025951	Tax_Id=10090 Gene_Symbol=Srgap3 SLIT-ROBO Rho GTPase-activating protein 3	NA	NA	NA	NA	1488	0.9466	2.5	0.03
IPI:IPI01027363.1	|TREMBL:B7ZW98|ENSEMBL:ENSMUSP00000133322	Tax_Id=10090 Gene_Symbol=Ank1 Ank1 protein	NA	NA	NA	NA	1488	0.9843	0.6	0.03
IPI:IPI01027389.1	|ENSEMBL:ENSMUSP00000133716	Tax_Id=10090 Gene_Symbol=Syncrip 50 kDa protein	NA	NA	NA	NA	1488	0.9861	4.4	0.03
IPI:IPI01027412.1	|ENSEMBL:ENSMUSP00000134341	Tax_Id=10090 Gene_Symbol=Eef1b2 Protein	NA	NA	NA	NA	1488	0.9889	22.1	0.03
IPI:IPI01027420.1	|ENSEMBL:ENSMUSP00000134244	Tax_Id=10090 Gene_Symbol=Wdfy3 394 kDa protein	NA	NA	NA	NA	1488	0.9861	0.4	0.03
IPI:IPI01027449.1	|ENSEMBL:ENSMUSP00000134518	Tax_Id=10090 Gene_Symbol=Mtap2 26 kDa protein	NA	NA	NA	NA	1488	0.9998	34.4	0.15
IPI:IPI01027458.1	|ENSEMBL:ENSMUSP00000133901	Tax_Id=10090 Gene_Symbol=Ank1 114 kDa protein	NA	NA	NA	NA	1488	0.9843	0.6	0.03
IPI:IPI01027463.1	|ENSEMBL:ENSMUSP00000134342	Tax_Id=10090 Gene_Symbol=Syncrip 52 kDa protein	NA	NA	NA	NA	1488	0.9861	4.4	0.03
IPI:IPI01027553.1	|ENSEMBL:ENSMUSP00000133343	Tax_Id=10090 Gene_Symbol=Syncrip 22 kDa protein	NA	NA	NA	NA	1488	0.9861	4.4	0.03
IPI:IPI01027562.1	|TREMBL:F8VQ28;O88294|ENSEMBL:ENSMUSP00000083709|REFSEQ:NP_598676|VEGA:OTTMUSP00000015575	Tax_Id=10090 Gene_Symbol=Pxn paxillin isoform beta	NA	NA	NA	NA	1488	0.9543	1.6	0.03
IPI:IPI01027633.1	|ENSEMBL:ENSMUSP00000134340	Tax_Id=10090 Gene_Symbol=Pde4b 17 kDa protein	NA	NA	NA	NA	1488	0.9907	6.8	0.03
IPI:IPI01027640.1	|ENSEMBL:ENSMUSP00000133829	Tax_Id=10090 Gene_Symbol=Syncrip 7 kDa protein	NA	NA	NA	NA	1488	0.9861	4.4	0.03
IPI:IPI01027716.1	|ENSEMBL:ENSMUSP00000134657	Tax_Id=10090 Gene_Symbol=Rps18 12 kDa protein	NA	NA	NA	NA	1488	0.9998	13.2	0.04
IPI:IPI01027757.1	|TREMBL:F8VPR4|ENSEMBL:ENSMUSP00000108670	Tax_Id=10090 Gene_Symbol=Sept11 Uncharacterized protein (Fragment)	NA	NA	NA	NA	1488	1	31.5	0.24
IPI:IPI01027807.1	|TREMBL:F8VPM4|ENSEMBL:ENSMUSP00000094515|REFSEQ:NP_001074665	Tax_Id=10090 Gene_Symbol=Hnrnpul2 Uncharacterized protein	NA	NA	NA	NA	1488	1	3.6	0.05
IPI:IPI01027822.1	|TREMBL:F8WGX5|ENSEMBL:ENSMUSP00000045559|REFSEQ:NP_001074840	Tax_Id=10090 Gene_Symbol=Dmxl1 Uncharacterized protein	NA	NA	NA	NA	1488	1	3.4	0.17
